# Supplementary material for: A validated analysis pipeline for mass spectrometry-based vitreous proteomics: new insights into proliferative diabetic retinopathy
Source: Clin Proteomics. 2021 Dec 3;18:28. doi: 10.1186/s12014-021-09328-8 (PMC8903510; doi:10.1186/s12014-021-09328-8)
Supplement: Supplementary file 1 — Additional file 1. Supplementary material detailing inputs, protein sets, and analysis results from experiments 1 and 2 can be found here. [file 12014_2021_9328_MOESM1_ESM.zip]

Archive with 60 entries (53 files):
- Oculomics_tomwgard_CU3-power_analysis-main/
- Oculomics_tomwgard_CU3-power_analysis-main/README.md
- Oculomics_tomwgard_CU3-power_analysis-main/inputs/
- Oculomics_tomwgard_CU3-power_analysis-main/inputs/Abundant_Protein_Depletion.xlsx
- Oculomics_tomwgard_CU3-power_analysis-main/inputs/List_20 Plasma Proteins_Uniprot Accession.xlsx
- Oculomics_tomwgard_CU3-power_analysis-main/inputs/Pre-Post-Depletion_Gels.pptx
- Oculomics_tomwgard_CU3-power_analysis-main/inputs/Report_ratio_groupby=gene_protNorm=MD_gu=0.tsv
- Oculomics_tomwgard_CU3-power_analysis-main/inputs/UM_F_50cm_2019_0657_0664.xlsx
- Oculomics_tomwgard_CU3-power_analysis-main/inputs/design.csv
- Oculomics_tomwgard_CU3-power_analysis-main/inputs/particle.tsv
- Oculomics_tomwgard_CU3-power_analysis-main/outputs/
- Oculomics_tomwgard_CU3-power_analysis-main/outputs/data/
- Oculomics_tomwgard_CU3-power_analysis-main/outputs/data/exp2_diffex-kammers.tsv
- Oculomics_tomwgard_CU3-power_analysis-main/outputs/data/exp2_figures_diffex-diffex_crosstable.tsv
- Oculomics_tomwgard_CU3-power_analysis-main/outputs/data/exp2_power-gene_effect_size_diffex.tsv
- Oculomics_tomwgard_CU3-power_analysis-main/outputs/figures/
- Oculomics_tomwgard_CU3-power_analysis-main/outputs/figures/exp1_figures-pairwise_scatter_pools.pdf
- Oculomics_tomwgard_CU3-power_analysis-main/outputs/figures/exp1_figures-pairwise_scatter_samples.pdf
- Oculomics_tomwgard_CU3-power_analysis-main/outputs/figures/exp1_upset-by_pool_vs_sample.pdf
- Oculomics_tomwgard_CU3-power_analysis-main/outputs/figures/exp2_adjusted_pvalue_histogram.pdf
- Oculomics_tomwgard_CU3-power_analysis-main/outputs/figures/exp2_figures-heatmap_all_annotated.pdf
- Oculomics_tomwgard_CU3-power_analysis-main/outputs/figures/exp2_figures-heatmap_exclude_erythrocyte_plasma_annotated.pdf
- Oculomics_tomwgard_CU3-power_analysis-main/outputs/figures/exp2_figures-heatmap_only_erythrocyte_plasma_annotated.pdf
- Oculomics_tomwgard_CU3-power_analysis-main/outputs/figures/exp2_figures-normalized_abundance_boxplot.pdf
- Oculomics_tomwgard_CU3-power_analysis-main/outputs/figures/exp2_figures-pairwise_scatter_pools.pdf
- Oculomics_tomwgard_CU3-power_analysis-main/outputs/figures/exp2_figures-pca.pdf
- Oculomics_tomwgard_CU3-power_analysis-main/outputs/figures/exp2_figures_diffex-volcano.pdf
- Oculomics_tomwgard_CU3-power_analysis-main/outputs/figures/exp2_figures_particle-abundance_x_diameter_scatter.pdf
- Oculomics_tomwgard_CU3-power_analysis-main/outputs/figures/exp2_figures_particle-phenotype_x_abundance.pdf
- Oculomics_tomwgard_CU3-power_analysis-main/outputs/figures/exp2_figures_particle-subphenotype_x_abundance.pdf
- Oculomics_tomwgard_CU3-power_analysis-main/outputs/figures/exp2_power-adjusted_pvalue_histogram.pdf
- Oculomics_tomwgard_CU3-power_analysis-main/outputs/figures/exp2_power-effect_size_scatter.pdf
- Oculomics_tomwgard_CU3-power_analysis-main/outputs/figures/exp2_power-estimated_effect_size_lineplot.pdf
- Oculomics_tomwgard_CU3-power_analysis-main/outputs/figures/exp2_power-prospective_power_by_effect_size.pdf
- Oculomics_tomwgard_CU3-power_analysis-main/outputs/figures/exp2_power-pvalue_histogram.pdf
- Oculomics_tomwgard_CU3-power_analysis-main/outputs/figures/exp2_power-select_genes_phenotype_boxplots.pdf
- Oculomics_tomwgard_CU3-power_analysis-main/outputs/figures/exp2_power-select_genes_qqplots.pdf
- Oculomics_tomwgard_CU3-power_analysis-main/outputs/figures/exp2_power-select_genes_subphenotype_boxplots.pdf
- Oculomics_tomwgard_CU3-power_analysis-main/outputs/figures/exp2_upset-by_phenotype.pdf
- Oculomics_tomwgard_CU3-power_analysis-main/outputs/figures/exp2_upset-by_plex.pdf
- Oculomics_tomwgard_CU3-power_analysis-main/outputs/figures/exp2_upset-composite.pdf
- Oculomics_tomwgard_CU3-power_analysis-main/outputs/logs/
- Oculomics_tomwgard_CU3-power_analysis-main/outputs/logs/exp1_figures.log
- Oculomics_tomwgard_CU3-power_analysis-main/outputs/logs/exp1_upset.log
- Oculomics_tomwgard_CU3-power_analysis-main/outputs/logs/exp2_diffex.log
- Oculomics_tomwgard_CU3-power_analysis-main/outputs/logs/exp2_figures.log
- Oculomics_tomwgard_CU3-power_analysis-main/outputs/logs/exp2_figures_diffex.log
- Oculomics_tomwgard_CU3-power_analysis-main/outputs/logs/exp2_figures_particle.log
- Oculomics_tomwgard_CU3-power_analysis-main/outputs/logs/exp2_power.log
- Oculomics_tomwgard_CU3-power_analysis-main/outputs/logs/exp2_upset.log
- Oculomics_tomwgard_CU3-power_analysis-main/scripts/
- Oculomics_tomwgard_CU3-power_analysis-main/scripts/common.R
- Oculomics_tomwgard_CU3-power_analysis-main/scripts/exp1_figures.R
- Oculomics_tomwgard_CU3-power_analysis-main/scripts/exp1_upset.R
- Oculomics_tomwgard_CU3-power_analysis-main/scripts/exp2_diffex.R
- Oculomics_tomwgard_CU3-power_analysis-main/scripts/exp2_figures.R
- Oculomics_tomwgard_CU3-power_analysis-main/scripts/exp2_figures_diffex.R
- Oculomics_tomwgard_CU3-power_analysis-main/scripts/exp2_figures_particle.R
- Oculomics_tomwgard_CU3-power_analysis-main/scripts/exp2_power.R
- Oculomics_tomwgard_CU3-power_analysis-main/scripts/exp2_upset.R
