# Supplementary material for: A validated analysis pipeline for mass spectrometry-based vitreous proteomics: new insights into proliferative diabetic retinopathy
Source: Clin Proteomics. 2021 Dec 3;18:28. doi: 10.1186/s12014-021-09328-8 (PMC8903510; doi:10.1186/s12014-021-09328-8)
Supplement: Supplementary file 1 — Additional file 1. Supplementary material detailing inputs, protein sets, and analysis results from experiments 1 and 2 can be found here. [file 12014_2021_9328_MOESM1_ESM.zip › Oculomics_tomwgard_CU3-power_analysis-main/inputs/Abundant_Protein_Depletion.xlsx]

## Sheet: Sheet1
Phenotype	Sample ID	Recovery Rate
CTL	203	0.15624
CTL	210	0.113232
CTL	298	0.162288
CTL	322	0.091728
CTL	415	0.117936
CTL	193	0.15948
CTL	229	0.1252
CTL	232	0.08032
CTL	242	0.12212
CTL	334	0.094416
CTL	377	0.129168
CTL	519	0.188928
CTL	546	0.12996
CTL	875	0.187616
CTL	988	0.111408
CTL	Average	0.131336
PDR-L	423	0.100448
PDR-L	503	0.14472
PDR-L	508	0.110976
PDR-L	554	0.176472
PDR-L	715	0.124944
PDR-L	728	0.17316
PDR-L	780	0.136224
PDR-L	842	0.20296
PDR-L	856	0.185368
PDR-L	942	0.13428
PDR-L	951	0.143808
PDR-L	Average	0.148487
PDR-M	516	0.17208
PDR-M	526	0.13356
PDR-M	661	0.15232
PDR-M	808	0.13392
PDR-M	890	0.18084
PDR-M	934	0.195096
PDR-M	Average	0.161303
PDR-H	315	0.32736
PDR-H	414	0.33024
PDR-H	449	0.271104
PDR-H	523	0.343712
PDR-H	632	0.27048
PDR-H	682	0.366704
PDR-H	Average	0.318267
