# Supplementary material for: A validated analysis pipeline for mass spectrometry-based vitreous proteomics: new insights into proliferative diabetic retinopathy
Source: Clin Proteomics. 2021 Dec 3;18:28. doi: 10.1186/s12014-021-09328-8 (PMC8903510; doi:10.1186/s12014-021-09328-8)
Supplement: Supplementary file 1 — Additional file 1. Supplementary material detailing inputs, protein sets, and analysis results from experiments 1 and 2 can be found here. [file 12014_2021_9328_MOESM1_ESM.zip › Oculomics_tomwgard_CU3-power_analysis-main/inputs/List_20 Plasma Proteins_Uniprot Accession.xlsx]

## Sheet: Sheet1
20 high-abundance plasma/serum proteins removed by ProteoPrep column (Sigma Aldrich); account for 97% of total human plasma protein mass.
Protein Name (as listed on column)	Protein Name (Uniprot)	Accession (Uniprot)	Entry name (Uniprot)	Depleted by Pierce Top12 Column (Yes/No)
Albumin		P02768	ALBU_HUMAN	Yes
IgG	Immunoglobulin heavy constant gamma 1	P01857	IGHG1_HUMAN	Yes
	Immunoglobulin heavy constant gamma 2	P01859	IGHG2_HUMAN
	Immunoglobulin heavy constant gamma 3	P01860	IGHG3_HUMAN
	Immunoglobulin heavy constant gamma 4	P01861	IGHG4_HUMAN
Transferrin	Serotransferrin, Transferrin	P02787	TRFE_HUMAN	Yes
IgA	Immunoglobulin heavy constant alpha 1	P01876	IGHA1_HUMAN	Yes
	Immunoglobulin heavy constant alpha 2	P01877	IGHA2_HUMAN
a-2-macroglobulin	Alpha-2-macroglobulin	P01023	A2MG_HUMAN	Yes
IgM	Immunoglobulin heavy constant mu	P01871	IGHM_HUMAN	Yes
a-1-antitrypsin	Alpha-1-antitrypsin	P01009	A1AT_HUMAN	Yes
Haptoglobin	Haptoglobin	P00738	HPT_HUMAN	Yes
Apoliprotein A1	Apolipoprotein A-I	P02647	APOA1_HUMAN	Yes
Apoliprotein A2	Apolipoprotein A-II	P02652	APOA2_HUMAN	Yes
Apolipoprotein B	Apolipoprotein B-100	P04114	APOB_HUMAN	No
Ceruloplasmin	Ceruloplasmin	P00450	CERU_HUMAN	No
Complement C4	Complement C4-A	P0C0L4	CO4A_HUMAN	No
	Complement C4-B	P0C0L5	CO4B_HUMAN
Complement C1q	Complement C1q subcomponent subunit A	P02745	C1QA_HUMAN	No
	Complement C1q subcomponent subunit B	P02746	C1QB_HUMAN
	Complement C1q subcomponent subunit C	P02747	C1QC_HUMAN
IgD	Immunoglobulin heavy constant delta	P01880	IGHD_HUMAN	No
Plasminogen	Plasminogen	P00747	PLMN_HUMAN	No
