# Supplementary material for: A validated analysis pipeline for mass spectrometry-based vitreous proteomics: new insights into proliferative diabetic retinopathy
Source: Clin Proteomics. 2021 Dec 3;18:28. doi: 10.1186/s12014-021-09328-8 (PMC8903510; doi:10.1186/s12014-021-09328-8)
Supplement: Supplementary file 1 — Additional file 1. Supplementary material detailing inputs, protein sets, and analysis results from experiments 1 and 2 can be found here. [file 12014_2021_9328_MOESM1_ESM.zip › Oculomics_tomwgard_CU3-power_analysis-main/inputs/Report_ratio_groupby=gene_protNorm=MD_gu=0.tsv]

Index	NumberPSM	Proteins	MaxPepProb	ReferenceIntensity	PPV193	PPV229	PPV232	PPV423	PPV503	PPV508	PPV516	PPV526	Pool12	PPV242	PPV334	PPV377	PPV554	PPV715	PPV728	PPV661	PPV808	Pool13	PPV519	PPV546	PPV780	PPV842	PPV856	PPV942	PPV890	PPV934	Pool14	PPV875	PPV988	PPV315	PPV414	PPV449	PPV523	PPV632	PPV682	Pool15
A1BG	333	sp|P04217|A1BG_HUMAN;	1.0	27.995150099556483	0.6854017857337134	0.8482161824884686	0.7798411935327474	-0.19064582093916993	0.9220751954592696	0.3287562338489458	0.11026733421812729	0.2317879622592418	0.011284912006104708	0.18299241986570536	0.02524223055950392	-0.5758579840226279	-1.0003483404104316	-0.20145161974369774	-0.2789055704007817	0.4195647859326712	0.4504040787274821	-0.039547672511540455	-1.009728739297091	1.0881193523863484	-0.4076668601921969	-0.12609908605527487	-0.43984892845147616	-0.16589490089627867	0.2097454197357833	-0.9140785952982213	0.04881897455091533	-0.12040490830461659	0.8623584461694733	0.011754301115870724	0.3910523735447251	-0.1371685307685313	-0.9678522077227285	0.172219722672585	-0.37107268132089644	0.15339220922959385
A2M	437	sp|P01023|A2MG_HUMAN;	1.0	23.84921538967646	-0.25409428992480443	-1.1265929811107922	-0.9943705033997086	-1.639975444134957	-0.7817394935701385	-1.0329534400926708	-0.6507172230625482	-1.2537118721129552	-1.000588404832809	-1.0197765380631783	-1.3542141128632808	-0.7097367920719968	-0.9255341481542438	-1.8670427946537833	0.2917087046344502	-1.4776904104097817	-1.0516992867250874	-1.0008248311587788	-0.30271500631879	0.20934345404518062	0.22399874948249598	2.9226056535564755	-0.007790906920157603	0.7524515713727538	-0.7532816350323155	-1.3466267556298437	-0.8272936408947871	-0.8531095852884403	-1.1025712915847095	-0.2516734478113909	-1.4075845694723421	0.851563135605919	-0.7849757834230164	3.430040915303178	-0.029182438119374154	-0.2750529449823791
ABHD14A	3	sp|Q9BUJ0|ABHEA_HUMAN;	0.9961	16.32542986150997	NA	NA	NA	NA	NA	NA	NA	NA	NA	0.19874416993980937	0.29554419666929155	0.06595581471322376	0.013620075510107466	-0.6581396717424424	0.3062009225603006	0.5239196795568546	0.7086666518702227	0.176187442652056	0.5071991330517234	-0.0028854871608476884	0.172704902515044	0.5398282964865881	-0.41063646829312805	-0.0997487528571619	0.4261513302674653	0.5523227563123818	0.034365430782893114	0.578888745715028	-0.5354071868202794	0.5979270954007871	0.7801394641035868	0.5201370265828897	1.08478735855304	-0.1712132238417201	0.9398652782615127	0.41731959362088844
ABHD14B	6	sp|Q96IU4|ABHEB_HUMAN;	0.9996	17.264187290104147	0.6717895306544719	0.21935025645956419	1.099185827597931	0.07852557300443141	0.5410656962721667	-0.09920126089838277	-0.13967283682120524	-0.26550141390299586	0.16572751576313083	-0.47506987864085204	-0.13801044733639545	-0.5176690006066575	-0.8166499570232557	-0.384435752489936	-0.1729053787515884	0.06797558184490882	-0.22449468991566768	-0.5896595456119123	-1.751591681638959	-0.4128191470897331	-0.20320045497927053	0.21269507806535515	0.08896206842914811	-0.8026008357474717	1.5826907029878625	1.6147399941491205	-0.6549007066999213	-1.0341300210156654	-0.7679718023060005	1.4382844031500968	1.7617194844272666	1.5861699982107451	1.7375807342116936	0.7541768832340345	2.228128359247753	-0.7226560070350985
ABI3BP	192	sp|Q7Z7G0|TARSH_HUMAN;	1.0	23.899646670300594	-0.32691747758808276	-0.1804060101120344	0.07917216961181861	-0.47672663572985297	-0.6893011982081241	0.17939825034386558	-0.4946939808297097	-0.03119022050374376	0.5853631991127579	0.776670635263379	0.5381449507856106	1.0722795925890471	-0.09278811658327202	0.0486593351895257	-0.32661691175998975	-0.6232531358277855	0.2932117320219243	0.5471727364410253	0.6670755360967933	0.08496043652443852	0.8132711199299796	-1.006330047591356	0.46887921145846523	-0.3982555757890922	-0.6105825691428266	-0.578160092959692	0.6018967057114404	0.41975789271541464	0.6536863280961764	-0.27537320098774654	-0.7589372905231793	-0.44466221136784245	-0.7197843613572985	-1.2913680912747534	-1.3955966972957459	0.5869065743355275
ACAN	12	sp|P16112|PGCA_HUMAN;	0.9987	19.911345664662715	1.2540325018159146	-1.3038383909347537	-0.0058959631424011505	-0.8696341985541967	0.6336233698570242	1.0597412296562112	-0.6110829001090732	0.26424414456842804	0.09999921546785773	-0.1856287212940666	-0.3172485486290504	-0.9258097089759953	-0.1667021808476643	-0.3416892483519005	-0.17589438980786998	-1.0099122763891897	0.3283183143973343	-0.4660466248412405	0.2495937424242145	-0.14861210617980625	0.9844072389948164	-1.6568816561037947	0.610929057317569	-1.446703611990324	-0.5601384033051633	-1.7038846977720201	0.0740961762618495	0.35578071965883984	-0.6076804130465803	1.1862645011475763	-1.1635550340459524	0.529346346853222	0.4511862466834833	-1.1209232280290449	-1.2643543050292738	-0.34763021573327446
ACE	10	sp|P12821|ACE_HUMAN;	1.0	17.408329273563105	NA	NA	NA	NA	NA	NA	NA	NA	NA	0.034875915843779026	0.11808808986636476	-0.1662195176050787	-0.6673998067246285	-0.13250731099214352	-0.10061989011388484	-0.20186538205931193	0.19731355746129076	-0.016319225407515958	-0.010446604802972992	-0.18715752042519185	0.2077822319502407	0.4553818212254317	-0.1464258150305051	-0.0254985152875844	0.14814304342888418	-0.28177381732023576	0.11143490393959787	-0.28723276655405483	-0.08974869876665537	0.3497460143046336	0.21482284767229043	0.2355795270251324	0.27569578432616026	0.09617937766546181	0.1723812555290296	-0.02633534960137407
ACHE	17	sp|P22303|ACES_HUMAN;	0.9997	19.929954105555368	-0.8011399374301025	0.5074207461423699	0.07867673011160026	0.04271421936739461	-0.29077287488316195	0.2365761245536131	0.09162984083400261	-0.7890159400273458	0.9798103683024597	0.40339106204850417	0.460185565116475	0.43958440684756894	-0.18145444631208507	-0.22525280742231413	-0.2884825487315439	-0.6229234628175426	-0.4342107873451706	0.39905447244175285	0.27303168741101747	0.6349589614523143	-0.11526686445667478	-0.6921306194275569	-0.371150007340062	-0.3294910520919285	-0.6068925857782248	-0.6203236609284648	0.13349585855853796	-0.1133142695107261	-0.17415820075420818	-0.17651181426473794	-0.3159403295105907	-0.3117618169638545	-0.5547019350800539	-1.172909024156625	-0.3839281348863004	0.4140284478203107
ACLY	8	sp|P53396|ACLY_HUMAN;	0.9999	17.070242809681815	NA	NA	NA	NA	NA	NA	NA	NA	NA	NA	NA	NA	NA	NA	NA	NA	NA	NA	-2.427993599606183	-1.0249937894524415	-0.8288435846796047	0.09178667865341161	-0.7814793946980592	-0.5650343700562286	1.042273070098458	1.5611558203133686	-1.3541562642194798	-0.7507100121199186	-0.0561666159164691	1.3832195108216956	1.4037022959006054	1.211887555694422	1.3880389127590025	0.9359029471633065	1.8701213729099777	-0.6004784016842599
ACP1	4	sp|P24666|PPAC_HUMAN;	1.0	16.676559932865604	NA	NA	NA	NA	NA	NA	NA	NA	NA	NA	NA	NA	NA	NA	NA	NA	NA	NA	NA	NA	NA	NA	NA	NA	NA	NA	NA	-1.2730696707086673	-0.08181287517537505	2.0869671047976235	1.5675172651409603	1.88228709751521	1.609634300136694	1.0474395428050478	2.734331511663769	-0.3346882332660073
ACTB	192	sp|P60709|ACTB_HUMAN;	1.0	23.452810152748977	0.46995431268722854	1.0647116742102858	-0.6285629852460302	-0.2796875573216573	1.0309069369841186	0.8225519268181696	0.6857297311815529	-0.15203116481137524	-0.539940672995757	-0.7626268777522949	-1.6179952314136536	-1.5930551143151774	-0.2031466205374053	0.3885977032516612	0.9595629592018966	0.49117809783391486	0.5929400352749195	-0.67613595994567	-0.8427287231096443	-1.5175916807265173	-0.45211403767325686	-0.17077875858735503	0.27023532749456436	-0.16197452735995777	0.6477292393622576	-0.024080266342624945	-0.5210391058793258	-0.15457089361956777	-1.4140810745438959	1.0399629559110668	0.3753778269114294	0.9265992850386962	0.30303076295836284	1.5041844620354174	1.464811055310193	-0.5585019187306832
ACTC1	16	sp|P68032|ACTC_HUMAN;	0.999	22.207464036911627	0.5322733292372579	1.1885534635200843	-0.8853924680285692	-0.2504044940982544	1.1096136150162028	1.0011887729231717	0.9250999616756417	-0.0647977442062686	-0.6639437417603715	-0.8175779177995306	-1.7130226603289338	-1.821825881616375	-0.2449852153872052	0.41582850923107184	0.8541151708976091	0.45048164512451017	0.6528488990328594	-0.6529067050671884	-1.0819380543810713	-1.9893630861789289	-0.8299322216820229	-0.3485149903092877	0.15864909857388465	-0.4473677919111867	0.48852170724960464	-0.3201448708364447	-0.6908487610169249	-0.1536366525824442	-1.536362112216822	1.0089578897560267	0.4066218359275542	0.9198381308339645	0.3742877875804478	1.3640636864190752	1.3612055912304788	-0.569108929825795
ACTG1	1	sp|P63261|ACTG_HUMAN;	1.0	14.32891466964706	0.35194956421578283	1.5397001345838772	-0.6939187215293421	0.05456870488799037	1.0113809792160176	0.7506767669901144	0.7128081539288065	-0.074677630465116	-0.35886749595906187	NA	NA	NA	NA	NA	NA	NA	NA	NA	NA	NA	NA	NA	NA	NA	NA	NA	NA	NA	NA	NA	NA	NA	NA	NA	NA	NA
ACTN4	7	sp|O43707|ACTN4_HUMAN;	0.9996	17.91193982202585	-1.6416788493337844	0.5772688191883502	0.42240444238614305	-0.2732217552886018	0.2801714149515675	-0.4289936980152014	-0.5204530034595667	-1.590869746754482	-1.7924980740623275	NA	NA	NA	NA	NA	NA	NA	NA	NA	0.02527837352547202	-0.1890675082564437	-0.0940567312383842	0.3402205874320323	0.2237930927717242	0.2596179970816963	0.041621742797413486	0.28002357292676994	-0.13243502159995657	0.39349655251161986	-0.7538917261649001	0.1689108923906879	-0.11804234394670043	-0.029864796895314072	-0.07308972606802833	1.6056144118885074	0.6823702436318344	-0.33699439687881494
ACTR3	1	sp|P61158|ARP3_HUMAN;	0.9998	13.338625671232151	NA	NA	NA	NA	NA	NA	NA	NA	NA	0.029792562806212786	-0.5180190127231143	0.4854753129981173	0.8714696932877852	0.2261171840630647	1.1803704125189025	0.989706790928242	NA	0.5738124746922484	NA	NA	NA	NA	NA	NA	NA	NA	NA	NA	NA	NA	NA	NA	NA	NA	NA	NA
ACYP1	5	sp|P07311|ACYP1_HUMAN;	0.9967	16.537770945460082	NA	NA	NA	NA	NA	NA	NA	NA	NA	-1.1295111446380313	-0.7964715136765563	-0.8758830263303912	-0.6266511045087353	-1.1006653439817562	-0.1788024134474453	0.22323084840052854	0.4597717398342347	-0.7858179232308595	-0.06520360636207645	-0.20051955788639475	0.018898723805510276	0.24183973570580264	-0.09128620002826704	-0.8202546237814219	1.2810894612572947	1.4846961442153788	-0.3181774507737334	NA	NA	NA	NA	NA	NA	NA	NA	NA
ADA2	33	sp|Q9NZK5|ADA2_HUMAN;	0.9997	21.293576315002383	-0.12281171881886088	-0.35076127316238814	0.03170536436426641	0.5928081354583208	0.38131315411746236	0.3770783620118081	-0.12743256856014362	0.3624006497214385	-0.36663260741525283	-0.27025764850706047	-0.7282785092457815	0.07431281575511939	0.2555590559741012	0.17107635213395245	0.6303292342799196	0.10819856024685315	0.04679633312774456	-0.37837351703432454	-0.33865797428440647	-0.621500479657092	-0.4173866250564813	0.2997563361657303	0.037104842921587	-0.10693295907775502	-0.07285476437728322	0.07330269304940096	-0.4590670969137012	-0.46532428247700564	-0.3412679426835865	-0.3412145169528493	-0.33911614676904467	-0.30815062070058463	0.6130231638257424	-0.0681370165289179	-0.5306722296018886	-0.5704384112107634
ADAM10	3	sp|O14672|ADA10_HUMAN;	0.9996	16.56278076527152	NA	NA	NA	NA	NA	NA	NA	NA	NA	-0.07851851188817349	0.42905418204603185	0.08026002058985249	0.33156173193901806	0.07692789729919713	0.24088237733720774	-0.10546766303947308	-0.08256779050103091	0.6835854429437518	0.8004122226330592	-0.20590861190829024	0.3214893315744729	0.8133277242569079	0.887558542506043	0.24287792935032604	0.08101112346786499	0.7942880338794343	-0.07691326284166422	0.57639072972967	0.5398373112598485	0.5188938625762693	0.7496335966402023	0.5680516808818927	0.9704005467260135	0.5108781911873752	0.8469892243612236	-0.017540129951429506
ADAM22	4	sp|Q9P0K1|ADA22_HUMAN;	0.993	16.573982654840442	-0.10929785931262614	1.0224097562589831	0.7394510771023581	0.25155015092017496	-0.036887030063169846	0.3019705004682649	-0.05620382911095767	0.15513820673960232	1.3395940954336116	1.3740977092971143	1.0279303822773804	0.9993588566540925	0.5632171694457404	0.511459310184109	0.6601500734491754	0.6527707636429696	0.26577455816636864	1.1229207149679628	NA	NA	NA	NA	NA	NA	NA	NA	NA	0.03996746423180175	0.6390525497691657	-0.2614219329519436	0.042155684305532404	-0.3042945313113803	-0.6230431836229178	-0.1482681424253629	0.18000892081844366	0.5191728571246275
ADAM23	3	sp|O75077|ADA23_HUMAN;	0.9956	14.634226228334883	NA	NA	NA	NA	NA	NA	NA	NA	NA	-0.5304253931463823	-0.2266708250269862	-0.5342435330236253	-0.7005998341970732	-0.43786840095305113	-0.43869252530764413	-0.5178006960776607	-0.37128423499722274	-0.6899097766419935	-0.02614263926580751	-0.037435138571966675	0.019717372305555703	-0.7839841952276387	-0.17442711575442882	0.06161495636549885	0.234959182988431	-0.057341823199811515	-0.03934612866954801	0.5935955976961309	0.5529280757057098	-0.4882368047367942	-0.09420120055972792	-0.2634235969060823	0.15162417679875873	-0.2560657343696935	0.08697739351183209	0.3186112841262716
ADAMTS1	16	sp|Q9UHI8|ATS1_HUMAN;	1.0	20.55317824953764	0.5124065199675556	0.07555062421909131	0.002015399480066904	0.6713624846118362	-0.050384134491546106	0.3431209673982458	-0.15381060643719913	-0.04379832207413337	0.6571995361472518	-0.27118166845500014	-0.1694119449122069	-0.05463312968733014	-0.021870304419098208	0.11850480693018728	0.4598086623909827	-0.2319626773761243	-0.05386154829300516	0.12587184633112436	0.5720240807757735	-0.03789772452909368	-0.13599198530108536	0.7285178610245513	0.7027265600002943	0.7630959495223073	0.3572427364326525	0.5488109715759055	0.27526029561858323	0.34463938196234745	-0.12922280550124654	-0.12763972032480808	0.12041049878666144	-0.21744792841490845	-0.29895197082965463	-0.13330994928111028	-0.11471223194664759	-0.03457024761913807
ADAMTS3	10	sp|O15072|ATS3_HUMAN;	0.9994	17.502249862905057	-1.2212484197607214	-0.5978008006640492	-0.6065511354060629	-0.38730920021481197	-1.273238504378643	-0.458186553280413	-1.4262382273985743	-0.4802739421734783	-0.05332124810483174	0.3241998233982901	0.12531346892002615	0.3961726640190637	0.7075843295094706	0.35398831833796596	-0.30886361113332583	-0.0897997014897225	0.04967884909951081	-0.027505154702719636	0.7571249907978155	0.30377065817347937	0.28713800397245537	-0.2743613611297082	0.300071301576355	0.2580779669941937	-0.06412323884853022	0.18819011207051783	-0.10172647804655721	0.3166721754385242	0.11640571739307681	-0.1622420036529837	0.2259351077214644	-0.5338471995232945	-0.5816220631276021	0.1324981860091281	0.1447275858492354	-0.3884599118312142
ADAMTSL2	9	sp|Q86TH1|ATL2_HUMAN;	0.9998	16.846209960584336	-0.07228372001509342	0.16983609621389828	0.2055927790007095	0.3891743927521416	-0.710595801748342	0.08530113563469577	-0.4100486811252182	0.2714536121329072	0.8227772309427022	0.0024352279095012364	0.35050780815610016	-0.29831084840091204	0.3330794140753066	0.09102768305818643	-0.10508819819176374	0.578660316131054	0.11259209254061986	0.5793520375157968	0.19060720925465713	-0.11102863369555038	0.08733506845557004	0.37662494612809105	-0.5445188500891769	-0.0068185707824928166	-0.6553517492767171	0.5705707426857209	0.7221932684700185	0.3634252237315265	0.15865474563188364	0.267423509080742	-0.17767086386776132	0.23030764268960535	-0.06972875910237875	0.4235376214652309	0.018225446130395895	0.7343163968222193
ADD2	3	sp|P35612|ADDB_HUMAN;	1.0	15.90920010966939	NA	NA	NA	NA	NA	NA	NA	NA	NA	-0.23672799187704108	-1.1758626443100249	0.19156133910931672	2.384773629998564	-0.9342167388456337	0.40437863877769775	0.002752774684434911	0.5584363055411776	-0.1313717464641968	NA	NA	NA	NA	NA	NA	NA	NA	NA	NA	NA	0.8792168017249464	1.5869785971165742	0.752765002880305	1.0166720953040453	-0.34734402515177365	0.967882364270551	NA
ADGRA2	2	sp|Q96PE1|AGRA2_HUMAN;	0.9998	14.685341149877022	NA	NA	NA	NA	NA	NA	NA	NA	NA	0.1326794662171178	-0.1268274262068929	0.47887304010980714	0.4126977002177852	0.04609932690982088	0.3544868494350002	-0.4284950344107017	0.07989798051879582	0.3206913040109107	0.10366462606286309	-0.13742066253588092	0.02650469278388501	0.025924620943284182	0.07989900546807949	-0.046301842305645824	0.19020086496331556	0.9258273402235737	0.04875886704071952	NA	NA	NA	NA	NA	NA	NA	NA	NA
ADGRB2	2	sp|O60241|AGRB2_HUMAN;	0.9956	16.16439003730928	NA	NA	NA	NA	NA	NA	NA	NA	NA	-0.35961456476348275	-0.38331207012264423	-0.5667446010001385	-0.21481413993858434	-0.45361177133841846	-0.4467324073257295	-0.2548873849767883	-0.08044996013722816	-0.24397833263211233	-0.2933201757843973	-0.07114262916267755	-0.2896300524410793	-0.590075554055888	-0.5948583734168968	-0.16766442640967094	-0.3379685740063576	0.02550311401236449	-0.29161807357859004	NA	NA	NA	NA	NA	NA	NA	NA	NA
ADGRL1	10	sp|O94910|AGRL1_HUMAN;	0.9999	18.702260428938093	-1.1475102454577684	-0.2392740502253048	0.006247620147717292	-0.05917622763892538	-0.7432735335011404	0.06622126551794416	-0.26057084063667446	-0.3896970906307109	0.7687701954517379	-0.030477755881177515	0.6284658556073963	0.6537353796073866	0.5255208908241626	0.1417060062696125	0.1099101729701708	-0.32863543622861435	0.3821582263831207	0.18827623118281878	1.0646622657109743	0.5228691014234794	0.3919944292452926	-0.3512826875271635	0.1522401482156388	-0.2606190870731191	-0.14868834801647823	-0.2970380109026678	0.6433669971480498	0.24721525762677787	0.3466128919578644	-0.783326416966637	-0.2253213266427645	-0.640408191462928	0.20952640823041957	-0.9476109389155116	-0.2896989237186549	0.3325056552999994
ADGRL2	1	sp|O95490|AGRL2_HUMAN;	0.9978	12.77780603019623	NA	NA	NA	NA	NA	NA	NA	NA	NA	NA	NA	NA	NA	NA	NA	NA	NA	NA	NA	NA	NA	NA	NA	NA	NA	NA	NA	-1.957617266279176	-1.2510475550697908	-0.8565645223844998	-1.1458059218612577	-1.021622606168294	-1.4779238004192266	-0.8098938994207234	-0.7434480629906304	-1.6679012821190558
ADGRL3	7	sp|Q9HAR2|AGRL3_HUMAN;	0.9998	17.21626950123593	NA	NA	NA	NA	NA	NA	NA	NA	NA	0.27838344704994356	0.1524495127169545	0.3125858497406311	0.006344031127521799	-0.0049677621674275585	0.1427200494474139	-0.04583607860717631	0.09646034785926627	0.12355926250543003	0.31553167144355143	0.26306892654417435	0.25153123306958536	0.049060052668631116	0.3321104343707697	-0.061592939410871406	0.15706965899540792	0.3792566132209183	0.4959273326355378	0.5894218264435849	0.9023957619738674	0.4405779139631205	-1.4347296283922697	-0.6376859107060993	-0.42790372570470225	-1.0387156014382999	0.023514003612731926	0.3489547439717011
ADIPOQ	7	sp|Q15848|ADIPO_HUMAN;	1.0	18.72158205991711	-1.0437247805977892	-1.529095793539498	-1.6197796148251626	-1.7458771404855495	-1.2464933756526237	-2.1813592389752996	-1.2861110707811223	-1.549524006818272	0.04168971190626669	-2.0564669155952426	-0.08067457385693233	-2.551490719972156	-2.246766687931544	-2.3621327095947473	-1.7330632767587222	-0.9487761068299214	-2.3827411679827453	0.559534505377119	-2.774704575071657	-0.30373809601758595	-0.1625390391269037	3.376967813213419	-0.9399849707830255	0.015592444757076773	1.050580798643304	0.7607656494759887	0.8094321688851425	-0.0015375403056547832	1.1959339875445343	-1.5877871388188636	0.015146630767153724	-0.9274237154970084	-1.9063479248496664	2.1760029936931646	-1.7141897465809182	0.38728814019925917
ADM	9	sp|P35318|ADML_HUMAN;	1.0	18.79225308952763	-0.3408438864154064	-0.6144847556781565	0.18997403196778162	1.7480292957129206	-0.6444436035254615	0.44819872662021787	0.3380967072454588	0.9822083699900563	-0.4389975568336477	0.17978865695542545	-0.03959530733484806	0.9739364594826281	1.8848500567015374	1.3324993077865068	0.6733569529131813	0.7006327735834219	0.19430414365879933	-0.025978395113638086	0.3699849044080574	0.8063499249697879	0.5607753129856055	0.4112899055291148	0.48283226811065116	0.45326951634893264	1.0502091511837368	1.1080269303192676	0.09778836069923624	1.2200572454784964	0.4497657680531937	0.04924901186473907	0.5655109751993352	0.09404288181956577	-0.5181229337159365	-0.09043975635399981	0.7637392085671735	-0.17755489010174585
ADSL	1	sp|P30566|PUR8_HUMAN;	1.0	14.189663513620465	NA	NA	NA	NA	NA	NA	NA	NA	NA	NA	NA	NA	NA	NA	NA	NA	NA	NA	0.05297018690268285	0.17982957811940103	-0.027909028918249756	-0.08226102492176501	0.6812421444023942	0.4661728223074486	0.012250556526738787	-0.29990509781558217	-0.8550163359286351	NA	NA	NA	NA	NA	NA	NA	NA	NA
AEBP1	3	sp|Q8IUX7|AEBP1_HUMAN;	0.9967	16.195478705110155	0.3673218988626896	-0.19183179685896423	0.41043841966344186	-0.19426870200069057	0.6154429892102442	-0.27930207683612984	1.2153790061596776	0.16310129892803005	-0.6353585885710706	-0.49945602785803445	-0.23067201632861734	-0.21455287669116174	-0.07172157535933588	-0.17845942671746062	-0.5466552556473889	0.32722915598463054	-0.21766962117930078	-0.3723923336381336	NA	NA	NA	NA	NA	NA	NA	NA	NA	-0.9268246279473584	-0.919548823550091	0.5876926037689119	0.8843557540276903	0.9023289782186561	0.8289268973548367	-0.012517254879989892	1.163307601212768	-0.20244979920906303
AFM	537	sp|P43652|AFAM_HUMAN;	1.0	26.690398755925386	0.7235285977090875	1.0263924719011461	1.5695104973476584	0.3408051939824661	1.1789901004156231	0.45091417877217665	0.6122440435097154	0.23898986709150272	0.0863083929052233	0.4905497682802462	0.5684980542850737	-0.014586295098578006	-0.5990735335488613	-0.11676757062372634	-0.8779466447894286	0.2972746942612261	0.5844199918072785	0.0452606363452297	-0.945094625802338	0.4889818180881482	-0.3836732248197454	-0.4179239381090767	-0.7649839218987262	-0.11608771943393448	-0.18923350161949726	-1.2929758253941266	0.11097212315212701	0.2047342988304357	0.7820253633122825	0.029183228914052783	0.02985935512089899	-0.16771263813998427	-0.9033671634355951	0.09379661900361036	-0.6310725972997027	0.20337525197503226
AGA	12	sp|P20933|ASPG_HUMAN;	1.0	20.676504570861752	-0.09975347598632034	0.7353789719456953	0.703749396672471	-0.08823840815446182	-0.22233155334001875	0.8316995064573067	0.317359744501843	-0.25209384712760663	1.2957185260752797	0.31772169711380904	1.1615568519393462	0.014671778645711342	-0.42496815020028267	-0.6584382597286877	-0.1213784453992659	-0.38629199946222315	4.7492268853410735E-4	0.8822862673718248	0.8277202799142609	0.5148500239026479	-0.32574741771018223	-0.8664547420670221	0.13076613655779123	0.25448458422531806	-0.14755379363504817	-0.29331133303530876	0.7208211464805423	0.17128387064720973	0.47708317514138354	-0.31266739253381814	-0.3488416890193644	-0.46358363763868127	-0.6693047265612124	-0.351722997986581	0.04047562802973559	0.5042545095354809
AGRN	209	sp|O00468|AGRIN_HUMAN;	1.0	21.71733397044979	-0.5270565504609586	0.07529976204731437	0.33686803670202803	0.23030069614263926	-0.3366014435245752	0.1425254780477232	-0.08673899429343379	-0.3270711158667643	0.048751037239672446	0.7892815661964399	-0.14896473111940667	0.7621339692093514	-0.08264725341899348	-0.2656705664646024	-0.3399985180728855	-0.18526942873157104	0.344464842519967	0.0015658848584720886	0.5787842960776439	0.15793488610080608	0.1898547013414036	-0.37917822519969935	-0.03667936075920242	0.026966614268269407	0.18787956990652566	0.11593863104105573	0.09814077904334795	0.9525432671517318	0.0	0.2436477613749437	-0.7505714300362962	-0.12624620702474498	-0.6388215107626323	-0.6611613579089255	-0.44412841757455546	0.1250624620715417
AGT	241	sp|P01019|ANGT_HUMAN;	1.0	28.238691886601252	0.3038533199695346	0.8097768228427222	1.183656815253035	0.02025387941240897	0.7177704141784336	0.16088538796005736	0.1385828058031109	0.05364577074832866	0.019531796376944133	0.32782161168503343	0.48742842327205294	-0.013648923059069062	-0.7117941113968365	0.0755083504667331	-0.290314027740628	0.6407859498652648	0.4305824850496016	0.06015582618660886	-0.6113146891969761	0.2728476889803577	-0.027931743463802672	0.03437072503994898	-0.4154878370188344	0.1748443206282686	-0.10068856187271935	-0.7811156174558853	0.11476322687654772	-0.1845401077298381	0.4316177600549178	-0.12408611955630011	-0.5860213752081007	-0.15050730819749614	-0.6033215446084235	0.05959690394004458	-0.8168423834958372	0.03582796669053323
AHCY	13	sp|P23526|SAHH_HUMAN;	1.0	19.21440793803524	-0.5623501374625421	-0.6312426352396461	-0.5315859684200488	-0.6064256791350511	0.19555040201376794	-1.0508431232231388	1.8859414897290705	-0.1531066824351921	-0.7206000048688295	-1.3171020919716607	-1.4611787929193913	-1.1288528045347865	0.012071410343847067	-0.6623618946252563	0.08681684712728188	1.211792230660663	0.6882720830768081	-1.077961278216172	-2.8274836520684046	-2.3828256339748553	0.6467292304997287	0.5714744635849023	-0.49093931886129827	-0.9950058066436616	1.9337189155157843	1.6014867001710957	-1.9819587352590133	-1.7023504799809106	-1.7678307766687062	2.232997852968505	2.1411645302755344	2.230807551268704	2.088190046563139	1.4823352945439314	2.4662032130143015	-1.7185162863366887
AHSG	309	sp|P02765|FETUA_HUMAN;	1.0	28.459743177740062	0.6136937066806274	0.7988697306292636	0.5970535442161458	0.09377262879001957	0.7436202780362926	0.055429039157329996	0.06955377978832455	0.17935273508334326	-0.1592389885793355	0.12501213851531645	-0.011906582760217166	-0.5012293613993188	-0.18970636382206907	-0.20628657385988536	-0.25861489076664146	0.22298797467665565	0.5060649337811842	-0.18179657291817897	-0.521091565033859	0.5300398712853305	-0.4091181184414068	-0.2569139843213204	-0.3823018423975926	-0.08165455616880246	-0.2790150791854029	-0.2018368199554601	-0.17785027790781172	-0.26792997919865025	1.1296881176688478	-0.1746930505928166	0.4648520525530566	-0.2457143927460903	-0.6642871365297065	-0.03016512367536439	-0.29987098725097816	-0.0433348946440848
AJAP1	3	sp|Q9UKB5|AJAP1_HUMAN;	0.9987	14.362464442677041	-0.3665089401607755	-0.44596959528091684	-0.017469273405505525	0.5583322701843239	-0.60322859821291	-0.39492962931051245	0.007095903192599451	0.6053131929668787	-0.6754644467117159	0.7318215515938356	1.0109265395693678	1.7948413149172477	1.4912089034823057	1.1585490043557263	0.23726531782774707	1.1998601976437921	0.45713352038140975	1.0689460931505046	NA	NA	NA	NA	NA	NA	NA	NA	NA	0.6212069217710652	0.48843849530346084	0.4358054731219978	-0.2548711043343195	0.30261820956608165	-0.5123878438523484	0.4327989206626981	0.13322712284783123	0.8598739557351394
AK1	9	sp|P00568|KAD1_HUMAN;	1.0	18.545120318895123	NA	NA	NA	NA	NA	NA	NA	NA	NA	-0.7398328316802232	-0.7771417877640059	-0.9477344175413869	-0.9809235116335029	0.30274686030073905	0.5197371465777643	-0.009974036380844709	1.0445119656846806	0.2881477575408571	NA	-1.0485807637083688	-0.22260967971809942	-1.1689595272818005	-1.012522716791021	-0.9310194957180351	1.4777095563829543	1.1254226369172127	-2.2332538159867745	-1.8203022191613392	-2.012258156454151	2.39159080613757	2.9596229798497697	2.2838198710792765	2.8630372004387024	1.6348061176035875	3.2993342087825717	-1.1505907003687108
AKR1A1	5	sp|P14550|AK1A1_HUMAN;	0.9997	17.321878132784843	0.40839801032473755	0.6518448167847986	0.2325851643558714	-0.02282805974769353	0.6717549607341882	0.008950274759683019	0.3981321507441775	-0.0944937090093152	-0.677184467001092	NA	NA	NA	NA	NA	NA	NA	NA	NA	-1.1676374811768495	-1.391713670049807	-0.562561383783954	-0.12427166165691617	-0.022154269864334886	0.05134351610906185	0.30580066531555117	0.1998524848989458	-0.2303738486910909	-0.6590313726262234	-1.0128660234172022	-0.3927995870995469	-0.6431703433205991	-0.5127332207082969	-0.5566857697013852	-0.7394982412801694	-0.09300528223018034	-0.7838043868948912
AKR1B1	3	sp|P15121|ALDR_HUMAN;	0.9972	16.012008704456683	-0.7167754838076004	0.46597969593341215	-0.09571395751796974	-0.4596602089662296	-0.16578335713555248	-0.08288379200193496	-0.47044657811882473	-0.5760126393997833	-0.21917741407230507	-0.2030983976211509	-0.9745762352473908	-0.9844298013319754	-0.1700389370337576	0.38883156448495537	0.7831772302340045	0.3989925174127187	0.21206923737591943	0.16855266054411722	-0.7444380542071487	-0.5781968631421535	-0.7367077434719245	-0.3673211577564821	-0.02345544378095976	-0.11392515861168251	0.5382719322222012	0.0014126176815292268	-0.008655237168259333	NA	NA	NA	NA	NA	NA	NA	NA	NA
ALAD	65	sp|P13716|HEM2_HUMAN;	1.0	21.797917652107337	-1.1289709274563773	-1.9780111451643867	-1.9155021540899382	-1.4431076059361496	-0.22628862356504875	-2.0033689386252584	1.871629773408082	-0.5969946194397497	-2.1197652385330374	-1.5447536010784972	-2.91295912454417	-2.151237826176687	1.7040750617535916	-1.0821426334797088	-0.3864184553780792	1.0694924424580972	1.211657398250737	-2.1710854134987896	-2.5825179894437538	-2.0541755049959054	-0.49595376173200867	-0.6762785064180079	-0.7651423669943407	-1.921494874667824	1.328660895639295	1.8335979325899583	-2.6437163299846382	-1.5638135060384832	-0.9642839220623696	2.391065189315854	2.3888736428853434	2.3505582103388596	2.8195921987959913	1.205164895063076	3.0268536978946816	-1.5029835449849198
ALB	901	sp|P02768|ALBU_HUMAN;sp|P02769|ALBU_BOVIN;	1.0	27.492842132835566	0.26089224977615366	1.2127192660200796	1.4199065593189948	-0.2570215422796549	0.8094152746338885	0.9264050420684882	0.3534974877083208	0.5283470946752171	1.3906287708912877	0.19483573448181346	0.18891516950752196	-0.2763624992574272	0.0034913210934433003	-0.26429966755728973	-1.252337394074864	0.3131092365884296	0.5114376168150869	1.3236244197268494	-0.9526459179304991	0.6077502891618831	-0.5416703056879935	-1.170142183354935	-0.2754420022766011	-0.20048492187388378	-0.8703702008002101	-1.1118967256967274	1.3379368370963203	-0.6237262101314287	0.9160515627642969	-0.20257786625490581	-0.34433591799704644	-0.08731648254149782	-1.2485877739954105	-0.10112693775207848	-1.2156954130649158	1.530654979906485
ALCAM	19	sp|Q13740|CD166_HUMAN;	1.0	19.548727045362472	0.18348305039811574	0.18542230780811053	0.29045772107622003	0.3635776027204489	0.14260827538852805	0.09106603347529507	-0.1949022643501106	0.004756812194512072	0.3589805528662846	0.5060971349283507	0.47251501891851566	0.17720179023438387	-0.294511137016888	-0.006889775754729044	-0.010110153412411726	-0.027387745157302135	-0.025826769140205208	0.47245220697643564	-0.43008261472839404	0.732429602076424	0.06373846769115987	0.17451757151073544	-0.19980481134485029	0.24101953590348613	-0.17713601994700712	-0.38105308646762204	0.10903802491065129	0.004092926677013775	0.2522045630502001	0.2302362620246381	0.46020958970834247	0.4338851806914521	0.2324036314271858	0.5611400575196184	1.0468561696184846	0.3261371969861786
ALDH1A1	31	sp|P00352|AL1A1_HUMAN;	1.0	20.520547237896665	-0.6183602155084849	-1.618969624361946	-1.532424275991687	-0.6102624753205532	0.11884672104333216	-1.1491040906980103	1.5489459867852489	-0.055867956970443444	-1.128912555891986	-2.2282816866756967	-1.9539745651727345	-1.782015936633151	-0.06287667372569716	-0.6049101272924986	-0.13486149730306085	1.3038877163671092	1.2531656861784555	-1.547605463606983	-1.7287850995317902	-1.7618209115153274	-0.5475438997809916	-0.07288789919643968	-0.7042968736242319	-1.2567576210515425	1.2762866852878916	1.540810488519221	-1.3299077815250326	-0.7151110772614335	-0.6227375832415056	1.8645130175879894	2.1567033793086567	1.778138106776411	2.4188103335747293	1.0728638472862055	2.3041162219158142	-0.703220313950272
ALDH9A1	2	sp|P49189|AL9A1_HUMAN;	1.0	15.140020191450514	0.14758611587601322	1.2232554238532165	-0.4124652296904445	-0.39320344595409384	0.9345086514842897	0.5684999625313729	1.726266989594322	-0.14738458371824592	-0.32411821267753416	NA	NA	NA	NA	NA	NA	NA	NA	NA	NA	NA	NA	NA	NA	NA	NA	NA	NA	-0.8333915728013417	-2.4218351498249824	2.0238897338249915	1.1873336792919948	2.2564309131144045	1.8413254781014263	1.8608660943540904	2.52651811489101	-0.8852288867673543
ALDOA	114	sp|P04075|ALDOA_HUMAN;	1.0	23.164118097662115	0.17756829707478872	0.36034356525822364	-0.586136719737838	0.013839432317609202	0.4899808042764153	0.19856186691524336	1.0916161898386498	0.23129146445829463	-0.5357065690269187	-1.108816465465189	-1.3452213025661863	-1.2143568177736457	0.04276579541132497	-0.04817929161628243	0.35929709298550705	0.5701654212837441	0.7030588891843523	-0.8039725104006408	-1.1010317742624114	-1.426928131856144	-0.038888260416096276	0.10656209090414048	-0.24533028659902367	-0.46164451134419204	0.8262037317964279	1.265309947608996	-0.6457724971917758	-0.8071504704089372	-0.4494452781139717	0.9284644329192355	1.5845677781575125	0.8669507693808081	1.6798934585150285	0.8543963591232915	2.038703802316965	-0.6237352912652092
ALDOB	1	sp|P05062|ALDOB_HUMAN;	0.9995	14.05084335802734	NA	NA	NA	NA	NA	NA	NA	NA	NA	-0.42241262097183707	-0.6841290847276764	0.1606074762844827	-0.7773697721184765	0.20556826564852937	-0.6269131605135296	-0.4018288705297959	-0.022171771166803467	-0.2461033046437322	NA	NA	NA	NA	NA	NA	NA	NA	NA	NA	NA	NA	NA	NA	NA	NA	NA	NA
ALDOC	60	sp|P09972|ALDOC_HUMAN;	1.0	20.673869071969687	-0.297825192743721	0.2189871599195241	-0.26096151412928315	0.09166615756994911	-0.13365593079687432	0.10676261500892892	-0.032082331196156666	0.011020526172234923	-0.010999371936934121	-0.23487330718734878	-0.053935212165815205	-0.2696711268855836	-0.13518606791728383	-0.11447855320314293	0.2893192106959841	0.24255603143344828	0.2639890578609325	-0.0015810180395483542	-0.19648288442947948	-0.26223282975312223	-0.13658261752694	-0.0301036526227918	-0.09683674259405084	-0.10225161771660796	0.3479527774181146	0.19614077757903203	-0.004231892302781759	-0.6311824632111454	-0.3790966526619286	0.547883413090628	0.7451916390966877	0.35206269363051046	0.8321787212888863	0.3698115157065667	0.8376638587391945	-0.37987461693789815
AMBP	358	sp|P02760|AMBP_HUMAN;	1.0	26.905682773418068	1.5679405828759059	0.2577062664993095	-0.03098037036723067	-0.16145601034938828	0.5872760827498453	-0.14034213934815654	-0.19265479332089352	-0.256392498739725	-0.6718481257718403	-0.18821500052760154	-0.43663523473754173	-1.0442756595311078	-0.5718843211604239	-0.24248456450941003	0.006360617034478544	1.6055470312959557	0.2172621076360226	-0.5874072714174101	-1.4835206878328373	-0.1050346601692187	0.023156874809990402	0.8889223410859479	0.07383117619276813	0.3045110599825196	-0.1590442933749192	-0.8456380014594531	-0.5776980676626229	-0.5250974130624741	0.648440036230939	-0.40048220894749864	0.2631268873062309	-0.20745729780094813	-0.8567203061744166	1.0378440272984424	-0.03565185970151408	-0.361690836769446
AMY2B	16	sp|P19961|AMY2B_HUMAN;	1.0	19.426347360613505	0.8101547297748546	1.0352839600280026	0.4753747329208915	0.0790320903166668	0.26212667709113635	-0.4369175714643543	0.07477533962147209	0.2565331652624554	0.1806206940200048	-0.22805693659813464	-0.34460313459838643	0.030250904954129965	-0.4825349106900574	-0.17319130576714503	-0.5386828588806107	-0.40613534546412033	0.4925817159730608	-0.008994012416896346	-0.5638215688117976	0.5646844624575627	-0.36426791422586424	-0.7142324334720405	-0.48661894997678434	0.3427366808798955	-0.22829664165217212	-0.5537093683105869	0.3109772863192113	-0.4783755700018646	0.32665172990671465	-0.3896873217129384	-0.5925283016151255	-0.3970155896484657	0.24737703276481593	-1.155584784915317	-0.2384320997310807	0.10324743771992573
ANG	21	sp|P03950|ANGI_HUMAN;	0.9998	20.801626776671746	0.9553760561304347	0.22289327334161246	0.3771691663708472	0.4971538468282839	0.7544296903570533	0.7241781127259816	-0.21147585753261744	0.13033798973748922	0.13669459457361244	-0.5166586950920742	-0.2996986338109342	-4.1477953954061064E-4	0.5966866361322949	0.5480539818989909	-0.44029303994295255	1.0086400669479447	0.02646544417954555	0.10519295931671557	-0.38376157564187974	-0.3700965759949675	0.3593505287686054	-0.10119549007041151	0.19280076760460485	0.5177865992089781	0.3948665440410992	-0.17940407777032075	-0.17860151228243115	-0.3673933854922873	0.7961044580392089	-0.5774350530441188	0.16479467325217456	-0.47031431618370334	0.28477654353698956	-0.1987382968544411	0.7613874116152779	0.21024600945956262
ANGPTL1	2	sp|O95841|ANGL1_HUMAN;	0.9976	14.959758945603227	NA	NA	NA	NA	NA	NA	NA	NA	NA	0.21929068077852598	0.5144820447730605	-0.34283075453508083	-0.19297623621104032	0.19083044711506947	0.25907310492296354	-0.14991761479997656	0.5327912474445835	0.25207941461006556	0.14619367149129747	0.03229175885659785	-0.08113049991656096	0.7797627382768884	-0.0022486886481241086	0.07246064245161099	0.3253537668322788	0.7424348486571581	-0.08815997529253572	NA	NA	NA	NA	NA	NA	NA	NA	NA
ANGPTL4	3	sp|Q9BY76|ANGL4_HUMAN;	0.9999	16.066035416807335	0.5161242939851238	-0.41826447871962014	-0.6402525401338997	0.8140235556880411	0.035066679141145585	0.2638888155978556	0.3978426013972651	0.282020221029331	-0.1609622481764421	-0.6498020363313284	NA	NA	0.16846566041903932	0.3245387198807803	-0.1468824923809322	-0.383542404489841	-0.39062427979285275	NA	-1.4144605364105525	-1.472217370113297	0.9922498901607661	1.3971147001401238	-0.2558282893110855	-0.21534061751099687	-0.19002715121867242	0.3765115580811482	-1.538083582195389	NA	NA	NA	NA	NA	NA	NA	NA	NA
ANGPTL7	8	sp|O43827|ANGL7_HUMAN;	0.9991	17.669987082141425	-1.5148025538230172	-0.0034826322903738216	0.6706913002431643	1.7324948135460057	0.2860928873679498	-0.4794561497811891	0.8279843497185269	-0.6970372145223394	0.8821821180213445	-0.20661629944605142	-0.4899625155993568	0.07069201332767605	-1.1672374977066249	-0.9480485757131545	-1.419605437085952	0.9088491519407729	-0.02299599665025287	0.802546328575656	1.4775143875398244	0.8542645408841327	-0.1125145087147934	-0.30202868026282914	0.19007730100503206	0.03729494555904855	0.5485983205614242	-0.26323207343973287	1.4639631921100804	NA	NA	NA	NA	NA	NA	NA	NA	NA
ANK1	5	sp|P16157|ANK1_HUMAN;	0.9983	17.05502513169608	NA	NA	NA	NA	NA	NA	NA	NA	NA	NA	NA	NA	NA	NA	NA	NA	NA	NA	-2.6343093346838122	-2.2987156404534392	-1.579540990548956	-0.1351483016375994	-1.3717671306344768	-2.5929393450397744	0.37995137920466027	1.100146371370494	-1.5202672627167022	-0.670781989597319	-0.1994564300897146	1.5886897016370094	2.1018457296668576	1.317382490328062	1.680761359796766	0.8602058261057444	1.8552482087353663	-0.7699117222100407
ANP32A	1	sp|P39687|AN32A_HUMAN;	0.9982	12.77780603019623	NA	NA	NA	NA	NA	NA	NA	NA	NA	NA	NA	NA	NA	NA	NA	NA	NA	NA	NA	NA	NA	NA	NA	NA	NA	NA	NA	-0.4836707483108502	-0.11231427562508856	0.3241289914237173	0.2247615409730832	0.5738623261306577	0.7750005413864738	0.4517479133802702	0.9151530299622852	-0.2693177988500306
ANPEP	28	sp|P15144|AMPN_HUMAN;	1.0	19.738459796400303	0.02898429080673459	0.4413731467668409	0.30549349712700824	-0.13095165879465043	0.537956056880784	-0.15676694634569177	-0.09049653126379464	-0.007024287833321985	-0.4008599167186264	-0.07765341529583925	-0.12712037442085	-0.22458987476144454	-0.9706881791628006	-0.16235539580952807	-0.6830130845328801	0.08202496131701764	0.2361850136807604	-0.5453015792651561	-0.9018395935079209	0.9346256413059688	-0.1654164512113172	0.41543346064508935	-0.23173993203698906	-0.11676118317711692	-0.3285703667511801	-0.7579950116753755	-0.424471162110744	0.1761186927490468	0.41799449526310095	0.05194677286683458	0.12547125430733264	0.3190768046460768	-0.3270389658566417	0.6978646534206225	0.4731954439497823	-0.02381455454980763
ANXA5	1	sp|P08758|ANXA5_HUMAN;	0.9984	14.377488522576158	NA	NA	NA	NA	NA	NA	NA	NA	NA	-0.35858569748518043	-0.31130033080666175	0.06017152449893182	1.7487404622087097	-0.11330752211523798	-0.061690574232764916	-0.35484558188795035	-0.5446678952285602	0.11057928638404668	NA	NA	NA	NA	NA	NA	NA	NA	NA	NA	NA	NA	NA	NA	NA	NA	NA	NA
AOC3	9	sp|Q16853|AOC3_HUMAN;	1.0	17.927639914667186	0.36783400802328536	0.13938943598897868	0.06151809558771504	0.3542465549641989	0.2230316891323758	-0.16870752111662313	0.21407343797029732	0.08224555593256166	-0.17958349937497653	0.2113624385830395	-0.12511004358936129	-0.3593999579779297	-0.4692590826676253	-0.2607319252899396	-0.6024154851081676	0.14758720725429164	0.4587020406501523	-0.33486844419939743	-0.3421853146370202	0.7757441042883997	0.494618099706845	0.8670621707159665	0.43429672205437786	0.4544385488116478	0.20310946569850996	-0.274002930443789	0.15582090397506754	-0.1489188415677991	0.6982424370913076	0.30481318436772664	0.9185828284235855	0.5463554608182699	-0.8090112805824532	1.1272285154825834	-0.07270156174196352	0.64713865696487
AP3B2	1	sp|Q13367|AP3B2_HUMAN;	0.992	15.262191935066507	NA	NA	NA	NA	NA	NA	NA	NA	NA	NA	NA	NA	NA	NA	NA	NA	NA	NA	NA	NA	NA	NA	NA	NA	NA	NA	NA	-0.3626899552929399	0.9920757358306194	-0.5797737015736955	-0.8750164004767926	-0.6544517924809368	-0.5074510735298929	-0.1355290514773202	-0.19509479530075602	-0.24141720677830847
APCS	46	sp|P02743|SAMP_HUMAN;	1.0	22.022534527272132	0.12075405601926814	0.023338183978593996	-0.7447861217585183	-0.3754495785217813	0.2785008911448221	-0.5922712788418361	1.0399513084751932	0.13796982010603998	-0.9449526276253848	-1.7582470744925827	-0.4143870104877485	-2.6713518720543155	-1.4430710779848535	-1.4511067830254012	0.20898597259992702	-0.2911458238140252	-0.25075789571067375	-1.0899685560318817	-2.800312668328595	-2.1405104286885948	1.5451173215895033	0.5240069669784706	-0.7894237803692148	-0.32324101422233165	1.0227004083567635	-1.0181769200972894	-0.8679052024268721	-2.1714408373853966	-2.0088656842274757	1.2647283700763188	-0.7695848620347538	1.196586578712128	0.8089320148922017	2.055142081824986	1.1188273798495825	-0.9825467383948823
APEH	43	sp|P13798|ACPH_HUMAN;	1.0	21.252479878081132	-1.0514095034384106	-0.48108535815002984	-1.3835388548299123	-1.3166871837074092	-0.2527310823701452	-1.3859094765169022	1.8835626086735502	-0.8629761623046672	-0.9037412190651781	-0.7441144060097358	-0.7851203606513377	-0.6809606495751073	0.8855996593661142	-0.9854598310365175	-0.5108450944271361	0.5011943713831535	0.9954743319602688	-0.5034739534872372	-2.7857342756362877	-1.8136978842003701	-0.5144574152493244	-1.2915065573486846	-1.3364170212220712	-1.7339031279258177	1.5325762860225782	2.0007304258400804	-1.701013593373263	-1.6793186564843459	-1.6964416404507698	1.9443799807530002	2.131739545730655	1.8305065552739856	2.5299792363948086	0.6159558467129207	2.5651069966128217	-1.4952163803494276
APLP1	157	sp|P51693|APLP1_HUMAN;	1.0	23.294333151659536	-0.4749822040452383	-0.15267883685330297	-0.24179121467565157	-0.0834009169630745	-0.8616914303399641	0.008947371573992946	-0.2247244155487378	0.25929286667584783	0.32379337793731056	0.7324298417433175	0.670007653517668	0.6722486714755131	0.2901478590523481	0.08878641323197467	0.06312143099511935	-0.545520285511131	-0.33973860936437283	0.28616505015756477	1.1324118566291235	0.6279763565156795	0.48665488467986817	-0.41487241278771503	-0.02171897596455974	-0.09610371598850742	-0.2881225507840246	0.017951316920223448	0.39576392336621513	0.7267245420725703	0.07788522289312727	-0.15361976965214996	-0.18594400224260532	-0.30727644879328686	-0.06010475545591021	-0.9189408852205254	-0.6972964828624768	0.39379361471583785
APLP2	466	sp|Q06481|APLP2_HUMAN;	1.0	25.78339327442225	-0.9864784112259191	-0.0017735257731912313	-0.1061361362486748	-1.0962897128955147	-1.4748784933222723	-0.2763032376056458	-0.29899812755668975	-1.2776520605880863	1.3366051279181534	1.1409207405873119	1.6621278754003987	1.037691404535309	0.37463282724023683	-0.09332714837585776	-0.7184260130387372	-0.6518885471917955	-0.6594828925626439	1.1835367212090997	1.3596513368395025	1.063568802609053	0.5596794811981654	-1.2548210313785741	-0.39977490392920334	-0.5620189879775999	-0.5113783869641089	-0.1639907815713295	1.2207614577433095	1.286557936773748	0.6976831017758318	-0.14077723827036603	-0.7553660048509458	-0.48320426894339175	-0.014928659328161231	-1.172313359209383	-0.7260950109442685	1.3108775303662838
APMAP	3	sp|Q9HDC9|APMAP_HUMAN;	0.9978	15.636257483578666	0.4915576817276808	1.1955364546196092	0.14455881924448288	0.32980466034807154	0.08431326371890613	0.08624160576690265	0.20229818918240206	-0.023879413653428827	0.01900431526631019	NA	NA	NA	NA	NA	NA	NA	NA	NA	NA	NA	NA	NA	NA	NA	NA	NA	NA	-0.144191961614903	0.7357553584720007	0.3619021670830289	-0.4235805769906644	0.22757689686395022	-0.023825136507904965	2.0920646325146555	0.3604348418166907	0.19235100576253839
APOA1	474	sp|P02647|APOA1_HUMAN;	1.0	27.613506921963722	0.9063164121060936	1.3375113563767025	1.0093621995256807	-0.36433844867808407	0.6986817617583165	-0.030385546727517365	-0.7974181083300032	-0.3609080238074469	0.5798690371553747	0.9182493415006725	0.8884059116954623	0.2704632990039091	-1.882806529299096	-0.6699587431700165	-0.31228414453845765	-0.45278658741769284	-0.481552088155377	0.5354239565992103	-0.3849553446313019	1.7378219926955172	0.13185528415931502	-0.011876508435829436	-0.37340160475421147	0.03749956179334779	-0.6500112286874082	-1.972848060786891	0.5550156824268377	0.17019078777564678	1.85061940163102	-0.12666171763191603	-0.18153722222466673	0.3188495229412256	-1.5216852883691168	2.253903564319552	-0.3952970105908751	0.6799335413725185
APOA2	119	sp|P02652|APOA2_HUMAN;	1.0	26.550460315900008	1.0659106611135352	1.767720673837923	1.3779484819624424	-0.48558446003231115	1.2015186730147738	-0.1402347775987991	-0.3127997956816255	-0.24447738292417753	0.36914128720987494	0.8476228079874275	0.8400944843244527	-0.23089075637206413	-1.5887584328428503	-0.729032082719077	-0.4524949870543118	-1.1700904925891926	-0.5287482048162175	0.340964815004682	-0.6972685858009653	1.2139408844965285	0.3259342841093127	-0.30613590288861836	-0.6468174936208273	0.25208772500252286	-0.9977835572347087	-2.2052567279108217	0.4319568051702696	0.24180644829564235	1.356314331456046	0.09469414621410621	-0.6964730294685735	0.5891239373103039	-2.055498947307946	1.4043756573002053	-0.9434472594986598	0.42696999975160743
APOA4	774	sp|P06727|APOA4_HUMAN;	1.0	27.696678818168657	1.7407800585060524	0.5993515042439883	0.017233425264693736	0.2160892482370791	1.3372992943955193	-0.052933800797923425	0.26677937268075524	-0.005315993695001353	-0.7288781167342129	0.31377214000268694	-0.9816848452893949	-0.9260869309452424	-0.5783141265677849	0.47090971125280756	0.09817066401866192	1.8860329966983898	0.3628017730380577	-0.6427974886286263	-1.0272718657634963	-0.2882799745969269	0.586151904237584	0.4659739536797325	0.21934463379743363	0.0784361504669433	-0.5919642866509709	-0.3452073867637102	-0.742789347864953	-1.127360758667661	0.25606259832215095	-0.37973600682779196	0.21451513121550736	-0.33197191607156906	-0.48438985821009695	-0.1040829988604095	-0.06387480329535045	-0.7139282792974146
APOB	1058	sp|P04114|APOB_HUMAN;	1.0	24.814710821177236	0.49777664801107413	-2.2528046876573553	-1.9902834618413374	0.5358749112357151	0.26510949861913247	-1.068009593390772	0.7584353606049952	0.6051107467396797	-2.570138204755471	-2.9666766166669962	-2.9500321134672007	-2.800401999800995	-1.9595305928825284	-1.7984290293400038	1.2514522897165747	-1.4124802341622633	-1.1270166061397813	-2.840431329840973	-2.516420514006448	-1.691288150055387	1.1602169377929692	2.242442202260529	-0.536872991691598	1.058127800695345	0.9521656925239745	-1.158298667925778	-2.1346015468599795	-2.052513022166495	-2.0916608264417658	0.4266171275799957	-1.2144323407886866	0.7112947285789017	-0.2074633930327936	3.6324235075970925	0.966093821288478	-1.0065272336605622
APOC1	37	sp|P02654|APOC1_HUMAN;	0.9999	23.385335042349315	0.6890224561204334	0.5232878002284638	-0.4628817895309316	-0.6722029767485074	0.4320384322240347	-0.2822548742074211	-0.6560570141209521	0.6813470779715196	0.1628691785626395	-0.10250788160503888	0.32376006850130556	0.021665935593494723	-1.8683545334192204	-1.1881468040345071	0.019703079281264024	-1.3123929153086804	-1.8026632461776888	0.4045628270096273	-0.29524446552031147	2.185438099607696	0.7397176537832526	1.0607219152482568	-0.09935466398881498	0.17368361454530534	-0.15089044886573122	-0.7603774342391993	0.5967000290263957	-0.35873028716520006	1.628692118683876	0.5302659320507708	-0.2693332298936504	1.1311623292302864	-0.0880609539753987	4.0027851362939195	0.3168974633841408	0.5793077646043372
APOC2	32	sp|P02655|APOC2_HUMAN;	1.0	21.281398888819393	1.5037412771671548	0.08503387401260287	-0.4651485482586528	-1.079669271484481	0.506984590944608	-0.7378218381304258	-0.5991239181751435	-0.018078805710844748	-0.06371937272282002	-0.2953455672286971	-0.3912271087257957	-0.13680488122538392	-1.8408946293274373	-1.8299999400270517	-0.5427141185649464	-1.18781470572846	-1.8965883279760032	-0.11184726030520942	-0.8651901599485674	2.107662773923492	0.19408152810991952	1.1150677048564166	-0.6056344801379732	0.2628451922954027	-1.003564862702746	-1.6223937241036133	0.11725094716075546	-0.8743170114661836	1.7472994238110164	-0.39313053147163135	-0.364434433784548	0.9760015204899881	NA	5.026886454842318	0.7937586281446727	0.8284598576585136
APOC3	35	sp|P02656|APOC3_HUMAN;	1.0	23.102702080166562	2.3228225059049734	-0.05058308521476018	-0.5532082409098553	-0.4165151337011457	0.8672368051281172	-0.14304704801692658	-0.3114051257733159	0.3378705192466782	-0.3314510353722553	-0.17450367657438193	-0.4428267993181767	-0.5653324801375756	-1.5437237286673136	-1.062959864320125	0.42770319235995835	-0.32308521668853984	-1.4068696379864445	-0.13254515604604933	-1.2540890120815424	1.247638404520048	0.44578387253674867	1.580247813210148	0.10956069752343822	0.9064327016956537	-0.5555753311810228	-0.3212295255915594	-0.3453057400105486	-0.9782082285618956	0.9447065251497886	0.21693717282767455	-0.26555738776977567	0.9847386875321442	0.16431789758380866	4.726248223985069	1.3021898134000036	0.6624931921208965
APOD	39	sp|P05090|APOD_HUMAN;	1.0	20.81502404399452	0.28803516975195276	1.3418888585973363	0.14130643217974193	1.7997734630172788	0.7006202351021322	-0.17408376947605486	0.3188596244675903	-0.09107269684430896	1.1367225694465284	0.5164680795797576	0.8890003033322169	-0.05257550529392496	-0.7859184733970861	-1.0177580500302286	-0.12385978028495792	0.16928666812750848	-0.5070775775609722	1.2958863840642945	0.9087669839977783	1.4485903926090629	0.850501578540181	1.0540168201360824	-0.4398839378389381	0.4116726407596434	-0.47070249072926673	-1.1780137645650237	1.4092465141010173	0.34688785380655274	0.7782046971498922	-0.054492701915354935	-0.8216240634126235	0.4383298754447287	-0.9910238677733112	3.0308722725254444	0.7698730041161799	1.4164152685359355
APOE	371	sp|P02649|APOE_HUMAN;	1.0	26.12526258129941	0.38206206045395064	-0.004319965775039236	-0.5021705358573536	-0.01975217549649866	0.35081562347193973	-0.3362937939614463	-0.3708374447778553	0.1911210632499527	0.420328220855938	-0.1867852898210991	0.8041554786936378	-0.07013712982210052	-0.37266883326940503	-1.0893965376373176	0.2783041020356256	-1.169174568553439	-0.8864138535411588	0.35805250793477406	0.7092379203553536	0.9777699539757556	0.6334020266662965	0.6314528483974513	-0.15194332872286243	0.3857985391406893	0.022881306892745368	-0.2273621073199079	0.39587761752541084	1.0746516856788548	-0.1495994856587135	0.6412390184128327	-0.4647197965896668	0.5427186768720738	0.03211070959717688	1.0233473661584842	-0.24607336619482378	0.3499855489158801
APOF	4	sp|Q13790|APOF_HUMAN;	1.0	17.4024138328098	NA	NA	NA	NA	NA	NA	NA	NA	NA	-0.47092616646611773	-0.186998393795744	-0.8833546725900572	-1.1556409455881504	-1.1695813157165391	1.3342098110260867	0.3081118479683056	-0.5232222723084234	-0.2437339375075105	NA	NA	NA	NA	NA	NA	NA	NA	NA	-1.0387610457089136	0.28505251675919574	0.21077858458629795	-0.3543285809737542	0.6752489086490803	-0.5305265829701629	3.6047047152626046	0.1557107862741658	0.07051937523520113
APOH	325	sp|P02749|APOH_HUMAN;	1.0	27.867679568829697	1.1140906630331937	0.5440326143346281	0.7872080008932487	0.1254731425527167	1.1157379661254252	0.154418759676485	0.5420285986730979	-0.4801480882100755	-0.27500295914860784	0.3082843958932857	-0.1807554408555867	-0.4119125744232779	0.056786372509110894	0.34175842022742753	-0.037021951917128426	1.4270528066459578	-0.48315122327723614	-0.4126309827018595	-0.65576115960011	-0.29389885287819695	0.06976390187616532	0.3913333257565039	-0.1249073633053035	-0.05326367207165861	-0.35784176803108503	-0.6544339654887441	-0.5480686846229492	0.138899292527364	0.7251480154151562	-0.030996903004504084	0.21711676779975608	-0.24800957659277945	-0.7475621626430797	0.43939400637537496	-0.28748127503405296	-0.04491526275596769
APOL1	24	sp|O14791|APOL1_HUMAN;	0.9999	19.95309390155049	0.5866544650382837	0.3550889784627058	0.5072097209404784	-0.06878020331146573	0.9202515823282962	-0.2101484693273452	0.49234390996471866	0.27719645383961034	-0.3560670860851043	0.06599395823069898	0.3686415410518289	0.09185924702040626	-0.6132255942570439	-0.7734484009471583	-0.6826077402540456	-0.5665872392784532	-0.4906731178339898	-0.09114515387923472	-0.7063245249908121	0.7275331144533776	0.6308691692248556	1.0126009550283737	-0.7930242633775393	0.5384257765689617	-0.18875929064656072	-1.8951982593855687	-0.43740621501098254	0.2670339545078284	0.556519486817276	-0.11799110191896478	0.26760777294132243	0.05351048884005305	-0.5501166315146788	1.8814848468626213	0.16438302300505736	-0.1064608767654569
APOM	22	sp|O95445|APOM_HUMAN;	1.0	21.504879804274772	0.044443059199164026	0.9168812931640415	-0.14154357134531015	-0.5162201297526741	0.22652354182810797	-0.10967838454454792	-0.2524437607109409	-0.30724705166923627	-0.3373139402637846	-0.464852678782842	-0.3471842414518167	-0.4666298581032162	-1.2689473306073151	-0.9316235371090933	-0.7164951618207871	-0.21291562627855587	-0.2299683190139099	-0.4552083880151452	-0.9974055428212019	1.3502666582822753	0.4519869398095575	0.38011450150533843	-0.45899530606711103	-0.2344486624462605	-0.4720147767143481	-1.178965894070923	-0.22643174276803535	-0.06551684356411558	0.9338434983781507	0.2203476139533853	-0.21484003937376706	0.45646001440626893	-0.9064208647252627	2.4277067047405385	-0.33485296514899954	0.21974219450544652
APP	193	sp|P05067|A4_HUMAN;	1.0	23.578727362471284	-0.43792522343066764	-0.08754445203384709	-0.0751903505299607	-0.34788912591425625	-0.92647825073254	-0.2619448468715717	-0.25994107627717433	-0.30423020248059274	0.8818600381038144	0.8860652738819939	1.044983541961766	0.9271087787695365	0.38555042245201987	0.09183191679027214	-0.03843127776501731	-0.3444651547414388	-0.43838501704089694	0.8613487522348242	1.068935985752499	0.5374389032274447	0.43088926762479973	-0.5361923335271417	-0.14731045725005298	-0.12356479310540402	-0.3269879844168462	-0.1923191866208107	0.7989961655018654	1.0351305717424704	0.31288534582764793	-0.18561300249584622	-0.4059028381727101	-0.3305120340333927	-0.1823050563279338	-0.8551761767041262	-0.5794840416060776	0.8917265189426411
ARHGDIA	6	sp|P52565|GDIR1_HUMAN;	1.0	18.129521055047526	-0.15560228385181496	-0.12929616592932458	-0.43694511454874263	-0.9160292577203863	0.13231743176825184	0.15174061535185857	0.23866159605978154	-0.4519547729026616	-0.4361342379882909	-2.4652795686140845	-2.2043635563754074	-2.097292766426211	-0.3843031062376636	-0.24832751643345308	0.31422764928489855	0.4088921602490103	0.5599388129538738	-1.0207850228462512	NA	NA	NA	NA	NA	NA	NA	NA	NA	-1.110286791995002	-1.1938749630795575	0.6171878653082361	1.051433953501535	0.43050149137603366	0.8120646483454257	0.44426726520469995	1.3158890200009754	-1.3713418839437752
ARHGDIB	9	sp|P52566|GDIR2_HUMAN;	0.9956	18.781767975905996	-0.18989909175190256	0.208336466144174	0.33764551220344163	0.4621392068814698	-0.08562911619605806	0.5164395973375484	0.12339964339979481	-0.12792561909331823	0.6610523068604377	-0.7472179736552533	-1.607882552160588	-1.4256394740223168	-0.060894676437698525	-0.009214030950652763	0.720749001204366	0.26549849442381834	0.3088475815437537	-0.592180188788058	0.0	-0.6695709656600686	-0.05836014694298308	-0.2854544928318363	0.6057993693744121	0.1794204244764006	0.742343773966121	0.7260812036742283	-0.221681348714851	0.4699749215115854	0.09353579395418876	0.7311086975159222	1.0245972890101571	0.9909004697132469	1.531964144502009	0.6303993994485566	1.8113517360124654	0.24001875586836086
ARPC5	1	sp|O15511|ARPC5_HUMAN;	0.9996	14.05617361615463	NA	NA	NA	NA	NA	NA	NA	NA	NA	-0.4884762610305824	-0.44365341899698807	-0.16560350312807515	-0.7870693732200302	-0.21219741147800075	-0.37245442091572123	0.16632011272280423	0.44596739575035826	-0.562794202724131	NA	NA	NA	NA	NA	NA	NA	NA	NA	NA	NA	NA	NA	NA	NA	NA	NA	NA
ARSA	28	sp|P15289|ARSA_HUMAN;	1.0	20.27630419978354	0.2941975719538732	0.03612723408287888	0.4349825125770641	-0.30034586478682446	-0.3757156004767186	0.15637095237614318	-0.286946382752566	-0.6236059181256017	0.47809507883887514	0.32145291163273804	0.7141628767815722	0.7768755488188006	-0.29978508068507237	0.3816549603613053	-0.20426571968044183	-0.04531758939835839	0.22693005069421712	0.6479668003822292	0.9019266352678299	0.5990887897315336	0.19304768386821758	-0.9654377669756933	0.06253747164682188	0.0437211813772449	-0.08411494101172634	-0.5956721546518438	0.7544585010453577	0.9001835012649884	0.141181207020308	-0.305391657493745	-1.1012835024574334	-0.08243322154269617	-0.10894137485469546	-0.5764969385420473	-0.15955405114071297	0.7936815501825887
ARSB	29	sp|P15848|ARSB_HUMAN;	1.0	20.157712999646282	-0.3620420833985536	0.39954802312679316	0.6583654789747149	-0.4516808754475141	-0.8730478255069407	0.1848599387832479	0.14389937811271203	-0.10081712332940729	0.9519439828697123	0.5928498529643349	0.5783453355250869	0.744629764923344	0.2386139726157004	0.4564402277880708	-0.17829686131325495	-0.13755588267625996	0.30075727529766816	0.648736682246204	0.6932389837320114	-0.08956253207771248	0.4255204789891054	-1.0124370537931924	-0.08246239875234274	-0.18371334431829878	0.3351674892517047	-0.02909874530827139	1.0510523416971411	1.0590482773700862	0.6342148263723262	0.1606099183051013	-0.38958553814159114	-0.07051215388708343	-0.4968090809231054	-0.9563995002469259	-0.4019366528382502	0.9914475981135817
ARSG	5	sp|Q96EG1|ARSG_HUMAN;	0.9998	17.331390186091383	NA	NA	NA	NA	NA	NA	NA	NA	NA	0.025927577090174125	0.18971403012190136	0.2480267870800521	-0.2464616448368564	-0.2118762286618372	-0.05709380150898369	-0.04090193117292351	0.4077779622506146	0.11351191413221962	0.4875481576869314	0.5592230836361729	-0.3245556968837202	-0.1399955803702504	0.009312444533910558	0.6870093062812468	0.3214540673036477	-0.3146417607498986	0.8814794433577564	-0.07137560896154094	0.5298914269886073	0.23757345733794022	0.2612103535577317	0.8116060006691326	0.33827478708930236	0.40185124283197204	0.6123816818729804	0.541497144653782
ASAH1	98	sp|Q13510|ASAH1_HUMAN;	1.0	21.8392020464021	-0.23800587080148805	0.7800805585894581	-6.493023152627231E-4	-0.6101603697107665	-0.7308196881611497	0.17850498898722655	-0.10790373490024763	-0.3676608862736046	1.455202557879995	1.0030414594715857	1.504095668891496	0.5741174469191899	-0.010008115303134613	-0.11262919373326064	-0.4148638001979581	-0.5211613662650407	-0.47086115510299287	1.4898915282258747	1.5831181794603966	0.18263379105176103	0.6941883577956411	-0.8747080084580716	-0.17133739769388345	-0.3116936371961452	-0.06238436940208336	-0.32504918318147347	1.454162221550094	0.48666329775979866	-0.5311440732554669	-0.16061681095067915	-0.7158293811006713	-0.2912408534269231	0.15759729025736746	-0.9744399860266455	-0.2926617530178284	1.3740347508905675
ASGR2	1	sp|P07307|ASGR2_HUMAN;	0.9972	12.77780603019623	NA	NA	NA	NA	NA	NA	NA	NA	NA	-0.38095650638860157	-1.2691276981713355	-2.3068491139670897	-0.9961978285931665	-1.2841198774374805	0.13010199970807257	1.4060916206739371	0.11439259983550265	-0.6985995615917755	NA	NA	NA	NA	NA	NA	NA	NA	NA	NA	NA	NA	NA	NA	NA	NA	NA	NA
ASPH	12	sp|Q12797|ASPH_HUMAN;	1.0	18.250576469450365	0.04995960985048242	-0.47114790336222523	-0.3434338286360079	1.2384795180066783	-0.09768236324541846	0.43834620548375014	0.4279476078733637	0.38621537618791457	0.680655688013101	0.18303501759565854	0.8722839356386305	0.6537729747450829	1.593235526564777	0.48899442208232013	0.37522301534509594	0.2086266561649932	0.5679305218964519	1.0133126488769104	0.28786033450571935	-0.2525489656758051	0.72380539708695	0.3403715861637435	0.21309047798115532	0.3616885738544231	0.5636276468267858	0.8627855870269263	0.2768912079215342	0.5876014836128447	-0.724669850237567	0.4513817915051135	0.6245288918030081	0.6886018358270585	1.4115117979632075	0.036180031017417846	0.17191472462454094	1.3742620079965064
ATIC	1	sp|P31939|PUR9_HUMAN;	0.9988	15.587736628683677	NA	NA	NA	NA	NA	NA	NA	NA	NA	NA	NA	NA	NA	NA	NA	NA	NA	NA	NA	NA	NA	NA	NA	NA	NA	NA	NA	-0.21622326483642285	-0.585502143512489	1.4090860655420725	1.70435256091291	1.3247949026629398	1.6120196344249198	0.719408141620784	1.5462962842998742	0.5420302492741254
ATP1B2	2	sp|P14415|AT1B2_HUMAN;	0.997	16.329521585036115	NA	NA	NA	NA	NA	NA	NA	NA	NA	-0.08359948198034495	0.4528043309749932	0.3829863714139119	0.25643853662113925	-0.09129253785191604	0.0011301542153940858	-0.4576507263415799	-0.4830828167511978	0.41981391465912843	0.3782975408204736	0.5046434541127809	0.45451927729466535	0.004485908237775504	-0.16279393336345738	0.11677334262971639	0.22559132827611128	0.39980199783861536	0.5613051324849057	NA	NA	NA	NA	NA	NA	NA	NA	NA
ATP6AP1	34	sp|Q15904|VAS1_HUMAN;	1.0	21.223484614345146	-0.6133611958193255	0.19749970160099917	-0.3838335416524936	-0.3349938348525425	-0.8543344162115893	-0.4002568600499794	-0.43492845436284355	-0.10842681220038486	0.283250889910692	0.5663687301165119	0.6743112450783841	0.5469839304152373	0.021193566644874817	-0.5728465515288388	0.4089564445606202	-0.027866046243403275	-0.143528643699935	0.45066486746920553	1.5489277936153671	0.044284677111734894	0.33520155191453016	0.05697567435194628	-0.17625764724026016	-0.018585580861954387	-0.010956619190610528	1.05466042049723	0.48851591174078735	0.5730809294696555	-0.6399943339218241	0.03494237116733867	0.3068094917837998	0.3828140419664967	0.21554081806086245	-0.3611825522684562	0.3994715537837177	0.33884171350212533
ATP6AP2	4	sp|O75787|RENR_HUMAN;	0.9994	18.150219566599404	0.12909858323596346	0.36022528131178877	0.5521685622233283	-0.014397471662813466	-0.043916899556311506	0.5692333196022314	0.32103510513177724	0.19579111661886017	0.8488512530160226	0.48101354849467626	0.6986462074316946	0.6370038569439149	-0.23547804152250018	-0.8307013991183316	-0.2911203703010212	-0.678710858435398	-0.5596087922843918	0.3248311325619291	-0.15836220030425263	-0.7629951351693371	-0.6105238362784378	-0.24490960428935882	-0.9987354072684704	-0.42210786477986995	-0.2913744968249037	-0.14838386222988298	-0.21321192905352326	NA	NA	NA	NA	NA	NA	NA	NA	NA
ATRN	240	sp|O75882|ATRN_HUMAN;	1.0	23.864164944978487	0.22090211259043002	0.6809727697495243	0.6184772523476747	0.30157922773424417	0.44237660218198727	0.08494974156667467	0.0	0.04583341134522456	-0.0039195888764171904	0.5003641627878483	0.3360073853681427	0.22502253386190318	-0.517538166275838	-0.10422199906961982	-0.05800981087146617	-0.2605904005288071	-0.026757503196034094	-0.07187796461567686	-0.14097050347534168	0.8273209939020969	0.41327096756299797	0.5420362567399284	-0.18190395274952653	0.49008430545604	-0.3387482703009508	-0.8337294569558722	-0.03466993729550083	0.21992866728651927	0.3433694773485314	-0.13813077849567978	-0.44108227378011744	-0.1445001826005159	-0.5717011331907909	0.6994916235014177	-0.11712151134566717	0.20480830497582403
AXL	21	sp|P30530|UFO_HUMAN;	1.0	19.645362924706866	0.06744608763627813	0.040198004660077835	0.27960647974314057	-0.10746563275753562	-0.26149652207549057	0.009582946104185197	0.14826149440768788	-0.9899053861607161	0.24732200464648502	0.05815295542727661	-0.0012108387163203282	0.28187622051802563	-0.14590352085127245	0.2636857145212419	0.3240009276317952	-0.20299453351198515	0.07731467040902196	0.015746678180152074	0.5869785950720896	-0.23308438193567316	0.012042789913062624	-0.0013046374702456731	0.3295525508875148	0.569489587519564	-0.17077483469133847	-0.5248947590099737	0.3031919283314757	0.2682425259451793	0.1628086904798387	0.3741851767608795	-0.07827746967508364	0.263696811318451	0.16968359378087605	0.16057385685825754	-0.24796334901598538	0.3986556945908717
AZGP1	337	sp|P25311|ZA2G_HUMAN;	1.0	25.76794340491114	1.4432132363782983	1.2358164927316393	1.5163703594777225	0.6932807487847779	1.0575547372055922	0.6711304454425626	0.7308748748133631	0.6644661519789175	1.1797188608859792	0.9381626663561171	0.6631232605754405	0.3967970586549665	1.6048860875636914	1.5569543651716087	0.4613599094972569	2.0349476913091245	1.2179411969726992	0.7861094169636971	-0.2853400166785294	0.5308884396085549	0.0844856353417609	0.03418107512862356	0.13664364347215585	0.10187213676388884	-0.3098397982135892	-0.704266374499622	0.8527885940414777	0.48991180784451194	0.4188448264060707	0.5007928390728367	1.1503669357094113	1.2910185092568307	0.5667831974193422	0.5498741024659175	0.26456633538998364	0.5813176032296941
B2M	76	sp|P61769|B2MG_HUMAN;	1.0	26.861489865067462	0.8714562274894639	-0.4745795565266935	0.09335649339312457	0.32887321303602235	-0.1051256034776058	-0.19839235513739784	-0.4087848525460167	-0.7875107148885379	-0.24041834518378158	-0.6963210839173852	-0.8559658762882933	-0.4253470219636686	-0.3146817160679931	0.2855435031198068	0.2141935028668982	0.9948691770920917	0.27161918593548684	-0.2059004085732452	0.2671125794024194	-0.4363525697587054	-0.26169756043227066	0.7173674031236823	0.5841024698524491	0.4104673675801602	0.17916431157767532	0.01189106259983852	-0.1309408521273383	-0.06809306214808197	-0.01527979107314259	-0.8021227024686945	-0.23177963773570465	-0.548729381829026	-0.17227259248366522	0.3292493593318593	0.15157180608087995	-0.035168107507830726
B3GALNT1	13	sp|O75752|B3GL1_HUMAN;	0.9998	19.4800821538943	0.3403826583182914	-0.08511155867840703	0.39278135085331467	0.024555999700091036	0.10045206150701169	-0.11136442830293891	0.027086515299624025	0.12615578110023495	0.9340172756960272	0.5746396184842997	1.0141436480221588	0.3797346373290251	-0.19180911701472114	-0.39042935897527453	0.4211102575586212	-0.031668733590972664	-0.19122217756277937	0.7597745578469235	0.7396302739741882	0.2668129639171468	0.021461205019275287	-0.7344945711990238	-0.3778486575211373	-0.38500244759776914	0.0740046802012837	0.27791406275619757	0.4540405662012219	0.18109310882738638	0.16077444575946842	-0.2780642921294154	-0.5064957055844168	-0.5843796105138308	-0.950105675349838	-0.609713769894074	-1.0709463801414838	0.41216040665685405
B3GAT1	2	sp|Q9P2W7|B3GA1_HUMAN;	0.9991	15.590380857751745	NA	NA	NA	NA	NA	NA	NA	NA	NA	1.3125707535401396	0.0737485842089689	-0.6048487144731087	-0.0440812203313361	-0.861476805393802	0.5384020210964184	-0.06312723030363188	-0.1112106033254765	-0.386009090134829	-1.0642089947904632	-0.024532696821172095	-0.5700627957665438	-0.7580813354681926	-0.7072952443283382	-0.5169127887161875	-0.6315380700311182	-0.442251351373697	-0.28677744960146967	NA	NA	NA	NA	NA	NA	NA	NA	NA
B3GNT2	3	sp|Q9NY97|B3GN2_HUMAN;	1.0	16.76070096949985	NA	NA	NA	NA	NA	NA	NA	NA	NA	NA	NA	NA	NA	NA	NA	NA	NA	NA	-0.013201723247640906	0.5937854354514798	-0.16598519353953334	-0.25199004094043254	0.26959170810685773	-0.13089002798420823	0.07943442082519558	0.38895370177288946	-0.3918894167263254	-0.30267222729545606	-0.5514873651001215	-0.14617045147557395	0.06573243732871337	0.17347254239377374	-0.21322704653056324	-0.4862641898047748	0.5462219426220853	0.00408628565235869
B4GALT1	10	sp|P15291|B4GT1_HUMAN;	1.0	18.782406620051425	0.3298381097290122	0.035193446167382625	-0.37597120080356294	0.08294051184520601	-0.1552506872751449	-0.1405272150325967	0.31261923363190647	0.5532595214888945	-0.03634107927149932	-0.4677978714512925	-0.08157131458221167	-0.07343869175150708	0.6383963302880455	-0.6943228262205876	0.311500107209401	-0.24970373475216157	0.16713673961818465	-0.2645402342685781	0.7244395401695165	-0.08896897324705311	0.6070633683800275	0.7263426760772358	0.18811912795708796	0.18233023874099574	0.34509227823894895	1.3839473951944816	-0.15141116121802156	0.20254808363045873	-0.8026865399537186	-0.0842427309574072	0.7659813084917682	-0.05314241448205603	0.8062684319407047	-0.38791718302151246	-0.3694026878532064	-0.48591385447537583
B4GAT1	111	sp|O43505|B4GA1_HUMAN;	1.0	24.364031118009944	-0.8883022226111912	-0.47675374729341424	-0.7634513553371169	-0.4246013131406361	-1.2535673102886076	-0.2694461834874673	-0.2195074745476493	-0.11088911808677171	0.3238902588121122	0.1532181022242085	0.7560287767614198	0.5551936077192021	0.3735304385378737	0.2507018884872192	0.2815860243040227	-0.44835452302193346	-0.17190846283324213	0.2929108943546854	0.7453467881667803	0.008979354476744916	0.09500422597820313	-0.3998715038431655	0.2828514325336702	-0.10459082536550435	0.007750506209526886	0.2948367793804376	0.11506882258759532	0.9103206850357064	0.7513548563377128	0.17090026820767878	0.20822035497482005	0.0078563195932988	0.1389550728947304	-1.1281809767621116	-0.24627056455965146	0.396504747811667
BASP1	64	sp|P80723|BASP1_HUMAN;	1.0	20.29772676592702	-0.08470787885488384	0.015610112486137417	0.2689299326996606	0.002927685033957239	-0.24749450238125625	0.23326774078556056	-0.21805827256993027	0.0043027843055867265	0.25643574792388124	0.5431207176294608	0.46764879121771985	0.5162329824654863	0.3695058644981617	0.08659163865991282	0.17208734362001898	0.15733086994252954	-0.06135165691307787	0.3879947371403052	0.1485977948290964	0.1831236382593726	-0.2382804752947112	-0.10605388517538294	0.0031709784146736197	0.1833400544849897	-0.05884668119884795	-0.5108284329950088	0.2304214910999285	0.12083435822842548	0.23874787855385993	-0.20565350948595817	-0.42269318593023275	-0.042957467714455966	-0.41404547603988284	0.1917677390545265	-0.547739256793145	0.24876239556541968
BCAM	20	sp|P50895|BCAM_HUMAN;	1.0	18.5925418105212	0.13281812944457805	-0.021549830263814407	-0.07060187779372296	-0.42594862834541036	-0.12157096039450721	-0.35474744330030994	-0.22197417938575903	0.061928544194328694	-0.18297718775903382	0.06770936994116017	0.16872657764549226	-0.08060509669169935	-0.14088293748061131	-0.12805888013872835	-0.004754123421450984	-0.1064154869754379	-0.3548912333966685	0.10875081166319678	0.8818263514714237	0.18490089141629795	0.29091011887546125	0.5321568993473207	0.18181083635737938	0.4647986159546096	0.12200915470486207	0.09491952999666609	0.4429667684949088	0.22133505118966879	-0.14441758725590859	0.0177301027709591	0.009088746750212096	0.17332266157330523	0.34214722712299306	0.5326675789470698	0.1637225871676149	0.058790850286680296
BCAN	44	sp|Q96GW7|PGCB_HUMAN;	1.0	21.440509594803284	-0.2597592272445528	-0.3171259606311718	0.07705242237700194	-0.2674195061112279	-0.3328847822785077	0.08119311282114161	-0.21381600803174639	0.09493552352175261	1.0704868245698864	0.7179480584427385	0.9028867584770945	1.0436969633340576	0.3139694048330983	-0.20787895491721198	-0.48783628876048013	-0.5905604603758903	-0.1193091939504285	0.9804927984123477	1.1421203142764869	0.3962549996735234	0.563781417279531	-0.6421255522193912	-0.06403505716375779	-0.43334009443653665	0.136935423050073	-0.7581270986569599	0.8353586380962232	1.038955919074605	0.21650799511820562	0.5056264457577369	-0.43363564257313847	0.036848956864364624	-0.6524828483794547	-0.661433432124503	-0.829804617291555	0.929655956945938
BCHE	60	sp|P06276|CHLE_HUMAN;	1.0	22.130158132927843	0.36428894649139565	0.4625931188494734	-0.18900265947610606	0.4851224065304356	0.22901115436128272	0.08661432274503333	0.15703022120077303	0.25868404325959204	-0.15472650497287832	0.29360441244139857	0.37277837859749274	0.2704710793108571	-0.48772600242417186	-0.005843894899224544	-0.08201072284944821	-0.597821991479293	-0.7753103459876183	-0.016827138772548267	-0.13134212813597124	0.37142054174229955	1.0777156061564637	0.7305311024829928	0.34152583659957436	0.8496703668154235	0.10121214611021623	-0.574255352996591	0.16776744739589589	-0.05186220782000861	0.04135690561572325	0.3350292594641262	-0.18313456505574077	0.5557183642173689	-0.2062757349647022	1.0044254653162312	0.29615690712313913	0.19165290436810167
BGN	5	sp|P21810|PGS1_HUMAN;	0.999	17.81651787664574	0.6068711179649844	-0.3900328153705752	-0.36002385323681274	0.3592588097999556	0.3889435724034307	0.7953703909283822	-0.37253395063236905	0.8978083084741693	-0.9891815574639673	NA	NA	NA	NA	NA	NA	NA	NA	NA	-0.8604163112182777	-1.8535124279052493	-0.4282235623005053	0.6676247286744132	0.7169064096099333	0.7402312084585163	0.3280032817967977	0.4321240011979164	-1.7971774261446916	-0.8733839712898654	-0.8117693452939179	-0.8442901532072442	-1.005611228797071	-0.7058428926448643	0.4091717171843534	-0.02112965811068257	0.47802469185074337	-1.4771151472832091
BID	1	sp|P55957|BID_HUMAN;	0.9977	12.77780603019623	NA	NA	NA	NA	NA	NA	NA	NA	NA	NA	NA	NA	NA	NA	NA	NA	NA	NA	NA	NA	NA	NA	NA	NA	NA	NA	NA	0.5267836099500047	-0.0902378414128382	0.3983888473259851	0.6513520721286286	0.8709051441422657	1.290556597510328	0.30822133649075134	0.9823606926078128	0.3057028839902287
BLMH	8	sp|Q13867|BLMH_HUMAN;	0.9985	18.107687255840812	-0.3336663847493355	-0.5079925508890648	-0.45624852002551997	-0.20884829650733572	0.238786976586713	0.21064077155090022	0.8144923320277346	0.23970661830163387	-0.4520347859756533	-0.4397841756010239	-0.5289266144465326	-0.251980015404202	0.786104659152898	0.11623631574203142	0.03807921257025093	0.32914525186239096	0.6900338144830744	-0.5733752082342987	-0.8353152588768404	-0.8382090457158231	-0.09924061710782217	0.43075179512038986	-0.6272395227647891	-0.7279682444221538	0.740912277863417	1.411451157341169	-0.6841539901309108	-0.9058491273651677	-1.181755043384391	1.2529613013386642	1.8994382051589325	1.3933332759546602	2.0963424625109326	0.5251933024797824	2.2526100321548075	-0.9310411197733997
BLVRB	88	sp|P30043|BLVRB_HUMAN;	1.0	23.388697834920674	-0.5376088561358205	-1.715083295642672	-1.9477912768053942	-1.6371561626679823	-0.028563036451053847	-2.0758811419890417	2.3817580548897457	-0.34639358930969877	-2.088026658943439	-3.3256323877912113	-3.849070827841127	-3.7071890268206644	-1.0897658724415575	-1.4875381012526603	-0.495343044289835	0.8430173807260575	1.1403583108415631	-3.0766714241767783	-2.795908103429901	-2.2704374714685382	-0.6207079121814663	-1.0901932806750594	-1.274565295004888	-1.952183555455711	1.563801435538108	2.5056986577544773	-2.0045290632047834	-1.9410943530184235	-1.696786592273087	2.4465930118268906	2.834454897980863	2.455120128819334	2.830981786723525	1.4771995488183212	3.690899400222462	-2.062262094539209
BMP1	2	sp|P13497|BMP1_HUMAN;	0.9994	12.77780603019623	NA	NA	NA	NA	NA	NA	NA	NA	NA	-0.9242410866575161	-1.024665020165846	-0.822505268121458	0.20661356259386432	-0.0993160168240772	0.07936235065662967	0.987944371415419	0.16912041292977964	-0.8558548861633275	NA	NA	NA	NA	NA	NA	NA	NA	NA	NA	NA	NA	NA	NA	NA	NA	NA	NA
BPGM	42	sp|P07738|PMGE_HUMAN;	1.0	21.408478182184535	-0.6253743241721725	-1.3985453791335312	-1.4568416561378745	-1.1496568708287471	0.22124534043715194	-1.2292860042915716	1.7857183619981845	0.19863537855682178	-1.5192955971289943	-2.9172429491475143	-2.5972483106460875	-3.1462169076704605	-0.23124879616174754	-0.8273138045663488	-0.6147406166834859	1.1705933518048823	1.2978268078847979	-2.7394499210974086	-2.970357959998993	-2.2782397825961826	-0.6441818707755407	-0.02594821770641964	-1.00665914891833	-1.621353708212673	1.5003895199847075	2.1363526907100123	-1.9103601076450722	-1.7553033826013915	-1.1964639978377587	1.829884783414399	2.685815877182333	1.7766385671993161	2.4989928263825636	1.0989096921733204	2.996780026275399	-1.850031166089181
BST1	6	sp|Q10588|BST1_HUMAN;	0.9994	18.69197113742344	0.6191179814237344	0.8613228329872369	0.4939875641998315	0.1704804028624176	0.5147861461801497	0.5540373809408585	0.16962157854174542	-0.8673185809196085	0.14909617061116132	0.10975325923467949	0.25097420744722987	-0.3141563709720163	0.1453867059427103	0.4566075618624099	-0.03319899509387092	-0.10239854187185315	0.8997322223650794	0.3080488862272066	-0.14479906290601985	0.5900014632373152	-0.3598649861023797	0.39016960103860576	0.17956222873291772	0.8228466145723856	0.14900813910128763	0.7220543611387722	0.12226724724419302	NA	NA	NA	NA	NA	NA	NA	NA	NA
BTD	200	sp|P43251|BTD_HUMAN;	1.0	25.654418999385634	-0.20785400156708533	0.35297917073493057	0.6065078444132874	0.24930610152159094	-0.07044149477299744	0.3083947706893646	-0.39971897641807885	-0.09719758117214727	0.5965530366421565	0.5599277958486901	0.8165356056596722	0.6245858361239183	-0.04441129021232593	0.191161163864348	-0.3139158403743352	-0.28000604887877856	-0.012427312358823883	0.5373611690665516	0.50906427584344	0.6040712406041902	0.1754205627179748	-0.8053533577387402	0.023218850049537387	0.019095900837137858	0.08964635724910464	-0.4729184691491284	0.5911634974935556	0.5758987049653981	0.5709166528695961	-0.1281562061587609	-0.35116943179121574	-0.023087439477036398	-0.4656097748822283	-0.9431557582381043	-0.45519194807550356	0.7556861124903858
C16orf89	4	sp|Q6UX73|CP089_HUMAN;	0.9977	16.411348912373025	NA	NA	NA	NA	NA	NA	NA	NA	NA	-0.38650206540270915	-0.12663500958627916	0.23896087029940283	-0.08530941615563004	0.1251608321642239	-0.04611774320527218	0.4389105429570179	0.27238712226050055	0.4929827399145825	0.18656852048104788	0.01326216299635341	-0.01676168728966365	0.10977547476214955	0.08887765941211079	-0.03169614681775679	0.21093573211462902	0.30229773932259896	0.2342966170520695	0.053870910178534626	0.6048048689708523	0.31004880434559023	1.0718064510241865	0.14313275711752294	0.700889029507552	0.6263289471639055	1.06753332676319	0.5432760496071811
C1QA	18	sp|P02745|C1QA_HUMAN;	1.0	21.297462427606433	0.526218500459688	-0.6144798819934865	-0.27325406412353725	0.3587712830875871	0.6638226132714218	0.257893761411804	0.4139735563282114	0.4855974862146333	-0.9200917775268365	-0.5858121209626876	-1.3479432585169397	-0.3653232542272775	0.6063399690399227	0.2535118504194722	0.7643233984090925	-0.10637032528175716	-0.19068094593995966	-0.911718081698937	0.03401032008695015	-1.4517856492366992	0.7302463124471541	1.300916030557108	0.3492781909861913	-0.022807179349903617	-0.3509546621462083	-0.17567276076685356	-1.271494625943184	0.38636799519067866	-1.3765932018090012	0.4886123215061966	-0.2229573538116858	0.3067850877712779	0.01634487807013052	2.2788294003411087	-0.026687171596079473	-0.5455556294752189
C1QB	28	sp|P02746|C1QB_HUMAN;	1.0	21.833813310999155	0.29833877312963786	-0.6413813191407511	-0.5022017032370956	0.45738541260783716	0.4165061805166932	-0.06593971552613453	0.2253072864127148	0.3368986620388412	-0.9979187362255977	-0.6214990893934385	-1.155262065207705	-0.43717105792372113	0.5271531320831779	0.23703839779769087	0.6213114895053788	-0.303904400946851	-0.2413223857046498	-0.9355561413287248	0.07832204175832924	-1.6635181317514824	0.6519066292877489	1.3044191777303205	0.47046716785480225	0.010569957947166753	-0.24532785604265195	0.15227259199754073	-1.0352266037779447	-0.3878966355106912	-1.130431694931909	0.6510049813872234	0.001382518360089513	-0.23883085779854962	-0.171658242771473	2.386618797526806	0.2621846205120848	-0.6647896088443108
C1QC	42	sp|P02747|C1QC_HUMAN;	1.0	21.872591802569787	0.34526538888639724	-0.3517673181617589	-0.27995113285997775	0.2375058442723299	0.34124231247452474	0.009295744351205393	0.2941878658978716	0.4021222768905064	-1.0065760963223078	-0.7416585878422026	-0.9865002741920308	-0.48926222168864086	0.33883495623729365	0.1022879932681251	0.4071784682467232	-0.16130503138937868	-0.11150606663633233	-1.0784596017548935	-0.20248526941478584	-1.0923272451542552	0.6054861705127839	0.9524636935892836	0.19336838192904526	-0.10916122434193953	-0.08933225226726593	0.1708057192065393	-0.9211666718047464	0.008205274280938202	-0.9719907445329756	-0.062104671556815205	-0.1319696361401519	-0.20313208984394127	-0.48500315460402366	1.9065066541769813	-0.06960108734524884	-0.8179527651275169
C1QL1	12	sp|O75973|C1QRF_HUMAN;	0.9995	19.327497051639764	-0.6265104644711661	-0.2487510675415372	-0.29147141392461506	0.017815632690372674	-0.5608422304228231	-0.16029950814187544	-0.09893033121215034	0.18460835483523752	0.5254999209057378	0.2572686251614016	0.7110521766305005	0.7080295601433004	0.06524131745017092	0.0415107442744036	0.020414748155861417	-0.2069705742500485	-0.238713899427756	0.4329211320615478	0.8893918573568476	0.6298765228246284	0.588881924386389	-0.29747471718631857	-0.10828755013827696	-0.3695180751607716	-0.07778079451792186	0.2145187063889411	0.5121711150138735	0.22874662082665287	0.13606097039895637	0.3160445758240007	-0.22846915848235216	0.29412762080500787	-0.4684972965195122	-0.3851267880549347	-0.11252346110597511	0.34780139564831636
C1QL2	5	sp|Q7Z5L3|C1QL2_HUMAN;	1.0	17.850661450464397	-0.9436132593129862	-0.5441704945262211	-0.614936614032783	-0.8327128105505635	-0.8186191349806897	-0.8881422789565043	-0.24397470558226075	0.1786425987259257	0.8963874305291548	0.10315658427795427	0.4961451044012306	0.1903528714706546	-0.2432504432295466	-0.5666778817697633	-0.6021053308064168	-0.04899248035243975	-0.38676504991767136	0.24292269471964278	NA	NA	NA	NA	NA	NA	NA	NA	NA	NA	NA	NA	NA	NA	NA	NA	NA	NA
C1QTNF3	38	sp|Q9BXJ4|C1QT3_HUMAN;	1.0	22.984903647869714	-0.11745807612789161	-0.5858598256351844	-0.6376457646861393	-0.3169364115317084	-0.42190376626086135	-0.5143048292996868	-0.1612804799084433	-0.1842698848051736	-0.08746837250602324	0.3018485029468305	0.0864421875762349	0.5321419517396091	0.2965265791978129	-0.055995640918802714	0.1875814382505787	-0.5789251005073872	-0.6960290613716147	-0.1001207249784013	0.6135496309136634	0.08990821230035273	-0.07309975655848033	0.1827703753368226	0.21631499931045006	0.10938220307239055	-0.2388342066159983	0.33118265594576446	0.0975874783470454	0.8121773679099049	-0.7227850288654931	0.6280488462869505	0.04313228456571583	0.20098153465555502	0.09933722931576128	-0.5914411788687541	-0.8291980516135045	-0.03787547566361482
C1R	208	sp|P00736|C1R_HUMAN;	1.0	23.774850749409424	-0.01648697933659804	0.17148051502492923	0.6372753527166539	1.0828046451174673	0.422749613129211	0.18852647966709135	0.48206515473055056	0.22939771359583716	0.5520035832949888	0.21958636014534605	-0.010512182846116769	0.1611915171545224	-0.14015355998274304	-0.1565612141717958	0.4865057855975543	-0.014728656837545984	-0.20154557892388247	0.5817197898021291	0.47356359929248804	-0.6297142376184963	0.18916419754949887	0.7703091065980754	0.3278569905135802	0.27065548776570525	-0.27165309123572223	4.418617506471989E-4	0.42940632607201845	0.5092150752292661	-0.6575216682770133	0.1416105829130183	-0.17879143192574976	-0.15620605860880854	-0.3289099371432762	1.3183633926254696	0.7897120700986555	0.6859601327872289
C1RL	77	sp|Q9NZP8|C1RL_HUMAN;	1.0	22.850824066261293	0.7947017841495132	0.5274143054267997	0.24832331769057614	0.2191189500251456	0.5598233616113326	-0.013258507193214086	0.16853961836879883	0.5217085642035748	0.054725823476557967	-0.06915443165868496	0.336535394272667	-0.4714106334964505	-1.0045327935231652	-0.15300888393980383	-0.4827263408803333	0.15998478473430922	0.20428006920691466	-0.10995458541083813	-0.6477349184208334	0.05001037154799448	-0.008232462687030928	0.14444420383980194	-0.536943394177368	0.18315917636574808	-0.07355443106332915	-0.5973474878457576	0.0	-0.011862257789723163	0.8659638494247588	-0.41229538614942385	0.024135518160206537	-0.4252821050430562	-0.7392421780501586	0.07489327808386026	-0.3814038645827278	0.08798494408902613
C1S	198	sp|P09871|C1S_HUMAN;	1.0	23.66904330756805	-0.0853431149249424	0.2723824940441615	0.6609563906941842	0.8112315067743987	0.20314084139668864	-0.023769984202171912	0.44910961309745545	-0.029415456974369647	0.5775487556591385	0.18560883450037835	0.1541244764527927	0.2783425936002235	-0.17865412011549475	-0.20692020246744658	0.10708763146408984	0.19364570276192872	-0.2035924357924248	0.5372581425973904	0.16639738108141966	-0.05990605102737767	0.3489953850697556	0.5432105732222858	0.24182125117974884	0.19095108528251492	-0.1301244681887579	-0.013161408399135155	0.622272944904628	0.3643780229108873	0.028828940832175576	-0.019586803781659334	-0.23815982553441817	-0.13002679286881236	-0.48794638395916134	1.4675975126201957	0.6493880375445027	0.7324517185400303
C2	326	sp|P06681|CO2_HUMAN;	1.0	25.056848164418877	0.03446593859655511	0.45712587687660733	0.7565206715703496	0.6652167566466503	0.6584718973104291	0.5325008313339659	0.15186072733498523	0.3922951778810777	-0.22662544945095897	-0.019616774326911113	-0.37967276449454745	-0.3161214931331964	-0.3695704116217482	0.1043066677880331	-0.1705679584036286	0.2874224284210847	0.5111329128281747	-0.20314344382746263	-0.8810477735905655	0.597357041843388	-0.03730386588646928	0.21884504502038382	-0.1410363936602197	0.22296756244309313	0.2833021780636815	-0.6576416687481164	-0.13745138617872854	-0.2890593346186461	-0.6053315824000354	0.10158254396621036	-0.26371123879053915	0.04136904027990074	-0.670935368292449	0.3222039836896897	-0.05645649047333734	-0.07782756182141704
C3	2934	sp|P01024|CO3_HUMAN;	1.0	28.581107947442423	0.17175562717128123	0.6803975876043724	0.5394174636289373	0.32285255302843296	0.6884522379987423	0.08136875761277906	0.329528862848373	0.56377059202448	-0.52168417454777	0.24283480111216882	-0.12127853210856765	-0.11409612092363552	-0.986716484493662	-0.18698546497191249	-0.023968441413428465	-0.3159554152214792	-0.06305443785553955	-0.5513209445910334	-1.0073758608383452	0.8628190087427559	-0.03158352276257803	0.6681665437182414	-0.37485888839614834	0.2188400980908054	-0.26269392605605235	-1.087055139557803	-0.5185792872152213	-0.02090491281128104	0.8326962253018317	0.0446919819624112	-0.08552784544071645	-0.2094529549011881	-0.8599511004876454	0.7456124034491491	-0.12390992764117037	-0.4654614572836273
C4A	62	sp|P0C0L4|CO4A_HUMAN;	1.0	25.63910686443777	0.056125715002430354	0.7943373669262348	-0.8285251570019865	0.032520575837279075	0.5340954262382471	0.1108501048974988	-0.34502542064805386	0.16609639014910016	-0.7180316373133109	-0.5249735385165657	-0.296022896004303	-1.5554965122441002	-0.9946017266200449	-0.898641307432718	-0.18419935284489597	-0.0880367071278787	-0.07905934904572298	-0.44952215476736157	0.1512556752770715	0.5710872444402586	-0.04321487747426955	-0.08592776740617403	0.30587043004747105	0.07277840003415426	-0.23462821387922483	-0.39259845397324256	-0.7721486966718505	1.083750992769088	0.9307766491530787	-0.40922139634977217	1.0434961612799336	-0.9984216117254237	-0.12355552963459893	0.24952947147094307	-0.09773591314152164	-0.3561563942702799
C4B	1760	sp|P0C0L5|CO4B_HUMAN;	1.0	28.288591616297463	-0.06084886997859407	0.9782899842796482	0.066921004940661	-0.2377155358759948	0.41934760556236306	0.5442386489274575	-0.040156274746874665	0.3050554259273106	-0.6843332807573996	-0.21023046342478047	-0.6956539968067514	-0.6730956517561664	-0.5754587227396901	-0.46929783810483006	0.3549020606871931	-0.1629316066319042	-0.5861699617978982	-0.6758947440005905	-0.3064672476982615	0.21891488374351642	-0.46556137282689347	-0.09250226759224311	0.6165898256468969	0.6411120164140534	0.16853371371079318	-0.48645889575350054	-0.6556259097246482	0.6895991053924617	0.42368187537932034	-0.2291832676208303	0.4701993988271811	-0.6039285825738165	-0.677713068912535	0.6736408017718851	-0.18244652780606518	-0.6170230005875244
C4BPA	62	sp|P04003|C4BPA_HUMAN;	1.0	21.074299351886058	0.7181459440912867	-1.2703663408309387	-1.7081280236681637	0.6326257078415489	-0.27443258384461444	-1.3762665952171034	0.6394463834404434	0.1351396087615626	-2.6756859538133564	-3.056687049535988	-3.4770200397867908	-3.4084033290227733	-1.789087202567226	-2.566195006829042	1.555015659610076	-1.5447607851493137	-1.0463632544136932	-3.2569251113329667	-2.7123081085721674	-2.119703094439978	1.4451152971842753	3.1615077334878023	-0.6918255463558305	0.6893330826702395	-0.9349503563001265	-1.8786993049379106	-3.4905204256273965	-1.8495418599643663	-1.7486591142468706	-0.07205143061612063	-1.630384159210803	0.7292069156752286	-0.155514462386801	4.535862734567386	0.32053542398236523	-0.4442042987238608
C4BPB	8	sp|P20851|C4BPB_HUMAN;	0.9993	18.54005001548573	1.1234059243467556	-1.4114358980937327	-1.227763010712656	0.9232267208123544	-0.18090136804831403	-0.7913578734702718	0.7382567308881764	0.09175486432216573	-1.9644100136812024	NA	NA	NA	NA	NA	NA	NA	NA	NA	-2.5176230934128236	-1.409149416622407	0.9234382352378598	2.6178193910571625	-0.8028574296187498	0.19245277586615517	-0.7355969464131884	-1.6596469515114913	-2.0594680646728376	-2.7897330109422227	-2.0174941626835974	-0.15463448667727508	-1.3961472497619027	0.753786364175089	-0.678838236029013	4.165442029439959	0.537500872423502	-0.956083987580076
C4orf48	3	sp|Q5BLP8|CD048_HUMAN;	1.0	16.20508530411907	-1.0043911670013888	-0.5178998951110474	0.13666213583779463	0.1339562849077458	-1.2932707324331485	-0.7915434798590262	-0.05523366499962812	0.09125716798219763	0.3591360383986264	-0.4568532313457023	-0.411844023477443	-0.10953168539245439	-0.5959793835644338	-0.12554383159683713	-0.5088567006602602	-0.17002213697206692	-0.03722300657129907	-0.773357426058471	0.5513315098847107	0.7448451439056818	0.32640223060424356	0.4434820288361703	0.5610132054467352	0.598986464532469	0.2540327635165762	-0.16175172213154276	0.9806417350950003	NA	NA	NA	NA	NA	NA	NA	NA	NA
C5	641	sp|P01031|CO5_HUMAN;	1.0	24.67219481031979	0.5818182288786726	0.8675702838748842	0.46349467496728725	0.2625761248254994	0.6679927066496791	0.12446411324591722	0.40175725640137117	0.7058524771787216	-0.2440417801184167	0.08264089940564645	0.256118548519948	-0.29850822196289073	-0.4416520665042367	-0.39499959729812506	0.04637221825242577	0.06963821212010934	-0.508347649493107	-0.23989652324441746	-1.0693617488580793	0.6131756713767622	0.790603440954778	0.5449479652834386	-0.20450405803476546	0.293501378485463	-0.3336760586286087	-1.1210244523893635	-0.28652306137356565	-0.35275121089312167	0.24114975526986093	0.23187379759913274	-0.3603209286333424	0.2372719972711339	-0.837753967583982	1.266763033123004	0.3012280628358557	-0.128061311004239
C6	341	sp|P13671|CO6_HUMAN;	1.0	24.192253167260585	0.6414425409427214	0.5293080734927722	0.19421582313569719	-0.14674840005855305	0.7182806151858472	-0.4604576654793888	-0.0720704775491221	0.579334861879035	-0.364230040764681	0.14833188567428124	0.06053167629378242	-0.10164510733462784	-0.5617905715217746	-0.17816297387310964	0.006781090582553162	0.18995796942852916	-0.13218322006001415	-0.23529198344743918	-0.7432188379950153	0.41130513314963135	0.4096528106653481	0.5126514391927994	-0.15759592949749024	0.3502393704601139	-0.22562196627030007	-1.0658473194227458	-0.28850079830038133	0.018370410626900036	1.0673818287670507	-0.20920038030299892	0.029267087811623682	-0.3557510065379015	-0.6048149653788375	0.7048931367930038	-0.05498803164213495	-0.19523325724951057
C7	369	sp|P10643|CO7_HUMAN;	1.0	24.985453507188318	1.0304515541158317	0.2880881512438149	0.36592184825218244	0.4613799154601912	0.4847210186926958	-0.1827825784071777	-0.29992778573084067	0.15372029096132067	-0.06980392389311296	-0.12373335077894332	-0.1482606112821494	-0.7761348761669478	-0.9324915705451109	-0.19283073539963969	-0.08333207932140496	0.26819298672804415	0.9996346430928664	-0.14103063791250037	-0.6506063110599962	0.8188952939845553	0.12317543653378893	1.0370486079974341	-0.11464968186655344	0.138016937227881	-0.5658912509339733	-0.3792856978625885	-0.18122671062570106	-0.6308301214587169	0.5413593166162114	-0.8004943117172063	-0.04355808641688075	-0.7909759620648789	-0.7052353602519865	0.6973460854297393	-0.03886197260098356	-0.007819294183935455
C8A	186	sp|P07357|CO8A_HUMAN;	1.0	24.165842733904164	0.8654597737166139	0.5353956395400408	0.2183034620413622	-0.1836557480949006	0.6685737798840554	0.2134747137142119	0.04622930404772507	0.6898172228027875	-0.23041170654005638	-0.06406761479326306	-0.0897382744314279	-0.3829093607660621	-0.3660344483175657	0.04881552171354553	-0.2862801776655681	0.12080610242410827	0.24186533308132763	-0.22420411676043628	-1.0336451369823552	0.5550281509882478	0.16822331643834199	0.4377982130747622	0.07107006120993287	-0.012156358875627493	-0.13332827531226998	-0.668940135631285	-0.16709608570408463	-0.2306846423459734	1.1670687155870585	-0.10139930110315465	0.33457800852375996	-0.34037883676228287	-0.6266207945114814	0.48809731363771647	-0.2106532165691135	-0.0495758688462713
C8B	201	sp|P07358|CO8B_HUMAN;	1.0	23.95381880891058	0.9429523890283953	0.4594981591819023	0.02545800332419912	-0.26327209807810004	0.7911796743770463	0.10065747845163742	0.18100062355174984	0.6558272034697552	-0.29753960814653224	-0.09877057591815053	-0.09669738332251976	-0.48862711622958166	-0.4960506457658078	0.16412761928060515	-0.1268958753055518	0.22889428632449338	0.3192296303693656	-0.3651250485257078	-1.0466322012685616	0.4941832445607055	0.1385170252878436	0.3917224331908855	0.09118341865304291	-0.05993272385294235	-0.08754670993371905	-0.6600553123651842	-0.27363090538945567	-0.33366762833763497	0.9291067770288883	-0.14915734282705362	0.3050600580067959	-0.3052512617070109	-0.6901248284244943	0.5892713118867547	-0.21928391668106784	-0.18805903413724856
C8G	103	sp|P07360|CO8G_HUMAN;	1.0	23.7258486107306	0.9102897762805959	0.4330841777498504	0.06460582242744817	-0.09954432213976627	0.6201416562690723	-0.0634711944746984	-0.12171313444650522	0.4929445381791089	-0.3128748491209765	-0.1652931362048422	-0.18072728421549256	-0.2672256509351181	-0.43825833405940573	0.2779091161925482	-0.43053118259534706	0.13053036587493771	0.221880508824297	-0.15659727080990393	-0.9766663048876927	0.5105329960730804	0.1982841519494909	0.10207295455577459	0.060132892003436744	-0.047072417426129665	-0.07282402871693217	-0.611071678010445	-0.20887884699643777	-0.44758477005492425	0.968954911188777	-0.23612581048552617	0.15282774466197235	-0.3066671376691046	-0.6554307307583578	0.6082620231701199	-0.039620625197494874	-0.11509864854436103
C9	232	sp|P02748|CO9_HUMAN;	1.0	25.962893912582132	0.6668398682214836	0.42637095965443894	-1.0615574144100561	0.21342526156414632	0.44984019404432196	0.003491329705475721	0.059165608057471175	0.7753570784570165	-0.5920726338253508	-0.8791736100157213	-0.2260662825629649	-0.9386939862249006	-0.6884519076487865	-0.38266856895406054	-0.26316657781493547	0.1625713896559482	0.2688110684862304	-0.6190102906899035	-0.8376401820506141	-0.02348593745692007	0.11308851364643369	0.5377942290067423	-0.010410413197700308	0.2072185733744223	0.013221846467355913	-0.5032103358007198	-0.5038478638465325	-0.1663865399864286	1.0043407922783825	-0.06261960088861951	0.13367394224867812	-0.3537885062542463	-0.6263558964942533	0.05842277706564225	-0.49967709632889523	-0.6151494037654723
CA1	289	sp|P00915|CAH1_HUMAN;	1.0	28.145587392726867	-0.8076124946957783	-3.2418829276126226	-3.294782001419839	-1.1716328234050364	-0.6045685215339267	-3.2552512738288133	1.9018113094233762	-0.15026785807211862	-3.050680447756371	-3.0757305151837038	-4.329364501611275	-3.638104926829664	-0.5476161683178833	-1.0364479939957336	-0.48926753933354306	0.9433599161555222	1.167166423526222	-3.2223078986371094	-2.8225533055701915	-1.9792406826221507	-0.7506571977602294	-0.3315022410323545	-1.319466199122222	-2.1970156809216124	1.8894398210510484	2.191051206552114	-2.1785392877800316	-2.3957639820349237	-2.452333649835248	1.8148381689435125	1.9191917588641028	1.8901932028306963	2.184034932761281	0.7812662662835574	3.0993982461563307	-2.8307049451950013
CA10	7	sp|Q9NS85|CAH10_HUMAN;	1.0	18.387037783542247	-1.6428981811989072	-0.16925092689263277	0.09745613469927061	-1.0259919877114099	-0.6892502181691356	-0.6183990434239561	-0.2465468017946808	-0.5465114164861973	0.9267524102892204	0.7497432528880861	1.0583366844181739	1.0160531671750048	-0.2599784881641738	-0.1664257865402048	-0.5780845893086157	-0.7855429731008545	-0.5092049873438871	0.4280507657573409	0.36385286364709923	0.5530138681406065	-0.19741662311512043	-0.35967792155053324	-0.3276185474883162	-0.2799385508696024	-0.21733125068665737	-0.5698784158835171	0.5366967486825427	0.3447812128497634	-0.0935533543979652	-0.20278354842254576	-0.33569074737524307	-0.4996401672966959	-0.32633667109645437	-1.1087883207965756	-0.44052185762192586	0.2734501553701385
CA14	13	sp|Q9ULX7|CAH14_HUMAN;	0.9975	19.91688822507238	-1.2144881817611726	-0.18459221469844067	-0.22955516218125815	-0.7276927017781132	-1.4835183905582925	-0.3597632184690802	-0.9144423762821674	-0.21681631286716296	0.46480477062994785	0.7136279409202784	1.1614331920264997	0.9739358321240283	0.627354852984777	0.40618298056304436	0.011793397523417681	-0.2587771879482279	0.261574811518134	0.4621984451684771	0.07277913906786448	0.27630800397932553	0.12612134806135744	-1.819019604565499	-0.4016901994669295	-0.4899254403704174	-0.09632244536263679	0.14343306915592535	0.035722026699380294	0.36379104342452395	0.9659200208096452	-0.12878395472043902	-0.31537335929930865	-0.41238613501699906	0.03249338167708071	-0.6775214501307856	0.12652247709549336	0.40368166033094166
CA2	160	sp|P00918|CAH2_HUMAN;	1.0	24.45847292907354	-0.9150924088999659	-3.107705348452636	-3.0059253098016834	-3.224129104600567	-0.33217195801207033	-1.8518437191838313	2.443740393611325	-0.7911934437324035	-2.8251598774412723	-3.3705843183094224	-4.042886311222436	-3.625618679769472	-1.777386022700386	-2.096787815147132	-1.1930433395620952	1.0747391563566069	1.247621943882395	-3.077691749287494	-3.6684988721480414	-3.3563576885229907	-0.453537573703382	-1.798664802844371	-1.6363581821891175	-2.5106018088898705	1.9522815271260945	2.2237158177366636	-2.3958946341139944	-2.8144485043858833	-2.286898765331875	2.2612591553545753	1.674993497997911	2.181215170648662	2.791167656620802	1.4046038185667253	3.590134420724466	-2.2318012964586664
CA3	26	sp|P07451|CAH3_HUMAN;	1.0	20.640911426964397	0.7223852068238825	-0.38828687049934363	-0.8173974701825459	-0.8174181820495683	0.3076044121962829	-0.8989214939626935	1.3848629573362015	0.19388694030563336	-1.4174499138446186	-1.6929372230882862	-1.4200318433042018	-2.788867053609553	-0.6569311468773722	0.08008939511993773	-0.9431587024037391	1.3370311914715254	1.1764629908349686	-1.6982240635749637	-2.0072398899976287	-1.664082823365857	-0.10479095045800024	0.20405091044393053	-0.6495481684507816	-0.9532033876356052	1.1259387111601122	1.8864818947443736	-1.3561921176014877	-2.296938678358806	-1.8547308235101854	1.5869172947521433	1.3925362679241902	1.4891982166222268	2.060920843994797	0.0875863126379901	2.5805537598686064	-1.7479899679978077
CACHD1	46	sp|Q5VU97|CAHD1_HUMAN;	1.0	19.506584710796094	-0.7890877028414209	-0.3010751344507314	-0.24114511774990266	-0.29870205622277535	-0.6625873877332769	-0.508415643887103	-0.29253752587928794	-0.40400938245150897	0.688864442751671	0.8662131798484101	1.3344866488547065	1.0013916832193175	0.19957102725669307	0.27485707943969206	-0.20414920379183243	-0.5010063904681372	-0.3601178348207741	0.8539139365213959	-0.11786380578756184	0.7055577250349172	0.17666705609218392	-0.9072371871899412	0.03261705376996016	-0.4508492302358271	-0.08156606619919815	-0.23727897735832837	0.7467828258492402	1.120750137544515	0.9658779917769085	0.21765714575886363	-0.014128676107314497	-0.29071491578956365	-0.4462968912881635	-0.9010284275753362	-0.11097017075894389	1.001951732974443
CACNA2D1	9	sp|P54289|CA2D1_HUMAN;	0.9996	18.1610583892434	0.09045018196145627	0.5151013505162476	0.9707111289041555	0.7399178497511061	1.2781315221007254	0.8564398880986452	0.9444505403620909	0.22620078000866606	0.8160462005973579	0.24457045999500426	-0.057515777135061175	0.2816946037105197	-0.2977507073896004	0.04820360273645541	-0.20994088841569614	-0.05940575424709049	0.17514436197668015	-0.05708197526418424	-0.3729828919489586	0.11686701854188897	-0.01136221746559185	-0.42134327053037346	-0.08106788468091519	-0.17530022359696007	-1.0122922949966964	-1.4442635541175441	-0.39594937664079133	-0.6704314211325024	0.38226962377767393	0.23486647521370418	0.7053554896354681	0.46823109313755484	0.9496007130858413	-0.27650820316040736	1.384251552922203	0.17330036122056391
CADM1	76	sp|Q9BY67|CADM1_HUMAN;	1.0	23.257070661593126	-0.23537192065560042	-0.004306945728992595	0.1697792626280874	0.2369417509193612	-0.5090467911107819	0.2692341229252033	-0.23214703772109768	0.09666071427957057	0.8025023222025189	0.606381319344127	0.8884211562848914	0.6852541929610094	-0.07206491398995185	0.15809309113581538	-0.1402913695654462	-0.35683399914666136	0.010349948500012474	0.7828537735240353	0.7008576383000511	0.6233917998521026	0.3590109841203062	-0.47497891675310555	0.15237431922835487	0.12472611447884452	0.04260114374551405	-0.49012192165772195	0.812668587648826	0.7269321277293357	0.39231851127671646	0.13312349577308868	-0.22880683952440162	0.028220234712251546	0.0695745494248996	-0.573135685193674	-0.41850054297184514	1.1096095699783932
CADM2	26	sp|Q8N3J6|CADM2_HUMAN;	1.0	21.805776542315186	-0.5480573435773239	-0.016890362563603212	0.1957531958257297	-0.11914197492685741	-0.39236625673780345	0.06472638474201631	-0.056462457722687986	-0.4986993251333951	0.9718922271208368	0.6833536780042948	1.021369699175326	0.9229898597887392	0.24787544322377597	0.23952792079788932	0.16843688645807742	0.02051797385216947	0.22356268702586757	0.7652244370848313	0.7604545613294258	0.2189535427706817	0.30567134172111077	-0.8463493245654918	0.2470740047749107	-0.0826519221657942	-0.2458928306027235	-0.4400566410188338	0.6813457858712555	0.557933036233035	0.5363750385610739	-0.0794022465678097	-0.33730091080701197	0.24148976555049995	0.038204127399252386	-0.7103166577769926	-0.20852020648405833	0.6162822925091964
CADM3	11	sp|Q8N126|CADM3_HUMAN;	0.9997	17.985303303404653	-0.1145441210809981	-0.22400060202823102	0.18286660611852668	-0.04043604929022582	-0.4693311219090557	0.14221276750417733	-0.0030723770832867814	-0.24889075056149768	0.27363455428180794	0.2201681276550156	0.5464537310313378	0.42862929377062553	-0.028272042023365085	-0.1157855169283648	0.22923988526162287	-0.06927709999196008	-0.2478337824567971	0.4108221483341259	0.3891427892622863	0.010153113213061005	-0.22495657014592174	0.1052014315615235	-0.027129174523211397	-0.04601106863822091	0.10171457412555496	0.030390407145405973	0.48709603459083617	NA	NA	NA	NA	NA	NA	NA	NA	NA
CADM4	32	sp|Q8NFZ8|CADM4_HUMAN;	1.0	20.111045286443943	0.048727741057970064	0.034581406513560786	0.2640635723479692	-0.22357983124190373	-0.12830441511174584	-0.12248726612741478	-0.2351352341153614	-0.08866844628449222	0.4346762524659824	0.008014055718362556	0.5122891446559712	0.23173564628845789	-0.20469237542910124	-0.09417165041130904	0.06416864153753998	-0.21596912274934255	-0.12021978677433687	0.4572259701011774	0.1063772206720861	-0.2010025006241225	-0.1937088297218703	-0.3456452598358002	-0.34268179009440924	-0.09067887250828699	-0.35470429743911014	-0.4657154666165475	-0.010167114511542508	0.8173510715156431	0.4965348758502195	0.035685093817055424	-0.1990386099678929	7.637057796294755E-4	-0.3314452082101109	-0.6620518851256705	0.04400192157445204	0.6844423374323707
CALM1	11	sp|P0DP23|CALM1_HUMAN;	1.0	20.51609030083702	0.10688244279077797	0.5966926046529846	-0.14599154320509644	-0.08125398971905362	0.28111204737976436	0.006772028172755462	0.681109699178803	-0.26137471178764393	-0.1624497286301234	-0.7082417416453044	-0.8436765627374201	-0.8843578474095004	0.898968017966014	-0.2582233473277542	0.5684724748788561	0.13548729024530104	0.44175328127103164	-0.4790801366238817	-0.8252718958258738	-1.9483973061341722	-0.8833897497005476	-0.10970505411749976	-0.47070567184627254	-0.7915973475016913	-0.1789527271816458	-0.004767861163990972	-0.3990338158542208	-0.5438184148987095	-1.5341296816282952	0.19926199824531654	0.008966212425602471	0.23854215063915785	0.5666037243611584	0.7829554998892316	1.78684166466598	-0.46141324075068724
CALML5	1	sp|Q9NZT1|CALL5_HUMAN;	0.9987	14.614012755442312	0.6089085006325234	2.412382594880392	0.37751798373931944	0.48353538877316726	-0.012715812238727864	1.0809808073306613	1.1583149388661784	-0.6984048942743701	0.9252729801043764	NA	NA	NA	NA	NA	NA	NA	NA	NA	NA	NA	NA	NA	NA	NA	NA	NA	NA	NA	NA	NA	NA	NA	NA	NA	NA	NA
CALR	130	sp|P27797|CALR_HUMAN;	1.0	23.987853534015365	-0.11594893965410691	-0.030998928931011527	0.17819553864877147	-0.010576099703099473	-0.4300358206772241	0.31873104315112855	-0.16024886692384843	-0.2592038551259215	0.5424188881475662	0.3310753761014098	0.646906416239863	0.5202618220949287	0.19048128408026122	0.2074081374254808	0.14169806867210966	-0.11438406705593707	0.15984137464172754	0.5911196203695255	0.5590757694466566	0.08637963908480195	0.46420243533308936	0.13928104562823407	0.2530937527223287	0.32052873650020386	0.020982302069123993	-0.22461268136504486	0.5628816231854543	0.08936357646871107	0.043887186405767054	-0.07827768653488754	-0.5299808356997922	0.051270562068492787	7.483010715878535E-4	-0.560015559961025	-0.40598224401256733	0.5301967185609477
CAND1	3	sp|Q86VP6|CAND1_HUMAN;	0.9986	15.990628952388366	NA	NA	NA	NA	NA	NA	NA	NA	NA	NA	NA	NA	NA	NA	NA	NA	NA	NA	NA	NA	NA	NA	NA	NA	NA	NA	NA	-1.2222899414149073	-0.75658247647271	1.2325536240219988	1.781265185283222	1.3678626901508855	1.946455304827678	0.6613282060541898	2.2442677490863865	-0.6574527264191143
CANT1	10	sp|Q8WVQ1|CANT1_HUMAN;	1.0	19.417741517348187	-0.6438446539053944	-0.026758615807732866	0.1683845826128696	0.37821639559614617	-0.18451228465133873	0.1012157399231226	-0.550121002580525	-0.03483794056350664	-0.0750080195375058	0.06775863653016412	0.051502821117395126	0.42535799254079176	0.05486809376506985	-0.049974022294292375	-0.24546328340778611	-0.3149945580387685	-0.20581713932604995	0.18802184881862605	0.5720645646255083	0.6283465706811846	0.1483436358584327	0.13963646239733674	0.6628143128103607	0.14378640126846554	0.42360519726215484	0.26895383889523217	0.5329199717966828	0.04141215527864661	0.2165536182451291	-0.3487571606635562	-0.8154188765035961	-0.16458095786962712	-0.7772467893673758	-1.276724905153512	0.04601939885502926	0.2603898615561242
CANX	3	sp|P27824|CALX_HUMAN;	0.9982	15.331171603069881	NA	NA	NA	NA	NA	NA	NA	NA	NA	NA	NA	NA	NA	NA	NA	NA	NA	NA	-0.4369174968711471	-0.06986596824951796	0.18572067851002538	0.05930811133693581	-0.024095263938257894	-0.08356088946575513	0.02744314322392638	-0.430893387346412	-0.2838580231809722	-0.06550958746781221	0.30082891122353583	0.8011362122533363	0.6223008922501831	0.4885935274408526	0.4863813905024461	0.14115617524867208	0.7817323797983455	0.1374937193750876
CAP1	3	sp|Q01518|CAP1_HUMAN;	0.9987	14.365222414457882	NA	NA	NA	NA	NA	NA	NA	NA	NA	NA	NA	NA	NA	NA	NA	NA	NA	NA	0.5733163936442294	-0.7199045385542586	0.060890706644955106	0.5888226141696222	0.4117681483315119	-0.1382526435400142	-0.21209481016889997	0.720362516377218	-0.3660873945313785	0.025684551812028555	-0.30207568825948083	1.5445123563393155	0.9482569669618188	0.987395805754085	0.7639543490861076	2.171369334434994	1.56035300629663	-0.04973649521052348
CAPG	9	sp|P40121|CAPG_HUMAN;	1.0	16.11138248395478	-0.17785137614802693	0.013674401757543642	-0.7299724834301875	-0.47804867394859496	0.14555975733401993	0.08183902979569346	0.05858573764840358	-0.08234366046196762	-0.8179010502763151	-1.0743717890492004	-0.8055095628682936	-1.8565000064796031	0.5989913724623519	0.5644158809542477	1.2448295503348135	-0.1364432611806734	0.3183766741361591	-0.7305999444451476	-1.2851239033865882	-1.8178038223776358	-0.9950052038425343	-0.025351151205201816	0.31405212411714434	-0.984630474924304	0.13641843909396156	0.03246176037243842	-1.4495781397461371	0.007906200158467325	-0.364041071839611	0.16991805158738593	0.08061911748667061	0.1892249605951708	0.48543075603663244	0.6967775840644377	0.10335734837146315	-0.5420986059348802
CAPN1	1	sp|P07384|CAN1_HUMAN;	0.9994	15.65111068084925	NA	NA	NA	NA	NA	NA	NA	NA	NA	NA	NA	NA	NA	NA	NA	NA	NA	NA	NA	NA	NA	NA	NA	NA	NA	NA	NA	-0.6062682231579886	-0.17486815650268994	0.8031111332667971	1.4044913701952515	0.6538794198407425	1.3646436806322466	0.6075340658509845	1.130593577789698	-0.6734051710164817
CAPZB	2	sp|P47756|CAPZB_HUMAN;	1.0	15.843607693273611	NA	NA	NA	NA	NA	NA	NA	NA	NA	NA	NA	NA	NA	NA	NA	NA	NA	NA	NA	NA	NA	NA	NA	NA	NA	NA	NA	-0.7779401995266242	-0.6503098692864384	1.3701172061337763	1.3219203787348324	1.5265848401191162	1.5034690410079428	1.0416572582215338	2.090858349749489	-1.2286871026403778
CARTPT	9	sp|Q16568|CART_HUMAN;	0.9997	17.272793812244355	-0.6804966995756851	-0.2546732134983207	0.6063527324920246	-0.2209232148065663	0.04650776495400599	-0.36456267047629165	0.4721742134458795	0.05198937070080589	0.893215832811991	0.6595581654525429	0.13005380802561062	0.5202326829407617	0.21244012740065754	0.2266598200518386	-0.33277503333666303	0.013892305359277657	-0.5590805405004584	0.11401898080964834	1.378282608828557	0.6143619044109556	0.062275030130191755	-0.6463136411433688	0.023109541471732165	-1.1897578810917921	-0.23293188486843208	0.3652164690431725	0.6019946440484354	0.43141712202419624	-0.33658063638620206	0.7069249362560006	1.536473462346449	0.7702472229370487	0.8490374140847994	0.06385387946981957	1.3141751752660973	0.03376176660390051
CASP14	1	sp|P31944|CASPE_HUMAN;	0.9956	14.190347450625993	NA	NA	NA	NA	NA	NA	NA	NA	NA	NA	NA	NA	NA	NA	NA	NA	NA	NA	-0.2987000372786843	-0.03663844427889096	0.11333088622717868	-0.40529411898749146	-0.8950638784262077	-0.3275170021144018	0.3692489532221397	-0.18263139069828327	-0.7538234734622673	NA	NA	NA	NA	NA	NA	NA	NA	NA
CAST	2	sp|P20810|ICAL_HUMAN;	0.9993	16.478084572771	NA	NA	NA	NA	NA	NA	NA	NA	NA	NA	NA	NA	NA	NA	NA	NA	NA	NA	NA	NA	NA	NA	NA	NA	NA	NA	NA	-1.746262455935025	-0.43173442255425076	1.7039171692844421	1.7787947583753905	1.4612293869955577	1.9390572870960687	1.594527585213699	2.4373249440589486	-1.1421818936922783
CAT	284	sp|P04040|CATA_HUMAN;	1.0	24.35301940571983	-1.2308762777396156	-2.74245122667993	-2.899448673067746	-1.46268246891099	-0.6238590519034446	-2.7596193823711648	1.954140103360837	0.07682753270418274	-2.684693027227961	-2.4346376609203713	-2.7374420966518653	-2.945930288811514	1.7269844771448644	-0.8223203728642323	-0.41622710320967826	0.5831237468046631	0.9979831954442275	-2.6722334229869853	-2.519269050151933	-2.5634988735783777	-0.8853835195248574	-0.36907977311426077	-1.0198300838516703	-2.1636562025624744	1.2635193101675628	2.128940979260972	-2.681236124263645	-2.163200879056865	-1.8823018087126284	1.789792928885876	1.9987528972500153	1.8516813459330956	2.843508580997799	0.5732308532593464	2.6118063767232735	-2.9769506290101715
CBLN1	10	sp|P23435|CBLN1_HUMAN;	0.9977	20.841891679404398	-0.38222450481821824	0.08099590124179201	0.1657398711112723	-0.2199115677890724	0.03914925015494486	-0.08185730475358888	0.17243228643685615	0.27175173878144143	0.693927616132489	0.5132175057045218	0.3143222381480473	0.3361945358612095	-0.5401593407946046	-0.16521254325454304	-0.37487147878878524	-0.24306161656760317	-0.16369915783387867	0.2220656629297464	0.5654808894186898	0.5132290020002852	-2.740110629728676E-5	-0.9221083121164426	-0.23399800512654867	0.056802289378358406	-0.14987722874485288	-0.5489070121356097	0.5356527460881413	0.2747360375372927	0.62272171345065	0.2460274535648166	-0.032121227884117864	-0.2540683179564729	-1.2081574145160179	0.19149341834689615	-0.6968946738406139	0.11501471788542794
CBLN4	4	sp|Q9NTU7|CBLN4_HUMAN;	1.0	17.7068272754027	NA	NA	NA	NA	NA	NA	NA	NA	NA	-0.08822010690823401	-0.21232467754002782	0.08674161781936629	-0.14595012291526688	-0.22803858094724738	-0.22135326530243926	-0.25117770627131986	0.3447454925162967	-0.15715216927951392	-0.07268759780528011	0.1977852974354164	-0.18344482041030075	-0.3757162511861001	-0.7381744030080943	-0.38901254750049086	-0.350666464948024	-0.5767495461211034	0.15747190608417938	-0.14509215685844845	-0.2380267887510783	0.8699719010627325	0.09235869583569656	0.2047310379447458	0.08012898188832374	1.1898933499874076	-0.48953720112758603	-0.014430424377513518
CBR1	1	sp|P16152|CBR1_HUMAN;	0.9998	14.054100946063025	NA	NA	NA	NA	NA	NA	NA	NA	NA	NA	NA	NA	NA	NA	NA	NA	NA	NA	-1.29925558144119	-1.1962375140888284	0.6742808593874092	0.9370370963212373	0.32744110556393036	-0.3139356583121171	1.4317049097189751	0.41614207989206875	-0.6527160821765214	NA	NA	NA	NA	NA	NA	NA	NA	NA
CCDC126	4	sp|Q96EE4|CC126_HUMAN;	1.0	15.72145143095623	-0.20506202268402163	-0.4612299229031569	-0.2471562447180835	-0.38395889825600715	-0.7133734995264795	-0.5483648759493018	-0.19539031993420153	-0.30056876547536504	-0.22414821007938235	NA	NA	NA	NA	NA	NA	NA	NA	NA	0.653377212039679	0.1844312357049276	0.6016043639951643	0.8844399348248286	-0.17709052526772773	0.37696152709820785	-0.10755459070221152	0.20969478327095548	0.5286423460744825	-0.3248282319655691	-0.8050891889348541	0.8969228951373927	0.8466190482747171	0.7469620177553571	1.0890860691207518	0.27028329829316355	1.4141388265195705	-0.061958371412966784
CCL14	19	sp|Q16627|CCL14_HUMAN;	0.9988	20.514489456052473	1.087574410740137	-0.7798035880044969	-0.44559774722572687	-0.0998980002925185	0.06359827976829813	-0.16314094839765936	-0.3724109908017752	0.10250333824699709	-0.4282236309403369	-0.9935435084628743	-1.110357181535536	-0.7198409880933827	-0.40824802721866993	0.6064542693158801	-0.3734567264738917	1.358965142721999	0.308647008890059	-0.39604517537903305	-0.4161129666280159	-0.41654295439222544	0.11128606188177281	0.40439231353839844	0.8905106180577667	0.5607482922491402	0.6628599580735499	0.32477197875590313	-0.2003162581158886	-0.9356074243150663	0.1367379897646135	-0.7460082867276574	0.3530441659360575	-0.4287868067898435	0.14559959675326795	0.3832593335013623	0.8482966050305283	-0.39734648553154095
CCN2	14	sp|P29279|CCN2_HUMAN;	1.0	20.135706106931185	0.37400245756715655	-0.23642036224170493	0.12535627639585645	0.704498935891448	-0.1523840664686631	0.49348147647665286	-0.27572105903310096	-0.3813234917629895	0.1579803406247433	-0.2106724592363447	0.06386845728170476	0.657680681366255	0.5790397061586696	0.27779690046516947	0.4082639176965337	0.32133759519706473	0.04111835896470417	0.06352738228573696	0.37451942431018725	0.3325694017747054	0.17722911793031537	1.4260389617888016	1.3458736820102422	1.346789136369107	0.8703790578125736	0.8183065663116373	0.7630426057721476	0.6940494379811297	0.7753550235360214	-0.9214268104100256	0.11731097839322935	-1.0276395922346255	-0.20627007074962922	0.6590363516421718	0.22179573053949664	0.7652634566567817
CCN3	3	sp|P48745|CCN3_HUMAN;	0.9966	17.021993880612957	NA	NA	NA	NA	NA	NA	NA	NA	NA	NA	NA	NA	NA	NA	NA	NA	NA	NA	0.15171179860564532	0.661389407433818	0.32954430352570485	0.9153886120803438	0.4537982194842902	0.39210218424345156	0.4516982058532757	-0.12399688062800074	0.15313096209540156	-0.5107020098961592	-0.34251720304389277	-0.17215171699704257	-0.34528623108931544	-0.20746222235169665	-0.13871558560559016	0.6980563195625136	-0.0902929630510858	-0.10451142042616635
CD109	5	sp|Q6YHK3|CD109_HUMAN;	0.9996	17.30479847452609	0.041078663417179584	0.21084780884108856	-0.2553909995960284	0.48950398505092263	0.07084960998875545	0.01444892582810553	-0.09486330589103353	-0.023735120810757238	-0.1743295741840174	-0.46887889159926743	-0.9745510285053869	-0.30305861561602576	-0.34080409267610756	-0.6352956094123074	-0.6589093731776412	-0.5860135585421364	-0.5219996583546802	-0.7421265355438926	-0.6671798950167354	0.5943367991324751	0.4708812182041977	0.9359071903387539	0.7501621966649532	0.8432315760752354	0.600729505212088	0.4502765581796808	0.3452358306040315	-0.05522753169826311	0.08895167879272492	-0.271165177034713	0.08502958859001541	-0.1868628815515594	-0.8977776314929482	0.4872764108186214	-0.006268872298671013	-0.38017971707011355
CD14	123	sp|P08571|CD14_HUMAN;	1.0	24.238646231944344	0.31486791364633504	-0.21300259951300315	-0.2105990004689895	0.5564793384190247	0.3165806570788856	0.03402910763438172	-0.0416297110804571	0.44265055182154356	-0.5544641895691789	-0.5766428794676219	-0.6188692012741037	-0.8696212110262689	-0.05864935762696932	0.014512244527000284	0.6582947151064227	0.25756513528659397	0.3583447942969489	-0.6343365445927631	-0.22384390255361009	-0.33136622591355014	-0.12993152190736668	0.8321655237294818	0.14110096427168184	0.014250518955376545	-0.058774722242169286	0.4483437284473295	-0.5595488600459806	-0.3386443342902923	-0.2063331544138567	0.07535874236078755	0.40583578646177276	-0.02499497731677014	0.033392101090045756	0.15528427416234614	-0.01325214933906782	-0.3879158107080265
CD163	113	sp|Q86VB7|C163A_HUMAN;	1.0	22.04705244002604	0.22009758938752988	0.17666756860424027	-0.02996560703455753	1.0612597271700865	0.5838391933977869	0.41421660450333864	0.14243769484088808	0.297158740867415	-0.3422989134204504	-0.53081295629773	-0.7145731853648614	-0.8177085011719276	0.21549523407202686	0.18267401193305766	0.7358490078222859	0.1285776823855036	0.1282662854565677	-0.3383965260023247	-0.11987677942520758	-0.5417714617021545	0.032437943640124534	1.0443718735758605	0.10699817737383466	0.35342347980080424	0.03448401180901284	-0.1701614571173291	-0.33043919366040253	-0.2916103191708257	-0.4567101365769375	-0.046202685427654266	0.07557648465529887	-0.11920542716335714	-0.4593290752006416	-0.02350049946309074	0.10294368009315047	-0.07286245738858987
CD248	3	sp|Q9HCU0|CD248_HUMAN;	0.9939	16.571167361911407	0.8541141231809437	-0.01981606030510452	-0.16081944922483782	0.19100886344957058	-0.001654957357253295	-0.07353714432458602	-0.42634385679613906	-0.3393859756983506	0.21758475337660466	-0.2836356587224067	0.27303210021742386	-0.2637071849859485	0.19979962953103536	-0.04702022324675692	0.15367251681961314	0.38681500128671864	-0.14487219532627016	0.3816802909028265	0.06804467875089504	-0.37141279590407095	-0.2761610632578466	1.0661307802925677	-0.46357521068784724	0.162597276672114	-0.5072533064667586	-0.3632385077650788	-0.26944414087927093	NA	NA	NA	NA	NA	NA	NA	NA	NA
CD44	48	sp|P16070|CD44_HUMAN;	1.0	23.209822138624393	0.5670636897200234	0.037760133620133196	0.35511142276413565	0.5166936354496778	0.3296457600471694	0.29012124390047145	0.03663179603701128	0.506834844627293	-0.10323223505390589	0.24501715389019374	-0.15326894273510705	0.06942957731597854	-0.11694541497753308	0.050093700966235666	0.14597781469120097	0.2212565481555515	0.16730729363059105	0.01891535828341606	0.438903129515098	-0.07673420681356014	0.10889242637867769	0.7997871387359758	0.17070064382309713	0.7275128936839166	-0.4976313677961186	-0.3035961664589575	0.025783576427865995	0.36838772651428053	0.043216796849280925	0.7829832823599734	0.04813705420207537	0.5273639026568757	-0.05866746846009008	0.6258943720490731	-0.10553760883891528	0.410175013101016
CD46	10	sp|P15529|MCP_HUMAN;	0.9992	18.76479474754435	0.2866959507280811	-0.29918038199298724	0.06685485033462779	0.22882820445953644	0.1963684320793373	-0.08763382202035608	0.08220775722347007	-0.23161988413908752	0.4772914233058221	0.5855870052894989	0.8405611848187919	0.48331138947156305	0.431835194521772	0.041849780804215975	0.3613683153821601	-0.012511394427395572	7.78309967634172E-4	0.5297478411502308	-0.04327827523635275	0.2757951748314955	-0.08165512085501048	0.26612810591122305	-0.2752889784329602	0.046405686109870725	0.13451753623790585	-0.036466372608233044	0.1487445932332001	0.4179030006635496	0.23984111900931104	0.15559101013282994	0.436719929813985	-0.3850677138907814	-0.2936928545905726	-0.32720319744213455	-0.14120240101478387	0.40503240339246105
CD55	35	sp|P08174|DAF_HUMAN;	1.0	20.216866588933403	0.08844339298656756	0.31850524348619125	0.5021158818497717	-0.042548514156159456	-0.041229826213110776	0.09572832244831098	0.013075477538996516	-0.0565292418485166	0.811901203887484	0.7171454503900758	0.517426900398124	0.6330910760480215	-0.06272022375826802	0.04874686549846796	0.1675793647240127	0.08477150987653737	-0.02991913353884179	0.596653619370235	0.5835394303154091	-0.0428670647524676	0.12058337419401122	0.14014637888724835	-0.013450110080326816	0.09261342699907393	-0.31279524734475617	-0.5279183974080226	0.21773823476713972	0.956401999562178	0.7099877354251962	0.22044451979860558	-0.10684402790616421	0.17616060507293785	-0.5505326936152724	-0.07891675965196754	0.029239550729521113	0.8355357228146261
CD59	37	sp|P13987|CD59_HUMAN;	1.0	23.146062177612325	0.5460402994538942	-0.09496736140891837	0.5367962093642236	0.8946965438731675	-0.4779927565961213	0.7706156857202036	-0.08515412316690352	-0.05462512899079108	0.6390725851445702	0.1937693990693301	0.4509506757552919	0.29750095589239756	0.22682477381543853	0.13134200364577264	-0.016542646264392502	0.5402472340770057	0.11615200204839038	0.29691866971560454	0.5651716893068182	0.13060015519810886	0.238690640975745	0.27142648112738055	0.2713182724023211	0.41675563900129253	0.1293537474070372	-0.28655844954391085	0.572455628052297	0.42511938587869347	0.4463899854544868	0.12026571412249698	-0.15415463268351726	0.1618068087061344	-0.12996174312934272	-0.1725326725640448	-0.15828499049498745	0.8271766777109697
CD93	6	sp|Q9NPY3|C1QR1_HUMAN;	0.9994	18.070490274474565	0.8770433371155208	-0.17178308242919194	-0.5214223061002459	0.1038936890653277	0.6937871787637384	-0.1546127221311968	-0.401374490086285	0.03218409703559999	-0.4241947673768025	-0.28388924183982844	-0.694158202298516	-0.7673108159640005	-0.3924129830141827	-0.3830104642766381	0.33956889830373527	-0.07721415040838231	-0.0022807947202920786	-0.4294499330559436	-0.6379426401798058	-0.340865338892403	-0.7882016280780344	0.3956406297140571	-0.6003699205923096	-0.7186058002331941	-0.29056566042471	-1.054932533316256	-1.1305639789577384	NA	NA	NA	NA	NA	NA	NA	NA	NA
CD99L2	1	sp|Q8TCZ2|C99L2_HUMAN;	0.9963	14.33444622540438	NA	NA	NA	NA	NA	NA	NA	NA	NA	1.1815751054914738	1.82853268228726	1.8317823525644723	1.1988829822734401	0.8485868096329385	0.08527735440831918	-0.10629182911246104	0.09809447412952998	1.5512887889312381	NA	NA	NA	NA	NA	NA	NA	NA	NA	NA	NA	NA	NA	NA	NA	NA	NA	NA
CDH1	7	sp|P12830|CADH1_HUMAN;	1.0	19.237163520647318	0.19127878444397695	0.14238001530285782	-0.675066049806957	-0.23521897046887563	-0.0633896540613339	-0.5664706524274532	-0.4957988476521358	-0.8399206969315127	-1.1607779139885408	-0.30691381803654494	-0.18028216698548372	0.13018376886067173	-0.3448476791239279	0.047507314826005675	0.30625959500287614	0.8182422807442871	0.7286777110789835	-0.5159292290400357	-1.179561516490037	0.3661177143538321	-0.47563919293704293	0.08126692468804997	-0.4463093473393789	0.10011067895878112	0.1696258711749663	-0.3525836389350552	-0.43976295870645465	-0.5687124322087915	0.4495752732914102	-0.30875851093486073	0.34892611525486306	-0.09428497093591215	-0.27504942621558826	0.46896944564925924	0.22914304842639766	-0.04584289294544419
CDH11	3	sp|P55287|CAD11_HUMAN;	0.9976	16.524479038034908	0.572367476514307	-0.11890371754652396	0.4190005807003052	0.5348224014677525	-0.7901645451930506	0.5248229408598721	-1.1998716758032764	-0.13525162055161388	-0.6954252692458271	0.12136987862167814	-0.7674437290259459	0.4252611479227415	0.18252261081716048	0.5802095310764726	-0.16671123885850925	-0.4765429612615151	-0.7841450660146325	-0.33068315830070105	NA	NA	NA	NA	NA	NA	NA	NA	NA	-0.05131612786756223	-0.9988903425896449	0.06458363655934019	-0.016639403969860744	-0.4267126444178464	0.1623346252144593	-0.3918579846884942	0.4716812725346493	-0.4948194951308391
CDH13	14	sp|P55290|CAD13_HUMAN;	1.0	18.953227783514794	0.040586329242742636	0.24812490104005125	0.538623154131117	-0.08285511143574897	0.42630697137097506	-0.06524323076143723	0.2684419672124392	-7.887730214637401E-4	-0.16152573755304145	0.1517280865141064	-0.4066039182013408	-0.5755027963669139	-1.0186590729922957	0.2704518383927992	0.11605208239986364	0.7154782061409897	0.1351553076137204	-0.5400848371079734	-0.44669187132276367	-0.013510955189358853	-0.31684584681329	0.17629525222479003	0.024353235993548772	0.27601256856687995	-0.18078897251113668	-0.14758662409817447	-0.37032465088262256	-0.10180032786124693	0.6243866409310979	-0.08738969847141398	0.38303070815099094	-0.1385923239277531	0.04090496124047416	0.4640303381672837	0.26997963028240246	0.2757090695850568
CDH2	124	sp|P19022|CADH2_HUMAN;	1.0	24.17588749379709	-0.9464457313420516	-0.695374077374252	-0.5316643075546876	0.12357998158451	-0.9049077083552755	-0.16536033571711073	-0.2592008971531312	0.03183505305300205	-0.21014386246808625	-0.07552522741924506	0.06268228338070747	0.2532429400927416	0.5723595941916257	0.19050120615743094	-0.019317515384594586	-0.4102131367454156	-0.16792447911967834	-0.2850198087306737	0.8609719913414624	0.11669589152682924	0.18772628254064694	-0.0863266784168335	0.518940875013393	-0.07768789598019987	0.3292113648886761	0.6953908213109603	-0.06763793984194066	0.453987773859192	0.18715933476202995	-0.19977436840458207	-0.008525761188336922	-0.12453631311204649	-0.09756450056215993	-0.9945004710108103	-0.07694238455524616	-0.2723276639553287
CDH20	2	sp|Q9HBT6|CAD20_HUMAN;	0.9992	14.505875587071214	NA	NA	NA	NA	NA	NA	NA	NA	NA	-0.3797566718777219	-0.7825253669490153	-0.8778372525325704	-0.37490872237641826	-0.39766825820719287	-0.6187316691270119	-0.7915892591825351	-0.5802455373435329	-0.5762981352790266	0.5429563822043741	0.06240479029293766	-0.7783017432708923	-0.21894239289539286	0.3436383977610218	0.1862507995153755	-0.3516711518191138	-0.3446872082469312	-0.7078535795769252	NA	NA	NA	NA	NA	NA	NA	NA	NA
CDH23	10	sp|Q9H251|CAD23_HUMAN;	0.9999	18.804832216494905	NA	NA	NA	NA	NA	NA	NA	NA	NA	0.0614767798707021	0.0639573585252271	0.3817303190244079	0.776066129755216	0.2041008145962815	-0.22684980679774824	-0.5128718786266635	-0.4371104514448092	0.0421622809679576	0.6888270151957174	0.026972816207957884	0.20034204638212616	-0.23258413127443944	0.3955866338316181	0.13119670121771998	-0.037243224720150625	0.17562109855067032	-0.18602830458027775	0.08309287257872588	-0.44447767254126624	-0.13058567133132737	-0.44207931196994377	-0.06664792526567265	0.765467048006693	-0.7443383706632041	-0.6338712902895463	-0.28361118882223124
CDH4	17	sp|P55283|CADH4_HUMAN;	1.0	19.333045435482674	-0.3666586462820076	0.015299078261275412	0.1839539474552474	0.13934586437560537	-0.23222661920541565	0.14916373121977244	0.017848455485997228	-0.00425336051304015	0.25306758283480724	0.023260809985234943	0.3361014962993294	0.5542565582313959	0.1640545665513362	0.19599896957188978	-0.06121548681861366	-0.6536477204151261	-0.38658858974995614	0.13326901310404438	0.330959190524319	0.19380536400639414	-0.17753366853871055	-0.2966592370320704	0.3818258507897232	0.2413341029965852	-0.22181766455322505	0.141198914754872	0.021050879276165446	0.401119775187166	0.4582191420443591	0.06707162211818929	-0.0853675320440006	-0.2736346204256792	-0.349587646831222	-0.7106095603299627	-0.11440741961859668	0.020802772456519847
CDH5	29	sp|P33151|CADH5_HUMAN;	1.0	21.721085356850402	0.7739733799928601	0.877761170530527	0.4983177323875472	0.2073916837048264	-0.6147457401787353	-0.07191072510510388	-0.716433146155941	-0.36657364256350533	-0.7699990702147796	0.7560283280396227	-0.7685539487474977	-0.2809087690877927	-0.7556068663783511	0.13521719323012427	-0.4747834762877865	-0.031823410073696046	-0.3762279972281082	-0.6715271875126376	-0.6696459677271926	0.710211594447836	-0.35169469274707543	0.9190505127820199	0.07560278721354319	0.660163224696388	-0.3063151720028805	-0.6631066007573647	-0.6304913610832781	-0.2079527378430046	-0.2892178840912516	-0.6533079377613253	-0.3231790560530241	-0.6350775725384574	-0.9850929470263416	0.3279637603266554	-0.5170323027939148	-0.4557619304898166
CDH6	16	sp|P55285|CADH6_HUMAN;	0.9999	19.323944849631076	-0.3216723107930175	-0.30375475698660015	-0.6559503762019547	0.44744354013218324	-0.3013619088284667	-0.08171078530650178	0.09844529322733386	-0.7506778505959222	-0.6448268125769618	0.49903220485194044	-0.4221503545729539	0.23630401924072508	-0.3814068260760677	0.04591161747833006	0.1415184728529253	-0.4294035447558615	-0.7085093225682462	0.02237744912954298	0.16255458839915615	0.6223606737274263	-0.5843552346809431	0.14304728396984778	-0.17938972929596275	0.8528810019351503	-0.5337921993998251	-0.04622704588845927	0.24485878180182574	-0.09350861116222697	0.205380404896923	-0.7037276716990242	-0.4008434263857694	-0.43303494478703364	-0.18455311454463086	-0.2140376022557371	0.18111514424094466	-0.1932570182746991
CDHR1	27	sp|Q96JP9|CDHR1_HUMAN;	1.0	20.73487515724565	-0.8567981516484418	-1.1527683468815404	-1.3843162342045323	-0.8518733129173093	-0.8300486834167353	-0.8791107676712793	0.45342471699994835	-0.39650736669005227	-0.25895354165443374	0.023220947536323422	-0.34514594111737873	0.58572163544512	0.3917465507659794	0.43449919191329744	0.20868560539251924	-0.10816883528523391	-0.1158478526282547	-0.34994485599373526	0.8348638896693936	-0.45467492104769747	-0.07498323845955346	0.029045706102035496	0.19777093450832783	-0.01773085869225577	-0.07072960066460299	1.1558938455216659	-0.2647887247589633	0.30621222655330227	-1.4844247082557196	-0.23818726467389428	0.2389468538621946	-0.25374369557583076	0.6477290996574236	-0.9818790180827719	-0.40412955237407466	-0.6675458654595445
CDHR5	6	sp|Q9HBB8|CDHR5_HUMAN;	0.9998	16.709433645474864	-0.1174259898867529	0.2782448375315649	0.10968561753651684	0.03065924089165506	0.34064703028163645	0.022226048471876148	0.46690422715121915	0.03519296697737939	-0.045657582383865414	-0.281162046853753	-0.12968630259463199	-1.18672702829679	-0.7721113946027889	-0.5803102529734465	-0.5138785782509121	-0.4678164215424818	-0.021629398260015975	-0.1717524520922442	-0.41192721751246797	-0.049021385274279794	-0.3655359193111063	-0.3064218769717453	0.2529007098908336	0.09506222465722258	-0.6909395995017147	-0.26730839954371355	-0.12831490104933074	-1.4878989639663547	-0.7331760303746995	-0.8236332838033276	-0.7931330736964872	-0.7209249006185434	-0.8377305537537811	-0.4572678690939407	-0.7276718465936804	-0.9019401895956571
CDON	19	sp|Q4KMG0|CDON_HUMAN;	0.9999	19.50426398373795	-0.2436725610914916	0.1283896103382398	0.22653679488648049	-0.48864465150585534	-0.44556377450133233	-0.11860517508834079	-0.07409197142915147	-0.08876970236846304	0.9901908965152217	0.4157622435499366	1.4819353370785264	0.7629781985485984	0.37749130190161173	0.13293746797523642	-0.47072644917807516	-0.0963861849264056	-0.22563785908282696	0.953764451435184	1.394948423872644	0.5452827595577201	0.3685197962003399	-0.38145088491909895	0.3056016921864515	0.1691321701703976	0.09016671234732287	0.7432289587029945	1.1319790761770774	0.9352260369025465	0.919951157555321	0.09168970634023577	0.014514308665245501	-0.21045534492400808	-0.2147462745540878	-0.19206701249464864	0.11993188422842493	1.183653431464542
CFB	824	sp|P00751|CFAB_HUMAN;	1.0	28.018750743438936	0.387217744474869	0.6074059734294712	0.7332917962148331	0.679630219452835	0.7096744453180248	0.41813328284109375	0.30476801106431495	0.48196307852206743	-0.1517084641224371	0.2554879786868014	-0.3000409564203026	-0.2864386785640507	-0.46702478095944366	-0.18988785050678825	-0.058509441474905444	0.006301690155719797	-0.030469943965049318	-0.1788123830750088	-0.8113018703922004	0.9138627130239687	-0.08767667562442094	-0.09373693312325315	-0.24490515226195786	0.27104300344256904	0.08795613441643058	-0.8491735335201422	-0.11637249544237349	-0.04403108133185052	0.5389707010056544	0.07736724238293657	8.0084210251119E-4	-0.03474935516062949	-0.494805751664817	-0.1481333513048284	-0.14174264466780073	-0.15665016012629884
CFD	127	sp|P00746|CFAD_HUMAN;	1.0	23.626447959675325	1.1065620117829447	0.026897058156078124	0.26881865307148534	-0.029765059148718187	0.2261199404662193	-0.4520976472261431	0.07729647902625203	-0.6348218166192865	-0.16950611936858406	-0.760352423278297	-0.7672575021065673	-1.1710933534297183	-1.0399858798095205	0.0011926643772453005	-0.48729699675901017	1.7944387684862626	0.5590878364199536	-0.14994387292393974	-0.5345485989989234	-0.6252785487829371	-0.19844300272491067	0.48084152824495696	0.006088483532475486	0.09230171094716644	0.19172006053924262	-0.43539153945782516	-0.2363797152594227	-0.4610773001608659	0.4113521776246749	-0.5144649057762622	-0.014554248797321812	-0.6275710960812271	-0.420474503543776	0.5806367056571204	0.5914545750375995	-0.13437500591432894
CFH	109	sp|P08603|CFAH_HUMAN;	1.0	20.978707554176353	0.7843438411084529	0.6844898409246687	-0.4881339801323179	0.23262066975593143	0.5131542040468107	-0.38213291154354234	0.10063956832781962	0.5695829601291873	-1.1324969501114581	-0.21378859194379807	-0.8772447720093219	-0.6889048809081881	-0.5781961600955392	-1.1701508932297502	0.622118336505503	-1.0109284668008378	-0.673650291906478	-1.0830494869011655	-0.7966191250259689	0.2670468025152992	1.4731717233752293	2.0447530741455733	-0.2782331950264192	0.4060674255339687	-0.7934809127459457	-0.9079611426393317	-1.184375522956076	-1.1955749033560488	-1.1928370974540545	0.18173638806824055	-0.5828618227351683	0.5882048236078461	-0.7275033356922176	2.6977632424492946	0.193991153691095	-0.6621134133453186
CFHR1	5	sp|Q03591|FHR1_HUMAN;	1.0	16.807150455353774	2.0538329933345043	1.7883970053141764	0.18682753145057251	-0.02356346676117571	-0.8285151600255194	0.9073730814137164	0.29325215044169184	1.1012259371162365	-0.46137617288564625	NA	NA	NA	NA	NA	NA	NA	NA	NA	-1.2780516777601019	-1.2371471066462494	0.15680409489271385	2.2025303573547506	-0.079869772153641	0.2672626169996728	-0.3878063063050683	-0.5948985384050731	-1.5342482555112387	NA	NA	NA	NA	NA	NA	NA	NA	NA
CFHR2	43	sp|P36980|FHR2_HUMAN;	1.0	22.68549789771191	-0.889053415932846	0.6466622728949103	-1.1847328478402677	-0.17665441525286152	1.8176561717208273	-0.24275896166075484	-0.3784629257267982	0.12412286505714487	-0.8363869951709204	-0.1037702842421826	0.7596668113484042	-0.4409065253661275	-0.49729981091117326	0.25416087110688235	1.1834994541795076	1.3271514117144267	-0.1725721078602227	-0.6656003154310461	-1.1870027576895472	-0.5578459790781167	0.27389312396074716	1.0770603857257708	-0.13992930470410503	0.009277505284693621	-1.0847450303031434	-0.8131601478086417	-0.985816352655144	-1.1416589898374672	-1.414973298328876	0.43772576982780453	-1.0769098286123864	0.3842879779591728	-0.7338670798804934	1.2023815457269524	-0.23318234613479571	-0.8123993869538477
CFHR3	2	sp|Q02985|FHR3_HUMAN;	1.0	15.020334702556598	3.8956919158241092	0.7354741330321	0.34504392660155947	-1.2461586829687752	-0.18394517370597363	-0.5844317524094631	-0.6649322820212902	1.8698380457745962	-0.2076732140159705	NA	NA	NA	NA	NA	NA	NA	NA	NA	-0.30012480232247984	-1.248118835779822	-0.0367795629518084	1.0232423604313112	-0.26565366861026884	-0.8934159627275648	-0.8422738927229347	-0.507726348183839	-0.5498792844898102	NA	NA	NA	NA	NA	NA	NA	NA	NA
CFHR4	1	sp|Q92496|FHR4_HUMAN;	0.9988	14.582309801523191	1.0537806438323933	0.9515116835326234	-0.8174849683232557	-0.1879180968416767	0.12427444979655711	-0.5162388889900011	0.7782435277899289	0.41965388452512364	-0.8077502261923626	NA	NA	NA	NA	NA	NA	NA	NA	NA	NA	NA	NA	NA	NA	NA	NA	NA	NA	NA	NA	NA	NA	NA	NA	NA	NA	NA
CFI	351	sp|P05156|CFAI_HUMAN;	1.0	26.65115930173529	0.5441944206550691	0.26843616522139246	0.4158319280355771	0.405112070047001	0.22361053784618878	0.23298694583342172	0.18628499226358475	0.3237035483828574	-0.06435866736291951	-0.045308838042718236	-0.07307276382137706	0.025360985502786093	-0.1445448252792212	0.04660967044073683	0.19371556108442078	-0.16736436811426714	0.02395341111246463	0.001775337679450928	0.3942565799879736	-0.05465265682198783	0.019539709868949817	0.24748005942355	0.13141204073372048	0.35083663671522336	-0.17527795257272105	-0.2717055872799943	-0.10401183984665607	0.45293762682831007	0.6546726643480039	0.015024539186479835	-0.003557147108766756	-0.18311451389995081	-0.21959282970309957	-0.08401830555755829	-0.11593248007055301	0.14131540560327593
CFL1	18	sp|P23528|COF1_HUMAN;	1.0	19.574849211324356	-0.23743066976676808	0.5092545463433451	-0.46986050532834955	-0.5887418332037031	1.1718126534681712	0.9958521367598756	1.5610736803564151	-0.30760170130758624	-0.7863518140478489	-1.3879020767690164	-1.7495189612345663	-2.044442734484898	-0.4602215832518515	0.23452932013554406	0.5199219013912	1.1600778979031023	1.112275128351735	-1.096896029456767	-1.0340045032010847	-1.7736209314202158	-0.6834599857785144	-1.3012409578270203	0.032137355333940576	-0.5582987424545753	1.5460342114427221	0.2591717742246109	-1.0874312668095918	-0.8336771127366505	-0.9617201354383544	1.6494561482584915	1.7566675566347136	1.5151685240942312	1.169943398942329	1.7583078194403274	3.138990893521642	-0.5627175118484571
CFP	37	sp|P27918|PROP_HUMAN;	1.0	20.153749897821537	0.6062218292283159	0.3729972361707228	-0.36395866128693743	0.13925502351348396	0.20408126346968736	-0.4059437049792045	0.3080464683514812	0.23467348781072772	-0.47815816678834056	-0.3617366799603312	-0.5532305559758819	-0.4593615013235288	-0.35093368716526063	-0.2760167120995263	0.2703440854139352	-0.5782210591290795	-0.010195934235614601	-0.733381217397163	-0.9230494543785035	-0.7437766754660409	1.3046904751629627	1.075684497042726	0.1952551383831045	0.27181139798232	-1.0526263517519303	-0.9691791336150652	-0.6400216496003424	-0.823009221072962	-0.4331088098422011	-0.061344540009938164	-0.8274912669043806	0.046838984578953635	-0.7694430756048138	1.8569760997765474	0.13207068227112284	-0.13567134283958993
CGREF1	3	sp|Q99674|CGRE1_HUMAN;	0.9996	15.803343541998641	NA	NA	NA	NA	NA	NA	NA	NA	NA	0.5822246944142266	-0.48485267680048283	0.2684827565830199	-0.521242885566664	-0.2908859613212904	-0.32457786526034393	-0.32782438500673106	-0.5639973829467637	-0.08292367789653632	1.078054601862127	7.560116187761423E-4	-0.07572104099959764	0.25639686138418405	-0.3353036906134408	0.21036459099487592	0.16773941394066183	0.5214359520215073	0.28766461953281564	NA	NA	NA	NA	NA	NA	NA	NA	NA
CHAD	6	sp|O15335|CHAD_HUMAN;	1.0	16.40902278565827	NA	NA	NA	NA	NA	NA	NA	NA	NA	-0.13081647045990863	-7.141601776452511E-4	0.41485737911613096	-0.47178355397273153	0.5630177721940992	-0.48547895182779577	0.8464404951678697	0.4104991230691608	-0.08518676866647112	-0.627075410025995	0.2845441549889234	-0.5576017812544598	-0.6172491070261952	-0.3621466843536867	-0.29545562463454234	-0.4747834993783209	0.2586167457541926	-0.03938716125836983	NA	NA	NA	NA	NA	NA	NA	NA	NA
CHADL	1	sp|Q6NUI6|CHADL_HUMAN;	0.9969	13.36346815219165	NA	NA	NA	NA	NA	NA	NA	NA	NA	NA	NA	NA	NA	NA	NA	NA	NA	NA	1.38641628805187	0.704485520449408	0.6096727688780743	-0.4597191601760464	0.8239311941546452	0.8329492087478321	0.0818272135691589	0.8680654057459929	0.81684187438381	NA	NA	NA	NA	NA	NA	NA	NA	NA
CHGA	124	sp|P10645|CMGA_HUMAN;	1.0	22.0262304850259	-0.07297601201063486	-0.10442118522329746	-0.04300942189468149	-0.18735814302370368	-0.49085488747645734	-0.27784897770322203	-0.04166322285311708	0.4421508732250281	0.6307181595277425	0.44396440935915127	0.79527582576207	0.6369453581548523	0.18611751835096735	-0.14018407924834708	0.237322926717904	0.06588971798700971	-0.29321993609320174	0.5808511586970253	0.815837600984568	0.5011297385805378	0.19139948823922248	0.17701455633609164	0.05139380933407356	0.1106076702549621	-0.032325054782209595	0.04674688217481737	0.6580101784176655	0.4928737071285876	0.15207507401646847	-0.07998768066582862	-0.07187862215462548	-0.3368629149558524	-0.36790517367119335	-0.1600622018786222	-0.5279565537699833	0.6999186624023057
CHGB	131	sp|P05060|SCG1_HUMAN;	1.0	22.27022031764321	-0.8355379387318003	-0.1924402336736275	0.48595433493424256	-0.14156583408675427	-0.850030902840544	-0.30047565575153357	-0.32382852766678205	-0.214907859103028	0.6323922263109245	0.5929690442388136	0.8810263961712264	1.0637212547279624	0.3190925902861088	0.22233909453084433	-0.030115461607618244	-0.3919349196914146	-0.360805070072332	0.5648939303583056	0.9746189184296759	0.640845274710891	-0.04439584320417245	-0.3753692853043171	-0.0858712231456904	-0.13347622161130301	-0.24421445109342033	0.10220660029948192	0.4561501927180718	0.8805700817477962	0.4296090839050901	-0.4308807478662722	-0.09896151257097419	-0.5477752183812088	-0.7469393921897574	-1.1056800121842905	-0.5931632092839454	0.562227291290073
CHI3L1	252	sp|P36222|CH3L1_HUMAN;	1.0	26.62319535182627	0.565441008621625	0.0022576601808470542	0.06889864825692005	1.562207569932295	-0.596088315868915	0.6356761453319058	0.04959526075682419	-0.5427277943157556	-0.322823832262793	-0.48882522455018496	-1.0934418254226723	-0.1492491880634068	-0.2981436923298584	-0.09431784649513109	0.6809538999014038	-0.39614816210368886	0.07984696831270988	-0.2679845510722547	0.5232406886597527	-0.8307799941401228	0.3140625798222634	1.8818421139843782	-0.18765978344129675	0.32877525759482706	-0.21066523230201328	-0.2623886667929263	-0.45793651975383387	-0.4379928227157408	-1.0165050173100365	-0.1366452374119902	-0.3282725558829682	-0.09016397814031851	0.25612682724027636	0.07544522158710976	0.9848561754582725	-0.3621665893570398
CHI3L2	8	sp|Q15782|CH3L2_HUMAN;	1.0	18.521766506158592	0.5505246421725367	-0.18275806575135878	0.5976308521345777	0.490980592474874	0.03203105481561508	-0.5106748411631177	0.8497077984673371	-0.03032388287333987	-0.6004113162520066	-1.0433039963475732	-0.965202117821637	-0.9890359549358507	-1.048707799250423	-0.6133907651271757	0.21345555699658725	0.09662175043700749	-0.63883462138641	-0.025266904031040482	0.00468020089842458	-1.6609375456799569	0.16726124267645082	1.5769374535523761	0.8955481136671137	1.2538547907481123	0.3695337920258912	0.7072201713216453	0.35388423784779377	-0.4733889724039746	-0.5754218070383326	0.4599750603737638	0.2948900962455525	0.4041348066946542	0.5947069206346729	0.9079711542358861	0.9521209100454113	0.028474202725197628
CHIT1	72	sp|Q13231|CHIT1_HUMAN;	1.0	21.96437940412669	0.3937245512054055	-2.0219977901858126	-1.3948597412988386	0.14706028232844837	0.5510377364994543	-1.9698121348767286	-1.231004120532237	-1.348834777736954	-0.3903086704765122	-1.443366918396694	-1.410834811442648	-1.770414179867383	-0.2448936953226215	-1.368555236689092	2.210186345388248	-1.1161498176312161	-0.4721086879255587	-0.3483770940089226	-2.624037699010116	-1.9665242696687715	-1.9611220861024496	-1.0001771372999517	-1.3065742258570472	3.0782511217199455	-1.0424050201135766	-0.3597325697437874	-0.3500711756280328	-1.6096021324952905	-1.2541308870720007	-1.2169863833690338	-0.9473280240562287	-0.9984581272387363	1.5510970363115293	-1.2515260719936823	-0.6774323733560017	-0.2060597890688154
CHL1	195	sp|O00533|NCHL1_HUMAN;	1.0	24.730981629087676	-0.30157887059331223	0.15155168972418398	-0.23843073972756823	0.18060032192087672	-0.2380307686926173	0.0692347294871336	-0.19550546150155945	0.1812274841399093	0.41953344030589124	0.19691963117720235	0.54157501866773	0.4545780134878985	0.10401556706172377	0.21334320834348386	0.03775071933653695	-0.34004987654051355	-0.17039442345900024	0.37821308437985124	0.6921434664930546	0.29176870320701376	0.12612797606507842	-0.04111191258247615	0.30351480781181994	0.4307502975281685	-0.03742884632009558	-0.17485168317505817	0.3243269336309389	0.4169338483679552	-0.10583102040662062	0.1950744217679885	-0.24270122709305575	0.12341413928713596	-0.13409413054242592	-0.4154035274870349	-0.5212055399802935	0.41496087100696677
CHRDL1	50	sp|Q9BU40|CRDL1_HUMAN;	1.0	21.95494885903519	-0.8602734860194365	-0.6961556141297658	-0.26313240951545414	-0.3432081424899538	-0.9591398635319646	-0.5927596136597719	-0.23606273554089885	-0.325723975199919	-0.17301459170544176	-0.4075662603005581	-0.3659792419455692	-0.55706957306354	1.035456715963846	-0.4335917479599738	0.11668364556483724	0.178452970409273	0.16370570073740165	-0.36963345495365285	0.5275622308468799	-0.460521603498921	-0.34113315266090316	-0.10432090506467695	0.6210302208830258	-0.34989712765227354	-0.23090948021604918	1.1874972679200173	-0.10369782071771372	-0.27657490616682034	-0.6100210586885009	-0.8857305305901821	1.0296429115452783	-1.1434819362969018	0.20568969237490187	-0.9065751377190274	-1.1738243127602885	-0.40425374199582365
CHST12	1	sp|Q9NRB3|CHSTC_HUMAN;	0.9989	12.77780603019623	NA	NA	NA	NA	NA	NA	NA	NA	NA	0.05963465009752156	-0.28189934538331984	-0.7436876497203428	-0.28990067600371683	-0.6682531616975256	0.2090148781747665	-0.38589864673174645	-0.33263314100100594	-0.20151399631042466	NA	NA	NA	NA	NA	NA	NA	NA	NA	NA	NA	NA	NA	NA	NA	NA	NA	NA
CHST3	1	sp|Q7LGC8|CHST3_HUMAN;	0.9984	14.640881532935001	NA	NA	NA	NA	NA	NA	NA	NA	NA	NA	NA	NA	NA	NA	NA	NA	NA	NA	-0.008718242511949192	0.020033076800913818	0.08343138226494284	0.4822674408904284	0.11042355019070005	0.09656950216131888	0.23556980429085206	0.2401179093486725	-0.07595852902232103	NA	NA	NA	NA	NA	NA	NA	NA	NA
CKB	1	sp|P12277|KCRB_HUMAN;	0.9997	14.137120093971875	NA	NA	NA	NA	NA	NA	NA	NA	NA	NA	NA	NA	NA	NA	NA	NA	NA	NA	-0.19059937122213721	-0.5674374803653208	-0.9080973056827655	0.08169882194500566	-0.9425601338728535	-0.5395071807609697	0.27933455488876424	0.9614295304053861	0.20429246538811263	NA	NA	NA	NA	NA	NA	NA	NA	NA
CLCA4	1	sp|Q14CN2|CLCA4_HUMAN;	0.9958	17.037112301357705	-2.6197367620865055	-1.168333011172149	-0.18362824687607482	-2.363768253362811	-1.4146120473240114	-3.465748612428099	-2.4597714306702727	-0.33082359733521116	-0.9579463144052123	NA	NA	NA	NA	NA	NA	NA	NA	NA	NA	NA	NA	NA	NA	NA	NA	NA	NA	NA	NA	NA	NA	NA	NA	NA	NA	NA
CLEC3B	128	sp|P05452|TETN_HUMAN;	1.0	23.885445151324195	0.4953382445729062	0.8895580459252779	0.8549891672329224	-0.21142358901311464	0.403705450978455	-0.3784284863009155	-0.12158566339273591	0.6640708511149	-0.09124549803610327	0.44967841987719925	0.15941156028002323	0.26948035761302247	-0.43234464045516185	0.6226636616644852	-0.6856658064560577	0.5440977594488796	0.0756651097183596	-0.01157222193172558	-0.2811144457409851	0.11373457601540515	-0.44154093984069887	-0.21818211703421841	-0.11988329779540319	-0.2394256591056032	-0.5933556609415942	0.3336509164624317	-0.11221242852945856	-0.1654788220801806	1.0049184388550056	-0.06527075547449179	0.10949467809831592	-0.4553842910191568	-0.1849489728749285	-0.10374254305245323	-0.14369737913623926	0.013071508792236841
CLIC1	11	sp|O00299|CLIC1_HUMAN;	1.0	17.779215361457826	-0.621515565560701	0.28421247423258933	0.6989599221274441	-0.6195001264706104	0.22301050113757803	-0.01838226162250578	0.4097047116068211	-0.5243008522431785	-0.6783760704721415	-1.3271727411593979	-1.533632956399178	-1.0222649824012873	-0.8230486858078714	0.3756343853967907	0.7347035395517185	1.3383974473045726	1.1988865629051624	-0.4772380310266744	-0.7347932625075897	0.04410782188484852	0.1289633166114652	-0.45337968802981266	0.2970960738058972	0.47955154666429456	0.8508678154544067	0.21977480157571705	-0.10799299482273916	-0.4679075242810602	-1.4572453642081555	1.1393653699949011	1.2923481952598896	1.0975262296427806	0.9107263667213488	1.2185722702645059	2.0719053788633737	-0.7946975708670134
CLN5	37	sp|O75503|CLN5_HUMAN;	0.9991	21.686248670427815	-0.2574409077687987	0.29630395231946505	0.1882670200741705	-0.20134954779844172	-0.5402097939884207	0.3185397588629897	0.01492057411450709	-0.2945074755109358	0.6163879998016673	0.5945958865286531	0.704314669249166	0.3324482994769635	-0.21576735899894528	0.01181693210076773	-0.5676042076250383	-0.30780320493470814	-0.04866393065250474	0.5254736751554603	0.7895018246846641	-0.2633550707472505	0.403402764317907	-0.661074211056845	0.16362537734392468	-0.21619512200133828	0.02510978067042169	-0.10533840653221382	0.6202749581787623	0.25080840768084967	0.15192077971540918	0.45917602988580253	0.2651078658522623	0.604666893741892	0.7963311212239255	-0.4091013617018948	1.2429192690567827	0.3964613359259719
CLSTN1	406	sp|O94985|CSTN1_HUMAN;	1.0	26.031365998517575	-0.7367604238981222	-0.394328772272881	0.39536231946500955	-0.21497813340994565	-1.0296423647750705	-0.4120721001658687	-0.3650711557279802	-0.031513701485808454	0.15966126148578885	0.5594300520307662	0.4007793894797813	1.0006112313010966	0.8248649138179736	0.5846869726297408	-0.4720418406006104	-0.20621695960050967	-0.541582146152753	0.14578739896003867	0.9357682553123539	0.33167195535605387	-0.1514268294222414	-0.49829105338083135	0.4557685993675369	-0.5188584278517863	-0.21239497423310683	0.21864567616979613	0.011802773869234784	0.9327251614866134	-0.04963217106120954	-0.3063902943898258	-0.011183676369237894	-0.6292463853270247	0.004629912508260503	-1.464575809983062	-0.7105749931670005	0.18665398388793442
CLSTN2	9	sp|Q9H4D0|CSTN2_HUMAN;	0.9997	17.943366213798264	-1.318650244034541	-0.5765920501839163	0.293486320251211	-1.0391098768936544	-1.2377032040502076	-1.1611529623067378	-1.1569905137582515	0.04801763967311157	-0.13689552324833576	0.4728785812018259	0.38867590248302486	1.0388535044918559	0.45745381871980184	0.6041216717159275	-0.4508669245532442	0.068785590653202	-0.5860892651346621	0.18487440557768853	1.3361004687290405	0.41021920841036685	-0.5569619738311835	-0.7373872615022314	0.7026413063633701	-0.9328019290815113	-0.5090962428999517	-0.2560729114503211	-0.11228784808834202	1.036022031181735	-0.2805924390552157	-0.5264494269072673	-0.4665813736555391	-1.2992349510170174	-1.4427271851839318	-1.3047069206049766	-0.8524210722042689	-0.09518323707172094
CLSTN3	61	sp|Q9BQT9|CSTN3_HUMAN;	1.0	21.617431418125534	-0.9298889439857536	-1.1063387322610145	-0.5663741495500316	-0.0918648275899896	-0.049513148880604874	-0.6835729530026988	0.32250296351473473	0.6493521985721351	-0.6377423701914569	-0.42390483938246515	-0.440982953974848	-0.04279700436951117	0.23506999260372075	0.4665933147602477	-0.04852133577711992	0.5158130229951192	0.24644853606621098	-0.3942806155804224	-0.0480081799377281	-0.4580953154480101	-0.25654892245472416	0.29555530527207985	-0.08235168884794941	-0.45908353027370596	0.3957851627584055	1.3889410269169016	-0.5299175058636969	-0.13282099879662335	-0.5946091974290457	-0.45707306567559414	0.40208133651094347	-0.8113920967836252	1.0759671185859983	-1.5032684633733773	-0.4230836636795807	-0.5243793668613046
CLTC	1	sp|Q00610|CLH1_HUMAN;	0.9973	15.280715962561981	NA	NA	NA	NA	NA	NA	NA	NA	NA	NA	NA	NA	NA	NA	NA	NA	NA	NA	NA	NA	NA	NA	NA	NA	NA	NA	NA	-0.39283672822892024	-0.3981271380024882	1.29574308960881	0.9874351161355905	0.8970623916426126	1.33827383952959	0.5850403868087142	1.3155078196378795	-0.16541989399896195
CLU	444	sp|P10909|CLUS_HUMAN;	1.0	28.421331953240372	0.3120591866151816	0.16491133980130446	-0.1912728098001386	0.023207486846588132	-0.07746964790352528	-0.16310552215823293	0.0532980621908159	0.6501779739441851	0.5766241783481854	0.43818981973067395	0.7815218362112595	-0.07155006277140696	0.11254744622612778	-0.7064818408842761	0.47512634123131825	0.06808113211794264	-0.3148661706491023	0.6068662965959248	0.6772674827340746	-0.2500429621602347	0.5860274113468926	1.1850152782678425	-0.23114705570369498	0.4356638432908322	0.06309291185223342	0.6410520090387415	0.5586420290264158	0.41935157727720584	-0.9373248666404965	0.3722826471228142	0.5263739496396118	0.23887143668741562	0.5025827726111611	0.08959039986145889	-0.5769701278091617	0.7083558345734655
CLUL1	31	sp|Q15846|CLUL1_HUMAN;	1.0	19.86724219499282	-0.07565401551691764	-0.03914500844870972	-0.33089257920877024	-0.0793953920196202	-0.3334999446245579	0.7741960628527087	-0.3955635378379956	0.8757014226982882	0.825017930760064	-0.020877296018340985	0.9767164802954524	0.6880051695935148	-1.1389022713411117	-0.5609877369727494	0.25100260401131	-0.20558079098402082	-0.8790315682337262	1.0441368338212964	1.65720668508287	0.712243618270791	0.39895973283941144	-0.2911447364984161	-0.7718343574640079	0.9964846290859373	-0.8914534699602403	0.5071062606293886	0.8745658503379339	1.1520327417328127	-0.44961611158670234	0.9702027260164892	0.02595179934104941	0.9684969737809901	0.7412664291226321	0.30177300397261586	0.2775753470981579	0.8087269190728152
CNDP1	202	sp|Q96KN2|CNDP1_HUMAN;	1.0	23.13305151740236	-1.3682182108730565	0.8954756486001108	0.7651444421728071	0.295215118336011	0.15380921969270922	0.5044955159953872	-0.09059219259097073	0.3045071463284126	0.44629095761059245	0.25991975627351316	0.6109812619485964	0.5436078844481074	0.36222063295563833	0.27794575878624617	-0.2831136858531913	-0.23410506356763605	-0.011942327744772996	0.44274910555507496	0.09738092407597154	0.013552522693325741	0.09301859524042433	-0.7093179541045185	-0.029564858123827698	0.18159341914459537	0.21094362375471531	-0.8649780027672493	0.5695688412254309	-0.02070835983688779	0.8977940024952016	0.015216817212798439	-0.24911220790792932	0.14265421027445413	-0.603500051403179	-0.5470266985372785	-0.3049763524086355	0.4741724119400068
CNDP2	4	sp|Q96KP4|CNDP2_HUMAN;	0.9996	16.752462181449097	0.15645155569249258	0.8568794015789303	-0.33337774666435216	0.3478581945018453	0.95361634165321	0.5160696418403958	0.465825059535109	0.38175852193906223	-0.7045194593874391	-0.29801403422964157	-0.6327704415404019	-1.0771027040722494	-0.7478624305719213	-1.4052115635525828	1.332574534655114	-1.5932030441137144	-1.082164729513245	-0.36177555748811585	-0.3133858558985336	-0.39801432740565623	0.006460663884102491	-0.3368290066235371	0.48476904694241174	0.03525142740462739	0.3839342536998678	0.3308453420226023	-0.22090361138085868	NA	NA	NA	NA	NA	NA	NA	NA	NA
CNMD	7	sp|O75829|CNMD_HUMAN;	0.9983	18.521303827569866	-0.2022980564524488	0.45220291924961664	-0.12432271621977886	0.0388311848766838	-0.6438196798872395	0.07233099027286105	-0.5407334062460905	0.012269654396529717	0.9530958388841282	0.5575889186075624	0.29729688722013803	0.7589126302459466	-0.6867318664067672	0.028557759593037524	-0.16787319291412928	-0.31101116053884503	-0.2922016862161101	0.7166528734465629	1.2173295503404402	-0.250230114510984	-0.0693204944529131	-0.9040766614573332	-0.770476063772187	-1.273562648944932	-0.783381880324749	-1.0121132867054037	0.815318721055192	1.4212322908329482	0.8224975626759754	0.9386556364148886	0.25544898612942557	0.07202470081702206	0.7865489713032154	0.26849091639881806	0.42246329203331356	0.6722056779376828
CNTFR	12	sp|P26992|CNTFR_HUMAN;	0.9982	19.8399537890367	0.015621387175567492	-0.2865452612037922	-0.1262667463168432	0.27967516620495747	-0.19364637410407504	0.4147596713009669	-0.5412818575700964	-0.23619927523010986	0.2127153444059382	-0.11969677277863866	0.4405007782248638	0.12175343916938886	-0.09141435325709901	0.2364910984110713	0.25216341075369186	0.28778717065943304	0.4188783337740478	-0.01719607014109492	0.1340120864032821	0.12381843288571126	0.4316339762489112	-0.3955297731580334	0.15692087701575108	-0.07429587121990844	-0.07807937674281051	-0.24209934769755748	0.3649761342667972	-0.028668854097800622	0.2395617983968421	-0.02010576205206771	-0.7151334262137725	0.030225473756689603	-0.3248500502923104	-0.6373678243156142	-0.39543133807464415	0.3071320928232524
CNTN1	267	sp|Q12860|CNTN1_HUMAN;	1.0	23.337780789314213	-0.49592865231386796	-0.020562891164812136	0.028421981204254543	-0.031515468000372415	-0.6389587914198467	-0.021743977448492657	-0.16236127627875696	-0.14943965852208052	0.5476204029802374	0.3923351518205216	1.1180547637653286	0.6701730128567203	0.4043274504146672	-0.08116772504449532	-0.1235724575799999	-0.3283879655349988	0.038595775965877266	0.41018384173958644	0.5444187334385928	0.6312510030480265	0.3279522100046717	-0.5061113800050645	0.051699653886050356	0.011444758972963154	-0.08616255148231611	-0.42637075910481137	0.49016997438559784	0.3749498523027781	0.24204713399194855	-0.13156758424902115	-0.4058280467909201	-0.22839294425647516	-0.56695987731944	-0.8857310457249037	-0.5386825616568363	0.4326449320590342
CNTN2	70	sp|Q02246|CNTN2_HUMAN;	1.0	20.354031183214225	-0.3688934348254307	-0.12654508671100917	0.28621805433602354	-0.14452723752443664	-0.19003268485386648	0.002857778089189189	-0.13764926379086262	0.021726483103902794	0.5935444989524812	0.4957692076472595	0.7994888445990882	0.8807193192688736	0.015305010103451533	0.1106383789323706	0.035087434183297184	-0.2809912310503142	-0.2189523706544687	0.611931686212464	0.36347796894260664	0.5630745088733278	-0.10789937257466375	-0.8178969243117411	-0.2961857010838669	-0.1376295103563252	-0.41262014294919114	-0.6910823407103557	0.5793761287518784	0.24581903315103082	0.2517810170787893	-0.2474130421422176	-0.05275466880041346	-0.43518624016605667	-0.5910418594233509	-0.5202284289068064	-0.6046246937128412	0.5536160914347725
CNTN4	65	sp|Q8IWV2|CNTN4_HUMAN;	1.0	21.205179407006316	-0.3508898655141266	-0.40050557183338586	-0.03955924244227038	-0.16938963168882193	-0.3158497848109594	-0.22547433231237868	-0.022966275254882262	0.03914951927895949	0.5296191394166248	0.2948189285878984	0.7564675876304352	0.6041024033568378	0.20716553116025915	0.2870780319451791	0.15295407502396863	-0.17521237565969017	-0.02133020699142385	0.5540476199391806	0.48100923894680037	0.5734404206686534	0.23363508034003955	-0.401625925072576	-0.18829640348323284	-0.014544228086026845	-0.09597328740219391	-0.3596763530856997	0.6237268763593358	0.3532693386726904	0.07312027216384287	-0.18188460866346823	-0.07722942105203501	-0.27579830284186	-0.5791883957197843	-0.6386489672800604	-0.5421889322043283	0.5609995915175219
CNTNAP2	33	sp|Q9UHC6|CNTP2_HUMAN;	1.0	19.156722829999172	-0.4792008105682335	-0.17484016824112647	0.3184480660046374	-0.37371601374600605	-0.2733404481675876	-0.35571598836469676	-0.019451055055677458	-0.1514880555953031	0.6595544131762954	0.4085526137120219	1.2079700678934162	0.8820311501848668	0.21069328761146844	0.2579161834564534	0.12048119227843568	-0.3670010027863073	-0.2794615911893432	0.7877695153227364	0.5066599877251488	0.664472037234173	0.048915404103888616	-0.8468690806109969	-0.18415276063677943	-0.5833193048509444	-0.44815142043121403	-0.2951364343411065	0.7446407185611479	1.0936642604821816	0.6478030158465256	0.2594044256728436	0.02066920817238671	-0.3947703029615752	-0.35863607983325263	-0.8608376453274778	-0.40069956254639116	0.7908452486346187
CNTNAP4	18	sp|Q9C0A0|CNTP4_HUMAN;	0.9999	18.05665193424206	NA	NA	NA	NA	NA	NA	NA	NA	NA	0.37627085092876733	0.9559329351508299	0.6365737803219282	-0.044379531008710504	-0.01623697490632736	-0.3010783997497537	0.05464944398330829	-0.05440011330819683	0.6909264553574355	0.45997610437588055	0.26985885755446226	-0.03724947209174223	-0.47990283854372606	-0.13402410604003911	-0.27773909543997055	-0.16529016284852238	-0.3963736009024119	0.7097019039286065	0.40406920237083677	0.22472888401495794	0.2387320585768613	0.30910287057169406	-0.05301014346225141	-0.25848179536515126	-0.1034839872460882	0.03601839428001341	0.498370892829886
COCH	26	sp|O43405|COCH_HUMAN;	1.0	21.169267008453946	-0.514464467984685	-0.34574673168955083	0.352111243924659	-0.18229528475404333	-0.668468776567912	-0.420436397269377	0.015693750733263734	-0.002405218473493953	0.6998815761457533	0.2214427677979529	0.6363484630964371	1.0169568670739926	0.0850093174477986	0.3452339945742757	-0.01654439437325994	-0.22220760093115466	-0.14101985523919502	0.6603738264499448	0.71634382923797	0.21112385373240627	-0.21445420727381626	-1.0268547398249872	0.12469999197050807	0.49291178947933956	-0.15565048055891095	-0.4446344150089381	0.4703151244676844	0.6124352337397316	0.3668155360066825	-0.35058739440457654	-0.1954671425106378	-0.9047566865216119	-1.2021901926423002	-1.4383174247544321	-0.5612760937990089	0.744325438421412
COL11A1	20	sp|P12107|COBA1_HUMAN;	0.9998	18.80472338752549	-0.09515040921032192	-0.22025078215887284	-0.3572718167266533	0.11624582826002605	-0.4878312863063332	0.14409326397684374	-0.1985060773338887	0.08735535693921737	-0.12011107393254727	-0.2097395730958489	-0.09640348511206431	-0.1301253675559133	0.23788544245291954	-0.11302654323166728	0.02324429501458969	-0.8922444263298823	-0.22763122319157159	-0.2926867415529255	0.4546667820481849	-0.2978525613334151	-0.1486032797813519	0.09706449493979541	-0.11899206657104244	1.1275147313681226	-0.4660638003839144	0.07044466863823029	-0.30386139538909696	0.3124338795115267	-0.30936514310556085	-0.25892529273153464	-0.4019940392800203	-0.3412562532086012	-0.12649073801968314	-0.649700842261975	-0.0892998459485721	-0.19997246250380396
COL12A1	2	sp|Q99715|COCA1_HUMAN;	0.9948	14.036086424602482	-0.3245599505632324	0.8733198668826985	-0.001110960342527001	-0.34122232284367104	0.0	0.2656011531623843	0.6635175184791198	0.5116008483012155	0.15276239554138948	NA	NA	NA	NA	NA	NA	NA	NA	NA	-1.012307677733907	-0.22614985762360185	-0.050913449352957496	0.4582073379338052	-0.02116488901243141	-0.5675421725923013	0.38747582966512395	0.9707758017465693	-0.9446591869681704	NA	NA	NA	NA	NA	NA	NA	NA	NA
COL15A1	8	sp|P39059|COFA1_HUMAN;	0.9996	18.18631217135689	0.9485719409474438	-0.3212876286890607	-0.18198523174381354	0.10450345289657559	0.3732395919582938	-0.22676777442651996	-0.1014843745771099	0.13544245196063365	-0.958318369785768	-0.6702166117015	-0.11156531916045731	-0.5174797231896804	-0.4491031000854169	-0.3965868979914715	-0.19449688399384613	0.2679559926449375	0.3910349095654393	-0.263060370168537	-1.3012752776140983	-0.838130938327466	0.3742188221486331	0.630972082562189	0.298813725305779	0.06880598373042757	1.01680524752951	0.4279423897486039	-1.0158730126305509	-1.4480753615975845	-0.5133632249498596	0.623153170494473	0.3891858628472997	0.38955350264408484	0.5635909438503228	-0.18968959236083016	1.5061431236963392	-1.1751643283743078
COL16A1	3	sp|Q07092|COGA1_HUMAN;	0.999	14.465596879026696	NA	NA	NA	NA	NA	NA	NA	NA	NA	-0.0794394912615548	0.516159927044519	0.640746501485566	0.6624803089270972	1.1114921145293382	0.5171782606394917	1.362557820379557	0.6081705772271881	0.24092822265285108	0.3989966219373082	0.33145977347667355	0.5078534849266743	0.48472518562455313	0.9084691094790562	0.5708553023376797	0.7791459085958503	1.1438904724079002	0.19050260276664588	-0.7417484412953361	-0.5825184555519005	-0.7456308198512707	-0.8802795823839213	-0.5457290969445117	-1.1779036403302605	-0.674173925126178	-0.5996711934220027	-0.5590352807646646
COL18A1	76	sp|P39060|COIA1_HUMAN;	1.0	22.295180413185864	-0.003117117578585571	-0.5114706116396004	-0.07111622844199861	-0.10286007569010458	-0.25748283582258136	-0.10775298470967876	-0.3781395933430751	0.0439432315414745	-0.8383039469844245	-0.08726299212689703	-0.6101228294108316	0.19421391338079097	0.12428807474559234	-0.13043925618831143	0.0963348646671145	0.0349477316004565	0.10425661916013329	-0.7159755884200472	0.007382007011615954	-0.11592359667825214	-0.1808872128989143	0.11959980592850261	0.4032597752737388	-0.17406360733570247	0.18265159302566802	0.5160148221893976	-0.6383974671450119	0.2508099700676163	-0.22669318700018426	-0.4924350509896298	-0.17349144089127488	-0.6335107342466433	0.3420785271375255	-0.35148743643624414	-0.053361476557120646	-0.8153485669268239
COL1A1	105	sp|P02452|CO1A1_HUMAN;	1.0	21.67109675088148	1.0652148489739286	-1.82370344335125	-1.1992635908377265	0.9561643152353083	0.8604626915701035	1.0976103944457964	-1.178328424840358	0.9886527076769056	-0.9075368377537276	-1.9744300327890025	-2.0951668140348283	-1.9868912449321918	-0.535186563954499	-1.5953169153159328	1.6252291772280536	-0.49914669749440144	-0.8504538551392518	-0.9152679717593397	-1.6697049212148025	-1.1319431872469448	-0.9505058004928908	1.029760692860144	0.8361968036330119	1.5122881293950239	-0.8800391994933325	-0.36574238169270856	-0.8582969290619715	-1.39711207731736	-2.0958186957927882	-1.3945705168101883	0.01091560039962669	-1.1198016717401922	-0.07410365960271115	-0.5551548015270278	0.020342078667134444	-1.0586157562503429
COL1A2	133	sp|P08123|CO1A2_HUMAN;	1.0	22.36605344739057	0.5182467290010653	-0.9771213451625504	-0.2832593805718817	0.6128114006585728	0.29611178205962485	0.9115972365876202	-0.30078204503671646	0.624512567312439	-0.5990174682028511	-0.44646143538776606	-0.8677640625640461	-0.3110257610362419	0.17431023772513177	-0.6002620744989091	1.0421933109343238	-0.5138761215613048	-0.5472792269382261	-0.4388696994544885	-0.31383825080331906	-0.6381487547378351	-0.5590437649047639	0.6373030358442424	0.5075647821248142	0.669887470056493	-0.461895024260897	0.2753821505406133	-0.5749656790091988	-0.09124262393317162	-0.9970827703054699	-0.8175574740990204	0.03435161095009409	-1.0230341106383944	-0.11685007740585185	-0.936937559691783	-0.32771636721831054	-0.994241472410728
COL23A1	6	sp|Q86Y22|CONA1_HUMAN;	0.9992	17.1520608577756	-0.043006175639023425	-1.2739830092439748	-0.7058274086902161	-0.11344994748711645	-0.4656987790116105	0.05011966568747184	-0.3351395032986826	0.231710793941998	-0.5859557897208982	-0.6304822696181418	-0.7046689277306268	-0.03661383657063588	0.29097286440975934	0.15639453497575762	0.32453938900101953	-0.31520188447769826	0.12192339566052013	-0.14222385846226615	-0.19858157419599376	-0.2090973642123366	-0.10306818117266969	0.5075664225004797	0.011177218420983515	-0.23904478805807772	-0.10027666604463059	0.08129599135769894	-0.6465265285667403	-0.4619632663371598	-1.2820079433019718	0.31566781654380893	-0.1048081742922724	0.5964341476485524	0.39840381641259626	-0.21366196572899554	0.5470435629955208	-0.4026143175369352
COL2A1	112	sp|P02458|CO2A1_HUMAN;	1.0	22.21769606654703	-0.2754737110918235	0.03795229082069351	-0.27879963208482916	-0.23933447006620412	-0.42748896643060785	-0.1863614825311286	-0.1489598749062475	0.7880741495768007	0.2512454227477243	0.08919200533106064	0.6524047863143836	0.08921947518111573	0.6218557470843327	-0.013116076527732723	-0.4734917182194973	0.04974275106817849	0.11437540591094653	0.08980276490205519	0.5840293659360709	-0.1452265653571292	0.8378304794564984	-0.512264443379304	-0.45655216742884175	-0.8028405471602906	0.0715181652132002	0.8317516383921291	0.2448635521080913	0.06240954677335386	-0.690076296596561	0.5134582827963401	0.25658322774367637	0.14350927525087176	-0.03345082815608169	-0.6869534788544698	-0.6074440789226436	0.21987649161254819
COL3A1	13	sp|P02461|CO3A1_HUMAN;	1.0	18.504584675875357	1.3538217844982308	-1.186672843689844	-0.7348930515732501	0.3588263380397452	0.6601126035779865	0.7154455419128256	-0.7086929116338485	0.6078202036428113	-0.707792550414061	-1.399141085363576	-0.7854088847822447	-0.6296796979947157	-0.0284574357592704	-0.8784477905940156	1.547996940029213	0.02574210275147948	-0.5890384602251917	-0.49656203944346444	-0.9785328087141947	-0.3659263531332586	-0.1562338106561687	1.0660259764443092	1.046149606905482	0.5140772001763936	-0.07001373530181132	0.3233907419897877	0.05266141254557688	-1.2729920467109683	-0.7744404376691136	-0.4686040059831367	0.14866668267188388	-0.368915969165835	0.12300136551221996	-0.3981896551988191	0.16940871769112942	-0.4365795564680992
COL4A1	13	sp|P02462|CO4A1_HUMAN;	0.9997	17.88092609583225	0.2691682894322547	-0.6740909505073214	-0.4770762658982042	-0.6546162889471487	0.7787699112893218	0.3104525727922951	-0.01433658233472812	0.22810541890009262	0.49003025608232464	-0.09426145731276314	0.6731960233319518	0.43439912495217037	0.21086040376752235	-0.4388120839721674	0.5062701802610139	-0.6987480144422609	-0.3691908179874943	0.06046860604781301	0.5783166528239922	-0.3456555109919268	0.3636722689025427	0.4343913975221465	1.0939503626916656	-0.5076366001545733	-0.6642669598408841	-0.3906935747696956	0.10900537284826939	1.1845838833117175	-0.2321222741005542	0.19751643712540634	-0.41785644047866555	-0.9492686403651112	-0.17309122558084944	-0.24001007152747	-0.08314971487841127	0.7969166445456439
COL4A2	12	sp|P08572|CO4A2_HUMAN;	1.0	18.397357138174833	0.6605011876420308	-0.2899723119303088	0.25951574071671946	0.5499534991182262	0.8884172924039841	1.0102599596812247	-0.13415431320456062	0.5324101637055643	-0.06294274702555969	-0.14704033211876144	0.15440163333046497	0.0035003025331992177	0.36547779727952223	0.14633320076540368	0.6247446398053587	-0.3658870313911038	-0.2661474842995215	0.06985018241813812	0.3455140420079603	-0.08732094312780525	-0.1270842617773389	-0.3305969856836839	1.0543238806651756	0.3940493290439604	0.3389958396746535	0.3095335510222963	0.3919074005190275	0.06594240480407842	-0.9111003026904427	0.16383441163715595	-0.07985851068693783	-0.04136231531526313	0.32410186789256645	-0.15001533079045792	0.10296359508443143	-0.0619214757063542
COL5A1	34	sp|P20908|CO5A1_HUMAN;	1.0	20.295617636411734	0.8710437550628214	-0.31200678169075946	-0.0852340478495135	0.3744628813922555	0.1399704022769619	0.26833713332973197	-0.21927354042007963	-0.006484588893968635	-0.13152507509283273	-0.36349905924109827	-0.7365125732644988	-0.38229152013187395	-0.2938193982484649	-0.44328945822930166	0.7654838158890351	0.15506550300729582	-0.26649828893115224	-0.3283668809162297	-0.387500546518484	-0.37160857195666175	-0.3290899563618548	0.8667172680827679	0.024378003571253082	1.1575450285080175	-0.2561332001176795	0.10571794468652485	-0.19920065290026479	-0.3149229471577306	-0.5279677274188783	-0.11848186008708605	0.050619582245217565	-0.26915779980924803	0.4096937956779021	0.26037876951119276	0.48275359380729554	0.003589686478383314
COL6A1	151	sp|P12109|CO6A1_HUMAN;	1.0	22.68819848756017	0.28834275056807535	-0.22050755002413602	-0.33279336519094915	0.03719402344962486	-0.5219800243806798	-0.0964682701068309	-0.49758208503475565	-0.01971426745975613	0.19715906993554055	0.26783745749447885	0.5355299116303738	0.35964688760074104	-0.14797201458032339	-0.19441158949185677	0.16278820572840846	-0.4595580572518543	-0.2981378327627233	0.17408158737656088	0.7785942280522891	0.22551580194593157	0.019781638721314554	0.4686562398601364	0.14297818337260626	0.344678979031126	-0.1630765904367384	-0.20278399840708072	0.2640397694955805	0.693283224325167	0.2695869119865062	-0.025066869551749527	-0.1873460800831701	0.14075756185009514	-0.17284303177009264	-0.4608605772266632	-0.30883739260616494	0.35404397534471954
COL6A2	7	sp|P12110|CO6A2_HUMAN;	0.9971	19.634532834405203	0.8561736934164159	-0.3491724159026832	-0.8476928095381622	0.29096300091980165	0.01322441490004067	0.7897566888846139	-0.45850610253905266	0.030702749864472523	0.08425670261974227	-0.18024626998878546	-0.3207155365204106	-0.17190158186332027	-0.11327098376990774	-0.15423987978394837	0.30287998733030896	-0.015516516548788495	0.4761183550354229	0.16921278085212688	-0.28708251209338	0.01572938150506875	-0.0896198486080837	0.842412558078891	0.2514846095935743	0.17002994553217432	-0.06016553581050266	-0.0834221942420319	0.25999582566003454	-0.4838124021191388	0.5280246860910323	1.3832531487231945	0.5611624078663624	1.0780888818263303	0.11140412149795242	1.7530377698829485	0.5161025475749259	-0.23842030429742067
COL6A3	60	sp|P12111|CO6A3_HUMAN;	1.0	20.321411820167658	0.774397188443146	-0.43507624895123076	-0.28896636410243115	0.1455395003130997	0.3913150099800795	-0.024545626813409882	-0.2381658152418673	0.1011522676571861	-0.6258254786653139	-0.4859638321822253	-1.0732349558906695	-1.1100342984016613	-0.6705227262031639	0.16532375845424863	0.34920656222510793	0.9834658709510862	0.20169099377305777	-0.516606587499874	-0.8318324044976544	-0.34323000723223096	-0.24397338271041802	1.176091020819129	0.6052271080405687	0.7087922695585394	0.3436047607120307	-0.2299079633699055	-0.5037179430321732	-1.0250728001952116	-0.3320426644467922	-0.6079014286183222	0.1136049943592079	-0.2920113689836308	-0.007286721046542155	0.9310892938960027	0.7207605139653026	-0.31245390801965733
COL9A1	26	sp|P20849|CO9A1_HUMAN;	1.0	22.749884164717923	-0.9106213376460541	0.04172489339898622	0.596110854787498	-0.20519365853330296	-0.8796690362783881	-0.2852183694919095	-0.019707342622522717	-0.6819980160317947	0.4113013752025503	0.945139672466782	0.445423738855665	0.6591638932984463	0.7162113065463873	-0.03710874423581334	-0.2888767639905545	-0.5611004536211261	-0.2661210334210402	0.37544809360088305	0.6408217937526564	0.5762761945685355	0.1472822385472523	-0.9904798454161625	-0.2641992789861698	-0.9658483692229693	-0.5235392371700356	0.6233096026360441	0.3831472970862162	0.9721669422006349	-0.05276974658723965	-0.8618214928977475	-0.6830940343977856	-1.5365120726157881	-0.9975154229732741	-1.393113885906244	-0.6848024470769865	0.37665842656674897
COL9A2	33	sp|Q14055|CO9A2_HUMAN;	1.0	22.614884772532786	-1.2397783581798834	0.189136094368771	0.5945594665399243	-0.10380986608927234	-1.2864575175361619	-0.3701579115373974	0.022253837262661946	-0.7811371523077497	0.5485817045160126	1.0373065740830878	0.578862999393118	0.8936199328733929	1.1591152521306936	0.14508746849227716	-0.16937532231252028	-0.6065919939355178	-0.2574147412098391	0.5796110447242979	0.6261657403327741	0.45340451836285744	0.32096147615424053	-1.3591457779437661	-0.27550210042690626	-0.8949905555812303	-0.7999133744807616	0.5887962924426589	0.4026712330089399	0.82386484953614	-0.10411816686662334	-0.663666917395136	-0.781649634717815	-1.5318819207006866	-1.081400285921064	-1.4099405691574045	-0.6358868438625427	0.33250005241716973
COL9A3	14	sp|Q14050|CO9A3_HUMAN;	1.0	22.350691372030283	-1.1227388978934796	0.46643668481574085	0.9854202200779945	-0.2779240604185347	-0.7700240735046329	-0.007743965696729305	0.2947917008039509	-0.6776014305800802	0.9365480717787089	0.7089718290364226	0.5686759162537407	0.6407023941559498	0.7963749113942291	-0.11442608009142141	-0.18988370585839132	0.2878377045957805	0.276471526485361	0.6782448260579486	0.7700994744688989	0.14847164869458318	0.6431719466568642	-1.0686368591085316	0.13921002131080318	-0.983239397169815	-1.5055598322382164	0.33126703294792126	0.12433399794295319	2.0653506344602675	1.1818008844115209	1.0000765328668395	0.9235810384287584	0.05410519738356445	0.6589579198621323	-0.23852409667618346	0.9448060379206549	1.4973735680086513
COLEC12	48	sp|Q5KU26|COL12_HUMAN;	1.0	22.39883550373909	-0.04651430764125841	0.01403385936955992	0.5093555398640577	0.7040530854411671	-0.3612030160007711	0.4238553955310138	-0.358972745588793	-0.2080446296756957	0.4436948537279579	0.47786572520058357	0.579829743444852	0.6534410087802964	0.41176378296365135	0.11243140892713921	0.24688112928213712	-0.1326687524073833	-0.08320481590172779	0.5171776411577103	0.8777542136308858	-0.06406711854457292	0.021513767698055464	0.03691522156018934	0.3900692994169921	0.3676782367910909	-0.184021640343627	-0.41267521429820775	0.4835095093217383	0.3815627598922595	-0.36005685394657583	-0.3171603702022434	-0.7566175532542525	-0.18945977707160555	-0.3027151756783404	-0.24253149257839723	0.04736444172405374	0.39242499443224155
COMP	32	sp|P49747|COMP_HUMAN;	1.0	20.469723419241042	0.4139099418911858	0.3955616284670418	0.5000538067642983	0.07311387471713982	0.4384222907538362	0.26065511543637676	0.3200280892394378	0.3881658161383754	-0.1906383149659301	0.6085035671013301	-0.4720338616912767	0.17872971638765733	-0.9024720064805041	0.6645669732558952	-0.012237994744006997	0.18902478720807903	0.11111496157110956	-0.35578499979307665	-0.028712567250319232	0.06282703720057725	0.3658966159058612	0.23937448014959806	0.13780018786117676	0.44543818391363255	-0.8899852212165613	-0.4552212133314937	-0.469465086752602	-0.21626417592991887	0.8655606859499159	0.033809675031018394	0.20419726279271355	-0.297997828764319	-0.6497341427155421	0.3862561476425368	-0.22764168777012017	-0.22767717621283712
CORO1A	1	sp|P31146|COR1A_HUMAN;	0.9946	14.12413550785357	NA	NA	NA	NA	NA	NA	NA	NA	NA	NA	NA	NA	NA	NA	NA	NA	NA	NA	NA	NA	NA	NA	NA	NA	NA	NA	NA	0.5757736807559737	-0.8693720294836247	1.5821419106309085	-0.4442985578153591	1.1884475462508073	-0.352505147070854	2.1376956613472373	0.8394468056704287	-0.3284106253394068
COTL1	22	sp|Q14019|COTL1_HUMAN;	1.0	21.32008912555806	0.26444073155590786	0.4661946526519847	-0.14181490794678098	0.10772545369440056	0.23804526401770865	0.5969198981315227	0.16829046320944308	-0.5420528720879894	-0.21182903988405988	-0.2819300793313122	-0.4710644029499709	-0.7875399165506547	0.15043901189968656	0.408437792928928	0.6091176475925906	0.17878822497705116	0.30568834038585635	-0.18439444430953245	-0.6348908083109697	-0.9887003534786025	-0.42124717931560474	0.2062646688510199	0.40875993701007385	-0.5394594163589894	0.29346937077119106	-0.06089951338885413	-0.07237292015628327	0.17816159141910992	-0.1684190286454914	0.4989026613742107	-0.02606812928512614	0.5401503696428422	0.5797749167366675	0.8766248816948483	0.3758165171278556	0.19752802454902785
CP	1346	sp|P00450|CERU_HUMAN;	1.0	29.245718497530987	0.40892698749735956	0.8503611206510664	0.61609699354059	0.6281571565638275	0.4601431305306942	0.3996594526877537	-0.04623076953505034	0.3557462422188449	-0.08099511027022244	0.08614754878121111	-0.25591096649293954	-0.1275992683872289	-0.5502212983225747	-0.1836690282087199	-0.1348975181715808	-0.05396718324303418	-0.31299986734735796	-0.061803543623199175	-0.1445467531991289	0.5754893233462415	0.052873731243928024	0.1899447372840113	-0.01792002354381328	0.7139773328387551	-0.11336974472500971	-0.3988738216216756	-0.07152497903501853	0.12312509687096407	0.4376049991479736	0.0827240159518956	-0.38514475335770637	0.13832268297595895	-0.7048568143342759	0.24445646712187408	-0.2586215881742735	-0.045868985503636495
CPAMD8	234	sp|Q8IZJ3|CPMD8_HUMAN;	1.0	22.432315345011066	-0.8040384808719292	-0.02445102789622222	0.09255832615727755	0.4916037072736623	-0.09255497199426088	-0.32330661197709354	0.09209620768260507	-0.09492583172687041	0.21193198524973011	-0.14261709594788208	0.34539321666168954	-0.08269585623782572	0.4798695760078151	0.28392769294713727	-0.16872706876578292	-0.264172334913475	0.14294649293517825	0.16908568461823137	0.030553668104178477	-0.14431191062108795	-0.2847091905485235	-0.29780791177972876	0.3913531434276116	-0.35957756468281454	-0.0035539126005734722	0.9241751299831744	0.20256804332655776	-0.04331800968947741	0.6058162026551965	-0.7054219151955259	-0.12281693200907018	-0.6861074457116141	-0.5133420294620308	-1.0454311487728818	-0.12110697446513985	0.12225384138036333
CPB2	106	sp|Q96IY4|CBPB2_HUMAN;	1.0	24.39030940168001	0.4806391324246917	0.6628941610813159	0.6309277156291069	-0.23227186530657828	0.7369996432968922	0.5712253130200438	0.21338536554139687	0.35613100727397295	-0.2927722100979664	0.12995908146283064	-0.12505373540907394	-0.29521391220687576	-0.883856143450299	0.44612587258514047	-0.2530671582745887	0.4783353168188871	-0.08725095589643939	-0.3840284569657122	-0.5911539277673645	-0.036313493566594524	-0.006943589567990127	-0.26092921260429236	0.159446835774677	-0.04116795110328342	-0.09394482113705171	-0.6178156964052581	-0.29879144091319176	-0.5739577229832187	0.7652870922805572	-0.23138663363133105	-0.32100787874619385	-0.20037027463903723	-0.960797840266336	-0.4207986319411763	-0.631202643039428	-0.24804771739754194
CPD	3	sp|O75976|CBPD_HUMAN;	0.9975	16.44947682705814	NA	NA	NA	NA	NA	NA	NA	NA	NA	-0.060596718470380395	0.6734783273778908	0.3860872098293324	-0.16092343422230515	-0.2867643719481654	-0.6591767688821157	-0.845122793080364	-0.2504508808266426	0.36710105472091037	NA	NA	NA	NA	NA	NA	NA	NA	NA	-0.2898084728365471	-0.38885844884617793	-0.1605711545826951	-0.21529641787061227	0.2623542143990436	0.08472601360861098	-0.3342052653205325	0.41823776993226947	-0.1782164553036818
CPE	265	sp|P16870|CBPE_HUMAN;	1.0	24.31911087941553	-0.7108361667561809	-0.2972402744655218	-0.18419178540021353	-0.49597730379991933	-0.9121767428024015	-0.03134396946204632	-0.09434713657766736	-0.41903348727895207	0.961944073120709	0.2979423463495978	1.3026509763026168	0.5533523238149733	0.3770864790264521	0.3738385655077314	-0.3015640105020587	-0.30608526731569086	-0.26273103764942896	0.7843855167385136	1.023790393676542	0.2932235372849137	0.3076384075638665	-0.8770336008156638	0.5090639747851862	-0.40815093400439606	0.1584983115842422	-0.18195454111209397	0.905758074458384	0.9653538831219968	0.6287742573991668	-0.23608730680385737	-0.19272381047826936	-0.20101127537797403	-0.6006342349624996	-1.1114860243405058	-0.23076622856626905	0.8985122225009192
CPM	9	sp|P14384|CBPM_HUMAN;	0.9992	19.366550801721935	0.10835597679857045	0.16755155792546006	0.0982080844026827	0.1355607024115617	0.03754964512393677	0.12466962536540205	-0.040455077735955136	-0.10436091546735504	0.3111915427101093	-0.07355522919608415	0.19880522501302655	0.1933608468286936	-0.5641467266649411	-0.19940341268969242	-0.2145057779005901	-0.1927428608858026	-0.2990704840118257	-0.1515024259096558	0.3656321133532243	0.13743841377862331	0.062127998150469654	0.12860799834505343	0.016274002676932575	0.3917698446611104	-0.24475921550875634	0.4440785867547916	0.1592859984596977	NA	NA	NA	NA	NA	NA	NA	NA	NA
CPN1	42	sp|P15169|CBPN_HUMAN;	1.0	21.90126420802032	0.29757647661429587	0.13280411275829973	0.10078678916162875	0.38381646753998044	0.5002698970096695	-0.5758420869407548	0.42285900489449446	-0.035104227895235596	-0.4438123829605849	0.1711294551069935	0.276275794017264	-0.17248196521204306	-1.285403959018376	-0.5871289525002812	0.008166826374264247	-0.37919056451445865	-0.39404331329290976	-0.317591555047243	-1.3718321665828688	1.1126570877834165	0.7606070256960558	1.234986825664464	-0.22336815894383744	0.8203027617038354	0.3401022240364866	-1.0684414332116567	-0.2866613184826434	-0.5651028294885516	0.4846215500868869	-0.05017600331841532	-0.476757961388496	0.4589998363786476	-0.5376146371423562	2.1902955461761566	0.3326259887851828	4.5329078136813195E-4
CPN2	71	sp|P22792|CPN2_HUMAN;	1.0	23.25489032722192	0.48479380547957707	0.3783435321330595	-0.06767666264462768	0.32781980435089064	0.5201534211840233	-0.4239166520523243	0.21412514352398482	0.008726898436005825	-0.3637034234164749	0.02371388254277562	0.3405201461034948	-0.3481210828755916	-1.159039203925993	-0.9459160179534498	0.20107735614987732	-0.1828581222314387	-0.5688523839004107	-0.26826831019335273	-1.0599719152851135	1.191863021086804	0.6760494029593898	1.3579654432132582	-0.42515307965306004	1.1280804796462482	0.3239416374036508	-1.0368077783790248	-0.2718888269059576	-0.5603097368495846	0.1620204565215726	0.19976299781417506	-0.3852002044558409	0.43266047724250445	-0.6627384138093655	2.3195927059699724	0.3432447714191067	-0.07542921662509805
CPQ	48	sp|Q9Y646|CBPQ_HUMAN;	1.0	22.345713799700043	-0.10138047505370373	0.06227992788423009	0.7286747539091154	0.024476598899870083	-0.42777162990999784	0.28169377230801196	-0.12888610791431976	-0.15222872946828225	0.9543505711067621	0.514767005667208	0.8672500185231473	0.5824791899330215	0.059105814250511646	-0.24497875524482282	-1.1368530098431089	-0.10086260612292719	0.07273021330187746	0.641124392275918	1.338167590402409	0.8388579688204478	0.319140073184363	-0.18292813764909432	0.6274806744253674	0.1265332849803671	0.5124536475617645	-0.4374066393259657	1.137419052349264	0.4603330323118189	0.32425207312057935	-0.16522528880569975	-0.2504319540143829	0.0964863209267719	-0.020237260976625926	-0.7296799894101262	0.16032332287030826	0.8338132900717543
CPVL	45	sp|Q9H3G5|CPVL_HUMAN;	1.0	22.02034699609002	-0.7401573524501135	-0.18542032685926824	0.360906204381906	-0.2842533313333595	-0.9967094226950532	0.8939271141918326	0.012304013441465145	-0.13732140756705746	0.31125659224452074	0.018891498244396843	0.22650158921357333	0.7364622571266377	0.5225917571339393	-0.19121905314587284	0.2428332200886505	-0.5675033117811186	0.47551192145443544	0.15474762988244706	0.03493711254940113	-0.2810454343352733	0.21784576616622742	-1.1414562854725352	0.4686555107990946	0.6377136914235861	-0.7691929800791422	-1.1687194737604223	0.20126345073452878	-1.7284911023852456	0.20601458521610283	-0.2752967692403461	-0.5182255130213198	0.05311707802409682	-0.17976205800094647	-0.3356745998718189	-0.8065825199961942	0.403802347186204
CRABP1	2	sp|P29762|RABP1_HUMAN;	0.9998	16.3486845705159	NA	NA	NA	NA	NA	NA	NA	NA	NA	NA	NA	NA	NA	NA	NA	NA	NA	NA	0.5055821399476201	-0.3514754043124757	0.20305550810909567	0.3019195554051217	0.30451397629788435	-0.3046059829056076	0.39665229249852496	1.208863436099744	0.05635955329182618	NA	NA	NA	NA	NA	NA	NA	NA	NA
CREG1	19	sp|O75629|CREG1_HUMAN;	1.0	21.84487874866168	-0.8437344089867711	-0.07496494920749708	0.00717205211673555	-0.19666669665605507	-0.7192169560916657	-0.24491391574547983	-0.06938973494690437	-0.2945874906616588	0.820586121499304	0.31797546472221505	0.33584855855532103	0.44409441250815185	0.34132354834731116	0.2557650053007512	-0.17392548053570955	-0.2013061336483215	0.02678385404828809	0.4514660954600309	0.695593623563334	0.26858299630790317	0.27197527012150724	-0.9382840966701078	-0.2641803428930114	-0.41902326465877104	0.15095775697458746	-0.609521285986574	0.9589950753610221	0.5913800435578103	0.8331156276800957	0.10612240886799018	-0.3555234529045306	0.09988031724847435	-0.03476994064194372	-0.6093849631741026	-0.7180517874646712	1.026242720420937
CRELD1	2	sp|Q96HD1|CREL1_HUMAN;	1.0	12.77780603019623	NA	NA	NA	NA	NA	NA	NA	NA	NA	-0.2724912969054376	-0.26622454148303243	-0.31508533540214945	-0.0535426557638119	-0.5612026998628066	-0.5497547546922892	0.16452126556454783	-0.2547802675990134	-0.5309169606988426	NA	NA	NA	NA	NA	NA	NA	NA	NA	NA	NA	NA	NA	NA	NA	NA	NA	NA
CRIM1	3	sp|Q9NZV1|CRIM1_HUMAN;	0.9996	14.20652061829663	NA	NA	NA	NA	NA	NA	NA	NA	NA	-0.519108092626416	-0.07732447265383735	-0.7590640931275816	-0.2966306455996013	-0.7232275966447563	-0.6783518618739421	-0.23580861716957724	-0.4702405088119246	-0.05995961381798143	0.9339063095657769	-0.7460980640576231	-0.1291428875801155	-0.07209394504540967	0.28597083707718074	-0.05638281082134933	NA	-0.4339164744887629	0.6885832388362463	NA	NA	NA	NA	NA	NA	NA	NA	NA
CRISP3	18	sp|P54108|CRIS3_HUMAN;	0.9999	21.3943213331382	0.25083879115522834	0.6419550552530824	0.5917681949858862	-0.0890346389099621	0.25182247545147973	0.12851162704729902	0.057326542298762106	0.23003144748073723	-0.022730421915008403	0.022426662678384446	0.23091051394034556	-0.1733013242601249	-0.7670916306893525	0.2139906511027112	0.02971186817741689	0.1870233945916535	0.5343357109736306	-0.14125066628519534	-0.6222320608660175	0.029718292898234466	-0.3878106244824937	-0.9249465954541218	-0.226658921092171	-0.29298140311590126	-1.527227146387311E-4	-0.652177027482244	-0.24539258814481535	-0.46804714493782074	0.45493511895158	-0.25221037941561786	-0.01567440438990797	0.04716417909168502	-0.9690818589538317	0.1571221320186833	-0.7193102482476235	-0.24252477004910666
CRP	33	sp|P02741|CRP_HUMAN;	1.0	22.836597314384164	-1.3874344793948445	-0.8077893933507765	-2.2223749083972235	1.4325450241576148	-0.8377917984411392	0.27523738612271487	-0.10977064462566766	0.9630020699380388	-1.2325300000993304	-1.7493535480605678	-1.7383341549608082	-1.5213263003806032	0.5962557253098777	-2.3097223406344414	-0.08486000151376061	-0.6414950155525085	0.2712341247873473	-1.0624981368051216	-0.9583445965904449	0.34097650170424476	0.05197345951047749	0.19815475378505987	-0.5836921555823329	-0.4636920314597792	2.039044819838803	-1.6485374412733407	-0.3243774316867256	1.1671369035460617	-1.4877974720330727	0.10582624144862329	-0.5941777449475021	0.3623286087509934	-0.15167098428434134	3.4526199588485547	-0.5634373210060595	-0.3707618095634668
CRTAC1	156	sp|Q9NQ79|CRAC1_HUMAN;	1.0	23.16654741961543	-0.18774063745873004	0.08384152315193116	0.035880377610044256	0.21736304891757552	0.15473908277790294	-0.10950608780682103	-0.05056548317312792	-0.5020695456995288	0.6633191672037904	0.36564724249886993	0.7046827061373748	0.36889805496589645	-0.027756554937282463	0.11117348269788341	0.045272884340347375	0.2308751328058154	0.06223334809371561	0.6110390584041072	0.8312263358483998	0.22070361410699668	0.45628993071633817	-0.6509681545625234	0.3828050856480152	-0.38499843414973123	-0.06334691870342768	-0.30406092786163885	0.6614616583228425	-0.08274804261368418	0.9729000027144821	-0.2674661131784388	-0.20815705986004307	-0.3261498132828029	-0.636435285186689	-0.823775752450036	0.08336373484285353	0.504097763961644
CRYAA2	12	sp|A0A140G945|CRYA2_HUMAN;	0.9987	19.845311464021407	-1.2964137615408031	0.7021473792074273	-0.562396122394591	-0.16803975851857533	1.2230735727105735	-1.3109869108777197	-0.1274009943715626	-1.339484515984985	0.7014242970694018	-1.5627341327260797	-1.949828228606449	-1.6213720650267254	-1.2362039463165932	-1.2552779692602547	-1.1303663824700498	2.7390934628590298	2.2558359129909533	0.5602671690669281	-1.6237625863915905	-2.1514026597813176	-1.8759561075892637	-1.0036593313563538	-0.5294199705444393	-1.4687646786520454	1.0678613380362338	-0.8028247545180989	1.3030841505168391	-2.1300923541148937	-1.473473580946612	-1.3916544251609162	-2.231018836717303	-2.0875952446949837	-1.9605102290039476	-1.4636737603907282	-1.64082765289219	0.39511210773422434
CRYAB	8	sp|P02511|CRYAB_HUMAN;	0.9995	18.92197978888537	-2.5546480227214836	2.5410744207742244	-1.620143311963603	0.6078223832797534	1.078362839047018	-1.727674481724506	-0.4420679483504788	-2.2127138832343736	1.2233094466960615	-2.452946559866107	-2.7598634792698324	-2.400906594212797	-1.8058351397500103	-1.7725193874329719	-1.8075103621383128	2.568639094651295	2.367923775167669	0.8464709291106987	NA	NA	NA	NA	NA	NA	NA	NA	NA	NA	NA	NA	NA	NA	NA	NA	NA	NA
CRYBA1	8	sp|P05813|CRBA1_HUMAN;	0.9997	18.610925792539085	NA	NA	NA	NA	NA	NA	NA	NA	NA	-1.7232974829982695	-1.8852113026456316	-1.3177687032778644	-1.3320876709835114	-1.8280933870569935	-1.3421520107862568	1.1242449979455928	2.62224014735716	-0.24531807077393886	-1.7108378431288385	-0.5712008560710009	-0.6505294655667435	-0.867794734835976	-0.6779045064255591	-1.308874367095227	2.6170876057837744	-0.3742459216992673	0.0019566840548463915	NA	NA	NA	NA	NA	NA	NA	NA	NA
CRYBB1	6	sp|P53674|CRBB1_HUMAN;	1.0	17.500730000746323	NA	NA	NA	NA	NA	NA	NA	NA	NA	-1.3751980108177193	-2.496551094333238	-2.250201005498832	-1.8173012242137028	-2.623693256410265	-1.7624444559713828	0.8621530769991734	2.9268783981703788	-0.5821974705166246	-1.1683302339112744	-0.6658090686076568	-1.052181040323871	-1.0694113350590397	-0.6431326494824283	-1.6188115969796706	2.0278470650044826	-0.9043634901861415	-0.3619089189450406	NA	NA	NA	NA	NA	NA	NA	NA	NA
CRYBB2	59	sp|P43320|CRBB2_HUMAN;	1.0	22.539168812912482	-3.112706712253683	-2.6049965335057133	-1.9087381511716393	-1.1633597419894182	0.7611343467013842	-2.465554919056526	-1.1352873409882474	-2.4037005695962677	-0.06941296712035472	-2.311201900079519	-2.635735348241552	-2.476739784101299	-2.520597205345386	-2.2102203358767953	-1.8982305009603806	0.9341113122825178	2.6945928668493924	-0.25439104444798666	-2.0013145321781343	-1.764943071697318	-1.923217334660969	-1.5753337822682472	-0.5313389967970537	-1.359469056887797	3.1658672819359013	-1.5388033247564419	0.2980039101349261	-3.390480349839747	-0.5723008751577572	-1.6558914126979287	-0.657896293319455	-1.865873109419426	-1.5636584503108457	-0.8651669050616224	-1.7935702722707152	-0.26974391219842353
CRYGC	4	sp|P07315|CRGC_HUMAN;	0.999	15.997455116115647	NA	NA	NA	NA	NA	NA	NA	NA	NA	-0.0920368724419589	0.27729950502750134	0.4876144555070727	0.08047961957446637	-0.5670207327743837	-1.3481029199880137	-1.6075581559277445	-1.9803457952160972	-0.43997227692577745	NA	0.4707798414807822	0.06031335875196442	0.646171285357763	1.3747588921233378	0.23623314693005915	-1.043975945589342	0.19152009715492468	-0.021696614789483704	0.5640316101086138	1.97587251226566	0.5579429606369706	1.1442258169617316	NA	0.7674688056275585	0.18479101495803185	0.587741779799364	0.6398280279113981
CRYGD	7	sp|P07320|CRGD_HUMAN;	0.9994	18.77210324921386	-2.719613053069043	-0.6444997505567605	1.452909529544029	-0.9289145267795194	-1.2202016426676234	-0.7168634478568254	-2.4123445254792912	-1.4006451169577687	0.3206217739322281	-0.044502382557386255	0.1460179628900291	0.19943248656299062	-0.03821474412508907	-0.23089676795945824	-0.8646182147759802	0.16309054639333276	-0.4345059573996384	0.12503592562664068	-2.0579115561156085	0.3407729132352255	-0.1198021353306511	-0.3209509374824062	0.7214041885782274	-0.7835752113083889	-0.016570475987802258	0.07036280263771921	0.1963173827370568	0.049839566967839755	1.2265230953435164	-0.6905232830216379	0.08484810836231471	-0.5194945411196965	-1.1669869186033868	-1.5086610242785126	-1.4493852742401128	0.2722094103551971
CRYGS	67	sp|P22914|CRYGS_HUMAN;	1.0	23.641206412005996	-1.952481991558244	-0.21966639587353232	0.9471671175968632	-1.2666586189118147	0.2236991650785658	-0.15466967671121878	-0.8858546542348922	-1.647843249721575	0.5444551438819167	-0.19508223349844744	0.30588517155005457	-0.08509775616123783	-0.4235077390025537	-0.8102354911056944	-1.7786085282155106	0.39417521424891255	1.2542245694411536	0.5231501161528236	-2.2082977712576968	-0.17307553226348382	-0.32369396972072506	0.1073664433544117	0.4722420770617033	-0.5147136134188259	1.9420536838328775	-0.2441775482830586	0.6960760076089212	-0.20567031051091655	1.6384182083351053	-0.09654039432690098	0.0342630080850439	-0.7853847026593561	-1.4463663551142751	-0.06971536294148173	-0.19086149149460852	0.5843484415142672
CSF1	8	sp|P09603|CSF1_HUMAN;	0.9989	18.47802788073911	0.029294247102978233	-0.07499727372095943	0.2650274607770262	0.37789127190918403	-0.129086369598566	0.4846712636116113	-0.47358529312807285	-0.22434369666117426	-0.19024884922539753	-0.4865932514660596	-0.7445262012886915	0.07990572786233052	-0.34938551981707144	-0.009251767212838935	0.11706469289710242	-0.05214637301393843	-0.5297251330410777	-0.4048332267557413	0.6299722028598174	-0.39324912631764253	0.16266858438905052	0.16262127274193983	0.2940583100274621	0.45060327146044754	-0.02638301776975327	-0.12025863618600585	-0.13730426480809665	0.6162532278135298	0.1787837813117621	0.12223782282890916	-0.5598725050481956	-0.03902161977598073	-0.04794591580449303	-0.0706768147109944	-0.38424895261378733	0.07709119053227909
CSF1R	43	sp|P07333|CSF1R_HUMAN;	1.0	22.157004769631317	0.3040895558677308	0.10651726683050544	0.17511541716762924	0.7320173097912397	0.21674251502119457	0.25410968597976247	-0.05060553181979799	0.2639120279977174	-0.004405134155183621	0.29873528347360256	0.20667568894802235	0.06953540078563947	-0.12981406495367365	0.03060070612954302	0.6835975456505654	-0.20278138966482384	0.11669034620892393	0.08283006485791233	-0.1811092744788647	-0.36227648408121915	-0.3304661921643297	0.36851593524527715	0.1770590349149037	0.34010099169703034	-0.13044736974665705	0.10825804816933093	0.020144526935293783	-0.0885869130599608	0.03500248206881906	-0.17308090333628545	-0.2553695483416458	0.05408999740667397	-0.458587129464493	0.09044505660399693	-0.5139801135538296	0.07766084874800061
CSF2RA	1	sp|P15509|CSF2R_HUMAN;	0.997	12.77780603019623	NA	NA	NA	NA	NA	NA	NA	NA	NA	NA	NA	NA	NA	NA	NA	NA	NA	NA	0.7009886758591266	0.1602745306192439	0.7019063432568218	1.4071828740382344	0.9107958142308439	0.3984052882710407	0.9454328850806095	1.1662206502030585	0.9815849583875806	NA	NA	NA	NA	NA	NA	NA	NA	NA
CSN1S1	1	sp|P02662|CASA1_BOVIN;	0.9997	17.742647482881022	NA	NA	NA	NA	NA	NA	NA	NA	NA	NA	NA	NA	NA	NA	NA	NA	NA	NA	NA	0.42082247474917267	-1.8207921569110979	2.12251121995946	1.6690309585245915	0.8676626971470287	0.0363696567760079	-0.2295763209006605	NA	NA	NA	NA	NA	NA	NA	NA	NA	NA
CSN2	2	sp|P02666|CASB_BOVIN;	0.9968	16.0766557369694	0.07640316409082892	-0.4260019445457539	-0.5006231726446293	-0.9226916900942301	-0.31461033229615865	1.0444324351982957	-0.4069477494167586	-0.3544820328825633	-0.5918166499337185	NA	NA	NA	NA	NA	NA	NA	NA	NA	-0.40085408652277454	-0.4666857330576004	-0.36453551349741664	-1.1146337816085605	1.5285049952277996	0.48364524829859645	-0.1348663610826173	-0.3187215431345134	-1.4085957158783486	NA	NA	NA	NA	NA	NA	NA	NA	NA
CSPG5	4	sp|O95196|CSPG5_HUMAN;	1.0	19.63818246311129	-0.4145394499088022	-0.05352219761536059	0.008705593866636718	0.218545317788589	-0.625708146783233	0.11143354931096905	-0.007374085402486408	-0.047035947114865806	0.6202355572797571	0.41242216654952646	0.5238067829211182	0.8274835497876509	0.14830867062867936	0.13929883906741658	0.08416472275933629	-0.42348556364571444	-0.2639685001493195	0.3591198404058016	NA	NA	NA	NA	NA	NA	NA	NA	NA	NA	NA	NA	NA	NA	NA	NA	NA	NA
CST3	303	sp|P01034|CYTC_HUMAN;	1.0	27.935494433678134	-1.4043521014549913	-1.1941188636530304	-0.4264044003892158	-0.2649046093080605	-1.239393470157566	-0.06091302147664379	-0.243729661250228	-0.7265673945165636	-0.23406417563431647	-0.37890482482400856	-0.041159458344964595	0.457823985348325	0.8493535542178079	-0.1260797310349817	-0.06022602823158163	-0.42982946494212193	-0.1694475654906391	-0.2834855079811618	0.7593494085305377	-0.131192648226496	0.049557892293804695	-0.594040943555199	0.7928365350598758	-0.7122280811000068	0.5108568426002624	0.5628550054776165	-0.27020447599093167	0.8621534037635405	0.5444025126900662	-0.23271649861178734	-0.22835009382255134	-0.5223856667620579	-0.5537000907474328	-1.3252017020148976	-0.23990402817809375	-0.29093270689434725
CST4	1	sp|P01036|CYTS_HUMAN;	0.9996	16.153498326250627	NA	NA	NA	NA	NA	NA	NA	NA	NA	-0.2854239642401364	-0.2060555102948638	-0.6626366081425203	-0.3557634847771127	0.11866829906902421	-0.3811472745428688	2.1267019466931796	-0.4063902358438405	-0.285538227544782	NA	NA	NA	NA	NA	NA	NA	NA	NA	NA	NA	NA	NA	NA	NA	NA	NA	NA
CST6	24	sp|Q15828|CYTM_HUMAN;	1.0	21.430241330995447	0.8945106906453466	0.008865240817862663	-0.5794795215214315	0.1375717863974204	-0.22020007582372614	-0.368709872617929	-0.4763222948365069	-0.12941859772132425	-0.5788382694478496	-0.6431319746680568	-0.7558601997184593	-0.28888432774822714	-0.8512452733839369	0.9139434526851504	-0.28988026338519113	1.1313799400675961	-0.14688871799262326	-0.3539775237208991	-0.6277927959726401	-0.5554038332872171	0.26859168015181156	0.13155168325155042	0.7425782474621192	0.19774084213803755	0.21141917906170038	0.2244469034312564	-0.4761917081079208	-0.5547207412814417	0.45019913090920305	-0.04284908378361685	0.5863188659191483	0.06603885843067481	0.21565547437100108	0.1293081571229857	1.0670597471889458	-0.5899775685707365
CSTB	14	sp|P04080|CYTB_HUMAN;	1.0	19.349797866643335	0.5406080488309977	-0.6490813674691633	-0.740102462035721	-0.07455843275644725	0.16812359084483397	-0.2702074188127561	0.49726095133931025	-0.4392512243068296	-0.7476553052190007	-1.019233841158318	-1.1680727915982083	-1.069489655477902	0.6664575107618957	-0.43813990224911326	0.3008437640394934	0.21736833358831653	0.370114320594892	-0.8816890330859302	-0.73866745334435	-1.2840567290588654	-0.21032578494323184	0.1231759935654333	0.16215442966937488	0.00605891547166193	0.8305408279065358	0.5926265943911506	-0.9923641450364906	-0.999130303734765	-0.6980463143848876	-0.2929602755624119	1.5266665242319286	-0.22820059578017915	1.5946436303503724	0.33594932984927617	2.159129943956094	-0.8461963265120911
CTBS	60	sp|Q01459|DIAC_HUMAN;	1.0	22.130785844242766	0.11736978405743681	0.26486151485316967	0.5166229328169925	0.2582499095669828	-0.2549507808989544	0.5875253283725677	-0.14430027181119431	-0.1778148018266208	0.5083237889374685	0.23934112164126464	0.3893257382299038	0.3534448288589829	-0.11107733178682588	0.0372561071618005	0.2374483286587008	-0.3662410583130846	0.48009480513382297	0.2715966325309349	-0.6420455734689385	0.34164597235676997	0.19105647823650296	-0.553056583832829	0.24415291941168338	0.4777119101907572	0.1183881580250401	-0.42204085509487044	0.45880671967824593	0.16223741767786537	0.24207060570108396	-0.18499716574142333	-0.2582123306363213	-0.26609320091785005	-0.34371283124769825	-0.5065960688387285	-0.3504097700228215	0.42173951900768714
CTSA	24	sp|P10619|PPGB_HUMAN;	1.0	20.480660807821863	-0.10461955219742158	-0.2566294137457996	0.058842151568637924	0.09771916322724383	-0.4914041978150756	1.0890201110883666	-0.08926493864293583	-0.23266725723748394	0.8972167006186873	0.0121832837921092	0.5921603015476724	0.4902414933218946	-0.03030593791720948	0.32923403587140143	-0.10110797156406992	-0.43921578151366614	-0.035133362406212676	0.7475312725033936	1.0394960781440385	0.06038594072635828	1.0446880547998956	-0.8022310502014927	0.8232694017858044	0.07890846626935799	-0.20325754427130827	-0.1272464506485349	0.8089118674811546	0.8136604976762789	0.538216244573249	-0.045969422134585436	-0.2885130090328376	0.05524286068908868	0.27828118850088046	-0.6898708773494882	-0.38164017148664975	0.7591783379642756
CTSB	88	sp|P07858|CATB_HUMAN;	1.0	22.86090798257893	0.051332173025455674	-0.25044352790580504	0.05839502928964091	0.8735159036040505	-0.3554315092675058	0.44013927732748215	0.008866906194546331	0.13078628407219028	0.3504082887772557	0.03546177392924221	0.11905823326637544	0.17537404005446877	0.21068487246748946	0.20730279455656042	0.04617096439236601	-0.3741355650187792	0.01610061318595335	0.32971320500178525	0.7811035792762011	0.27724396993605716	0.4231447528854031	-0.04372165616045187	0.5976662196645384	0.575396521138122	0.23173170944934496	-0.10964201497974724	0.5069148414326463	0.3111780635291912	-0.01736022838426532	-0.20942181727924325	-0.32729102710214963	-0.11194545112554177	0.19047371982664174	-0.014211856330204498	-0.0793367020202771	0.6071535272709383
CTSC	11	sp|P53634|CATC_HUMAN;	0.999	19.78612409137962	-0.22940659407874087	-0.31487520219432685	0.2301818781116758	0.364385866797857	0.3565791983488502	0.1313813646503741	0.036045399068030726	0.22952237776695394	-0.25874837090475244	0.9119343107399658	0.38297905264530874	1.5483143467022114	1.480860645437717	0.997063731165464	1.5890226540511314	1.2557033271411306	0.7101722715617154	0.941064314387333	0.7973176610098127	-1.0201367858084662	-0.2671311026428067	0.5345609981877963	0.10657043576077907	0.5531474354698012	-0.582172163145295	-0.19250841701654764	-0.06197461785937719	0.2526888919879755	-0.13749542481754595	0.39648421677229084	-0.11156644525007398	0.29499841455452813	0.484295489035798	0.3880456871190745	0.2500999646744244	0.11865532088292952
CTSD	372	sp|P07339|CATD_HUMAN;	1.0	26.401021110390104	0.29196287658096765	-0.4478872292583693	-0.19902206718015858	0.09854415595747046	-0.5714110134267241	0.23836968832008587	0.12347168442231116	0.17567531918932566	0.5206661767203689	0.10142715994051876	0.6305555905697218	0.08150714868210152	0.7525369085999727	-0.25670859392938983	0.6628710154707633	-0.5609800009900461	-0.285251437061083	0.5193273859618142	0.9314454911045447	-0.19955770548988738	0.0529369075474837	-0.19127530548206018	0.03254300463274973	0.17445655345005795	-0.02558739102884333	0.31774649087701334	0.4543635181037864	0.6339731699651892	-1.0357498521116657	-0.15466586871207522	-0.3088816643408867	-0.1276090182973464	0.7025183645962336	-0.5488718269537038	-0.5630761031362894	0.525048756001282
CTSF	42	sp|Q9UBX1|CATF_HUMAN;	1.0	21.814472849641394	0.3932278118972956	0.2794357010762747	-0.24882116661879916	-0.12738950005491834	-0.18854382434364503	0.3135698487847751	0.14515707721511362	0.35715530847948784	0.9639936188574745	0.4979803126584059	0.9955121741335167	0.232526267478109	0.03774587564353871	-0.13734986590998943	0.5392064528204008	-0.06497601009393605	-0.19164873045440434	0.7498793987758301	0.8684383084941194	0.07034089729447945	0.41671929896192816	0.12141810671474929	-0.07011768355131753	0.15685446587711427	-0.12165819173292247	-0.27408315622914703	0.6572601032584373	0.7065831841651113	-0.08880590457684612	0.2206079352320094	-0.22643413902737652	0.24600735616274338	0.6586287400355033	0.12663667115841726	-0.4910250456196543	0.7295549730160094
CTSH	33	sp|P09668|CATH_HUMAN;	1.0	20.730965396371335	0.13167000130825102	0.18836304648892188	-0.12274007078071225	0.5702903358405385	0.108839285716404	0.15334409919323555	0.08158173737998631	0.1891468628551678	0.3632060453630772	-0.4305415070209735	0.1917746401789402	0.7134123291092989	-0.30225802041443073	0.1750188541862725	-0.09894973300464383	0.04657208320558315	0.03533571215244624	0.31687755688059926	0.6382662611702168	0.15650778871520465	0.3531662079558733	-0.15481061700230114	0.6209378929949834	0.18115929717996826	0.47815958559118554	0.16165512309905417	0.6318133262954113	0.5297617478079686	0.078445774174007	0.06530339098462523	-0.05950366926486428	0.23986889370066855	0.08040272459436348	-0.3638651070324892	-0.289357593228627	0.46635178990719073
CTSL	88	sp|P07711|CATL1_HUMAN;	1.0	23.463181158989176	-0.37769369197144087	-0.20750284311075173	0.03248678013890416	0.2681755743975325	-0.503777377712078	0.23127277080969044	-0.234993484253339	-0.30907924334265324	0.3932050734755763	0.4001338753428172	0.3233292562657808	0.516352559943579	0.16970483975632922	0.0921269834309788	0.06886675281558574	-0.5565174318889818	-0.05225225845847703	0.4472412526060232	0.4934054019872507	0.030357632812478386	0.2205998296576781	-0.657355941800212	0.1902381175495771	-0.12882432192170556	-0.03501997651946853	-0.2657017782532245	0.2706910893552559	0.44009970438555124	0.3581097550723005	-0.2395551501842137	-0.3171232748978703	-0.12659720832093502	-0.11137323185211034	-0.8920012096196421	-0.21015224445292358	0.3718215838736647
CTSO	13	sp|P43234|CATO_HUMAN;	1.0	19.004396984659216	-0.8061377559906155	-0.2974661185347758	-0.07520338864111764	-0.07128188142559022	-0.35062166675525663	-0.5738573364694037	0.1487741421203017	-0.12945025572198254	0.37240193062580085	0.4115102248759115	0.7469771021579699	0.41545147639194013	0.08353550311767277	-0.0556783307480293	-0.08429929962578875	-0.2564195684358346	-0.10873646819201177	0.792420787878573	0.873339794482856	0.3254207362464694	0.21957764761109066	-0.1610880291343797	0.3842805380397687	0.47207385395004087	0.321262356273039	0.20639889035331116	0.9754396034854098	1.0582302944134008	0.8702382794346128	0.24129019910662297	-0.06087420008137112	-0.1193774191019985	0.08786707883824096	-0.16436901858094632	-0.36721839873589346	0.949914963384205
CTSS	14	sp|P25774|CATS_HUMAN;	1.0	19.62635856381627	0.20029713029851415	-0.23582938734479608	0.2234635468517121	0.7140757557940001	0.4695190922560677	0.1029795855933795	0.07872913529861947	0.29565500084608587	-0.4822587389079831	-0.48301217287693454	-0.7681395146495453	-0.13669795368271398	1.165128369427625	0.0951611959607428	0.8665932481225207	0.49979883168117123	0.1990052061749692	-0.5358613583840004	-0.50614250846363	-0.8252696258315559	-0.7254821327065399	-0.384018166098854	0.44088511744922076	-0.322866154093727	-0.5272757487157302	0.08816188958019389	-0.6360581260885869	-0.9511210636601999	-0.9590975129842025	-0.6731947913927465	-0.567768106499206	-0.41156116593759595	-0.1407923545352201	-0.10321238153392898	-0.9018846857938705	-0.7749796857726903
CTSZ	75	sp|Q9UBR2|CATZ_HUMAN;	1.0	23.034411613012786	0.30428782026869516	0.005628193643107515	0.42626503576492425	0.46041569125581194	-0.10289012130136221	0.6540237534446858	0.038809944328628276	-0.2776189594961602	0.6136208325507533	0.4057647877467936	0.48056619788658805	0.272552297956449	0.09881876692382585	0.2083210290810893	0.19964570827610206	-0.03783654366834632	0.13776995193772557	0.6039437661589542	0.7500530297340253	0.00534547884136316	0.09213053764356482	-0.054183941271173985	0.4142244399399937	0.3908905054145646	0.06320120159405773	-0.38798951686601324	0.6377521537771083	0.3794517164576283	0.3391316741160555	-0.2016401484375221	-0.2123467710198339	-0.03546528025958562	-0.1643653418461657	-0.3455131731937584	0.04885879515216551	0.5946326050475967
CUTA	35	sp|O60888|CUTA_HUMAN;	1.0	22.51711713544285	0.016972538234503176	0.23225078349490236	0.43808393717570393	-0.38584695476316977	-0.44498048133041657	0.20710761015769918	0.08728407610272271	0.19969201563531058	0.6445756126173472	0.5195729247528789	1.0344633964827223	0.9124969982283986	0.8148414385888549	0.050471946787754796	-0.4759767103277266	-0.115419646426834	-0.09444576157875595	0.5292089325171734	0.4636515892755151	0.3538540430515589	0.42856536952268387	-0.5122131320385819	0.07288562329309922	0.26606566459575687	-0.2949724143474026	-0.44773244725104	0.39996775156264874	1.3652201386441614	0.7230565219311611	0.03876647086228768	-0.0419651925555673	0.18710777106515675	0.2202790365649694	-0.5139664765111398	0.2965028153602134	0.6040250963552509
CXCL14	2	sp|O95715|CXL14_HUMAN;	0.9946	17.561966021947715	NA	NA	NA	NA	NA	NA	NA	NA	NA	-0.663453852202947	-0.1719267761361718	-0.4154045305059082	0.20976864397266892	-0.30928417324631763	-0.884233671548353	0.07485432726014984	-0.06306509145860595	-0.5170172339254506	-0.20249016920530938	-0.5994827622076784	-0.4587777939282982	-0.7303807356431467	-0.17029188832124742	-0.82085435998725	0.2471191268891917	1.4271473421049965	-0.518348025203343	NA	NA	NA	NA	NA	NA	NA	NA	NA
CXCL16	5	sp|Q9H2A7|CXL16_HUMAN;	1.0	17.25817202776171	0.36093266851191075	-0.4379458796540865	0.08095797396760762	-0.043351311788989655	-0.16786732038654684	-0.25501695716838846	-0.3496776460685691	-0.11897957513961543	-0.11060349136918424	-0.18963946635686746	-0.03637838273256078	-0.12600342612606585	0.31316428283486397	0.010030642173150639	0.4692123841608131	-0.11511629231141285	0.15630142068707364	0.09331743379271362	0.20372070039122736	-0.3407485360142708	-0.44094918631484736	0.5595792854388257	0.011947018027142597	-0.6288480444728752	-0.12572361869770754	0.18417389139250773	-1.2744744172259441	-0.7775720088992668	-0.5873596713948164	-0.24424980416079745	-0.09656945939010608	0.46362742331622986	0.23819435222298857	-0.25635108998915435	-0.028027081936302878	-0.4954332752040358
CYB5A	1	sp|P00167|CYB5_HUMAN;	0.9977	14.750644157707017	NA	NA	NA	NA	NA	NA	NA	NA	NA	NA	NA	NA	NA	NA	NA	NA	NA	NA	NA	NA	NA	NA	NA	NA	NA	NA	NA	-1.7034643409113799	-1.2458213799044593	1.9253470937789912	2.4108965958635418	1.853022741275896	2.389667559349631	1.478191057915085	3.001948605680118	-1.1966069211947428
CYCS	20	sp|P99999|CYC_HUMAN;	1.0	21.244446761320834	-0.4290403805814069	-0.3085769498129656	-0.1203480693610155	-0.36522100465949503	-0.2591036879864834	-0.5177917106241381	-0.10665580666811003	-0.156066144101338	-0.036859582176821615	-0.023760814353881443	0.3614550630525142	-0.1205715481600027	-0.3637500726612335	-0.011800635174835428	-0.23096141933433323	-0.18090193214662342	0.3693693385383803	-0.20119320484331027	-0.25843586839786337	-0.13409137226371826	-0.29220872733515035	-0.7228677029958366	-0.5481328322289256	-0.7852279812139433	-0.1835489266594057	-0.3035640727131881	-0.04951912148615811	-0.37904260744484697	0.24723881493000288	-0.1008076088381964	0.10383632912199658	-0.05160782434923483	0.19920289801478575	-0.303501260238753	-0.2979299447784838	-0.18272948649707121
DAG1	56	sp|Q14118|DAG1_HUMAN;	1.0	21.722260553904995	0.5580671775447783	0.1486891881671717	-0.045884916319884006	0.3914302337896016	-0.41235987064266943	0.07182220819420237	-0.019547426242164434	0.3210101178036595	0.4485254450289191	0.1809764832354661	0.33907808918029714	0.16448513749539728	0.21307590714861524	0.11232669966237818	0.27744507163158705	0.3109155732611626	-0.20058550622743354	0.21694520785538707	1.0277373104993677	-0.11761460047442807	0.2884478208971051	0.7815872532925807	0.3382096709856217	0.16560612470824454	0.18911905540366147	0.7797076470925148	0.23445141082953125	0.6507386528198711	0.3876023564667701	-0.015100241229048628	0.09862846314684237	0.1614101941936399	0.4474997348049472	0.014930136233745728	-0.09396823346432992	0.6284868881260852
DBH	13	sp|P09172|DOPO_HUMAN;	1.0	19.579559687835218	0.35729126817296475	0.7612199469785628	-0.35267252124681203	-0.18069122800059656	0.3856530046578026	0.3182222111708697	-1.5631330089264033	-0.6953899043075857	0.256385040500938	0.6455966294205471	-0.5826731203237814	0.16858695290291692	-1.1883928322313815	-0.7863018104431392	-0.08651226872273377	-1.7554125400484804	0.39880497935291004	0.05742111235659131	-2.5342566209529425	0.96032595810677	0.5098307290546349	1.5699106593759407	-0.6061745669284333	0.13735834691021998	0.5625408536195802	-0.7392967838009934	0.1452224822805288	0.1117419869080245	0.11482998946772494	0.7194769755830484	0.6453020526246434	1.0644263568795704	0.7263279371193132	0.15844091688797768	0.7900224784866543	-0.09567593838109811
DBI	13	sp|P07108|ACBP_HUMAN;	1.0	20.02152901682621	1.178310124203172	0.4587070041055741	-0.11425293050588525	-0.05637905780158459	0.1789500475536112	0.14486904078040652	-0.06174348568402266	-0.19055822907726494	-0.14602683798038418	-0.8208793505885392	-0.8949083857651581	-0.9177907985551972	0.06338841004143836	-0.03542282922942075	0.40676531706569996	0.43515203323114093	0.34206067370315374	-0.22521895654485036	-0.2573963317192698	-0.827714351556617	-0.5238238681815832	0.18357958098890848	0.16815170780988797	0.09011258189220284	0.30302479711703034	0.030248113519734332	-0.21767082989318354	-0.37729465413182117	-0.4602118985813206	-0.18463251879342302	0.1908566967723484	0.15639299698376252	-0.1416350629308214	0.6567356395153823	0.5253318966007088	-0.3492472573566614
DCBLD2	4	sp|Q96PD2|DCBD2_HUMAN;	0.9995	16.6894184694698	0.09535304926348864	-0.0088730451084027	0.25572500455577885	0.5687780581254538	-0.38528767476935677	0.1967362256856937	0.16897673469322783	0.2053741971800065	0.0847089195655717	0.1746580237453843	-0.17193546299771478	0.16485012395340437	0.018026965995757482	-0.14966331587662385	-0.1905260543742937	-0.6125597687092359	-0.6677824222704016	0.16193964878499134	NA	NA	NA	NA	NA	NA	NA	NA	NA	0.7270127144726906	0.4884152119460552	0.303491834792049	0.021212505032182527	0.576676534330077	0.2573939494647224	0.25133541450601093	0.5207840628326785	0.9555296244106746
DCD	10	sp|P81605|DCD_HUMAN;	1.0	19.685610057262704	0.4634608942519307	-0.916974425294705	-0.6921330935900754	-0.896821674492851	0.24751798321030094	-1.352119645277769	0.4799140800180801	-0.918521996121342	0.38394488349919564	-0.31740911163260144	-1.7526135434785428	-1.4415046529924638	-1.0241757413687567	-1.499893155858918	-1.715212243267704	-0.5075645651362031	-1.035357319634409	-2.0512607081426726	-0.252607529620378	-0.6354100908782723	-0.47728371104021283	-0.12506914082396214	-0.41279063853891884	-1.3775263684993306	-0.13607526124085423	-0.9723015156748005	-0.728115998066456	-0.7576439114584974	-0.8471758111373049	-0.1222267191112012	-0.11665688060291668	0.124407262703774	0.9802728497407154	-0.4866460771954566	0.8486611902532344	-1.7570522819210534
DCN	3	sp|P07585|PGS2_HUMAN;	0.9977	17.24782536041669	-0.28968467730379643	-1.2083570771286256	-0.9653568593722719	2.4040221775386117	0.6060726564629348	1.1693418336978443	0.5559472778832415	-0.16578827250244998	-1.2177694667373458	NA	NA	NA	NA	NA	NA	NA	NA	NA	1.2201418498239915	0.47621970810864056	-0.8516217699974304	-0.3382839637669388	0.7435003748132347	0.5798482977934163	-0.2716530372933854	-0.3765146595793869	-1.1239963894225156	-0.6051463763668719	-0.7843835282194309	-1.1108299101007981	-1.254280989659443	-0.7600799140299701	-0.47782346737843895	-0.5958354728114053	1.2263975424599423	-1.3264950215460907
DDB1	3	sp|Q16531|DDB1_HUMAN;	0.9986	16.429318628868305	NA	NA	NA	NA	NA	NA	NA	NA	NA	0.30161969346817763	-0.03116878860629635	-0.11818141666964976	-0.2603053071532764	-0.5138710847628056	-0.07076413115651192	0.5002968126974068	0.43097557555990207	0.17697029295289113	-0.09541678676940979	0.8822356542165899	-0.2270155827927396	-0.12709194384419042	-0.26835184752451635	-0.2839746527232543	0.7772946640706517	0.7421954532209334	0.481189987186184	0.37018911395502263	-0.025832815655874697	0.810079582115768	0.9083401785666352	0.8871542909791676	1.464068229507756	0.49375138270787744	1.5726637779972652	0.052768462061640875
DDR1	15	sp|Q08345|DDR1_HUMAN;	1.0	19.79536914993704	-0.24374669078849465	-0.2826046379308611	-0.09818164920107808	0.15646979681515738	-0.2805040044272795	0.20958534311879706	-0.1999606914280898	-0.28714520639658137	0.12195110243812346	-0.09137983178563847	0.0018695601376772508	0.4809757530024079	-0.024640398809116615	0.21100160731369932	-0.18486978989494318	0.060914441683155296	0.08582632316776717	0.30635683426631655	0.2898687145230294	-0.268130557511169	-0.00848040665407046	-0.06115137375445645	0.28120404911932173	-0.1238714507127523	0.12589410886183883	-0.13554389273205292	-0.16519448676643478	0.05227803032202294	-0.17185446902740154	0.4045171542071868	-0.25194831687168406	0.11047517363414361	0.056842234999738395	-0.09343404823544876	0.3853977324217759	0.18896372685768448
DEFA1	4	sp|P59665|DEF1_HUMAN;	0.9978	17.513352583145625	NA	NA	NA	NA	NA	NA	NA	NA	NA	-1.620415643067119	-1.5660753470133675	-1.2317148408711338	0.09070848642927265	0.2107076845117346	-0.01798949783695747	1.5100851706950564	-0.19431614142843046	-1.2975985062790638	NA	NA	NA	NA	NA	NA	NA	NA	NA	-2.2113454477248955	-0.5015016455272914	-0.5147862360483115	1.2494276440266097	0.5774086492262827	0.6231585812683225	1.388546947072621	2.472006170461679	-1.4960363390657374
DGCR2	2	sp|P98153|IDD_HUMAN;	0.9989	14.388340180104601	NA	NA	NA	NA	NA	NA	NA	NA	NA	-0.5995007596061939	-0.2124829519493887	0.16884355797462547	0.05138781593361541	-0.3451726790895604	-0.5090495990390824	-0.4718861480754377	-0.7905296334030041	-0.19400510730634046	1.7484853950954404	1.596623389298216	0.92905679327307	0.5834313733822221	0.7301120107342873	0.07516015981809288	0.37747396654061083	0.8446626463210318	1.6985484650484128	NA	NA	NA	NA	NA	NA	NA	NA	NA
DIPK1C	21	sp|Q0P6D2|DIK1C_HUMAN;	1.0	19.49776289717831	0.3462299825811961	0.9069056034677851	0.22372542883757962	-0.08332446431007146	0.3273003245537076	0.12000512944855046	0.024959529130599734	0.5539793137901619	0.09393312412218657	0.48332128039391176	0.727684507282595	0.24219752576083575	0.17388053443675444	-0.29398085353417613	0.16481026399093857	-0.08138964303797191	-0.23829023213769496	0.2824041180747505	1.1594589376647955	0.30557706971050713	0.5106252752148106	0.4582516596024142	0.14634346397887565	0.3164071785096332	0.11830426422297036	0.42296216946615317	0.4875092173065596	0.3932864431716605	-0.6021443601416365	0.37940203781815196	0.08084156384878849	0.45269360783813983	0.1231218031217658	-0.22576577276141307	-0.18060535057621507	0.406713592754647
DKK3	346	sp|Q9UBP4|DKK3_HUMAN;	1.0	26.07754334456212	0.14496882175523584	0.38305587342059066	-0.18535985543839928	0.27616051612178083	-0.6127706697429023	0.2663275269793539	-0.2120925331631227	0.2526694395388551	0.9327647079853247	0.6965533959773076	1.0933989215124185	0.4060298597295713	0.2571875727346238	-0.1608902097832603	0.5387202250697953	-0.09024910237700556	-0.3362198043872535	0.805620295199283	1.2808678927563628	-0.5484759602037741	0.5073302881430224	0.8596671086687415	-0.25397937588483277	0.7211975626071321	-0.23798432756090238	0.08474720637416855	0.7775570928642557	0.6595643438301244	-1.297155780774517	0.10542260769773915	-0.3156257680208645	0.3088573610142449	0.09852575794285379	-0.3527423519533084	-1.0263999916687592	1.0793635267553672
DLK2	3	sp|Q6UY11|DLK2_HUMAN;	0.9996	16.025033688535025	NA	NA	NA	NA	NA	NA	NA	NA	NA	-0.06433444891808904	0.2932040362113395	0.40950504298660473	0.22724994376486807	-0.1451112327689268	-0.5981892179201633	-0.3844732607079102	-0.27942252215017405	0.22220559946574525	-0.917181260648646	NA	-1.7593467127238394	-1.2008424449318404	-0.8950632576771875	-1.1343912665960372	-1.0805971955570919	NA	-0.41921929229254573	NA	NA	NA	NA	NA	NA	NA	NA	NA
DMKN	3	sp|Q6E0U4|DMKN_HUMAN;	0.9998	15.791326851073988	NA	NA	NA	NA	NA	NA	NA	NA	NA	-0.4247102239868372	-0.25568775071415795	-0.8424777117745545	-0.03809063912894972	0.32706485913069283	0.30982807479147034	2.520063910288247	-0.4372863896318009	-0.5049524155851515	-0.5401673123421995	-0.47826425414266005	0.12983165435477995	1.1314251421709773	0.09938662807004395	0.1667831647093414	-0.088512227113823	0.23364100664357146	-0.4131434113184369	-0.48183388727172316	-0.49845576833234695	0.13956019306269507	0.8023564667145058	-0.0357802731361021	0.21640626074689173	1.0510953510346805	0.6886599663464672	-0.44939488465818833
DNAJC3	4	sp|Q13217|DNJC3_HUMAN;	0.9973	16.759658184055073	-0.09088600454673923	-0.45882694653769907	-0.21576551487079154	-0.23418723027574462	-0.43642917585801655	-0.2949760511729913	0.018168788474467235	0.1575352608484284	-0.19249143094171428	0.06378490028739225	0.13673921212872875	0.5851642321608344	0.3093512149426725	0.2723417021359822	0.07368840060548809	-0.21107917020272549	-0.030917189564358516	0.17942473188243024	-0.18110323512312565	-0.17326938804463055	-0.7460438426942999	0.2586696504290291	-0.30104072236079116	-0.43585681167011403	-0.41442198235214933	1.013222555390973	-0.3348175453051283	NA	NA	NA	NA	NA	NA	NA	NA	NA
DNASE2	38	sp|O00115|DNS2A_HUMAN;	1.0	22.891428955997736	-0.24047064544867602	0.05997233774249455	0.30682223614704096	-0.28929090255786694	-0.5026627954284049	0.10873849221688303	0.17154570161557636	-0.2977371689275934	0.7097549564484891	0.5124690497574242	0.9547510894263733	0.9672293896405755	-0.023766958405931238	0.07324617892689123	-0.2334464036472621	-0.11478955738453234	0.16545478905290345	0.6904912754126151	0.8293134589241564	0.35617643874182914	0.23745137157354135	-0.6685636178967034	-0.1251117155089121	-0.07469707208118459	-0.05331227883463674	-0.3677852715281089	0.6844564001321469	0.3354954434510389	0.5439842768162304	0.3065111733424182	0.39667225185330945	0.26067458818209577	0.2636355688706553	0.20975739064661258	0.24845495852216803	0.5652240450422772
DNER	17	sp|Q8NFT8|DNER_HUMAN;	1.0	19.534376275496342	0.16390012560678535	0.19185945323146836	0.35647802416789975	0.029044985563865033	0.11645730464620918	0.037225349951260256	-0.006667876279678353	-0.12975676035027384	0.4473777426896146	0.3704056674948877	0.7235490156660584	0.42830995286365514	0.05452284920602457	-0.2510837213780013	0.148665838868979	-0.3107234281980169	-0.27511744868494503	0.5367339727152309	-0.16706653162018714	-0.011191227417821636	0.17615059008546874	-0.3167227109575297	-0.7356573241874651	0.31334213476480377	-0.8133443216453711	-0.6867334200862203	0.16062200510801894	0.2990283368706641	0.5519293815397956	0.10423824915500202	-0.07910578743077057	-0.5446409851097025	0.1915325894802331	-0.8755583301317369	0.13803286703421946	0.30407206254010255
DNPH1	3	sp|O43598|DNPH1_HUMAN;	0.9983	15.595968996510399	NA	NA	NA	NA	NA	NA	NA	NA	NA	NA	NA	NA	NA	NA	NA	NA	NA	NA	NA	NA	NA	NA	NA	NA	NA	NA	NA	-1.1159794545493171	-0.9445932244980249	1.4446296981673639	1.9709709944008873	1.4305835057267382	1.8057156556836436	0.6387900081854596	1.73846860762937	-1.0247226766297572
DPEP2	1	sp|Q9H4A9|DPEP2_HUMAN;	0.9981	12.77780603019623	0.1907721137666627	0.11745665661757254	-0.2807370733461729	-0.018198570553265903	0.1855982198283126	0.24793776750038	0.30868006476092624	0.17125457992949755	0.1507182004624359	NA	NA	NA	NA	NA	NA	NA	NA	NA	NA	NA	NA	NA	NA	NA	NA	NA	NA	NA	NA	NA	NA	NA	NA	NA	NA	NA
DPP3	8	sp|Q9NY33|DPP3_HUMAN;	0.9992	17.549094743685224	-0.13676385416363956	-0.5113538452624526	-0.6396562476105521	-0.15537980366526316	-0.16270954677871785	-0.5236917801767458	1.0433579434103812	0.2606851649137827	-0.5729214439027	0.05489142480255271	0.06606268040196239	0.2122334249414335	0.4837896892587312	0.4136367900188693	0.02528043767384336	0.5337456062436718	0.23564454632281073	0.36537805059055817	NA	NA	NA	NA	NA	NA	NA	NA	NA	-1.250819146060206	-0.12081505672737514	1.7768009608656934	2.0685365773332665	1.6359939524801268	2.085012599120299	0.9731109036908201	2.2970760484376296	-0.8951594176147548
DPP4	7	sp|P27487|DPP4_HUMAN;	0.9989	17.68221112511694	0.36631804004055013	0.7180195538533551	0.9142889460542234	1.2564044478345862	0.6826716750180957	0.45569873557824003	-0.11541937558327398	1.1221327449137686	-0.4165547986795306	0.12051687316147941	-0.10174349875715238	0.3623710017802839	0.06576254907946888	0.10685114810814422	-1.0233932763387532	0.1989666572246911	0.463965882988461	-0.480878166728548	-1.2621402321634587	1.1966424136316132	-0.258898516330881	0.39212403178688415	-0.3708837193761054	-0.1358246793624196	-0.7251022262988305	-0.6580319040658331	-0.41284176230736236	-0.2699713366253431	0.5631624924655529	0.41362019320985777	-0.6230342576490928	0.02525455437824231	-1.4107515746131316	1.7519908742151404	0.02018014932588308	-0.00572227699592176
DPP7	112	sp|Q9UHL4|DPP2_HUMAN;	1.0	22.62140406607743	-0.3217823146253016	0.5049713284551292	0.5283304474681545	0.10664711810981853	-0.45843499091925377	0.5864431567558777	-0.4282701817980179	-0.15064703230704968	0.9369535848640678	0.0777189170843613	1.1418860848900585	0.5884659607028944	0.2509595642791189	-0.8280452130776199	-0.12619814160438914	-0.9737099824317852	0.0	0.7812996558240624	0.7990132198678541	0.2732070794045258	0.6307812778703998	-1.2698723970291308	0.26444021388714756	0.11210471783956466	-0.1800704416579184	-0.5775459337736759	0.8863214443841345	0.8731265923751876	0.14674097872862113	-0.002139172894993102	-0.4732363642947801	-0.12509561197515584	-0.11373376070125651	-1.22489448804191	-0.389675535601544	0.8526145853846092
DPT	10	sp|Q07507|DERM_HUMAN;	1.0	19.6342440924943	1.1662652366682629	-0.23339625692393717	-0.6654835706825084	0.26191406573313536	0.5219048354418563	0.04266000784347046	-0.15718432014597994	0.1558784338739443	-0.716452459361332	-0.8248045024575328	-0.7523040881952947	-0.05723361435764218	-0.41281197449425244	0.25907667881806073	0.06271835729963904	1.0559413752537088	-0.1314334711234837	-0.4708258473070499	-0.8989508324916891	-0.09217538290971028	-0.16843991602107122	0.5136023463614059	0.6518431186382836	0.18950129112088065	0.575465011991017	0.16408222838750142	-0.2773061551525702	-0.4633877440477172	1.177105684684518	0.9204376678989528	0.4398650842692726	0.3195537754614337	0.3813807266058502	0.6846625984547643	0.9758711951619743	-0.36684953158234634
DPYSL2	2	sp|Q16555|DPYL2_HUMAN;	0.9988	14.617225032120555	NA	NA	NA	NA	NA	NA	NA	NA	NA	-0.7106962069638474	-0.29137586494009904	-0.42733488906402783	0.8593491495168961	-0.1451093576614264	0.7666032959797686	0.07133566791178758	0.16748300434900898	-0.5108630567474233	NA	NA	NA	NA	NA	NA	NA	NA	NA	0.5303977283923458	0.2772791107056509	0.14937025313286956	0.057579338384047496	0.43047404351001806	1.338645260962382	0.03198513753299714	0.3306714405685369	0.5044811431128391
DSC1	20	sp|Q08554|DSC1_HUMAN;	0.9994	20.809641117266885	1.5437993972973567	-0.14072309539152794	0.10302478665785131	-0.5702799992267273	0.08802506220874662	-0.528902840776956	-0.2865355686481337	-0.3718441657887892	-0.2786342222953162	-0.5813756501592273	-0.5473151319356488	-0.8662451200555852	-1.1552245304145035	0.016891859253591157	-0.20767840495685697	0.8498266474903593	0.10133985086347153	-0.4612912994086873	-0.4737469220510855	0.0013020034807489367	0.022569297227197804	0.18158743933893096	0.32798397376243216	0.7255358571053416	0.018151898608926853	-0.3459320555217751	-0.2671349079811316	-0.8538297937221162	0.2475359394952914	-0.49259906447394375	-0.26281922597502216	-0.3119088673683681	0.09115394950032041	0.37035598752619503	0.7873405420472661	-0.2866520394377252
DSC2	18	sp|Q02487|DSC2_HUMAN;	1.0	19.646680966271	0.7304694464333448	0.1294535283779643	0.36423434499057183	0.6238386976955583	0.27643929861934247	0.5495224348948504	-0.32041816327321815	0.2273063310071226	0.13740592999199785	0.154712635727547	-0.21939238732104416	-0.06140118350606727	-0.024487789404121774	0.037708990807868936	-0.18236250055857361	0.16472134711356112	0.1796382692060714	0.011034312770622279	0.10499951471944602	0.004506253455870635	-0.3568308636731641	-0.004487985721097765	-0.056877723003000646	-4.6587849897372635E-4	-0.12029944849227237	0.0022709711632513674	-0.20483455380637228	-0.13350175157461708	-0.21162336967553053	-0.3964697671381092	-0.42522535097982406	-0.3224863940565106	-0.904259479167397	-0.1637905946695497	-0.23077206589969812	0.06241294974306122
DSC3	2	sp|Q14574|DSC3_HUMAN;	0.9846	16.33439676901124	1.7601927481326278	-0.012507606311280561	0.3245181649130462	1.2042527475211733	1.1279820783666485	-0.14100925407411058	0.9601627671712132	0.40143673240155753	0.4684306428707443	NA	NA	NA	NA	NA	NA	NA	NA	NA	NA	NA	NA	NA	NA	NA	NA	NA	NA	NA	NA	NA	NA	NA	NA	NA	NA	NA
DSG2	16	sp|Q14126|DSG2_HUMAN;	0.9999	19.83848018082716	0.07342872002402245	0.14598424210571803	-0.09339399284933148	-0.03164902301940398	-0.17721807589892968	-0.2406547687941849	-0.15815832053491263	-0.2765186014935832	-0.11981594752521252	0.2315699567192917	0.13865018439562649	0.3779919194081316	-0.13896010092036581	-0.13232028698042075	-0.16043511506717678	0.1940145294002349	0.05819658120958593	0.1699932752225326	-0.5052007734438044	0.35199390754010995	0.07886963433189331	0.6956403125585089	-0.714079269413503	0.30211537667675215	-0.02782862500194616	-0.39128547606907205	-0.08383157733053803	-0.3851338054683322	0.31239662301912574	-0.44043957127033817	-0.1801136224883697	-0.4426976145531958	-0.024261552485183913	-0.2803190354140028	0.302435641870316	-0.5278644307824205
DSP	2	sp|P15924|DESP_HUMAN;	1.0	19.224516189091723	NA	NA	NA	NA	NA	NA	NA	NA	NA	NA	NA	NA	NA	NA	NA	NA	NA	NA	NA	NA	NA	NA	NA	NA	NA	NA	NA	-0.2398317535884078	-0.6481429990184422	1.6980214344497417	-0.45384252105823375	0.1817805238645942	-0.05036260088546296	-0.7922714606702925	0.9218050962027657	-0.7084006673191938
ECM1	169	sp|Q16610|ECM1_HUMAN;	1.0	22.78032690566765	-0.6592747552009737	0.5148602042580652	0.009808415231899126	-0.039796434063640085	0.42475885692877746	-0.03170032883412599	0.12632971849269126	0.5219477412316165	-0.31861348388032296	0.08026853122283129	-0.11890734237368195	-0.11551232658018407	-0.2449718549948945	-0.09438542321519083	-0.23450468983294748	0.12129763477555588	0.3730486774002042	-0.3717932377950488	-0.27709558212705243	0.22222000793706975	0.1262950075341096	0.24226990013797334	-0.38296631495931166	-0.0716378406470386	-0.32985687159512134	0.08233667774619935	-0.40779968262911837	0.11547728973700755	0.8593573903730967	-0.36487869888685776	0.45921027155637173	-0.5702801024736868	-0.2432231701712393	-0.49713246249513965	-0.7987094245734596	-0.2343986966988698
EDN3	3	sp|P14138|EDN3_HUMAN;	0.9983	15.56434578357958	NA	NA	NA	NA	NA	NA	NA	NA	NA	0.4248844691110456	0.23005545688951257	0.5702341664825088	0.5882094239497664	-0.06981592995975827	0.6214617057644958	1.5755589109065262	0.9244807542405358	1.4206722656415032	0.38810373347556126	0.30250906713273373	-0.7372413165102834	0.38435222928205093	0.12916581830125917	-0.3765272665015016	0.3676219141727617	-0.10027904038340196	0.865642772140296	0.44769796092439007	-0.02189776528566334	-0.2850654279985241	-0.6668096757063049	-1.026332231819434	NA	-0.6914927436128213	-0.04420970065701901	0.5131798772799101
EFCAB14	5	sp|O75071|EFC14_HUMAN;	0.998	15.33897279194449	-0.3770122305069936	-0.2145844570473736	-0.7063391486197306	-0.1820355469387147	-0.8971310567435093	-0.32316935798500346	-0.258114140691168	-0.24860569226053997	0.4345463859136669	0.20977966423366823	0.7674418403891443	0.7016153577755588	0.6899283520498201	0.4810979980027943	0.2685957896301616	-0.033122696768719706	-0.418190335805523	0.5645475453177085	0.9451153673720549	0.32089485160788733	0.041218447969017635	0.042525647657503995	0.061923157025190356	-0.5062920783676135	-0.1311315101236077	0.6195088487622478	0.4214015782695064	NA	NA	NA	NA	NA	NA	NA	NA	NA
EFEMP1	223	sp|Q12805|FBLN3_HUMAN;	1.0	24.747106876961602	-0.02838123447062202	0.21445935632234647	0.14461784711342762	0.029512849427839605	-0.04347741944420136	-0.18808716004821058	0.18379757005584985	0.23910076516312095	0.7474053466121391	0.22979290452393997	1.117890652076864	0.29170663282597076	0.24600883629270376	-0.531790352086631	0.6866811233869505	0.09510996024140361	0.13810588146691227	0.6418719558047297	0.675783469856241	-0.7208810309706504	0.3389246882451604	0.8742198079951109	-0.010068059958769915	-0.04054477849124405	-0.38874688834735016	0.4950664852962081	0.5580853295487458	0.6617462061052328	0.42190841340999974	0.04482923208392098	0.30573785958985855	-0.05842770271103159	0.13895264023094	0.0409083331351745	-0.1818144719744268	0.9482603873488067
EFEMP2	19	sp|O95967|FBLN4_HUMAN;	1.0	19.655902974361776	0.11145445710164381	0.0036744611703563024	-0.19544772246289455	0.3186716269257923	0.1800449060611946	0.06855719047867925	0.2631429891224544	0.5894315585814756	0.747944545615598	-0.20933396109124125	0.6918103385809853	-0.027368281213565382	-0.2002997187642639	-0.5524771649864446	0.09184034297329724	0.2718591118626019	0.25987194569302474	0.5890410000577901	0.6126100988333194	-0.11352047054174363	0.26945258720119947	1.1272701588321627	0.22029007312665438	0.3942047287411845	0.08214382109686147	0.15671613725631062	0.7899773153817069	0.8854456714877244	-0.4691757592213719	0.43542580995040137	0.3094405645584599	0.3824991714549837	0.08404863766454618	0.08810913667368325	-0.0061761059064400214	0.826755315429784
EFNA1	4	sp|P20827|EFNA1_HUMAN;	0.9983	19.958829186357267	0.1989949585418609	-0.007152935777855696	0.42494797413845653	0.4451231922967791	0.2935801429941538	0.26057432746739106	-0.04151588693723163	-0.019498488939007075	0.15664307244769704	-0.516634115763396	-0.5974379744345693	-0.5794648232163802	-0.2076100583832612	0.12590486002084855	0.05806670309868167	-0.11212119730951109	-0.08191704272049893	-0.1671551241509981	NA	NA	NA	NA	NA	NA	NA	NA	NA	NA	NA	NA	NA	NA	NA	NA	NA	NA
EFNA5	4	sp|P52803|EFNA5_HUMAN;	0.9961	18.360001933527183	NA	NA	NA	NA	NA	NA	NA	NA	NA	-0.06530610726307984	0.619427767550095	0.9131645660296197	0.3060919750374258	0.25865919171247764	-0.24656785358444644	-0.26346691905747477	-0.1568112559983783	0.320139160862273	1.0691720091722088	0.22079917476390776	0.33155872500654526	-0.2461944324529508	0.48072046458123285	0.1442039723048345	-0.06471928422684003	0.20041631710630803	0.09632758623282989	1.3585471883675733	1.2442848956486934	0.13194147695861336	0.14584766036042485	-0.5519226833310542	-0.3582263731966737	-0.9527957817538582	-0.0707068091883798	0.6394325492648711
EFNB1	4	sp|P98172|EFNB1_HUMAN;	0.9922	17.12133438601845	0.17992760828582632	-0.35620861737784626	-0.13971413772825247	-0.26715893772015686	-0.16302080540838304	-0.024249775496324233	-0.27628907033105676	-0.23874452244821498	-0.026494409231234695	-0.08554245461691323	-0.07883943834166773	-0.0036168188812943924	-0.5603794042750185	-0.3367235031270299	0.0312667750190645	0.5019399467988741	0.14195937426183391	0.38457299631934205	0.5858447013662005	0.3987593019553666	0.057831139293796685	0.0033122889252190646	0.07307833259521868	-0.022216208738782495	0.14269681588493155	-0.2742366248060373	0.4395047385435431	NA	NA	NA	NA	NA	NA	NA	NA	NA
EFNB2	17	sp|P52799|EFNB2_HUMAN;	1.0	20.04264121732137	-0.11944924658656308	-0.035766029354524775	0.31741702362957813	0.13935457849753163	-0.03554838080795797	-0.18638218390360706	0.08740728541660303	0.1301620249268618	-0.0963696471286597	-0.16664363344525235	0.02823348420034888	0.4490437625036314	-0.07629547747021492	0.22198531230936513	-0.2470974003950701	0.12359393763807702	-0.046255316517585854	0.16903599221208943	0.16442080555610605	0.21433604354711555	-0.15242007410967728	-0.0411340492240555	-0.024203230986366897	0.2755352072728505	0.07538206880732856	-0.47878687471768444	0.23369367098453964	0.36916346149263957	0.4772975295561892	0.030247606213475997	0.13964023128071812	-0.1340163525315683	-0.01567329417286878	-0.28086689266966935	0.13237026468976154	0.3660687462267802
EGFLAM	34	sp|Q63HQ2|EGFLA_HUMAN;	1.0	20.325494106963298	-0.8670609766033301	-0.5267772523031828	-1.1840079317205072	-0.3644315067064854	-1.034510685344415	-0.47600688656646284	-0.2825508562815262	-1.138202420425264	0.09537072539974867	0.5537024964651742	0.2759101716968835	0.4362477959205062	0.5483103131413016	0.19091826978941828	-0.38193682393680994	-0.5830667311483548	-0.3362017372971273	-0.23806776873480473	0.5506070851781653	0.6031274602864114	0.16926942322038263	-0.6595077099538837	0.15240009929132814	-0.6309756674575984	0.1844590812363971	0.0037906002962238006	0.08716072772052019	0.7871557911385971	0.15032449088026212	-0.2350902910096666	-0.6205320503932432	-0.21018424520084178	0.33669624787683805	-0.9799828220688767	-0.21732855184119337	-0.0474154140639067
EGFR	19	sp|P00533|EGFR_HUMAN;	0.9999	18.61373706556633	0.2260170677046105	0.5862232429702052	0.5506716960704372	0.02429883220744511	0.27387364476931353	0.11334146482184515	0.1555126857550171	0.007902140498622146	0.6257154531872726	-0.08003039391977573	-0.004329399500301978	-0.1016006617369829	-0.4108120291776367	0.1798281796956518	-0.34924866311745895	-0.2678125023558575	-0.4386933163375195	-0.022226922804374105	-0.3054625007464411	-0.41653828750750677	0.3143890126765876	-0.4206955584276866	0.01832689686564226	0.14651351676013524	0.3267817312346071	0.9645881730566295	0.242043905956141	0.10218388831164438	0.2585685903283501	-0.5918429440283743	0.6949996241121825	-0.6086233259456302	0.2555618120374401	-0.31721755676021246	0.03912189253200182	-0.013678500930911497
EIF5A	4	sp|P63241|IF5A1_HUMAN;	0.9982	17.503125353225236	NA	NA	NA	NA	NA	NA	NA	NA	NA	NA	NA	NA	NA	NA	NA	NA	NA	NA	NA	NA	NA	NA	NA	NA	NA	NA	NA	-1.5358691213928295	-1.177560862760064	1.869619640164907	2.405880457403666	1.9660882494116434	2.0660768054856025	1.4585693141666294	3.2059718456782633	-0.9414192899524592
EIF5B	1	sp|O60841|IF2P_HUMAN;	0.998	12.77780603019623	0.5970277617824511	0.367930076980131	0.7286994052723648	-0.008157581803989622	0.6051995843464084	-0.1317557071187867	1.2699790254410015	-2.225191627502314	-0.48122772070008635	NA	NA	NA	NA	NA	NA	NA	NA	NA	NA	NA	NA	NA	NA	NA	NA	NA	NA	NA	NA	NA	NA	NA	NA	NA	NA	NA
ELFN1	3	sp|P0C7U0|ELFN1_HUMAN;	0.9997	17.311533825738778	NA	NA	NA	NA	NA	NA	NA	NA	NA	0.42919270169225854	0.943642804792947	0.39828415348496904	0.3132365747814876	-0.07753783742423348	0.2318172005935928	0.16006955587563	-0.16843062096881134	0.9411596765728163	0.35431273928820506	0.6888375650261356	-0.1275685390703578	-0.37295165373124206	-0.1469637111526252	0.028109621351903424	0.41200532038579984	-0.0035790628796306123	0.6936179359375299	0.2908190809805631	0.20908204499853866	-0.3179390284453847	-0.142653041908269	-0.14383019370303263	-0.2533245363514549	-0.7824097161508234	-0.17296398719878248	0.5935320607193653
EMILIN1	3	sp|Q9Y6C2|EMIL1_HUMAN;	0.9998	15.534180528379087	-0.2644530677820196	-0.23190709520181674	0.3847247627465835	0.5831386382885535	-0.042792580348088194	0.4903445198154426	0.5068745308744624	0.4232339999110266	0.0039316224545662415	0.40075539330305965	-0.20432204479128702	0.3776106297435593	-0.6855490491167502	-1.0636705992916893	-0.9669790510859961	-0.10805475091899552	-0.6188232293064466	0.5133167302220176	-0.5664488191283352	0.47570203355041407	0.39353495750027934	0.2900361853302673	-0.5716965491272274	-0.08804649994181846	0.7157430706404795	1.3393954132948185	1.1856023747814781	NA	NA	NA	NA	NA	NA	NA	NA	NA
ENDOD1	13	sp|O94919|ENDD1_HUMAN;	0.9996	18.038121279476712	-0.9718088114232533	-1.2772521818308649	-0.7934016692269488	-1.1294168805937321	-0.6435454293388876	-0.9261688022918664	0.03445212172043721	-1.606242908910577	-0.41345868144954734	-0.4242993595935003	-0.3878835774263556	-0.31467283247505673	-0.4695775694602218	-0.2178933012316131	0.03022610836063322	0.15491974745024173	0.44553994842997113	-0.23229620131321038	-0.5045202449547519	-0.29340133505147215	-0.4568448626085426	0.3190031667201598	-0.11800540654602276	0.20864624051784508	0.20021024342122073	0.0908182848378214	-0.3456010328891761	0.07611849671676785	0.008342502860164913	0.5489920799292438	0.6683360184247018	0.6241779220426471	0.8519268785443215	0.3551923440692555	1.1034283601506774	0.483856912397437
ENO1	83	sp|P06733|ENOA_HUMAN;	1.0	21.774311796505913	-0.13929124185367314	0.8212428268224032	-0.7828288283034608	-0.11622823148993167	0.6579556410147305	1.1067230100927041	0.7176840210361863	-0.21187582154771079	-0.5287330841203448	-1.1005988967071012	-1.6027911075206913	-1.184391626402614	-0.4060601478788475	0.44665861572811405	0.18809618184222554	0.6548040427447415	0.632634006932407	-0.5202556592657643	-0.6225099378692969	-1.251767504989445	-0.3883542702645033	-0.5243887782465784	0.4301978945374687	-0.4546206294622501	0.7489520903259854	0.5476697956482184	-0.7297124946831737	-0.19975992881303783	-0.6808912714255513	0.817585843301412	0.7926462951185664	0.6858943083251487	0.9445100652011185	0.5720905853246201	1.6280648934071769	-0.6323876549431215
ENO2	35	sp|P09104|ENOG_HUMAN;	1.0	21.099261967684416	-0.5257399583468718	0.08936851884690977	-0.6118446336950916	-0.3033222911278104	-0.39620694171596327	0.5579999635855906	-0.5300943302406385	0.0815639043127998	-0.20656339411074276	-0.7274056037063392	-0.30168904757098014	-0.3051160012694254	0.06729718680534225	0.1754028520914206	0.021240203467682406	0.49862664651451993	0.13578120566494079	-0.28008077342106574	0.17708470382076058	-0.4799986146162052	-0.03347042560898528	0.2707094026591079	0.5909392427360904	0.3855768822041443	0.2859102703362377	0.33529723629662556	0.00964883091224955	-0.059229143304051934	0.3738645844464754	0.24885377057897884	0.4355568329387438	0.23389223546607418	0.742097028157958	-0.3616010633165265	1.7977008742102942	0.1608291423652508
ENOPH1	1	sp|Q9UHY7|ENOPH_HUMAN;	1.0	12.77780603019623	NA	NA	NA	NA	NA	NA	NA	NA	NA	NA	NA	NA	NA	NA	NA	NA	NA	NA	NA	NA	NA	NA	NA	NA	NA	NA	NA	-1.628149896830268	-0.8681106499315749	0.7057766294743173	0.7634945630192407	1.0000874473833319	1.8408259334532069	-0.006647000885115162	1.5339239616980276	-0.719508337966154
ENPP2	422	sp|Q13822|ENPP2_HUMAN;	1.0	26.159080639253236	-0.6880545978825658	-0.4017094809708821	0.23881025078166207	-0.08633985329188842	-0.2838918857157182	0.11946955182845187	0.00841083647075802	-0.08516694274960912	0.484358682121631	0.04706235273337711	0.5188535622237658	0.41765386917783154	0.5591541377486897	0.25421175503539484	-0.212507689115065	-0.053091289585292856	0.2891048325404313	0.4991861593534743	0.5228597466905578	0.10481236851334153	0.04388692407902939	-0.5716286625376608	0.41335479696170463	-0.14659673377966564	-0.022210921186576638	0.07373339811943502	0.4780059046091285	0.20890387868925453	0.6190803331921426	-0.1938570277052678	-0.06565530512827866	-0.10341427501247491	0.001887073461787736	-1.109111009284101	-0.32601800798917946	0.6595872284179745
ENPP5	6	sp|Q9UJA9|ENPP5_HUMAN;	0.9999	18.333945820017163	-0.34778079187903543	0.22813546607020907	0.016039683218019185	0.4040852048586432	-1.275199383657963	0.3864350317123666	-0.029629027191649726	-0.06699420638684472	0.7065223152423159	0.6206157218611246	0.4404933169434613	0.5073046715141238	-0.4369737269316958	-0.523160150404288	-0.149031382710632	-0.22392082045468342	0.08334977566715374	0.3096666564749384	0.5786241340071383	0.2304078900645834	0.6687849446308225	-1.4710476336935034	-0.15242644900869973	-0.15956861910352638	0.1942127800758171	-1.2474244214816999	0.5790032697568321	0.35484116486902506	0.24354064918410145	-0.19301053751585417	-0.3543817369279898	-0.08899718085521702	0.6304932969594166	-1.2270350735598967	-0.3719689692953967	0.7470728644732194
EPB41	4	sp|P11171|41_HUMAN;	0.9945	17.2768751122151	-0.11633327032021157	-0.5801578370313054	-0.23233601023401906	-0.41460518043546646	0.051728775327275045	-1.1629009538320147	1.0392598195992537	0.05482578508978442	-1.1428751827965242	-0.7469750794810315	-1.260156647272932	-0.7112281532666831	2.0904179501472337	-0.573768104600151	-0.2805997406616081	0.0729591528029907	0.6498136350669004	-0.7976715628783522	-2.8898741483410584	-3.075972130676723	-0.34214164708071904	0.26371031893784114	-0.7805182095418965	-1.4444325709549752	1.7639907587385077	2.1611661830435303	NA	NA	NA	NA	NA	NA	NA	NA	NA	NA
EPB41L2	1	sp|O43491|E41L2_HUMAN;	0.9976	14.819201664340982	NA	NA	NA	NA	NA	NA	NA	NA	NA	-0.4047802084445795	0.03338858895438568	-0.43640528219769514	0.08264422383930414	0.3579157973522298	-0.19339349349319512	0.02145698030685672	0.17188785061859058	0.47896223050780407	NA	NA	NA	NA	NA	NA	NA	NA	NA	NA	NA	NA	NA	NA	NA	NA	NA	NA
EPB42	2	sp|P16452|EPB42_HUMAN;	1.0	14.795103968154416	NA	NA	NA	NA	NA	NA	NA	NA	NA	NA	NA	NA	NA	NA	NA	NA	NA	NA	NA	NA	NA	NA	NA	NA	NA	NA	NA	-1.0941954400923728	-0.9460161784771373	0.5122529409912344	0.4548850817494774	0.4137201187345383	0.7435971677431041	0.35210127784921763	1.1726703218421672	-1.1492320251770902
EPDR1	16	sp|Q9UM22|EPDR1_HUMAN;	0.9999	20.165628944156875	-0.3787328022637091	0.1830239663177542	0.6103680919305168	-0.716558012151256	-0.11327375545255158	0.06999441434551024	0.18296946661316227	-0.2889527053038172	1.0174714046185174	0.6846762656305145	0.765549282251921	0.5530516350283641	-0.17253925881366472	0.11403532657400017	-0.27342199969390535	-0.2935256729681104	-0.4306358201622338	0.8492549723148937	0.5487519037707882	0.45685391647472073	-0.09986093936565998	-1.1557911919606028	0.11518296352682622	-0.4147152784003869	-0.25583690947893745	-0.4398725081039849	0.7683744633476959	-0.013270656791976254	-0.1874910550185529	-0.7058958847750132	0.02777887174471072	-0.03434538351399663	-0.03185361350838001	-1.0581590534870298	0.4793556372269805	0.11058812196595547
EPHA4	12	sp|P54764|EPHA4_HUMAN;	1.0	18.285649110179783	-0.4722189942116479	-0.3345216092446224	0.08161788441469664	-0.12653863224226658	0.2029542605917598	0.24263788167177047	0.009915455853862554	0.3175927205068465	0.27192118482262595	-0.02600376348918587	0.33636026425052235	0.4814128585754691	-0.016801210366049535	0.01284722628057633	-0.08018517714266338	-0.2310297500665257	0.3312242580049922	0.09635205398570079	0.9013918075675793	0.39767918476400155	0.34245005181771093	-0.19434776395218467	0.25357037099985646	0.19215062869107724	-0.10046153721929096	-0.21826205911662644	0.36479607894189225	0.023717004449133494	0.3899501669568828	-0.11681917312602685	0.23297154644210405	0.021222245177363597	0.29178151670777464	0.1107774981252847	0.781877294283917	0.5803046361128601
EPHA5	6	sp|P54756|EPHA5_HUMAN;	1.0	18.294863489504614	0.39209217261692864	0.1258896764784856	0.029373447760662863	0.8245122802389728	0.08610307354779145	-0.1873072196262111	0.8460282017318725	0.8230182432370334	0.8773089794073337	0.2685181800585674	0.29163227068220854	0.07199197699322113	-0.30231390537212777	0.11074478931443554	-0.2753738023037222	-1.3617862159045053	-0.35015049364089634	0.19393597195471912	0.20827819286171056	0.3653686905225415	-0.08820609391366263	-0.22962274107240077	0.11709327846401152	-0.31722900371098683	-3.7525476996913554E-4	-0.03577410257164626	0.3134499655738532	0.5232386176864288	0.38940191349127673	-0.48023788088172115	-0.43529958126647195	-0.2081547230416847	-1.2346489894803305	-0.856609016652703	-0.2861748684295504	0.3276874113442565
EPHA7	5	sp|Q15375|EPHA7_HUMAN;	1.0	16.94249298283933	NA	NA	NA	NA	NA	NA	NA	NA	NA	-0.04151755839310489	0.9039199029168699	0.22649587132434768	0.2226089737672754	0.1422227546057444	-0.45118670609487843	-0.9805470479442864	-0.04566850048714599	-0.12949624409464988	0.03204476282989699	0.4001106822316931	-0.5905997280225352	0.05532892838905212	0.07058507853280371	-0.4756499360660311	-0.4432877462427709	0.24071961564728284	0.15127962649317972	0.2519425129342774	0.372352534855656	-0.6962405219894974	-0.21931665432462655	-0.9338389520148	-0.49608176725051045	-0.8269468806425042	-0.6781530678952006	0.5792384508213022
EPHB2	14	sp|P29323|EPHB2_HUMAN;	0.9999	17.541532020223514	0.31286476864426405	0.23253483322039603	0.01685911828718556	0.020319849091266384	-0.10629423202108867	0.06268054109276555	-1.146737010904772	0.0022062104776434666	0.093097370711551	0.10673569647217906	0.18423294929087985	0.183694803311111	0.2102277212921586	0.15595334456409482	0.2761429952723873	-0.116742753768869	0.15571464418380287	0.07552921525393685	0.38785417585018056	0.20353928477250705	-0.16357118004892568	0.17346806239924017	0.15798664228873083	0.03116152605614131	0.03451661342177159	-0.102871348161659	0.08221560924212401	0.17400298197016673	0.2686883853710125	-0.09575666629663981	-0.20094570910607512	0.16502217777343464	-0.4232561914690258	-0.6402228956060743	-0.11635067501067375	0.035708282692580084
EPHB6	1	sp|O15197|EPHB6_HUMAN;	0.9972	14.265966050644131	NA	NA	NA	NA	NA	NA	NA	NA	NA	NA	NA	NA	NA	NA	NA	NA	NA	NA	0.8524073711701314	0.2256709435351798	0.28104025486146833	0.2305555230045595	0.24242306518765933	-0.24803553751846552	-0.021750072822638078	-0.12840931591181004	0.4265925847977332	NA	NA	NA	NA	NA	NA	NA	NA	NA
ERAP1	48	sp|Q9NZ08|ERAP1_HUMAN;	1.0	21.425533877131752	-0.022158604914510605	0.4464108080411382	0.27224033032036665	0.6708740722036186	0.06642299227018356	0.7223084272597857	0.3104839458631634	-0.30370773591480926	0.14878990829966154	0.1908348875222048	0.22296500513291972	-0.20339945100818824	-0.14053158215436712	0.14045470685394257	-0.20894311404657184	-0.6818887882450309	0.05546365035012357	0.2527938731232693	0.23187941992171002	-0.12088353066378765	0.15892456338678462	0.023534295246623316	-0.23363119139659982	0.4959943747243467	0.2340731011900803	-0.25801798527168085	0.23928989211384621	0.4941730065824266	0.27490608899919877	0.05446477518544324	-0.2890691408129955	0.09446883962260433	0.13561395282880717	-0.09012339524760193	0.14696431829554335	0.4417234125241505
ERBB4	3	sp|Q15303|ERBB4_HUMAN;	0.9999	14.518296043823334	NA	NA	NA	NA	NA	NA	NA	NA	NA	0.7318167683109165	0.8406114506714943	0.5792711988445465	0.13134812087332248	0.06924102821047295	0.3518194242749386	0.21938284880793368	0.4220521420353549	0.8194113697271161	-1.393165602899832	-0.04689573518859724	-0.28160696845376476	NA	0.3248404114671155	-0.45198031785825465	NA	-0.7634098163190011	-0.4455279137739563	NA	NA	NA	NA	NA	NA	NA	NA	NA
ERP44	1	sp|Q9BS26|ERP44_HUMAN;	0.9966	14.781419543994136	NA	NA	NA	NA	NA	NA	NA	NA	NA	-1.200233394668862	-1.972074132161389	-1.4839451157009709	-1.1165288664515463	-0.4256808040789961	-0.0700725937892841	1.2313721424224635	0.6777364387411531	-1.0991766505014517	NA	NA	NA	NA	NA	NA	NA	NA	NA	NA	NA	NA	NA	NA	NA	NA	NA	NA
ESAM	11	sp|Q96AP7|ESAM_HUMAN;	1.0	18.7627754632386	NA	NA	NA	NA	NA	NA	NA	NA	NA	0.054129584290086186	0.7465528324932635	0.4756907346068395	-0.13340282092682854	0.2046093687189705	-0.0625725610228054	0.6865229352256952	0.004687730517795252	0.4603980160806973	0.3870037645727802	0.13589622465114548	-0.2247584929557287	0.1413224108479616	-0.23330932434082818	-0.00830144745580741	-0.23560513697877417	-0.6822085117171124	0.21460844566979986	1.1207625048141465	1.0029041974199941	0.5127966711442431	-8.0084210251119E-4	0.3009401069972961	-0.2625883814745835	0.27463634549278915	-0.6338732243415173	1.0009062106930227
ESD	12	sp|P10768|ESTD_HUMAN;	1.0	19.09838076750727	-0.4132470120587328	0.13718830541435612	-0.8443573928525003	-0.5893437941507669	0.25270312452063415	-0.4826790425422711	1.9663177113558508	-0.5292532175858984	-1.3292025970293149	-1.495954043482394	-1.42504178672197	-1.7264605215238769	-1.1178616155484247	-0.7005278904089094	-0.15416250777609797	0.7762268866121076	1.1174594379385567	-1.0558645739888188	-2.1199784217675797	-2.6470821539368004	-0.16996565854232637	-1.385556690696669	-0.9104580242223301	-2.072549101069051	1.8279654015692661	0.8527008982951401	-1.837094211657174	-1.1112682122267032	0.2463236412129408	1.6385894739962463	1.0037216392155495	1.7087018241353737	1.6866479504337981	1.0008709404511684	2.2510957030517718	-1.713991379833688
EXTL2	9	sp|Q9UBQ6|EXTL2_HUMAN;	1.0	19.107397496294226	-0.05011116010456895	0.20961829762838047	0.4172991755180204	-0.02439597903789892	0.15919735572594895	-0.16923416102616073	0.19097200021871785	-0.10054944944970501	0.5263107707714743	0.442950617438469	0.636324821918675	0.5810154696430976	-0.09920238668683679	0.08579256144674918	-0.011478356458430206	0.058320459870239816	-0.28064621533656986	0.3645747096837022	0.42121270283545975	0.40489028412394124	-0.008260836823391404	-0.42023553626631216	0.09637439830174799	0.3990881588720838	-0.09519874044932175	0.08854285777452997	0.29672620050638976	0.47848655816630314	0.7199691154092243	0.09936565116543505	0.06704660790929218	0.09861021525108171	-0.16813060764803112	-0.4514275721949179	-0.14257547739639165	0.7794527748667957
EYS	26	sp|Q5T1H1|EYS_HUMAN;	1.0	19.431417510581824	0.21183261796626596	0.11704327885820387	0.47595114232300606	-0.6685953516007226	-0.6453112562354626	-0.11372191172446477	-0.2996079711229065	-0.3399084943723718	0.9154499772515874	0.3876736354199011	0.7231379917409977	0.9403816493879642	0.47984973659955754	0.503823885489326	0.1542283204371202	-0.14399713475255815	0.01602382204726638	0.6134994037058767	0.8917792692663609	-0.5455025600275949	0.719098267296435	-0.723507572238085	0.2139323555024495	0.7208584235707156	-0.3660796770447985	-0.3214462557436182	0.3409770155764633	1.1611438141525432	0.9317367797598735	0.7886055766619284	0.4328141278915263	0.40065754379162666	0.3514666388230072	0.16673073749864464	-0.42690044810098193	1.180885357990089
F10	80	sp|P00742|FA10_HUMAN;	1.0	22.643042130271457	0.3759841246821445	0.3655167983803276	0.7146853059062357	0.14894388445053064	0.7811456397340937	-0.10949480002453527	0.17827908304132656	0.7736283379947029	-0.12498895147627254	0.24998557523379183	-0.021010182429125113	0.10312382133071196	-0.6525363377842468	0.02086738469752536	-0.03675026416656557	-0.04342137134450397	-0.3107499458298655	-0.18956735615609688	-0.64152776668345	0.4118987885544927	0.5151854046170006	0.30314556284514094	0.13671503521083395	0.34657742478725817	-0.2658186542577998	-0.8058181114623633	-0.16818490607888137	-0.09431829121120083	0.9719398324557496	-0.19488710715597346	0.07208801388050734	-0.22468443602241184	-0.7422362603167896	0.11248509103254278	-0.053249070951068234	0.10082144846662278
F11	52	sp|P03951|FA11_HUMAN;	1.0	20.165043815309456	0.8449358484569336	0.4871222341164225	0.42224210578755716	-0.15988030416464039	0.44850025481638145	-0.2741540835170255	0.16092465752834784	0.3415774609592921	-0.3431385023543849	0.244950190950175	-0.5597365110117951	-0.1765755031939351	-0.35118608821730257	0.2830295424311178	0.149715850375447	0.08910282271339653	-0.16438706730314312	-0.2593304604189939	-0.7353615810342804	-0.5579112554560979	1.0579419341829106	0.9737237475925795	0.14854319132860194	0.1330802184507589	-0.42961752843881174	-0.7246824527659133	-0.36818772176128967	-0.5062723839769441	-0.23543577629105705	0.324806537983112	-0.6177938454131997	0.25075673594849146	-0.27950994507044946	1.3944144685240598	0.2561814008738921	-0.0943927937672111
F12	69	sp|P00748|FA12_HUMAN;	1.0	21.444090926022977	0.4560264071313238	0.7125855301239801	1.5061845209476834	-0.21848503110869455	1.0882196154000692	-0.051496932780521476	-0.6902851937187933	0.6443362133643546	-1.0760285553719586	0.6875380644015623	-1.1871654329516823	-0.014726784071860344	-0.5550630505461807	0.819956641752988	-0.028948517140579888	0.2722119084943255	-0.4840811412150501	-0.9671859370537002	-0.31836791609205495	0.5144481680252593	0.12895456158004537	0.5305405272118566	-0.03655213185983097	-0.20709510741597237	-0.18742677178808664	-0.6503363816400523	-1.1210359592657788	-0.3690275791279096	1.2681190059694911	-0.22005204514205712	0.357907290234146	-0.051495050122379205	-0.02836959477056311	0.7326787247100306	0.16621672933107767	-0.6331850611844345
F13A1	11	sp|P00488|F13A_HUMAN;	0.9998	18.176709285505055	0.9192090785196472	1.1593220068648042	-0.07545374550315564	-0.06091224654914473	1.346737034550845	0.16222267996294804	0.24238240877548645	0.5511364698605146	-0.8393871881500758	-0.11848109458253919	-0.9716294476227447	-0.8340492572566252	-0.8693771167781699	-0.3782657205887494	-0.6371649392794332	0.020523396135891048	-0.08489923404536714	-0.6960336017867643	-0.9598197171347094	0.03513452140458728	0.895385621790648	0.6096634306649173	0.30746638599487586	0.2233843435364089	-0.4996662304283306	-0.3711696833732665	-0.7847464084558986	-0.9254408775571972	-0.47285504625022057	0.08684534297779845	0.25865859884635345	0.3419849608191923	-0.12537553644484234	1.4157065341706705	0.5298772827724818	-0.6969780683411457
F2	642	sp|P00734|THRB_HUMAN;	1.0	26.37307811517244	0.46729706752148736	0.4958558922256122	0.33879960966233913	-0.33042882819279296	0.9075369256998247	0.19485060283922095	0.31696192506793786	0.7050218029616833	-0.37184393286616535	-0.18566412350529848	-0.18917889947571132	-0.4258278373511786	-0.5025370911922207	0.046864652896204895	-0.49880537980681616	0.5213154538647125	0.1162984318641831	-0.3746561984649368	-0.7735629638644985	0.1829145013179918	0.3649971051117782	0.1069731078686793	-0.020107081112656466	0.17015170304585459	-0.044239479534395	-0.06920419144097067	-0.3749333950486795	-0.04689450654915506	1.1223143972176786	0.019144703386230866	0.156916927744974	-0.09900043777902656	-0.5004595168708317	0.002655366669117143	-0.6107196493719211	-0.24027672793561372
F5	121	sp|P12259|FA5_HUMAN;	1.0	21.590474291047975	-0.6630398203800532	-0.12383673856566002	-0.2989048796323859	0.17200150245123336	-0.47244777468403854	-0.3516684816408162	0.25927961066413374	-0.3453748316853229	0.5325265828252834	0.5622486429604834	0.6632932087550532	0.5738000515764661	0.403077283324071	-0.27508968935701805	0.16224919444615793	0.11247379637008947	-0.427429464290384	0.5167560180145294	0.3320461850792693	0.5018942724929047	0.34014686508136505	-0.07971923081221455	-0.028350329673836328	0.06101056294123408	0.255563836470206	0.6726778417915451	0.5497956234501338	0.29239641249944404	0.23862436274395282	-0.1362258162637895	0.014842383621513022	-0.09094446997767403	-0.039180236587217365	0.5411255518692695	0.023553643090957976	0.47729654162884394
F9	75	sp|P00740|FA9_HUMAN;	1.0	22.00747137251688	1.0642517566053087	0.603254901770609	0.023043902395178506	0.1548741228797974	0.5068909801984027	0.03958863142837643	0.16541275315352877	0.578728106807624	-0.0459057496541031	0.026523985927727978	0.2700482611025783	-0.5179785593762904	0.15031490575704032	-0.3399769866640403	0.20741533045140592	0.6384907346660889	-0.1466178198413015	-0.1999101235582188	-0.509918056663694	-0.5494354817538021	0.24337759234190992	0.7820520694386675	-0.13710582937861915	0.19420174280755242	0.09299507730456158	-0.41676266232670756	-0.07337651595119965	0.06391439037853663	0.6382229475149348	0.1804028062012497	0.5596282148898384	-0.3000713161754591	-0.028720184297972295	0.4405804994210403	-0.32281733947711544	0.08023208132535409
FABP1	6	sp|P07148|FABPL_HUMAN;	0.9996	18.1680643801376	2.3026988690966315	-0.17040719849718933	0.44887352489323185	0.26656102456242703	0.8222590930212395	0.008476440616168368	-0.024640017247803847	-0.22104487829014907	-0.3160878064803714	-0.3839181842596764	-0.9336107375163665	-1.1399717211540787	0.21971871019354827	-0.2295564964652428	0.0015451312002419115	1.7541789418295268	0.4709848326889414	-0.3062077857232355	-1.273085813393851	-0.28178191948967957	-0.2034072690932578	0.4151832267555058	0.209490940274347	-0.07497699855116169	-0.293857652041567	-0.26542965524712514	-0.4164136183619469	-1.5892306175808675	-0.26370283623763413	-0.5029583160467679	0.667200860703935	-0.4530239916896983	0.20934600234805956	0.023523696151771745	1.8103530323690489	-0.5676452572673121
FABP3	3	sp|P05413|FABPH_HUMAN;	0.999	16.230152033346084	NA	NA	NA	NA	NA	NA	NA	NA	NA	-0.6903940945587559	-0.9522433905841763	-1.4779266273993512	0.6585524612418614	0.6602935975176889	0.6839149607834045	1.4864527278761486	0.36394908925719616	-0.47573234963293487	-0.7578095697347189	-0.5729518864258072	0.4002723239331343	0.438966658314337	0.12021629937868372	-0.06491970671458747	0.004482912963177821	0.36512723488626797	-0.39058204618885384	NA	NA	NA	NA	NA	NA	NA	NA	NA
FABP4	18	sp|P15090|FABP4_HUMAN;	1.0	19.829939858313892	1.9150145432598205	-0.7628855927396998	-0.33530145063372885	0.44075624076303743	0.28635684890510493	-0.488311005933844	-0.849560756661532	-0.18566440583776167	-0.9525733175705624	-0.2212126386963842	-1.30654431467291	-1.4859734263349864	-1.1499922288053042	-0.9972834662815693	0.040068815722484885	2.169704391668156	0.511539398403877	-0.6775464388338195	-0.838802659825145	-0.3621904719104778	-0.9311584085304792	0.44652830397164145	-0.01183686694140551	-0.2950010350199084	0.8526797630968956	-0.8249884383930111	-0.6971527093994192	-0.6363331939540973	0.6126487525318831	-0.24879396224126538	0.579249196488675	-0.1957005416583062	0.25700504971971494	0.3229737765656937	1.5662251665134628	-0.9830438866530553
FABP5	7	sp|Q01469|FABP5_HUMAN;	1.0	18.014773734080354	0.850806407819066	0.9910134558898402	0.7074490937065328	1.6148514553144855	1.9965765260795374	1.1879298286890432	1.1791506860910292	0.6949640572986855	0.7591341769796371	-0.3823391451148508	-0.9060932161399999	-0.7256602596976292	-0.08014543682145048	-0.16506224334956343	-0.01609275485714523	0.5437598679574895	0.24514481661235443	-0.12131619700312513	-0.9170697218047525	-0.7582072599736644	-0.5774771542937285	-0.7500123205219706	-0.5571541796335389	-0.7758187397353704	-0.4599039649607888	-0.6732899507395826	-0.750227318363021	-0.36736201049589967	0.8755209338491561	0.9997611268116176	-0.0453706914483325	0.22208672008037933	-0.44920973858315527	-1.0428935294746395	-0.11956963594841596	0.02870708952984735
FABP6	4	sp|P51161|FABP6_HUMAN;	0.9989	16.68859088637157	0.13401529790074918	0.014049484181422933	0.12015873112228892	-0.1153619669768906	0.038778946388374536	-0.4404972261804083	0.14343521013485372	0.03244830017937872	-0.10125292892159399	-0.042083060434961794	0.31817956403823855	-0.19814474122880554	-0.22654079424876317	-0.025811639943039033	-0.21710490835977936	0.8779003388034763	-0.21544061766465106	-0.07453771327156566	NA	NA	NA	NA	NA	NA	NA	NA	NA	-0.6262239013421378	0.3327817126087087	-0.6295105036804527	0.07332421416829238	-0.24508548695822086	-0.7930498133866077	0.5849597063116745	0.9898354252712416	0.17149464552569693
FABP7	1	sp|O15540|FABP7_HUMAN;	0.9994	12.77780603019623	1.292543044942347	1.8709258172094687	0.5137836968979785	0.16216439070363808	0.805659377225739	-0.6570745408522942	0.21786471500160687	0.5537065166822774	-0.742303467606106	NA	NA	NA	NA	NA	NA	NA	NA	NA	NA	NA	NA	NA	NA	NA	NA	NA	NA	NA	NA	NA	NA	NA	NA	NA	NA	NA
FAH	6	sp|P16930|FAAA_HUMAN;	1.0	16.90934033466116	0.015528461968497886	0.5473784534023407	0.8138189404610925	0.06800244820602597	0.6283153844911586	0.4868993281889189	1.0276939165662595	0.47307785359605514	0.07328937204047703	0.014092466445739582	-0.4089468123804143	0.3594031107782927	0.6868378903048398	0.0438803022419858	-0.19119591400581282	0.6820506750766775	0.759361047437209	-0.0917172061737892	-1.629308980295078	-0.12993883551705387	-0.9839176137634538	-0.42037855799949675	-0.7996683053781117	0.7757482560372959	-0.23272081796836952	0.018348113610024086	-0.34321606191232945	-1.1774423929494877	0.23636210861875817	0.4358261217855395	1.3352186607958858	0.3392264895424075	1.017425113218703	0.29009277899133146	0.854152555508989	-0.22759469303096935
FAIM2	3	sp|Q9BWQ8|LFG2_HUMAN;	0.9995	15.898789499943135	-1.4717554120283989	0.11528448801573088	1.2913887855573263	0.266404678906075	-0.9427875336782012	-0.22796497313722774	-0.21731886445251192	-0.11246019835999732	1.44380493384964	0.9202118772908747	1.8139677204694613	1.2334390208839299	0.7911948109484572	0.2940619401016571	0.1035368987402503	0.4688873781277092	-1.4698928484847524	1.4472712888354806	0.7392967855806569	1.0256801062944874	-0.3636510726235893	-0.3436760508915384	-0.0604878229678425	-0.28156900010544783	-0.1063066859626276	0.9111848716444584	1.2617124843099727	NA	NA	NA	NA	NA	NA	NA	NA	NA
FAM174A	8	sp|Q8TBP5|F174A_HUMAN;	0.9975	20.163816917145727	-1.8691668876643899	1.1827148980779478	-0.35836574108159613	-0.749176933854943	-2.168388454319347	-0.2645538432544168	0.45957949482693294	-1.64877191156911	1.153993238112863	0.8154092252076746	0.8210612222539688	0.6851986961967071	0.19779755443888059	0.1771754669423382	-0.16076490463040471	-0.5920400126657999	0.009568222232329227	0.6951496166563471	0.7909359174366815	0.6611219271335234	0.20899950136641232	-0.8845088907181751	0.03933748963620243	0.12793161359112792	-0.05752843806347352	-0.26073195725119547	0.7230727906858014	0.31723836272317696	0.13734963470121464	-0.48706285251408765	-0.5001214937022551	-1.0143899221692187	-0.26622639163121864	-1.1732035683724993	-0.1610181805070292	0.544561002263074
FAM20B	6	sp|O75063|XYLK_HUMAN;	0.9995	17.660906398626317	-0.982309881725806	-0.778699784678186	-0.5534630848380653	-0.5704543168896654	-0.9526805786855146	-0.13433547255856126	-0.4963228023187707	-0.07533755989219415	0.24102366615621174	0.09416383318138344	0.4121023319990438	0.37685753219622065	0.033123341077458957	0.21476351180869369	-0.02524714296157704	-0.650787574982008	-0.64387744666565	0.058313952518741274	0.5820519739671388	0.7231385440195055	0.4822823508840668	-0.1282743047708923	0.25957589894468125	0.2250445565331609	0.3171809136487638	0.31188471026808884	0.3945496397274386	0.4264202804200461	0.23016138444328504	-0.10085680585626644	-0.06841710495936493	0.0425308216169773	0.22627233435567184	0.0363292343287096	0.2543347383618304	0.29455908311374657
FAM3A	4	sp|P98173|FAM3A_HUMAN;	1.0	15.807391286913912	NA	NA	NA	NA	NA	NA	NA	NA	NA	-0.09430490121475366	0.02121819249896939	-0.21917415154574993	0.17034389604298505	0.1212686684468629	-0.1281194024659955	0.043068163449546226	0.3906440889921994	-0.3126953236832275	0.25436831858660636	-0.32534920520337085	-0.09336277511051305	0.027304897283067397	0.27028108788757255	-0.162566226411887	0.6330707376824702	0.45062221005033987	-0.37217062065917794	NA	NA	NA	NA	NA	NA	NA	NA	NA
FAM3C	173	sp|Q92520|FAM3C_HUMAN;	1.0	24.504906223919686	-0.6171025345560341	-0.3278749062523323	0.16092099322132736	0.0074252217558026246	-0.8892242488947266	0.02812783741611824	-0.33628184240880454	-0.29246945966703386	0.687322400071809	0.4513700938592935	1.0063572986119014	0.753262419723864	0.30098666224839254	0.322807236533162	-0.053673994926384694	-0.34303511786191976	-0.1467508354706979	0.6404876381202875	0.8219932976860083	0.4692137118443753	0.26141795778197396	-0.56704923914298	0.14374596716837473	-0.04766198703841029	-0.10267451475415479	-0.2960775117740164	0.666346384039783	0.7330556092024607	0.6290300254650827	-0.3222072397550795	-0.2464754811125882	-0.37052284942730296	-0.4978219552411218	-1.2593757382701272	-0.3246064207042423	0.7695379855536615
FBLN1	59	sp|P23142|FBLN1_HUMAN;	1.0	21.393815283690014	-0.07703366767019926	-0.10764080135933796	-0.11001889225732331	0.3175716689377497	0.06971603769526435	0.2604770241679688	-0.4111728686941305	0.0069199043506209534	-0.5646744416585432	0.22582524121784253	-0.6582060097757192	0.39316605896902423	0.1330304667482367	-0.3114949299625218	0.31116613755716926	-0.318880258330382	0.04348632945208131	-0.3288454688051434	0.6032800945415646	0.2847293994408382	0.16066994409322488	0.6819246026290848	0.018249391862220854	0.2801348176085763	-0.6016638266281329	-0.18357090018007938	-0.2989264645021592	0.29749482292425133	0.5742159556430018	-0.17979225438972524	-0.32959560804333865	-0.21288535224942695	-0.06150262075249735	1.0042353143969933	-0.22468878884177457	-0.012678419024634735
FBLN2	18	sp|P98095|FBLN2_HUMAN;	1.0	19.269699375280773	0.5633528438071744	-0.09391547578965298	-0.01617745515194713	-0.2956585021096805	0.4046440384377714	0.8982659655881857	-0.7340033309833913	0.16307217710424649	-1.217163185009421	-0.35589534451511984	-1.2516860383691806	-0.7628722151571381	-0.670009689723821	-0.2906017813712882	0.6435655463041856	-0.5883487383913897	-0.09050665588020834	-1.0031084823840288	-0.7678996588807969	-0.6439478865828834	0.1894882311094972	0.7044177075708706	0.7257679488936821	1.0153851517657535	-0.3335841324990221	-0.0640498229856199	-0.8868900558981467	-0.8696413182520408	-0.6301014291731066	0.343986895209051	-0.32543648485429877	0.022820239653905006	-0.3529510286792936	-0.1293965208494594	-0.6339036742922319	-0.7256853464447248
FBLN7	7	sp|Q53RD9|FBLN7_HUMAN;	0.9995	17.472209256350165	-0.7479545289457228	-0.29026230656290064	-0.1151097255228839	0.005714543880901424	-0.20534800965026356	-0.09379292823683727	-0.05782884390989196	-0.9186763535978653	0.49359509830705806	-0.02995717656356689	0.607941786855219	-0.702255781651786	0.037437048172854315	-0.23948368515196083	0.3678931520647648	-0.06816613416534878	0.15139259803877536	0.664977498198331	0.07971583061546283	0.10360678452790495	0.20613637915835925	0.4824785832965448	0.38042663790771325	0.025295050528392427	0.18127753130135238	0.26758124122280336	0.2749548647164657	0.026169195399118106	-0.1889899654044882	0.25938929909174746	-0.12950210692952613	0.16755013089554982	0.14871468733320725	-0.08738644985253785	-0.2579546119530134	0.44599752392401015
FBN1	156	sp|P35555|FBN1_HUMAN;	1.0	21.246859371044177	-0.2612548813320421	0.05209219249263963	0.07860941657366638	0.2119477727606478	0.022602863848790733	0.1352439660701057	-0.059695508768993655	0.0797759738428363	0.5791826707946908	0.42263279756762095	0.878082910352393	0.5809138208547715	0.6144580290269839	-0.014620842579614823	-0.0737763639418283	0.22399724377597519	0.10520771580155497	0.4678900632343961	0.6167280278619431	-0.2631793344047644	0.061809437373617104	0.2661735701312482	0.1850140757644363	0.0021200257643356757	-0.4142076728855373	0.7068836088439898	0.5047554122130249	0.6224788253907589	0.19430703623780943	-0.30288253603662785	-0.011161401142934402	-0.289666354991037	-0.25818145478975474	-0.19078344656189827	-0.035809700426616686	0.66222437127524
FBN2	5	sp|P35556|FBN2_HUMAN;	1.0	16.268502468156605	-0.009675178308120813	-0.06218581408950552	0.24864173462095795	-0.1136543746952956	-0.19485858705235426	0.0947212097571466	0.5178416673148662	1.0607362802536269	-0.11786401015578418	-0.4156460235786401	-0.2697670363977118	-0.60265857904262	0.02020421847998355	0.15519196387664014	-0.31376514874931694	-0.08770440867795948	-0.05271879693061621	-0.5580300382784493	0.06929200139353409	-0.6711795103440377	-0.5159276395550747	0.4996611802705786	-0.6861828756863586	-0.6055839518716195	-1.0664093886312913	0.3297115983500962	-0.2418206894007522	0.8253844855363535	-1.2508180547615684	0.12986576804557703	-0.282099441741253	-0.24720412380192958	-0.3244757059495029	-0.5590304293794972	-0.8844396946011592	-0.33066134008470627
FBP1	6	sp|P09467|F16P1_HUMAN;	1.0	15.75957917696648	-0.5266192548591562	-0.4306584430535372	-0.5057412598620248	-0.05638766173647891	-0.07724517864095404	0.47158607173361666	-0.17900166944795526	0.24388216481315972	-0.9809062854130883	NA	NA	NA	NA	NA	NA	NA	NA	NA	-0.24490382033015035	-0.0729563085435867	-0.28688844763856336	0.31822564391401365	0.3431189389410294	0.6607558560120768	0.30569933516058745	0.43524465836404147	0.35314292470898323	-1.379126973820004	-1.6442212361053752	0.8178947129806629	0.4745166571049557	0.6330730254294066	0.1616827656271198	-0.5584454722717371	0.550105690415597	-1.455694897338411
FCGBP	573	sp|Q9Y6R7|FCGBP_HUMAN;	1.0	25.023277890639335	-0.10901149437535196	-0.3445784883362153	-0.6011876002458125	0.82332341718483	0.28837937607807707	0.8364370793018878	-0.6922839924516104	-0.29411402497244676	-0.33386206150424647	0.28519143581827944	-0.30070535087758765	0.06355710560101002	0.1917874765435683	-1.0369363490825991	0.41479883636426784	-0.5070482259760016	-0.2074017917839983	-0.32989033551994584	0.8791173741157907	-0.8415581645484398	-0.08100320613019063	0.12688640674041096	0.29690537830530417	0.4654581059121301	0.4330707754315841	-1.0015380792701247	-0.3503185633430803	1.3444835833212205	-0.5670146219387693	0.6396390787882176	-0.9272039051002778	0.16593203533714984	-0.5006078445580702	0.21332664392830303	-1.0150967918032645	-0.15896123241348814
FCGR3A	5	sp|P08637|FCG3A_HUMAN;	0.9999	20.328239088726534	0.4836694047380856	-0.042438932268031415	0.4890154876772064	0.7473460617252696	0.5959947511120696	0.05166792001392473	-0.12069236165728725	-0.11382291237795172	-1.0203884873140647	-0.2476916507004745	-0.4667393686655008	-0.48724367434096116	-0.49886681836349434	-0.7048507565264197	-0.16647068811580468	0.1382127171045493	-0.07836418022580283	-0.4865834813475036	-0.9714908367194814	0.23360471644225722	-0.2565368131501491	0.6606825171597803	-0.48405092023041973	0.5683416649300477	-1.1337899346128313	0.20648617911135947	-1.014389802387707	0.18383639211586056	-0.08941234996648717	0.07659775154380544	0.5511789563263454	0.4578747758438668	1.025653235002748	0.7077157426311338	0.550475324522214	-0.3168962696021147
FCGR3B	18	sp|O75015|FCG3B_HUMAN;	1.0	20.414901927121043	0.8465722670506928	0.0020862006342632355	-0.2632091005868409	0.5050394072724051	-0.10901457007670157	-0.05588679173709821	-0.1623472273007689	0.298921870316434	-0.7749655496557675	-0.07309905524685334	-1.3985448255668413	-0.31222304887848473	-0.49066245148399146	-0.4424252589866269	0.3505132098562269	0.1523304360248483	0.14931211865783123	-0.946375752134526	-0.718512374920464	-0.2581635044828179	-0.29394752114001177	0.09431906690710612	-0.15334087502922156	0.3996518567304981	-0.022199063605070624	0.022150782978870964	-0.9085571721979449	-0.05006522217559217	0.09040995304765254	-0.5860340698566135	-0.6501531129220277	-0.560291533885116	-0.5505044849011442	0.4555192713997904	-0.7269734159253041	-0.4641337525529732
FCN3	17	sp|O75636|FCN3_HUMAN;	1.0	20.21253862514512	0.4515698817027438	-0.4570637621571043	-0.5046570851945775	0.18661354859080692	0.30662475609137285	-0.6634508030937907	0.6019502891561599	-0.13475667990875717	-1.2608300828400814	-1.8973692575739296	-1.291566560451877	-1.3207122173326926	-0.6982883317211006	-0.7977725004447995	1.117786930906334	-0.9226031420781009	-0.48992052992741364	-2.046476244638093	-1.7954081151020214	-0.6456784564054114	1.451892703353995	1.0995225756749836	-0.4413645533314279	0.8637268894613359	0.21541327587434678	-1.0417124365340236	-1.745979101862206	-1.9583782167039705	-1.4461592709255058	0.016547982816663698	-1.432941806146654	0.6116910773373467	-0.9035396131392712	3.0361167670192177	0.6581644669360944	-1.0939960669865432
FETUB	80	sp|Q9UGM5|FETUB_HUMAN;	1.0	22.92126821244119	0.8441911542404661	0.6000522012363421	0.659700670799416	-0.0871201912580224	1.1092244969942247	0.0993323372791437	-0.04874461667709351	0.5965059015318488	-0.1552978124253781	0.016243745361272488	-0.12577007155524855	-0.38517665310078897	-0.3964742801998029	0.09271613191209038	0.08977106843719795	0.25505922604301645	0.4974780660179805	-0.2924126522946473	-0.5582465103178444	0.39006519936403805	0.013099627290291682	0.391523115493591	-0.30096091859619367	0.16968232093827273	-0.2857698370168973	-0.15370452076765773	-0.21222867584353722	-0.17704062979981616	0.6798684005917224	-0.3762036592914102	0.03814927122425793	-0.3424575332863231	-0.38995107048489874	-0.13663556132885812	-0.3944033835964875	-0.12599359046888559
FGA	358	sp|P02671|FIBA_HUMAN;	1.0	26.16148251719482	0.8755998362884183	-2.168459678475533	-2.326365600822192	0.8893943321729791	0.28431467526856835	-0.872436386807987	0.03451339933426212	0.3825060988530051	-3.0982272963449993	-2.513192952472446	-3.591551743135027	-3.3073222840548038	-1.7608206941191242	-2.9910891875241488	0.6047568779652712	-1.8409445292374773	-1.3780493078153206	-3.41012864302085	-1.931755598367011	-1.2733896991536415	2.451909602925284	2.1170456399148385	-0.0321157000797756	0.6176668973450004	1.1548570657146775	-1.3451384222195584	-1.9461508677154065	-1.7273573014321308	-1.468984189033403	1.5133749961527245	-1.172429364382082	1.198581139299809	-0.09836453640608589	2.6224821579596984	-0.3990041599139076	-1.4638499830963223
FGB	420	sp|P02675|FIBB_HUMAN;	1.0	25.873172483898898	0.9071117736408425	-2.171742184576937	-1.982448912064437	1.3021983405031223	0.37739839823308685	-0.6247647597665127	0.2168170094141324	0.7148854480051758	-3.10403620001788	-3.0581762521487406	-4.259391119832985	-4.15987240987041	-1.684381805518647	-2.9768649430908694	0.7214069230647935	-2.2644516432818325	-1.4996706069568768	-3.801690732653288	-1.9218787550728411	-1.3902187372518604	2.2620481655175655	2.4919538008482283	-0.2227321020066153	0.7061869897416702	1.6298630296176513	-1.1121292651637082	-1.684227557434971	-2.117404981319105	-1.5965826110088095	2.623246297435723	-1.1087259837324641	1.9528912424167144	0.011217359305714325	3.2065228276429227	-0.4712838682813185	-1.3538463651190558
FGFBP2	15	sp|Q9BYJ0|FGFP2_HUMAN;	1.0	19.92172911134904	-0.19977339041117403	0.42864759605662517	0.5057285809445853	0.4682077243532303	0.29986409865181507	-0.39040272714275304	-0.32204129902453715	-0.2456652921080842	0.1530952224152391	-0.0529062453113367	-0.2035241926615119	0.21179678688350823	0.5989595471786306	-0.42911081946535035	0.03973224144500431	0.08636261039518622	-0.25463269388944987	0.384385398710414	-1.0366994107535517	-0.5278376807814276	-0.3348387981757557	0.35144678956543984	0.30231465998896656	0.9365913457375128	0.12224597709727325	0.6273480863752621	0.19528144871068065	0.46479315358361317	0.44071255798112574	0.06572697423756946	0.09641786752179637	-0.15958241792718564	-0.6160880312377266	0.9391338402512055	0.5993916039748406	0.4391124943193354
FGFR1	25	sp|P11362|FGFR1_HUMAN;	1.0	20.418753403963468	0.17354294026563366	0.4963192605173399	0.35247846556637885	0.3737227495298798	0.668128353128207	0.1000355277019267	-0.053207577964258235	0.23862976771895816	0.5348596576658289	0.36807130769753194	0.6003754447281486	0.29292029854761203	0.048372542367340454	-0.08208746240368825	0.25066348956255435	0.13742995702083505	0.026694720546144524	0.3548547451054329	0.37453324027200363	0.24770943478124607	0.06454059512780974	-0.012103421456549412	0.09505007835309964	0.07512169934138013	0.09264838907279538	-0.2739483814018939	0.5135883102165231	0.2004687613846854	0.46351388959667084	-0.17338156406420158	0.5032073897664171	-0.08289357204075554	0.11860894090707497	0.40554834123430084	-0.2995040318199962	0.5775949608582103
FGG	355	sp|P02679|FIBG_HUMAN;	1.0	25.55452194350036	0.863073613836872	-2.2124847487260793	-2.206568953384063	1.3762252619166242	0.2889298749942384	-0.7533096448903649	0.15148476282873347	0.6989478704392411	-3.2167179653709392	-3.18298241906329	-4.742003058941496	-4.448966872119872	-1.7821221426191207	-3.2435091348165477	0.6979913382604419	-2.4450948266605117	-1.6329119087760082	-3.9596459863812115	-2.89231002463017	-1.7583651417688149	2.5184525378929554	2.58658740906281	-0.10291265783109882	0.7670446390335495	1.8637531389228008	-1.3703382816302536	-2.08328638337143	-2.390786780692473	-2.476589876227223	2.6195036906761278	-1.3501979072662431	1.9124451223800314	-0.12161558364456226	3.2642800698658494	-0.5369955572931477	-1.5673739097459194
FKBP1A	6	sp|P62942|FKB1A_HUMAN;	0.9998	17.92707195507002	0.6769796878325369	1.1157486436656727	0.967315263862969	-0.39659765056988494	0.8044875722219231	0.815723384208292	0.4009775762979011	-0.3220718065824233	0.8800101036940569	-0.44431268324598516	-0.1079721348322491	-0.019186940396587637	-0.18336124154661126	0.00842272633173824	0.07269359905555639	1.0913589763931029	0.2711930611173168	-0.23894079280578673	-0.49453264838116606	-0.7103424203394919	-0.4589629818980945	-0.30751459286539173	-0.4309235178003137	-0.2979777111321771	0.3305533226197013	0.7282992011377694	-0.46182815674010236	-0.5841466349200588	0.24915234749781145	0.33378809100234097	0.6486072978118669	0.5026777189185996	0.9011858737624596	0.4370970482089316	2.2120638431824036	-0.27160377035328764
FKRP	1	sp|Q9H9S5|FKRP_HUMAN;	0.9994	12.77780603019623	NA	NA	NA	NA	NA	NA	NA	NA	NA	NA	NA	NA	NA	NA	NA	NA	NA	NA	0.07721481421252907	-0.05800236264590275	-0.32424649874486233	0.06067526335208129	-0.22684299373043526	0.05513775136023069	0.5307028416725568	0.5045187159614333	0.2459476772589131	NA	NA	NA	NA	NA	NA	NA	NA	NA
FLG	2	sp|P20930|FILA_HUMAN;	0.9985	14.302408934739049	NA	NA	NA	NA	NA	NA	NA	NA	NA	-0.42294504320571313	-0.379924262783208	-0.6745753074613372	-0.31390265788533833	0.09678547886682676	-0.3210699607922187	0.545115335621837	0.3725258566219267	-0.6915471092808776	-0.9140193323472756	-0.43858206792329923	-0.466911024202616	-0.5408402242439561	-1.0450494671266553	-0.9934433808712204	0.42890547388763656	-0.508508836712096	-0.3910268709932172	NA	NA	NA	NA	NA	NA	NA	NA	NA
FLG2	2	sp|Q5D862|FILA2_HUMAN;	1.0	13.738200926779902	-0.23827266159794824	-0.20946315514786118	0.4570900229481287	-0.9066511410433646	1.4350719522782214	0.24385113021390303	NA	0.21931145511762118	0.21230260835180959	NA	NA	NA	NA	NA	NA	NA	NA	NA	NA	NA	NA	NA	NA	NA	NA	NA	NA	0.5790233204839565	-0.6073687709417772	NA	NA	0.8094076103139694	NA	0.3318456955333815	1.235168361983483	NA
FLNA	6	sp|P21333|FLNA_HUMAN;	0.9993	15.037681100854861	NA	NA	NA	NA	NA	NA	NA	NA	NA	-0.576766721458009	-0.9154093321919547	-1.399188446067912	0.3221564828770993	-0.4694398921460925	1.6630179163916878	0.7207409048201452	0.7312410070260658	-0.2493869972977656	-0.4348123849586729	-1.1932839043681032	-0.16493901785942233	0.5382166080765121	0.22049973893149666	-0.7204895191452398	-0.29912510753713883	0.5781008668657357	-0.4516386298657977	-0.4559527108156529	-0.28536850397834	0.27998186461752983	0.4761412596693022	0.505926504244159	0.687335926516834	1.5091228905409118	1.729932281565353	-0.13704788027665593
FLT1	5	sp|P17948|VGFR1_HUMAN;	0.9996	17.088593359601624	-0.869468433705741	-0.08865309118030762	0.22897341679286765	-0.5252687650510781	-0.8966805465641787	-0.5211141218569182	-0.1883211740031534	0.10932828100536796	0.30658540930547007	0.8255481151163799	0.46004771238386466	1.2113710197146705	0.04217551445450729	0.05675737602559128	-0.4970647966045245	-0.33878304248126945	-0.4297555816500527	0.18378924122273865	0.2534285744765201	-0.18400518393053922	-0.7033062875596534	-0.5920017492495049	-0.2839916853547306	0.020806685336990594	-0.23528089138486985	0.19944572237006497	0.6228481313435843	NA	NA	NA	NA	NA	NA	NA	NA	NA
FMOD	4	sp|Q06828|FMOD_HUMAN;	0.9961	16.916405779322698	-0.03869536562894105	0.5356783463778578	-0.02354804223574103	0.8351627285376795	0.3362635085452723	-0.11483778515535015	0.9122914345335769	0.430192370199892	0.9489821652282715	0.10523624865775272	0.18119977566362921	-0.3376924385086921	0.315760987072887	-0.4502489697498042	-0.41365571006276625	0.31704619804980094	-0.40735001758342637	0.2512742762179423	0.8113253755330048	0.49533246317605695	0.5287919158106189	0.3766409970299982	1.2024702278513102	0.5663195646850396	0.2619116412698026	1.084730390943161	1.3304603871120602	NA	NA	NA	NA	NA	NA	NA	NA	NA
FN1	146	sp|P02751|FINC_HUMAN;	1.0	21.02803146645074	-0.08904905108902739	-1.1003816242453945	-1.4017722464525368	-0.07800629151390304	-0.30757408469278147	0.8278198183631922	-0.4232229567909247	0.3060772979476152	-1.438146033857286	-1.3604512660274901	-2.1847614690550627	-1.7861002733740214	-1.152595413643812	-1.4192416888138482	0.9024854885873239	-1.060538398943688	-0.538222645659233	-1.7424807040990755	-0.8877659978499937	-0.8911663661207481	0.8396458671792897	1.6909671038682	0.5446625347463927	0.8708539636205219	-0.5458413720144653	-0.784167758515558	-1.2146067535005933	-0.8348699058462796	-1.5558590450455583	-0.23443685417602023	-0.4705514227008365	0.23137995138937928	0.3735292441615652	2.0141970426310323	0.24091208817183762	-1.3157989022889183
FOLR1	8	sp|P15328|FOLR1_HUMAN;	1.0	18.04438829471355	0.11718695298121773	0.5959965615425018	0.6054960663627904	0.7997057840233817	-0.20915382231800805	0.30941453164220967	0.34328092581331937	-0.14685092821594026	0.828524845362749	-0.2018546033579156	-0.36217372763021816	-0.5529034883844268	-0.6997821335541095	-1.263828334804189	-0.5549400113931764	-0.017042704709473	0.3083422246817289	-0.4931514145508835	-0.4123891277143352	-0.3267207714704714	1.1362120465863157E-4	-0.27520802342290374	0.7356288291428408	0.4994511177177592	0.9224227033182237	0.951051445188341	0.9105774969563463	0.5722991903406682	0.6099114007646786	0.6653431852194229	0.6464234039659855	0.3281388092737947	0.40100754845598807	-0.5338974942667853	0.6648156517856645	0.885585698848061
FOLR2	5	sp|P14207|FOLR2_HUMAN;	0.9992	17.71338874740153	0.48814290529753634	-0.12363791965292403	0.1166897140255001	0.32937425251157926	0.26807057944766477	0.018688780792617266	0.317263412081628	0.18972794109873536	-0.4564063706184691	-1.0608618609155336	-0.9413273879891055	-0.9642705591542562	-0.06527956888592756	0.11646525043321088	0.23162790676302514	1.0529513984256678	0.8138022807360077	0.07626717952040529	-0.7816503928817911	0.465977065822889	-0.2993896124139268	0.6745807245399345	0.09406955242533055	0.4397576157530074	0.016799840506416697	-0.7423736482574945	-0.3423452077234259	-0.9400076844186231	-0.872379857449646	0.3652835253669773	0.9687689148300427	0.35868189218515045	0.8670718843581167	0.316713038115509	1.017026895229371	-0.3863891855370447
FRZB	69	sp|Q92765|SFRP3_HUMAN;	1.0	23.620812614734763	-1.0668618655130455	-0.9981809621350681	-0.543082720141264	-0.3562070964396069	-1.2501888481901204	-0.7042973408937065	-0.5203425904556589	0.6754588131464612	-0.9041949848185884	0.29885934885045096	-0.7983197051065001	0.08807663096598173	1.309565245463936	-0.22849430032326534	-0.11941020136860114	-0.2860414126435993	-0.27779595269989876	-0.9325057702993522	0.3583373040165485	-0.5278275434240935	0.14645694242458918	0.3137280644072131	-0.26469570924524444	-0.44723347051109963	0.010896685142632645	1.7732666001230442	-1.1313401238114125	0.6165251631121023	-0.3639488334003085	0.18868215312314263	0.5257508870747767	0.041332488543443624	0.8000011643120928	-0.49782774686545395	-0.07925126083882361	-1.02722191587391
FSCN1	43	sp|Q16658|FSCN1_HUMAN;	1.0	19.92826248294691	0.4611238522186234	1.5605613995590524	0.601258934445803	-0.6737888256018092	0.7548685122333474	0.48005234232893557	0.6009377514763665	-0.34239810870797527	0.3413709686460291	0.12727163474435077	-1.4967237695415103	-1.0843671506987285	-0.8681492320542472	0.1567778394771846	0.22433290388339255	0.6574030930020438	0.394956232447468	0.11962663081859848	-0.8015191568251021	-1.4979542311737095	-0.46303163897455546	-0.5682577545888563	0.00844149050976295	-0.4958068399372544	0.6073780545207454	-0.6022427224755944	0.13268180795664009	0.22252596765465382	-1.0021959141324954	0.9603246097675759	0.4588582920165649	1.22914281789273	0.5562932298947674	0.05081881492322804	1.0307837396984327	0.19012577397789343
FSD2	2	sp|A1L4K1|FSD2_HUMAN;	0.9932	14.899788106159058	NA	NA	NA	NA	NA	NA	NA	NA	NA	-0.4855849241834349	0.07171038827598908	0.036992789207050514	0.3497136855777936	0.017077684867659926	-0.6309722878935977	0.4309697036078193	0.3135947406191679	-0.30587531368661924	NA	NA	NA	NA	NA	NA	NA	NA	NA	NA	NA	NA	NA	NA	NA	NA	NA	NA
FSTL1	136	sp|Q12841|FSTL1_HUMAN;	1.0	24.654504683380328	-0.20083493209846104	-0.07539273150570924	0.016948930983908816	0.5159785316353167	-0.38552775749881185	0.052527131585772935	-0.1987188705698575	0.18309942632642517	0.5410473007411736	0.2983037975410632	0.7682419270652381	0.2640171088905898	0.49126245235346166	0.4238173876175013	0.2255588598324909	0.06371845280052923	-0.06353698526100615	0.5575172506412489	0.6794362824125111	-0.3220609391765681	0.05101965010064058	0.31432486355466605	0.20837373765875444	0.20662577512251756	-0.0825892780323092	0.49709084697048667	0.46949169113039524	0.4522932291489101	0.2889995493365607	-0.345741200366235	-0.030487171205188623	-0.28383951802509966	0.16294228349231688	-0.7312515256435814	-0.48036082466715335	0.6560590279588414
FSTL3	2	sp|O95633|FSTL3_HUMAN;	0.996	13.60990058232034	NA	NA	NA	NA	NA	NA	NA	NA	NA	-0.4960813829622701	0.19222667814791583	0.1649113858234763	0.013490023739458845	0.5463690474849097	0.02866377413534238	0.15554747830409887	-0.9738870242167543	0.36020120434150193	0.7427798710126732	-0.8634031819274419	0.09105695295241434	-0.8296203232383181	-0.6180872268000774	-0.4324346715151415	-1.1906769327785587	-0.29151054035984103	0.2506776722851356	NA	NA	NA	NA	NA	NA	NA	NA	NA
FSTL4	45	sp|Q6MZW2|FSTL4_HUMAN;	1.0	20.556940845563265	-0.739815647677954	-0.4673067822629493	-0.44082288863749053	-0.7654558829159024	-0.8009886849210996	-0.46330736482317114	-0.32448570467198934	0.06751048088815637	0.4760041106655035	0.6141523319864532	1.00608020537396	0.661319750686296	0.39663285685241645	0.06727884462694877	-0.008315465154503876	-0.4816850215615114	-0.5026184181306146	0.4515195725808905	0.8044643521853319	0.5099222470422173	0.41976438302081087	-0.3781838584489048	-0.09927501387089155	-0.5137445327592487	0.3306441439230521	0.46197824865048354	0.6567039646557298	0.5818823490247431	0.22577091655003745	-0.4630567374682988	-0.3160317990811601	-0.5473999537154741	-0.287507763402302	-0.9838209565966105	-0.7911743777965015	0.45704666606114497
FSTL5	147	sp|Q8N475|FSTL5_HUMAN;	1.0	21.95030042119574	-0.6959914555055029	-1.1193006994418413	-0.7541168111654111	-0.531006929176602	-0.758893045595272	-0.2922473208302101	-0.15130362275396614	0.1597592585449643	-0.5799627632205833	-0.07765038736087337	-0.3839465058758873	0.12179143494315259	0.8479173345832511	0.3351431800682514	-0.3887785239700179	0.004399339381994771	-0.5577566990920797	-0.5659931995695473	0.7118982589462393	-0.3223657656346459	-0.012519130974269377	0.17769867844619291	0.2325347243657303	-0.3774700745647128	-0.020577384825847478	1.273397075370287	-0.6023607649520475	0.7247840150128524	-0.24818593799895616	-0.19782300342865966	0.07228887913110071	-0.4243813872275579	0.7038493503583219	-0.7004550240298348	-0.3776401967140881	-0.4437433344088433
FTH1	9	sp|P02794|FRIH_HUMAN;	0.9972	18.65390117651059	-0.8173377133138535	-1.379819991597171	-1.4781266556930799	-0.013843635857575975	0.036834599736080165	-0.20180691707716658	-0.29002908388063187	0.06671968917541804	-0.7930872809254992	-2.3495887755918226	-0.47553977658455304	-1.9184511789036378	0.418797203954719	0.4403182218912898	0.6087618828934822	0.8629036413037579	0.908292357780681	-0.6074252935365436	-2.597931067315785	-1.0664879285948565	0.22736919747975337	0.808781308395381	-0.17011889911440203	-0.8569132996193702	1.4483562536483796	0.5314691801971643	-0.5152195723883066	NA	NA	NA	NA	NA	NA	NA	NA	NA
FTL	9	sp|P02792|FRIL_HUMAN;	0.9996	21.1642568035896	-0.8937731539022149	-3.978503243558886	-3.5814036391417714	1.2872273892456159	0.43567772855021314	0.4466478959708944	-0.09917855444887902	1.1602425966936298	NA	-3.132965176648094	-2.257439407748097	NA	0.42951928691473595	-0.06310056223991634	0.42457469029576167	0.3587612543862111	0.3957685225350289	-2.5002203314829945	-1.578899342854295	0.05539742628872091	0.12649456514454416	1.2028952990966335	-0.18398366374409214	-0.9167019575162869	1.4735599151789027	0.3100644112751274	-1.159921570154367	-0.18535203177154047	-2.301444295584612	-0.0053871778450638175	-0.19758887613565435	0.017879102311543882	1.2838287870445146	-0.8371202045843926	0.24348973587944922	-1.420040301894101
FUCA1	42	sp|P04066|FUCO_HUMAN;	0.9998	21.957487272865112	-0.4469011180144946	-0.37395288871069887	0.3160896865410381	0.6782965206482876	-0.14212205123968236	0.18011006067954138	0.13705679425403527	-0.4511392064535098	0.42776438897037883	-0.29519727381217287	0.07974426854252803	-0.3532558021433587	-0.01722300480677008	-0.14935889830765436	0.1417350454280033	-0.1257006892080632	0.07188287324718523	0.17996725174867834	0.7061939451247063	0.39642533658461865	0.36335173775863483	-0.2908113018198355	0.6307528657874881	0.7997417822729154	0.364089199445639	-0.7073414078212039	0.5729244519220504	0.5979042627530666	0.12371135792577093	0.26926899033696206	-0.11220576804632554	0.3686475703323575	0.045648792164254104	-0.45296115206651066	0.06718655067025203	0.5979559583067982
FUCA2	82	sp|Q9BTY2|FUCO2_HUMAN;	1.0	22.761790133364812	-0.5991095269198397	-0.21369785741277258	0.71249251001427	0.584915316165743	-0.2531805980741684	-0.1822125292734782	0.47807817038563805	-0.40006810539923165	0.24612613850827225	-2.028497411856085	0.5448673522926195	-0.22644052939538195	-0.05963066900906222	-0.2683026913506046	0.49932300248910266	-0.3766261017991397	0.541530745287889	0.14749485138779939	0.13065168599690669	0.5884680465723608	0.3017365953829061	-0.7617523633787888	0.913942287920114	0.2839985815284396	0.5292832876571576	-1.6857349974982618	0.4022411125458554	0.8993828860400899	0.8001417033590084	0.2680260697493688	0.16023246162676497	0.31430481102925345	0.25673604376428116	-0.6723132309561635	0.020758389233589192	0.3418203215072646
FUT11	6	sp|Q495W5|FUT11_HUMAN;	0.999	18.7437068054232	-0.02420703583829731	-0.17203853205708963	-0.4581868313909201	-0.10290661799476375	-0.19907276453980138	-0.06145606468906273	0.2857938751141509	0.058843740562169344	-0.37046552017770695	0.0033094512853093505	0.5463681892215653	0.27684479093717407	0.16439601829756745	0.46442411358578983	0.43724415558340546	-0.2875741961119491	0.17446786446877738	0.20941010905209367	0.32759618946972235	-0.014356271340982829	0.1920154651565391	-0.4709747802544566	0.3311104808363021	0.3704027231545761	0.19498829957164387	0.19574712869152044	0.16717455558367966	0.36171523393925353	-0.002148437530554048	-0.04811694254583809	-0.20994522317659836	0.07637483692176428	0.17325601866892804	-0.8813246058716215	-0.2794683851140034	0.21130037845763283
FXYD6	3	sp|Q9H0Q3|FXYD6_HUMAN;	0.999	17.325307814554353	NA	NA	NA	NA	NA	NA	NA	NA	NA	0.7225848512386328	1.237789189166635	1.1800257350856374	1.3484675725212099	0.4863765960588742	0.24768160709343867	-0.2207205127031031	-0.6146649224484868	0.7661087535920466	0.5698712399944421	0.8265168274414574	-0.49573155738071106	0.31355522495914734	-0.24427292255820188	-0.05009839900249213	0.3000534939901729	1.6336570330282925	0.6705334078782066	0.8712620725998241	0.44093363825030707	-0.6926794652039385	0.25152341650083176	-0.5002998433938499	0.04372082065350824	-1.0457953125027082	-0.09207669778715655	0.930073965977348
GAA	36	sp|P10253|LYAG_HUMAN;	1.0	20.800004472391485	0.0	-0.11056644408238991	-0.022076427953908073	-0.10594730755923987	-0.20168777175880415	1.0275488168978946	-0.36381547112107704	-0.10389500831319687	0.14609237736302338	0.21940905949962364	0.4891163325503629	0.2586781777488625	0.5696624716185084	0.09038590228995869	-0.03441613608689309	-0.284804882738106	0.0752847808456405	0.28853316501793635	0.3722366343392878	-0.2963922663657437	0.09747661045873146	-0.8319138208316499	0.5813378242835503	-0.39145053444452715	-0.6009335049084723	-0.0765246963242765	0.36441179880897945	0.6444340445912391	-0.4306734704943658	-0.24117698312393454	-0.0660352652370042	0.05754735056002769	-0.04870790450215168	-0.8293822096855177	-0.14140267997759182	0.48848293357623085
GALC	7	sp|P54803|GALC_HUMAN;	0.9981	16.85683330127723	-0.16747276005014555	-0.07327435317126874	0.1322891294079076	-0.5844717491614491	-0.3120484574216835	-0.6306166119341778	0.012251178200815005	-0.006199405753715581	0.5319768109283918	0.6377395869283102	1.0615340573582768	0.6322028738946823	0.08832495869934798	-0.3347991635691274	-0.23006481238562326	-0.06515763570291355	-0.3458851484373806	0.7468282231925611	0.0394462848251953	0.029284122964141623	0.30288148875517473	0.007077274010157453	-0.23426548772515954	-0.1894101281792726	0.19628301130205505	0.011200885789969917	0.6198638571340727	NA	NA	NA	NA	NA	NA	NA	NA	NA
GALNS	18	sp|P34059|GALNS_HUMAN;	0.9994	18.74909414941103	-0.6426312110745069	6.136042135995723E-5	-0.022757538612615313	-0.1004043200118252	-0.4964450286539659	0.04680626741954974	0.2693425011141031	-0.20712090473438138	0.8498384020824941	0.8488322737256899	1.1109019452675954	0.8160686081113173	-0.11888141868285684	0.12995410700890098	-0.10809066964168501	-0.426300620662146	-0.0732546731013155	0.7899865229517005	0.6435291106092063	0.5466485191012636	0.19710374450707802	-0.1424237803830204	0.31822751237889424	0.26972676616872215	-0.03465778013874443	0.1530861366064089	0.7689155719638823	0.271973202668494	0.04427871874198708	0.014101442245901374	-0.36568350031910324	-0.18427531087892124	-0.3221340461561635	-0.7218980789791161	-0.08189878122203176	0.704579829684123
GALNT1	14	sp|Q10472|GALT1_HUMAN;	1.0	18.620343291902753	-0.2329101596013201	0.10828800198274458	0.3358975491491405	-0.14222780356610354	0.46135814899651084	-0.0852824545302413	-0.07079554614714834	-0.040511439436059504	-0.23245076581901314	0.12629852179327017	0.5935461343050288	0.17399773625422554	0.32459305602030275	0.08124333548574025	0.10654340294957976	0.019082860529264778	-0.25668005995411214	0.24676087378456302	0.6668718375911711	-0.05853976296325847	-0.08185035885776726	-0.33677499471410144	0.21432712870956738	0.028684748771963253	-0.41479111542037694	-0.1212171705325833	0.18741327026894972	0.19568782589905487	0.19594854463775224	-0.07163578393483494	-0.3141114908742839	-0.3342039192486297	-0.23086004685737826	-0.42040044313776104	-0.5675490504765248	0.3236246586507736
GALNT10	26	sp|Q86SR1|GLT10_HUMAN;	1.0	20.394424421033886	-0.15525377480269853	-0.04479163627841043	0.3075124429994007	0.2624580364629425	-0.219309848885203	0.18819551829577108	0.01306467063624872	-0.022180133685646197	0.22907132722357426	0.07006944470952625	0.2708855781809425	0.1933943142467225	0.19714752533151048	0.25691043566871663	-0.011483533436365434	-0.11344960520016745	-0.12601863006052394	0.22683712518201204	0.2911597146837872	0.09513292600819145	0.019475964172139815	-0.12690943294138357	0.505939721017385	0.44389344992302826	0.13079180702670667	0.3190683428876069	0.16784781552246564	0.18328485956239815	0.3159671930734529	-0.15559466661075927	-0.1608226023223951	-0.0730692907523407	-0.1538469850016826	-0.7142941348545184	0.17086604142897688	0.06421163165634702
GALNT2	78	sp|Q10471|GALT2_HUMAN;	1.0	21.143776651263433	-0.39368508182151807	-1.3169638068161067	-0.21650455783127232	0.02997858021127886	-0.21851182746552045	-0.2873409541009382	-0.014939836017932251	-0.016066253288753884	0.21376872086120757	0.0483797978116165	0.43053528036119415	0.4122859240992085	0.20193828587383456	0.4692429955758728	-0.013410536607544543	-0.13519474632598794	-0.08908662122145294	0.42173153868244384	0.6508001930619693	0.22668763916917456	0.2349398431409475	-0.2287313875212149	0.3883269309004076	-0.04082265889660919	0.23109745566954265	0.3483375921512373	0.2753045455999832	0.2551389784712472	0.19853186047280147	-0.27831407787021245	-0.2645234524409821	-0.30825227753746987	0.13975921074871778	-0.83674488588081	-0.16302716477022106	0.2519260906645444
GALNT7	12	sp|Q86SF2|GALT7_HUMAN;	0.9983	17.68098007580176	-0.08220995429116229	-0.10654543042730058	-0.17047746256687457	0.2853299776047242	-0.4668500744385966	-0.09772545392903353	0.10236876354284519	0.20330076816870957	0.01318450269299598	0.0880817491318382	0.37012278992001013	0.33416976480602933	0.32112009401577124	-0.02058766785860744	0.20781014234202644	-0.20964265424867712	0.12837321446489547	0.3087120011263984	0.5946559937400586	0.38034764929758236	0.13412449442397412	0.04300287491186694	0.44274461517623376	0.20499995764540513	0.19543128735962112	0.0715894143779936	0.2103317746139357	0.2832657450949889	0.36457371758418855	-0.18383881561963022	-0.4193739553199576	-0.05806515838329673	0.11051686974758645	-0.6763454301595218	-0.28859165432116907	0.09463741437515605
GANAB	6	sp|Q14697|GANAB_HUMAN;	0.9997	17.641264235089736	NA	NA	NA	NA	NA	NA	NA	NA	NA	-0.32479362374058596	-0.17043562095456677	-0.39562761256729573	-0.03649654859818119	-0.1817906920750758	0.3595627005158599	0.16858511773083062	0.35582601968631433	-0.1532190266856146	0.10377457363161824	-0.47162030598080307	-0.03415623373213572	-0.22436705908854204	-0.28541193515172925	0.034057546957830365	0.6461699026846524	0.29197383652748865	-0.3636568495819015	0.05088276160344263	-0.23803734860327896	-0.32332618245863287	-0.15267646232819754	-0.0371440017568494	-0.35562124072374957	-0.008005426205047073	0.2448058931755055	-0.08455562353806201
GAPDH	153	sp|P04406|G3P_HUMAN;	1.0	23.79765418451699	-1.1091237625273127	-0.7688508942815995	-1.9652849713098846	-0.36001717350764384	1.1024519899098717	0.8409810349194018	1.4311118860644036	0.09583117326067381	-0.5583044520096716	-1.4144488972138536	-0.9272998772297822	-1.2526265358591102	-1.0390929308378145	0.5451393605915804	0.16319071773397908	1.0676409473057555	1.1206030879789388	-0.5512247876736112	-0.9739774384754698	-1.2513702476988282	-0.06312056429855017	-0.3047247383758478	0.13422204659253278	-0.29943629924377513	1.5331910946838891	0.6868794117999908	-0.6948072194915014	-0.7562658066984027	-0.9388941734748055	1.8993909689348225	1.9288073560751249	1.7070840430755263	1.721503476735271	1.0756493979221178	2.847080801443579	-0.6957884181402942
GAS1	3	sp|P54826|GAS1_HUMAN;	1.0	16.527462769670382	NA	NA	NA	NA	NA	NA	NA	NA	NA	0.45901495784234214	0.6292571542745473	0.4110043514263255	-0.04502678454711573	-0.4279478483202377	0.23137213808764123	-0.09734799436433406	-0.1589249980451264	0.6084069116067283	0.4178392363533563	0.3827555842315533	-0.5559673877103122	0.08713993747217152	-0.3275188566214622	0.20491389527487014	-0.14114982323466174	0.07543396249330847	0.32398950325249665	NA	NA	NA	NA	NA	NA	NA	NA	NA
GAS6	25	sp|Q14393|GAS6_HUMAN;	1.0	21.15031976657219	-0.5152390684156636	-0.4077448264312311	-0.14225703887281593	-0.13462265742483215	-0.3328627174082204	-0.2574774056380491	-0.6163141808417585	-0.1730698836221265	-0.3220909395879654	-0.31743818853978034	0.20290667684583807	0.4096466146137958	-0.13412984511753967	0.10582385035981723	0.2530558729563248	-0.3538956293975639	-0.272840149104316	0.37395963947572497	-0.07468145529686421	-0.2574421403636098	-0.6261509126375091	-0.2521222753688903	-0.05117366514416144	-0.09273884348567529	-0.25051193735809507	-0.22916135547794347	0.07962462845401852	0.15124351798731217	0.12005828229437476	-0.10668113893385911	-0.5396547536619893	-0.6537214606511315	-0.7644002149627624	-0.7969952532349431	-0.5814409148944053	0.19397152373596782
GASK1A	1	sp|Q9UFP1|GAK1A_HUMAN;	0.9999	13.99012111197792	NA	NA	NA	NA	NA	NA	NA	NA	NA	NA	NA	NA	NA	NA	NA	NA	NA	NA	0.6342843039845567	0.27652044357689576	0.1753825557143931	0.4252542679643181	0.5026490777590267	0.5549100418048201	0.21032742075681687	0.47766623642383976	0.4491290150953855	NA	NA	NA	NA	NA	NA	NA	NA	NA
GASK1B	10	sp|Q6UWH4|GAK1B_HUMAN;	0.9989	17.70882571905475	-0.3139913149765654	-0.22837766941971882	0.08568145015013773	0.4347245032420277	0.3539172549856744	-0.025583554599670322	-0.43021767231255303	0.16868407001860675	0.2543309992118705	-0.2960662027132983	-0.19757036951829976	-0.01153672550013951	-0.13969968639868258	-0.1865776901220526	0.32139278415936623	1.0792058631432528	0.015337843317110966	-0.0605696800201585	0.5118440730198426	0.03710642795557195	-0.2834801194607688	0.4199728143379833	0.3821513810790158	0.6287536343295499	0.21124319768193844	-0.1264266520454438	0.04524472093893639	-0.41462611547722394	-0.511791159943149	-0.7459039004891821	-0.15941192903741985	-0.6449438280979374	-0.8510207985211427	-0.21586966063806035	-0.33159081962327264	-0.28840530746061344
GAST	1	sp|P01350|GAST_HUMAN;	0.9956	13.880799128362217	NA	NA	NA	NA	NA	NA	NA	NA	NA	-1.0356087736986108	-0.06644566268126839	-1.4590071252599195	-0.36617669072136616	3.1820416868719557	-0.9815053083400347	1.934374322939874	-1.2644240877207213	-0.7022832712135347	NA	NA	NA	NA	NA	NA	NA	NA	NA	NA	NA	NA	NA	NA	NA	NA	NA	NA
GBA	7	sp|P04062|GLCM_HUMAN;	0.9962	17.463534550676787	0.031521903693002784	0.2699144357069896	-0.32483280555399485	-0.0011730849760018813	-0.2682205744431805	0.0785301079238856	0.03919948714942656	0.27702314572960063	0.8362886366250728	-0.0545811246362744	0.3723482125818536	-0.3720732539509157	-0.47413753489463106	-0.5722413275914837	-0.16552257743121057	-0.12804436314862233	-0.3268125340860326	-0.036251507921594595	0.06550823203721201	0.9042073863256208	0.37508069767707974	0.5400412513191224	0.305676645801225	0.3368133337326076	1.0458717870489882	0.3313724440425103	0.6416631162999042	0.4615199474685654	-0.04002468473463505	0.27256977588397024	0.13680418234990555	0.3756462950600703	0.2914560101640191	-0.03508394734831377	0.3586729477201862	0.5461614267072177
GBE1	2	sp|Q04446|GLGB_HUMAN;	0.9933	14.068091385440816	0.13792091619063207	0.44067597821664695	-0.16847299116824654	0.3071624179508925	0.026474274207489046	0.1596305520841792	0.30436493979576795	0.019147975903893055	-0.2574133731878194	NA	NA	NA	NA	NA	NA	NA	NA	NA	-0.49411872732692164	-0.631064336441371	0.7915044729508609	1.0965245143246918	-0.02392782622163292	-0.10695053735790916	1.5374184849528407	0.545039897530847	-0.07490282566039852	NA	NA	NA	NA	NA	NA	NA	NA	NA
GC	1037	sp|P02774|VTDB_HUMAN;	1.0	29.700031296449605	0.6141934413243204	0.7799535119363075	1.0930070729220898	-0.129726748029376	0.8080196030478302	0.4011558566568576	0.3222002472425025	0.5409520283694356	-0.08052846298469829	0.1981550417012059	-0.08858333834139875	-0.24460795971041982	-0.5722613013046183	0.14340569790295454	-0.2874669553306184	0.47831928639504984	0.2550874929816329	-0.10841682107198736	-0.909259101751462	0.17108037482688232	-0.06322602387454834	-0.20028158272159047	-0.12115938735272458	0.3005639522828196	-0.27402694177859255	-0.6024590740430043	-0.11946444864620975	-0.3903996973456576	0.917564219556736	0.07334240503677947	-0.04591301593272412	-0.010692066953295942	-0.6576941940978518	-0.14155211814925828	-0.6482282316866268	0.08543134794607532
GCLC	6	sp|P48506|GSH1_HUMAN;	0.9986	17.510934405844	NA	NA	NA	NA	NA	NA	NA	NA	NA	NA	NA	NA	NA	NA	NA	NA	NA	NA	-1.116913153407391	-0.1617649071983287	-0.014359682135661966	0.6524369774474987	-0.31284379197794987	-0.06758044193293289	1.0703242882351183	1.2645243368408217	-0.6157958770699814	-1.0565854004381632	-1.4834057449041786	1.862651164935385	2.2828815199378925	1.8186695171655698	1.977084065648686	1.0516251460715296	2.788647712198177	-1.0845934276238722
GCLM	1	sp|P48507|GSH0_HUMAN;	1.0	15.439837802258005	NA	NA	NA	NA	NA	NA	NA	NA	NA	NA	NA	NA	NA	NA	NA	NA	NA	NA	NA	NA	NA	NA	NA	NA	NA	NA	NA	-1.6929760717089501	-0.317790075477868	1.3337581627151733	2.23598082994699	1.4146787229348474	2.3375576007783625	0.5746322838197049	2.0469901061901545	-1.4370518972712958
GDF11	30	sp|O95390|GDF11_HUMAN;	1.0	19.958847672473954	-0.1381942665183118	0.04630416242286817	-0.016378674816945882	0.20158750774536305	-0.06065060679259204	-0.007846948947141996	-0.017582436691013115	0.41604869049417026	0.5224708709030925	0.5651324735313814	0.5948008328984211	0.49685496901536297	-0.052893609149271104	-0.15443628443140067	0.02288475836946091	-0.4998089506265231	-0.213010877574332	0.6375826334774501	1.2488684214548433	0.4044713374727751	0.48285189598273126	-0.4005147269814797	0.2590498183353436	-0.11726403815329212	-0.4492505948194174	-0.37839367010755964	0.7850422097268392	0.8068649656736251	0.5877089603663261	-0.26641625269748825	0.15003651442476507	-0.3295376135339998	-0.8347435426854579	-0.6648894686072024	-0.38553736826816554	0.6050964302807218
GDI1	3	sp|P31150|GDIA_HUMAN;	0.999	16.083072093895943	0.17733920645303947	0.31951169476972563	-0.21297543484423986	0.3721599706070178	-0.1334312785284606	-0.034071619923269125	0.1974265362237606	0.10876833292366683	-0.03980882734518287	NA	NA	NA	NA	NA	NA	NA	NA	NA	0.021128299291343744	-0.5381012253398474	0.2389356312861204	0.12240724917129775	0.10160887608950109	-0.27652982302061213	0.7372839100472706	0.6569788155321543	-0.3977597186790316	-0.793705626671589	-0.47735172721777275	-0.09100046425451591	-0.007931179696769597	0.11196805738355575	0.17964230875903908	-0.17936153403481647	0.18122760278664707	-0.8295610911599258
GDI2	52	sp|P50395|GDIB_HUMAN;	1.0	21.11011231663823	-0.3771726354598801	-0.6609987240113595	-0.9845154431921861	-0.4854807190163255	0.22714464646321364	-0.6349799370129183	1.3975014637308183	0.06449923308648486	-1.0089107832005477	-1.2179036745052771	-1.1797964231048428	-1.0152818315067353	0.028389837628212344	-0.326295211250768	-0.0694695596489483	0.545909079511123	0.6557045372056924	-0.9316193840411238	-1.1486821433286574	-1.5723645331374865	-0.3496881935476739	-0.24425756689447198	-0.4887706444994633	-0.7056678627165422	1.1352407788030123	1.4750328709513116	-0.8377818798588414	-0.9932040370812598	-1.1582863326357762	1.2728278652250014	1.7229454780124795	1.1667142787563165	1.8657788013315777	0.6309581183098434	2.1014755425789593	-0.7676734568068735
GFAP	3	sp|P14136|GFAP_HUMAN;	0.9982	16.153164209244515	-0.4632873801774089	2.387533615516582	0.10562215340944103	-0.09136753660849717	-0.23244205659654504	-0.2916233909620498	-0.11927958175211018	-0.15580545683827474	0.18967966646388534	NA	NA	NA	NA	NA	NA	NA	NA	NA	NA	NA	NA	NA	NA	NA	NA	NA	NA	NA	NA	NA	NA	NA	NA	NA	NA	NA
GFRA1	12	sp|P56159|GFRA1_HUMAN;	1.0	17.718743845336807	-0.10378375885666813	-0.3868059213835915	-0.2442798108901476	0.14073964249508908	0.3157249074809414	-0.4043331836258126	-0.18466840072560764	0.4994047676410105	-0.20376477405781968	-0.16249327616081288	-0.18884699430930008	-0.09446831944252221	0.3230405252046	-0.229277755450207	-0.05226614324833179	-0.35030926566894394	-0.10983166300028646	-0.3568466201288416	0.18862995367623103	-0.451902838807114	-0.3737228794706451	0.16866333902691277	0.2272538722855586	-0.16831426913670056	-0.19660534833698984	0.8239592101418562	-0.40368664691913203	0.0574289424629888	0.039713063328782994	0.05114671427124318	-0.2572034343162306	-0.4013914871389721	-0.4913174204462507	-0.3652439276541344	-0.22356215169819826	0.1980625808947014
GFRA2	12	sp|O00451|GFRA2_HUMAN;	0.9996	19.101911587827225	-0.9279883570086795	-0.4073835342612062	-0.2721044010774518	-0.2663273557313941	-0.8752887745556865	-0.5366552266202032	-0.09183907290080562	-0.44736770017546057	0.2534557726575266	0.47128736933701987	0.7213107967138312	0.48566947778485137	0.25292129924584605	0.16438737216478838	0.16456642742709526	-0.0663593800971487	-0.16210592244234157	0.5007286236407626	0.9725578386190916	0.5227518222434018	0.0483498729495051	-0.3316103135673565	0.10694047236298854	0.3025180112703576	0.022561787496840235	-0.14837204880834243	0.6161786702063576	0.5707691748666011	0.10744700200900859	-0.4410812149849823	-0.5892900754402932	-0.8175181925322823	-0.8800586843378753	-1.0059029023034203	-1.0027639838761448	0.5068277246878221
GGCT	5	sp|O75223|GGCT_HUMAN;	0.9946	17.506926527028273	0.4470217031046886	0.7960112553543928	0.4879193523732104	-0.9598273730132076	0.300394753532089	-0.5455774210315809	-0.6842373024463626	-0.8224991361332386	0.27933889653890853	NA	NA	NA	NA	NA	NA	NA	NA	NA	-0.5291830843440648	0.23646784885046745	-0.44721349842151215	-0.11511652647684212	0.24012499119668895	0.38136562017296916	1.0912726007970224	0.9373570790053254	-0.3324482684389176	-1.0595899304207514	-0.7160687175308444	1.2443593291051638	1.7218082116193258	1.3005354304982468	1.7521280622183264	0.5638679574687444	2.1462402579743216	-0.5918398018246611
GGH	72	sp|Q92820|GGH_HUMAN;	1.0	23.135927667848236	0.7397442397244216	0.1515271908583644	0.3351194443067369	0.1079174933286291	0.03166702708684532	0.12503659079072982	0.12842043707762762	-0.050601441001793646	0.382420552704128	0.3104401242414063	0.4310681150225668	0.49368235861190257	-0.431626295392157	-0.08845173897502878	-0.35235045876878246	-0.025840829683357214	-0.12477139858105879	0.30434723930123475	0.6253056899251348	0.5006092991620177	0.12392758423105343	-0.3330239267926727	-0.07676954682183457	0.24118979434220522	0.13581855638939055	-0.8519988707849233	0.37776133032167714	0.12576845987944152	0.6004377669045269	-0.4315486555494781	-0.35105465962416105	-0.34027272921850127	-0.08904515834170468	-0.25025985365632586	-0.2832758300653708	0.3588222919757804
GKN1	7	sp|Q9NS71|GKN1_HUMAN;	0.9986	17.445294183504576	0.9429201247782775	-0.7349798724312775	-0.7646588664681948	-0.1379803202967187	0.2612693304910465	-0.4635161889369961	-0.598302534630367	-0.02297127811740829	-1.1394272225509634	-0.7300857383395698	-0.7929963696709685	-0.9397083262439425	0.06075682008046135	0.7026369757453574	0.007784340796828104	1.4526156732054787	0.5714954540096766	-0.5766158653350999	-0.8052682637673625	-0.900499862316174	0.5441013558963808	0.6645351421130794	0.9945893052256904	0.14380432754019656	-0.31962777010415033	-0.747782710575633	-1.2139738332089607	-0.35976447485815344	0.3542180348554318	-0.47583317150224236	-0.19847612285900507	-0.8801416841575724	-0.3181899727687725	1.463749019583311	1.736581548315561	-0.4504315288736205
GLA	12	sp|P06280|AGAL_HUMAN;	1.0	18.15272266954287	-0.2128102245291057	0.45052580979694756	-0.5008139037550938	-0.3434451112516852	-0.3001349859419822	-0.1781604246096684	-0.3464926033556903	-0.04438142599562944	0.5174709259687309	0.5613273938399796	0.8876837673956444	0.21760787199599108	0.24193385459749406	-0.3931881647715949	0.060842104925503904	-0.19400681345160464	-0.31175844426429755	0.5364822223095675	0.27837494991374445	0.33707708831448535	0.45981132648408396	-0.1753092624734176	-0.3981679915352885	-0.34494630516824154	0.057623924832282736	-0.4158844710063434	0.3891775759254301	-0.012062278949057426	-0.6463088826965553	-0.002113375807207163	-0.048150441691573675	-0.09860952139972845	0.006594769729444394	-0.4990475184047751	-0.22603942952094336	0.11887585802589129
GLB1	3	sp|P16278|BGAL_HUMAN;	0.9963	16.65187289296454	NA	NA	NA	NA	NA	NA	NA	NA	NA	0.03343575950104416	0.3790576678806654	0.03690596352818609	0.024769813501106963	0.1889667850141299	-0.20479720068067664	-0.4920483363082777	0.08497708392821401	0.17336230361806315	NA	NA	NA	NA	NA	NA	NA	NA	NA	NA	NA	NA	NA	NA	NA	NA	NA	NA
GLDN	1	sp|Q6ZMI3|GLDN_HUMAN;	0.9934	12.77780603019623	0.23548464610155584	-0.25003348296140704	0.05871799800459154	0.08490671713071496	0.3907365029269094	0.351405896006602	0.30165111938168465	-0.1289254155330184	0.13340649643557478	NA	NA	NA	NA	NA	NA	NA	NA	NA	NA	NA	NA	NA	NA	NA	NA	NA	NA	NA	NA	NA	NA	NA	NA	NA	NA	NA
GLG1	4	sp|Q92896|GSLG1_HUMAN;	0.9996	15.782832662714307	NA	NA	NA	NA	NA	NA	NA	NA	NA	0.17275350514939714	0.09060542345525446	0.6174133907453792	0.3979216782344621	0.7027006788165622	0.14215116773073078	0.2527777089962786	0.37303111824509294	0.3029186804248969	NA	NA	NA	NA	NA	NA	NA	NA	NA	0.2683045536368618	0.16389676890815252	0.19170953299041038	0.2945136880651633	-0.3602232229419764	0.32049793927470116	-0.32494612246159615	0.6172423817086674	0.25058264645768613
GLO1	9	sp|Q04760|LGUL_HUMAN;	0.9989	19.423996289279884	-0.3922249490560823	0.488606315827643	-0.777186948082794	-0.6906298413046477	0.27973928589067576	-0.7007313235239394	2.1898963522409876	-0.46663714983832705	-0.1026116209868646	-2.1389114081295126	-1.1431959519616073	-1.622349882057283	-0.9110176688972174	-0.796428947589126	0.12936330939370233	1.2459366075037996	1.392829470393953	-0.29110937116311675	-1.4541807912663058	-2.277236323739583	-0.12340692155290744	-0.22336037217929494	-0.6384429485556025	-0.7897251644329679	1.2895029199622257	0.465367321980354	-1.3760219350402334	-0.7917862190072964	-0.5994016990905457	2.4907291049588514	2.5024234571328448	2.295539767600519	2.2060127533636447	1.198446128304436	2.875785548997918	-0.6952492554302534
GLOD4	19	sp|Q9HC38|GLOD4_HUMAN;	0.9997	19.273984514272122	-0.03539333723965754	0.11233954388846623	-0.862766246482793	-0.12456956004092756	0.06113687866837303	-0.2685065623977376	1.363388927468538	-0.22524341051417807	-0.537927124098148	-1.2986992763803062	-1.090748175309273	-0.993722394060029	-0.224672166672788	-0.3288373607219368	-0.07607329216687297	0.6758713742773512	0.6291346417384531	-0.764941396432274	-1.3363992819007766	-1.2825884654765591	-0.6155158155938909	-0.37422392568996354	-0.4861071179946297	-1.1682366177743355	0.9801677506461597	1.6118261497218986	-0.8340166255256998	-1.380181253452307	-1.0274019811418924	1.2372054384202729	1.3238335603954683	1.262480201001975	1.9243650645172075	0.5262660293991868	2.40713477545661	-0.6697774562846579
GLUL	3	sp|P15104|GLNA_HUMAN;	0.9948	15.14764988239985	NA	NA	NA	NA	NA	NA	NA	NA	NA	NA	NA	NA	NA	NA	NA	NA	NA	NA	0.1065952332847262	0.013035158271751612	0.29540343321328466	0.5032869103011972	0.40018792332513176	0.17122704070825767	0.5494483832009727	0.3301842024468442	0.6533302231923006	NA	NA	NA	NA	NA	NA	NA	NA	NA
GM2A	36	sp|P17900|SAP3_HUMAN;	1.0	21.50259005189751	0.6419291283430777	0.3824652617301032	-0.22084214541411473	-0.0099652417048679	-0.4450449123057041	-0.1650174405565039	0.3042504289821988	0.7481807713603175	0.8265483353088361	0.202691232681099	1.2439461415674358	-0.16850974018317366	0.6422902498903844	-0.5062574173254069	0.7664723556127653	0.224687369644478	-0.19444306495771535	0.8417270758078237	0.9442731060333491	-0.5493782830872025	0.4666387119142521	1.0786828068742444	-0.06199138604977694	0.24584561824001616	-0.07502715565403095	0.852877165886273	0.6995792991258742	0.3580243361120323	-0.753715286898557	0.17739571352289207	0.6619807089405976	0.21527362648443304	1.048991388387254	0.15102961877642507	-0.2566678066454653	0.8795652396798639
GMPR2	2	sp|Q9P2T1|GMPR2_HUMAN;	0.9997	14.98542013792436	NA	NA	NA	NA	NA	NA	NA	NA	NA	NA	NA	NA	NA	NA	NA	NA	NA	NA	NA	NA	NA	NA	NA	NA	NA	NA	NA	-0.2544627864857847	-0.8698141874154386	1.0184803705404306	1.4098435645781242	0.8737824091051127	1.4537977612410717	0.32332616850074736	1.5863728216808388	-0.4407876398994377
GNPTG	6	sp|Q9UJJ9|GNPTG_HUMAN;	1.0	17.348558015232793	0.6917117887568445	0.22663843230067382	0.5295521556923832	0.6704448049546441	0.46741668061750374	0.7895259290730792	0.0648825963114561	0.6012892396727931	0.880433519032938	-0.08232471501326977	0.1271943584436701	0.033112556622123535	0.11552196775751655	-0.195873461073381	0.07526234711260216	0.05787177049742809	-0.18745511113265323	-0.13211116782523913	-0.22815937350428417	-0.25244288677165194	-0.22638883425146927	0.639669589261862	-0.4264385256361338	0.3270566357403015	-0.49608473158348376	0.4531198470851354	-0.10663764943210374	NA	NA	NA	NA	NA	NA	NA	NA	NA
GNS	91	sp|P15586|GNS_HUMAN;	1.0	23.689330346720748	-0.4286701591183002	0.23945657692337274	0.46470984884829214	-0.2301592146282312	-0.515777144461933	0.4588965204923614	-0.0966581301676408	-0.2930253908488156	0.75465389844268	0.8431658279112595	1.0198363767432599	0.9222881834916423	0.1592237792232516	0.24978589093718995	-0.2850199207039843	-0.7273387472063391	0.011256962117460745	0.8664103882948417	0.8295410602976085	0.17145350996563558	0.3003875455734595	-1.1733058391353737	0.007846286289804105	-0.1371811428398062	-0.14892685582890097	-0.5200161952792186	0.5948895219984216	0.5594421660170563	0.2636911542007052	-0.09571766234530088	-0.12602348252585838	-0.14227195743201992	-0.12941590679197024	-0.8521797249622516	-0.04371855730866958	0.8281537755283761
GOLIM4	25	sp|O00461|GOLI4_HUMAN;	1.0	21.21827429602285	-0.9592552694435614	-0.4463027009816276	0.124862500969245	-0.31412366449239126	-0.3271274638419479	0.022455105348834437	0.2277684387263772	-0.12516265801666915	0.8177579357932578	0.421048336516316	1.2237436974200322	1.008148895364732	0.5834587055560028	0.4484194056239561	0.021965323629077105	0.27735536198191735	0.2059281677969107	0.6341000138480268	0.4176090652520257	0.3457808881456401	0.06690086065898582	-0.715797639373446	0.2358370768362965	0.04441950356556523	-0.0034185888827331645	-0.006265895698001955	0.4542386690635132	0.3595466691542639	0.04333140329143248	0.04267579454530068	-0.5907165111791475	-0.38160399353635643	-0.29707882627872184	-0.9491839498639658	-0.6042456678837382	0.7044578946596474
GOLM1	55	sp|Q8NBJ4|GOLM1_HUMAN;	1.0	20.60980765291038	-0.06298621016176043	0.0126304501464789	0.311077052055456	0.5555746909249999	-0.1415623850305483	-0.054605389195026	-0.09352019822395441	0.36247187446591944	0.229630353713572	0.09378314731132775	0.3725224740407991	0.3341339436155497	0.25232119887799653	-0.022235017433627213	0.2361123089529933	-0.09017714000079557	-0.3612232007765801	0.35739466192184643	0.49403702063564925	3.7928897975625375E-4	0.029342275759989267	0.9947613536875668	0.20403588819388307	0.6298886983818313	-0.2255454003181403	0.3336005828050297	0.5170746065898477	0.25300658641746443	0.09163579230751218	-0.010363473292088976	0.022417181754790683	0.12258177256933767	0.020466758981658728	-0.1074688309169769	-0.3498955148245564	0.4719750305173598
GOT1	76	sp|P17174|AATC_HUMAN;	1.0	21.210553069043012	-0.6536013055214251	-0.2624278731112417	0.1499801646096932	0.07636072910164504	-0.18712005703585266	-0.30957832020954434	0.9103819130482034	-0.040027495524089574	0.28975324158799554	0.049170081003685695	0.6306528556862268	0.3522471139840917	0.45649304546867375	0.06337645113930801	-0.14919537230168167	0.36683898020237304	0.4911440882450435	0.27918361010559245	0.05264194653902354	0.552777665618347	0.0068565427108358	0.08760006507328644	-0.24568869545239647	-0.0992794824446368	0.8548365527642399	0.9819680387591685	0.5294762325090332	-0.21030102437189457	-0.013722962787976911	0.7680396636393931	1.1834799925785413	0.8144330022682409	1.2662170796016614	0.14346187869253413	1.3788126288624234	0.3404707185395619
GOT2	5	sp|P00505|AATM_HUMAN;	0.9986	16.472258734164658	0.022343180264808638	0.13647563282268482	0.5315582317448113	-0.007815431752324464	0.10411232143798532	-0.025277833750203982	0.2507834683065706	-0.16611012374576806	0.36030718464628686	-0.04570480661072018	0.6478402018941849	7.37902625242981E-5	-0.18675059977724695	-0.28136704315032635	0.06534349423392172	-0.565856896904144	-0.14069166619602314	0.14765393383328806	-0.007478506497094806	-0.2185834333913288	0.019409587303684805	0.9303987473247517	-0.49711561616585076	-0.25192155199759947	-0.4318241330468493	-0.051840939635880545	0.33793560160613545	-0.22712902979219907	-0.11829003826188611	-0.15248185465504793	0.07415337148332934	-0.11978967844444366	0.49359164059208105	0.11569418764867123	0.4833688077185343	0.6528632288689646
GP1BA	5	sp|P07359|GP1BA_HUMAN;	1.0	17.32449164719711	NA	NA	NA	NA	NA	NA	NA	NA	NA	NA	NA	NA	NA	NA	NA	NA	NA	NA	-2.22140217696436	0.6439365114386231	0.5329512131709895	0.2963606520596169	-0.7352218856404589	0.6721632241687732	-0.19733755111300022	-1.2391157834944995	-0.7325263464817908	-0.6173461037831101	1.0847378977262592	-0.06068825418442092	-0.4427881479721236	0.1316398974048596	-0.6868453187287411	3.550514677448481	0.8758362562502224	0.4380057776072661
GP5	1	sp|P40197|GPV_HUMAN;	0.9962	13.512354458180749	NA	NA	NA	NA	NA	NA	NA	NA	NA	NA	NA	NA	NA	NA	NA	NA	NA	NA	NA	NA	NA	NA	NA	NA	NA	NA	NA	0.03226940514156196	0.21125694545573204	0.8005774050959085	0.4107755574944756	0.40385153606637925	0.617369221452682	1.3260651478950152	1.1102731563538004	-0.6646843972934189
GPC1	32	sp|P35052|GPC1_HUMAN;	1.0	18.942386397769454	-0.02646591822144906	-0.07281326258385423	0.22791254127599458	-0.05877175647322641	-0.0399071084966538	-0.06920916593660831	-0.3237567497572238	-0.33792228986165274	0.0908641459889048	0.548214366056814	-0.08792350278341621	0.6943200475175431	-0.15057153515204336	0.003887720802562278	-0.2411922328363829	-0.23561182381211498	-0.48116501010373547	0.040064312642917876	0.22822313996864008	0.6224232877251765	0.3235550381362384	0.1690390576697789	0.2936580103831554	0.38815146816127966	0.021689474064838787	-0.19063532560162155	-0.03735002745690874	0.6586476459022212	0.4296120367351577	0.26564130461905133	-0.5068590922596492	0.029109063148130332	0.054504603942209684	-0.40135413063063385	-0.04262974437123912	0.18621500053994922
GPC4	3	sp|O75487|GPC4_HUMAN;	0.9979	15.887495901647476	NA	NA	NA	NA	NA	NA	NA	NA	NA	0.5208882452637518	-0.9646742327047986	0.6207363941456272	-0.48493171945031444	-0.2912635794719405	0.05489700935253161	-0.23243465404814145	-0.13826718512966352	-0.2115033351497324	-0.16795613810381926	0.025131946582380493	-0.7389257947133383	-1.0076719354681405	-0.10748212688107284	-0.5196283152866692	-0.651100877698005	0.39123366163213724	-1.1910593293888887	0.8189657997945274	0.7630981284642466	0.06924123994322162	0.40958570144300577	0.33494653012747033	0.4453860587665499	-0.18367601838740022	0.8094991914820326	-0.3084913170771397
GPC5	1	sp|P78333|GPC5_HUMAN;	0.9988	12.77780603019623	NA	NA	NA	NA	NA	NA	NA	NA	NA	NA	NA	NA	NA	NA	NA	NA	NA	NA	-0.5776383563461733	0.24819538925318696	0.14883807528767834	-0.4251664290566115	-0.3812443196863837	-0.5520957364761085	-0.1993247923229604	0.20953322806736807	-0.09748469891080624	NA	NA	NA	NA	NA	NA	NA	NA	NA
GPI	54	sp|P06744|G6PI_HUMAN;	1.0	22.048512957666453	-0.20942457838042827	0.422818186660165	-0.649559184885482	0.4644064589570407	0.0654403490701494	0.6390940697310228	0.4795555942213685	0.05472539378894936	-0.3863466183654629	-0.6220613345477988	-0.53003341797077	-0.4343893856795784	0.40668487517248897	0.330960184171496	0.49445933303842526	0.15644520012019214	0.4981964589531458	-0.27600855181902073	-0.4507312225874349	-0.6227016781223504	0.20440608303665764	0.022356400655636932	0.047752493252461115	-0.223874838127339	0.3528793971961224	0.6093678959475994	-0.24645752568990176	-0.4812810418311515	-0.6233359252602062	0.4288832133886178	0.7173117954617876	0.5547803237757511	1.3495570678034916	0.7969290596405063	0.8736588485819521	-0.292337564529908
GPLD1	51	sp|P80108|PHLD_HUMAN;	1.0	20.619039267399657	0.6023206522503326	1.083795196171839	0.21643233433572195	0.07023116169663002	0.5020628015083872	-0.17159366202356097	0.42266924437429587	0.2458191447676903	0.06492684012113381	0.35882604602414503	0.3628674483809866	-0.36207782107429765	-1.0073322565623983	-0.6965642640569625	0.2797665936560261	-0.4307056939316798	-0.5617844213320176	0.06715568026657515	-0.5513723086218372	0.8328841671327165	0.6094165313367008	0.6518719751338526	-0.554906179789719	0.40588164381740155	0.06129856562861269	-0.9214625164397763	0.17280334221739757	-0.18789177111690458	0.07989729276250834	0.44694694129156076	0.14906374774921538	0.2894655978120948	0.017873561790948678	0.7880952345054819	0.5109618597657812	0.19693552332209485
GPNMB	23	sp|Q14956|GPNMB_HUMAN;	1.0	21.89023324582992	0.13621777456959983	-0.35553590985516603	-0.013132642352881696	-0.08451544181383053	0.3352087027845698	0.1876262426076778	-0.07786564029881582	-0.13319113155167095	-0.018546446206170852	0.020598717273498934	-0.2726168411841088	-0.5333897211169027	0.9709299726553149	-0.30632005172652654	0.880341889362839	0.051055932572099394	0.4135243779493809	0.062102178846458855	-0.7076121825174946	-0.6592601111906564	-0.3709360036356357	-0.36735360264837347	0.17149963154768155	0.009097983098340645	-0.14948550280418305	-0.09655930529818058	0.011132489568415949	-0.46114550340974114	-0.6679648395767277	-0.5352065415850307	-0.5727503519820472	-0.2137871802444371	0.01733832330188001	-0.24530633202419594	-0.6205256276541427	-0.09017154453803577
GPR180	1	sp|Q86V85|GP180_HUMAN;	0.9971	12.77780603019623	NA	NA	NA	NA	NA	NA	NA	NA	NA	NA	NA	NA	NA	NA	NA	NA	NA	NA	NA	NA	NA	NA	NA	NA	NA	NA	NA	0.14091807999760553	0.24212649984029078	-0.605968775570406	-0.15236883080709607	-0.5485634737563698	-0.6035986285486672	-0.2866410549158722	-0.1831402170534986	0.415257299898828
GPR37	11	sp|O15354|GPR37_HUMAN;	0.9989	20.591098292181904	-0.9660157629667774	-0.6376570025939623	0.2658553408495843	0.05300299217233917	-1.0269574830511115	-0.4496156832237741	-0.2689594067538792	0.11318508983798559	0.030289424436582113	0.26858591932127496	-0.32365655897855605	0.5816013444461188	-0.10502307164517832	0.03029204044532907	-0.21850815001901758	-0.26993926839295845	-0.11970199584608743	-0.4995849736094762	0.377249565002316	-0.040076949980856647	-0.46508099897731237	-0.46199511762713197	-0.1744902735225775	-0.19126763725270424	-0.01863560460589797	0.5751213183463264	-0.26197295147862576	1.0248422080881503	0.5817772096872265	-0.4629155295805232	-0.23302524129691715	-0.25814253075913474	-1.2627992830410708	-1.1585630333916495	-0.3547025643975772	0.006751718661826445
GPX3	202	sp|P22352|GPX3_HUMAN;	1.0	29.009877674480887	0.43364741207184565	0.2784840623481051	-0.010808268549779676	0.9090342047852005	-0.06705077120432001	0.6926028695811581	-0.2302646254687506	-0.07636911716230443	0.21336054858337272	0.1181854912699638	-0.025427239310981786	0.4595925619859056	-0.3367628372807441	0.35916174258085487	0.2613096342011474	-0.2283736452085714	0.1561195800176396	0.23444175830268144	0.14024966762837554	-0.1606720605595342	0.2881718657939314	-0.10734269714423128	0.3256419565176998	0.5834154040591755	-0.49460886989145125	-0.3969408049911216	-0.20974540821187482	0.4016851621341053	0.5076822660298266	-0.011377259948758933	0.1429484558328591	0.0523924188470799	0.28440858797747026	-0.5325715542299108	0.008994499537058331	0.4951288839953154
GRIA4	22	sp|P48058|GRIA4_HUMAN;	1.0	20.825259346322404	-0.2732270441645319	-0.012590507466602396	-0.42894965921946504	-0.11625478270671952	-0.38219809551641504	-0.3865023730729984	0.3571758852937901	0.32135614274881874	0.7495708173728226	0.9225805184577922	1.5290214113150005	0.7123936973613709	0.303474566994534	-0.6027772344642406	0.40713909105882795	-0.44519479930846195	-0.4130379218528448	0.9107552839888378	1.1197149870367502	0.6527551139858456	0.5436566928948108	-0.19355629196298807	-0.15642994335021587	-0.3986974695618568	0.3883466364971766	-0.05865350160167715	1.0790754425615265	0.8405005157988765	0.14839441784176177	0.21577327887666087	-0.011051105131854477	-0.12480698670660484	-0.24550761088980266	-0.5408599073688434	-0.040125230364870035	0.9496639211395186
GRN	15	sp|P28799|GRN_HUMAN;	1.0	18.12401779595175	0.13703444549422095	-0.05387844374852335	0.3261700677430577	0.5166964066455773	-0.053579040857910876	-0.28844446526523004	-0.23033908956183513	-0.042651972023823426	0.15195119810179714	0.2500440614001205	0.4545522121797956	0.2985154936052199	0.5273864514508451	0.33059679946918763	0.25014909667606666	0.6643347289461117	0.13141283752844313	0.31010187616236173	0.4608327418932001	-0.730037509662397	0.21811785429518737	-0.11889777206587837	0.3149860579192554	0.593256860669777	-0.7557641643085549	-0.4314629608871483	0.36516141159139437	-0.2565460709888874	0.18499947705825281	-0.7105742753450519	-0.815618894475322	-0.917975489726083	-0.9519608885077062	0.13878404425125623	-0.867166805077928	-0.12636866409151093
GSN	576	sp|P06396|GELS_HUMAN;	1.0	26.675192782966207	0.2738316359763786	0.07858396004986279	0.2026635482459085	-0.48011637427706955	0.5524978860579548	-0.4278344396586551	-0.06515913139098828	0.16607389876979717	-0.5971686121421711	-0.18442341215405023	-0.4324675269921152	-0.3090236520070828	-0.45603347637109914	0.5377865570857532	-0.1652424399193002	0.9147997553233651	0.11609217121541526	-0.5342588678867681	-0.5345107113118521	-0.13107546043617013	-0.3249798029149056	0.47433825182727407	0.3000418062043826	-0.07150623810530599	-0.24507274162975223	0.4825917302984841	-0.6149178201340924	-0.14870189947367196	0.9898535734322316	-0.022109330131846683	0.40338240067991027	-0.23007796260489055	0.04426872259014303	0.08677683036718342	-0.011622979887897067	-0.4634803105296488
GSR	7	sp|P00390|GSHR_HUMAN;	0.9997	18.360119842156276	NA	NA	NA	NA	NA	NA	NA	NA	NA	-1.35734021773761	-1.3573569673523518	-1.0880355025598867	0.09951279260987578	-0.16047452061391798	0.031769329015669534	0.19270197201346217	0.14513246158123838	-0.4293778350923372	-1.404790152887319	-0.557092116870261	-0.49560873934307415	0.43090430762136656	-0.574240229858769	-1.2401456819066143	1.0481474874123626	1.231040596563031	-0.7740133209985727	-1.3098760418341588	-1.361996166097919	0.8239224844906952	2.22168835016008	1.178044711507046	1.9680168728066665	0.2996437908234171	1.8289878887702962	-1.0058302368221685
GSTO1	33	sp|P78417|GSTO1_HUMAN;	1.0	20.54277560899676	-0.0737470057854317	-0.2975806342668408	-0.7341191236899354	-0.6238460127434857	-0.08944948524635699	-0.26036861660974076	1.3974501694395496	0.0723055045133183	-0.8568340036218554	-1.8122113422357522	-1.9987340725476437	-2.137141032598624	-0.7201378885415619	-1.3279174014163404	-0.016301766202767354	1.253655431208255	1.3042125630587798	-1.3180711054755658	-1.8077421375961285	-1.0326834215654266	0.04877901932757256	-0.06651560498392062	-0.3499554930365756	-1.196718610177388	1.9841850956862648	1.015451442350363	-0.6767626156589319	-1.3790120424404235	-0.9946267244606748	2.24943392407945	2.710489888649451	2.206985493301741	2.4842562021888757	1.439830789288127	2.8648926003480586	-1.004225759589647
GSTP1	19	sp|P09211|GSTP1_HUMAN;	1.0	20.309602994690984	-0.02918946326075833	0.4293633861601416	-0.31099527093649915	0.15038456543179546	0.3416715995340809	0.04244225918132294	1.0589820211636383	-0.23833716390532622	0.06357201131534973	-0.7532721980249768	-0.26506352934656663	-0.4846960136668157	-0.08443632573373572	0.4195704309869486	0.44053525924225134	1.285366124293411	0.12121556927077926	-0.15987378181641887	-0.8400227854882472	-0.998669039892464	-0.5180324365103526	-0.3607695306639762	0.0796504737099708	-0.47167229996755866	0.7842822199106378	0.9577725738232825	-0.14821345157450416	-0.6496405759998223	-0.15215523742496906	1.139527555451628	0.32256973098580755	1.2759825688508206	1.5275550450165163	1.2989420562763065	0.7492634002029419	-0.16275093108303462
GUCA2A	9	sp|Q02747|GUC2A_HUMAN;	1.0	18.753645976980184	0.4350749359757309	-0.5702884175774541	-0.029557428942461605	-0.1477562696600403	1.9184423715756793E-4	0.19082419144956653	-0.8367599259883214	0.01305103947523989	-0.3450681133522475	-0.81516926932464	-1.4487303486633256	-1.3087307505937362	-0.7882950625710614	0.2938235150982038	0.681212451167144	2.3541005267079536	0.2670814992971442	-0.8243434582430682	-1.9057056070844132	-0.4060728298555816	-0.11603927830005256	0.4852535648942631	0.9897912040663295	0.5973683579384192	-0.4307494091855735	0.0322089750823249	-0.984369852067454	-1.667756625584262	-0.0056572806272354725	0.07894959673048163	0.4910875932613612	-0.10647991093871934	0.40374598364185754	0.7828436858053136	1.171551164298819	-0.9022756559895031
GUCY2D	1	sp|Q02846|GUC2D_HUMAN;	0.9934	14.040612869975204	NA	NA	NA	NA	NA	NA	NA	NA	NA	NA	NA	NA	NA	NA	NA	NA	NA	NA	-0.28259509155429274	0.4473981023440654	0.0018728261995488715	-0.15861038261302163	0.2228835403245535	-0.42342950911772315	0.6904083343676137	0.01735287413955433	-0.004242869487820045	NA	NA	NA	NA	NA	NA	NA	NA	NA
GUK1	2	sp|Q16774|KGUA_HUMAN;	0.9999	13.09160974081796	NA	NA	NA	NA	NA	NA	NA	NA	NA	NA	NA	NA	NA	NA	NA	NA	NA	NA	0.7618922988515413	1.0179006938062152	1.5301227832378843	0.7996719589756651	0.6192014949770348	1.4691840194840853	0.585116131890929	1.2267906255024812	1.0612656629268429	-0.3381089758391931	-0.03828771450959145	1.6623258726789265	2.1678879341959822	1.5711875666649986	1.8374214302927232	1.2717487429679046	2.503841741174682	-0.2663007340278636
GUSB	4	sp|P08236|BGLR_HUMAN;	0.9997	16.682626570074326	-0.20745494978558376	0.41111876448249607	0.6452069776991864	-0.005279132839507206	0.14168971964617327	0.7241704859475497	0.4234697320969989	-0.6871450263466912	0.9545916443435059	0.5813768923724716	1.128775379992598	0.4231118544717738	-0.03953699092709373	0.4024110469782771	-0.002418321816653801	-0.20878947675651105	-0.6091186465379437	0.3932539093530689	0.6450394490646785	0.3112795060493685	0.6465441314516815	-0.8166076719963593	0.1077557580754771	0.25011566880447456	-0.07563642566476014	-0.5193715430325572	0.6239436498353896	NA	NA	NA	NA	NA	NA	NA	NA	NA
H1-2	3	sp|P16403|H12_HUMAN;	0.9966	14.32764902201658	-0.09301833202924392	2.8544834435631605	0.23898710412666002	1.0961213648841381	0.9080151045181442	1.03606180953296	0.27161857446606064	-0.01083820959593318	-0.11552192094834579	NA	NA	NA	NA	NA	NA	NA	NA	NA	-0.6247761330849189	-0.9683311850595544	-0.30478190277346995	-0.25781316498875384	-0.2304877180245919	-0.6921980436064747	-0.26246473710624096	0.35895927069710787	-0.8894270720755539	-0.4667891407713829	NA	0.16567242999267773	NA	0.245994825368979	0.5370887257869388	1.8890246541182112	NA	-0.4638425163425808
H1-3	4	sp|P16402|H13_HUMAN;	0.9977	14.695097120743263	0.04364446599352867	1.535243574562215	0.11264119696420405	-0.3855914929658999	0.42044083181855285	1.3452591185811809	-0.5425951214674996	-0.4718844415455692	-0.7773729627907602	0.8688781343363949	-1.666132694422807	-0.2323769127054014	-0.2516691296886848	0.7090810702534673	0.4955719613599001	-0.16292784358006784	-0.05970787854905346	-0.3171526852177653	-0.6215099485752207	-2.4215214749446137	-0.5039412649314801	-0.988364688064852	-0.4412593040859347	-0.12871268018721382	0.5391839702241579	1.0411696562980737	-1.4193641391380343	-1.2064070336597426	-2.0316829673238708	2.018032464139446	0.9615932280317461	2.0012996285830846	1.991582032824395	2.955835731253689	2.206775633051766	-0.6209438024553027
H1-4	16	sp|P10412|H14_HUMAN;	0.9997	17.858468020693895	-0.26800493020459193	0.11151661181006389	0.2813341245415968	-0.46744894385265123	-0.26680741613605097	1.1959029103007968	-0.017765411334600856	-0.18994476816576356	-0.4310707151941364	0.7517971270986168	-0.8031834759429208	-0.356083567675765	-0.6361606411890084	0.4600335616979834	0.34524914538761564	0.16954992539316383	0.1505606679846121	-0.4603696874504406	0.07164803855347923	-0.8260602921603457	-0.13057599560811317	-0.431119180722602	0.33384380213591935	0.025601672367656203	0.17587100016749924	0.134889479012954	-0.38383354807119296	-0.1881174747013321	-1.728180690025388	0.500394329315486	-1.2635975611161392	0.22345602342487147	0.04001459937748386	1.2954307167698698	-0.0998271118615115	-0.407893478682646
H2AC4	3	sp|P04908|H2A1B_HUMAN;	1.0	17.615776972818733	0.605137441994172	-0.1684444747867193	0.49472040086782965	-0.40181529604469457	0.6988881498774848	-0.05138719969065786	0.3531488417778741	-1.5743995145805467	-1.0011443386728254	NA	NA	NA	NA	NA	NA	NA	NA	NA	NA	NA	NA	NA	NA	NA	NA	NA	NA	-0.8092899275404659	0.35043438035113716	-0.27375158335338146	-0.44956086488460745	-0.25784074734325113	-0.20145417814812383	0.6049152088833711	-0.20865951350045187	-0.8238021438637269
H2BC12	13	sp|O60814|H2B1K_HUMAN;	0.9993	18.021980325012496	0.4905363216751635	0.6896684116826153	0.2666119167006782	-0.3620686057969982	0.5002116248409614	1.2671191249761975	-0.0030623334500168298	0.4642727722316877	-0.12491191562259152	0.7022054552008381	-1.6315799916321816	-0.7195097466279723	-0.9134485495077382	0.7083158005982471	1.0068460955712535	0.046937503669793657	0.6750593480495848	0.4627577917979142	0.42343557686093014	-1.4195888471990052	-0.11988771743191551	0.07507848806092543	0.9974194205171054	-0.1661413919842425	0.849376342252127	1.1367876871590346	0.8624040872243475	0.4190871880719871	-1.3252908377241717	1.587929570766076	-0.7870847254242923	1.1170759789275406	1.3501418535457752	3.3889565555980994	0.5325326364995311	0.6834870178916788
H4C1	15	sp|P62805|H4_HUMAN;	0.9999	19.51209497609279	0.4795477778249797	0.8131037260163891	0.37865932267847047	-0.15470214252765135	1.1787349835497487	2.4149875384048656	0.5741240041273974	0.5800906038369442	0.4822644481085958	0.47050707886904153	-0.9128338254031267	-0.2313983742773562	-0.15898402507121245	0.8169253742019134	1.0452679150451436	0.5332388529780419	1.0069154491653176	0.5100243495877548	0.29012759175552993	-0.6868955128039422	0.2697278612359475	0.06396526688875781	0.8362331465645818	0.1347879842903219	0.40794950669968033	1.1517093473485733	0.3974302230930773	0.5340816879843948	-0.35263689794479447	0.7439389371194691	0.40648277421003254	1.0132116744767545	1.256846297278658	2.8572295259408946	0.9338222100699909	0.2424248573335248
H6PD	2	sp|O95479|G6PE_HUMAN;	0.9999	12.77780603019623	NA	NA	NA	NA	NA	NA	NA	NA	NA	NA	NA	NA	NA	NA	NA	NA	NA	NA	-0.6635325217063484	-0.1310641784116111	0.957942065637106	0.5738729088618388	-0.21763026784688133	-0.08047404868967734	0.523416229261652	-0.7294094080657043	-0.33426833549363444	-0.8797860855918729	-1.0701039226510982	-0.35505034886506603	NA	NA	0.28514384873053267	-0.2926665183059072	NA	-0.1559801842759505
HABP2	114	sp|Q14520|HABP2_HUMAN;	1.0	23.25409184532204	0.6517182732682656	0.39831740037035956	0.2758224350120182	0.11595741783527558	0.7727178307911835	0.34598002821923046	0.11273529985794362	0.6686997763021649	-0.8734220114969395	-0.06565129796738756	-0.6964195555222434	-0.06929525285138372	0.08309062342472862	0.049955500794063745	0.3725085626004656	0.18542842115405822	-0.10017907447338725	-0.9877771951697163	-0.36431575442169883	0.21339624822492187	0.05920743044265242	0.39871059220267036	-0.2675893095491455	0.03629813238858892	-0.4886644181772781	-0.2940984328761562	-1.013694494625053	-0.03589397225798985	0.824622164914885	-0.2567802390331968	0.12193381106550305	-0.1854766338445888	-0.51911435594217	0.011766181609235815	-0.6029699488757885	-0.6527996919512766
HAGH	8	sp|Q16775|GLO2_HUMAN;	0.9995	19.413854900222184	-0.5528620949887895	-1.3466066018744245	-1.1656132163660393	-0.949276754268026	-0.162161965676213	-1.6691674479284977	1.7815696671615058	-0.35042148970884934	-1.2560372582126598	NA	NA	NA	NA	NA	NA	NA	NA	NA	-1.807486188094729	-1.1063294122857634	-0.10137560346744356	-0.3783387962337006	-0.6191427777817813	-1.227111154882428	0.8167489402588308	1.0344945544108217	-0.9527274813528859	-1.60792134082994	-1.2128159366788296	1.381330761451287	1.452246906796863	1.212240134024321	1.427332596062925	0.25038246345788373	1.8370143039542075	-1.5555373549275426
HAPLN3	17	sp|Q96S86|HPLN3_HUMAN;	1.0	20.184162584654203	0.15208432437995345	-0.06135199276828285	-0.2902185180547736	-0.3230480961900719	0.5641207351671609	1.046574300533619	-0.23641397896915972	0.5967685241446796	0.1688942533121618	-0.7404312576668799	0.08183267965240892	-0.39740638223196445	-0.0742075534971467	-0.32228453968095394	0.6443702159834901	-0.8093011338901244	0.2642364738863412	0.4630676297369556	0.6356748985052318	-0.9280201691182457	0.11583571431290318	-1.6615160975650944	0.5981379383861194	0.25685654111775547	0.7566445879275929	-0.853134735474038	0.4058477686916504	1.280339128090366	0.07493311237833389	1.1214090740289508	-0.7406222315744726	0.7626949154426326	-0.09794139312159977	-0.2005369249836253	-0.7102201262675818	1.0001808570791475
HBA1	344	sp|P69905|HBA_HUMAN;	1.0	30.858900555589404	-1.2178149990365226	-3.261067663328201	-3.864564723392161	-3.031948864816057	0.012930039780782998	-2.6448707327790526	2.449690761116873	-0.6818328928313093	-2.711322266318842	-2.4669980707558103	-3.35112867338508	-2.8599396163180124	-3.5448879678858636	-1.9098838257344726	-0.9683455571151889	1.3758879483861541	1.5136143805454854	-3.0952266865312374	-3.1398295583823588	-1.8026814567657885	-0.15154934732941916	-1.3490597249081215	-1.434114098424021	-2.4650536894741486	2.4853877251940903	2.316446661262301	-1.9772860987180714	-2.4745976281839117	-2.017258146716589	2.788317303320711	3.041534130402807	2.822452128957498	3.2364710575670452	1.395954068215298	3.7030494803991383	-2.1071936670869515
HBB	635	sp|P68871|HBB_HUMAN;	1.0	30.81288466794369	-1.1474473775549416	-3.485339964691353	-3.9790623513456174	-3.6090728660758975	0.024411597207385505	-3.080724736094984	2.46504542768745	-0.8083467530846598	-2.9477635428594797	-3.7779142311994773	-4.106202944201373	-3.68036155062871	-4.108010311868425	-2.0824727385810915	-1.026097720855672	1.3513881110244643	1.5623806263514002	-3.4547409204462802	-3.226922466061726	-2.990351140217241	-0.1887791130902019	-1.4681366209808129	-1.485014616106862	-2.7328520066840274	2.254833393835358	2.1193837196898535	-2.521291021579356	-2.835204042422618	-2.1105225340268676	2.8687096114811954	3.1263505082141005	2.8814859106249058	3.2215000838783325	1.3752287189897157	3.673686124827883	-2.7050539841444223
HBD	205	sp|P02042|HBD_HUMAN;	1.0	27.197875403472732	-1.32617681622966	-3.1888039623259052	-4.16665491676669	-3.7386465802496405	-0.12739874591936928	-2.4511791380410317	2.3453427133116893	-0.6308920097306894	-3.0718222837573594	-3.415807488597766	-4.010198540980147	-3.4291171376129084	-3.6502204547121715	-1.9332609033386605	-1.0610356445429439	1.3521279500022736	1.4790211355973089	-3.1267325633807026	-3.511249777558663	-2.8328493251081728	-0.2702220091919716	-1.4070519585129606	-1.556708945382753	-2.4792990829641623	2.174950124799597	2.379659677141168	-2.1849624332070263	-3.052408306324781	-2.344391081538845	2.9464868255010837	3.0278630296384907	2.8758852417809067	3.2751312160077406	1.4692619254958448	3.442526327224491	-2.636560112130341
HBG1	10	sp|P69891|HBG1_HUMAN;	0.9997	22.85579073923897	-1.6271313856632643	-3.8764532677232433	-2.7406387849424814	-3.9459413743743124	0.012184197042213185	-3.2176076039218273	2.1374979544813444	-0.7979156877801996	-2.891058733841261	-3.354845305827059	-5.239264550066723	-5.126456131503691	-4.311608733531399	-4.270497741119166	-2.2975539371796225	-0.8024519316011585	0.8815242404786368	-4.091878059857429	-0.8672129188225517	-0.2666311578014682	-0.5425790693341983	-1.055065798475031	-0.9267192222483223	-0.8650186657989738	3.2128640510157367	0.21795909586410822	-0.8762932865786972	NA	-4.302179879094499	1.5942614677884448	2.2790740921389423	1.6779813030963462	1.910023814524969	1.0132417494958172	1.9159477983297197	-3.8479259995536808
HBG2	160	sp|P69892|HBG2_HUMAN;	1.0	25.725053927237134	-4.556709076019132	-4.693254452095631	-4.834091715081834	-4.867152132718844	-0.09845702821453273	-4.83529646200504	0.13593272192398587	-1.5908983695052399	-4.315704576575454	-5.028691304704326	-6.101287401932341	-6.052555450743945	-5.384209846971837	-4.807582919304644	-3.4261011959236463	-1.9067505986747832	-0.1797315219554747	-5.136799212217948	-2.426117645568418	-1.5807131150332054	-1.827639883072226	-2.094320569031675	-0.8452908332456159	-0.19072451879894592	4.368024090533179	0.735879731037997	-0.34158796013046633	-4.204084047544059	-3.591208545401871	0.5312801217908936	2.4473187483328074	0.6133973904773828	0.9911096898290825	0.6674604418771022	1.5330537826781079	-3.679923911524291
HDGF	3	sp|P51858|HDGF_HUMAN;	0.9996	12.77780603019623	-0.03264652162919468	0.7318583072522324	1.048559984351459	-0.07080166035509183	1.1761472702994773	0.6164962761572141	1.1500467657700675	0.46955333204707905	0.02864262151366015	0.023101592968084006	0.2560103538112801	-0.23806427173169808	-0.27025320799799823	0.0015139768194005754	-0.7225132727757675	0.20624277752372677	-0.13578011445939175	0.19682238419474274	NA	NA	NA	NA	NA	NA	NA	NA	NA	-0.07096988670466198	-1.025931025988175	0.37157515120402795	-0.05455491491736364	0.3327915005159854	0.11873315586453614	0.49644319286200833	1.1095085707270105	-0.06806902048077568
HEBP2	2	sp|Q9Y5Z4|HEBP2_HUMAN;	0.9798	14.380018168803648	NA	NA	NA	NA	NA	NA	NA	NA	NA	-1.4625079335620672	-1.5179316959185987	-1.4358572666126852	-0.5391065054703756	-1.0854603823577857	-0.14931014876486604	0.022124302178371913	-0.3112543861422976	-0.9587019528553808	NA	NA	NA	NA	NA	NA	NA	NA	NA	NA	NA	NA	NA	NA	NA	NA	NA	NA
HEG1	27	sp|Q9ULI3|HEG1_HUMAN;	1.0	21.19627501478311	-0.24259295165235084	-0.2675568792523677	-0.5268674533808522	-0.2957876487072495	-0.5311864231367176	-0.1245727323672785	-0.036148729909043276	0.02275569105278219	0.30692451502150897	0.06341331476985079	0.7506602517071053	0.7541696372936055	0.48489513069776313	0.0994151795258098	0.05011020473535144	-0.050461858405839166	0.08421662749070169	0.1447475475706268	0.4377568449785736	-0.21316500734004595	0.38594367302543686	0.15044724796241837	0.3696801862988872	0.43179704848899236	-0.0715725034636443	-0.051662882978030567	0.5317715099918594	0.31672225630612116	0.39503090631841076	0.14466101767046258	0.15427111507869018	0.10285790564757225	-0.7977346792435842	-0.464345827741969	0.4633661660211841	-0.04290899154995209
HEXA	74	sp|P06865|HEXA_HUMAN;	1.0	22.593742736228904	-0.23171611300600148	0.13497126797667303	0.108318120838236	-0.1313755301168973	-0.4386206644741577	0.46296227006557533	0.030750610551718793	-0.19319951715651662	0.8062639667995222	0.3618397067327823	0.6874447197665279	0.2725033616572512	0.04742243250555722	-0.17993286306829948	-0.033247788734616535	-0.3585113815661085	-0.16414898616139695	0.6031020970332115	0.8357473735666483	0.1978244485944849	0.37747057106559057	-0.48908520075818096	0.35207546879199025	0.19907015589408816	0.1501574451913945	-0.1873190033076213	0.7751861336483596	0.57992742124731	-0.09406454623994698	-0.11808957296741251	-0.6623474574282557	-0.26090025211094137	-0.07339439768419531	-0.6331495521135473	-0.18434481787650547	0.84203063361789
HEXB	186	sp|P07686|HEXB_HUMAN;	1.0	25.470040509760786	-0.2669038173047049	0.07584694241177647	0.1500960217234626	-0.12057040913683092	-0.35876096405164404	0.626907720024235	-0.004952329010105672	-0.4734646016511377	0.684040009193938	0.5653214638972024	0.6216717438958894	0.543697705773015	0.04382449970364588	0.09386014903749373	-0.08988833818283837	-0.3574615798946166	0.011059601668135244	0.4835793982183212	0.9412280401317608	0.1675107368518436	0.011413523635104728	-1.010007711076021	0.3132099937912747	0.20332628582010726	-0.02694888441161547	-0.576704568905642	0.668460095698368	0.4651702840560712	0.10240272637093106	-0.22447404491457323	-0.7292974243066768	-0.21605953450101634	-0.2602982503509548	-0.9310502410594665	-0.42249645870699304	0.6580544814838252
HGF	6	sp|P14210|HGF_HUMAN;	0.9998	15.633730919819515	-0.8605841050807914	-0.7894023799322936	-0.7230474496069919	-0.43507340947047357	-0.7512673123623621	-0.7246127303705716	-0.6222019158767935	0.1734523670923629	-0.6553250250159546	-0.9759192305072606	-0.6668957858951488	-0.33895479730842126	-0.08477153596609321	-0.16564521410023136	-0.1396105209524272	-0.5663163892072394	-0.8030514602720018	-0.8565659395926222	0.5741035073704603	-0.31152093609043074	0.4709829388418858	1.359633038299651	0.3803780125286247	-0.1272186072769892	0.1503020625806335	1.4432068663547977	-0.5668303559911374	NA	NA	NA	NA	NA	NA	NA	NA	NA
HGFAC	69	sp|Q04756|HGFA_HUMAN;	1.0	22.099012280882555	0.11772984855698176	0.6564852768545206	0.3997057880976209	-0.1792796274363626	0.637184098044985	0.12167075411093187	0.25291910412638074	0.4196290945302188	-0.29323443122087367	0.14836875088561907	0.41362756625222685	-0.2013299430280222	-0.7466704914793598	-0.37038501035391835	-0.2087691291291076	0.5399385367263996	0.38420045912464396	-0.3416541181434125	-0.898898354388999	-0.18892622000382087	-0.17038070102561642	-0.38978070523069164	-0.18497531839405124	0.02271081479548931	-0.1531973248784273	-0.47544759639076695	-0.4737709540100141	-0.2932322978602522	1.1691307166509972	-0.43810124740625955	-0.07942728811181698	-0.4038500236637743	-1.017459743042238	0.6448822594407257	-0.22043844654859335	-0.17420569634746386
HINT1	2	sp|P49773|HINT1_HUMAN;	0.9987	15.752073363394482	NA	NA	NA	NA	NA	NA	NA	NA	NA	NA	NA	NA	NA	NA	NA	NA	NA	NA	-1.294241149268303	-1.5559812793384555	-0.31550590683833546	-0.371634764551537	-0.914119925693206	-0.7753214691300792	1.2186393223599619	1.277425805415195	-1.0707023878673905	-2.049261448337973	-2.565364303008021	2.586268233502227	3.008097626666273	2.1736108571604484	2.7073630388084418	2.121523590085369	2.4701814890683664	-1.8075655728664284
HIST2H2AC	1	sp|Q16777|H2A2C_HUMAN;	1.0	16.237022623024643	1.4381622895216246	0.6596436426466203	1.3601713574581042	0.6737669662273964	1.3312373980365724	0.8367196693523145	1.231294061287418	NA	-0.6174941949170534	NA	NA	NA	NA	NA	NA	NA	NA	NA	NA	NA	NA	NA	NA	NA	NA	NA	NA	NA	NA	NA	NA	NA	NA	NA	NA	NA
HLA-A	2	sp|P04439|HLAA_HUMAN;	0.9988	16.99838161098859	1.2575733032634595	-1.2636284425666284	-0.19109266011570103	-1.6605960223433174	-0.9193605210047586	-1.0214503359493285	-0.01494072160477522	1.0161252532960727	-0.4465639640201231	-0.9401867816302456	-0.2491796542865221	-0.8385791115723968	-0.6237572128615878	-1.0976773931531794	-0.2144224456434749	0.6783645964847285	-0.27519182025123534	-0.23856370533645155	NA	NA	NA	NA	NA	NA	NA	NA	NA	NA	NA	NA	NA	NA	NA	NA	NA	NA
HLA-C	9	sp|P10321|HLAC_HUMAN;	0.9998	18.687981424288605	-0.19959661753780278	0.1308697002504582	-0.05511089025870497	-0.30435294654787803	0.12581118098449373	0.06935821469239123	0.2823688001084603	-0.09158697816164718	-0.14475239809164586	-0.08473841089160139	-0.2640419934747098	-0.05904714866649563	-0.17954817187472427	0.0594141237412682	0.04981007937778159	0.08310434391621868	0.0513358312339669	-0.3426840850047581	0.010515815951143814	-1.046697371223404	-0.16893643796395663	0.11436397509245211	0.24614505770054151	0.548507080873279	-0.5579916454000196	0.6742128694783451	-0.787761785172326	NA	-1.0401272023587769	1.1107576003361173	1.2261308373276707	0.4567731234255499	1.3816611839021942	0.1781431004490095	1.3042089557964491	-0.9401923548536324
HLA-DRA	8	sp|P01903|DRA_HUMAN;	0.9974	18.928952317023384	-0.18146855231317538	-0.37244342409042996	-0.30169422572226257	0.7675271503262122	0.6371520425300812	-0.5091843922379535	0.885780823864776	0.33555422065218465	-0.08954604798155641	-0.11369956954878013	-0.3393062362895152	0.22666550561897836	0.47606744975215554	0.3278705432730957	0.2803909152039896	-0.25040784971453967	0.45763702444681975	-0.0213800213309856	0.21704648712518804	-0.8051730467499674	-0.46968537202763416	-0.4711747316466628	0.2040897198775662	-0.25979128064421575	-0.23709173870066502	0.6767380912115479	-0.013110159797898646	NA	NA	NA	NA	NA	NA	NA	NA	NA
HLA-DRB1	4	sp|P01911|DRB_HUMAN;	0.9967	17.337195459991538	NA	NA	NA	NA	NA	NA	NA	NA	NA	0.4367826183318346	0.12599714130317663	0.11374278154492856	1.169734908874632	-0.22829712524602552	1.4435274393018336	-0.11498136079408106	-0.026806726388299396	0.2497608465044916	-0.7489363930542341	-0.7908180483016398	-0.3479161236035462	-0.1364211914617659	-0.6279904440816191	0.136652287979238	-1.1574661127626915	-0.3125947510105487	-0.04391953353952438	-0.5058552545445179	-0.09308521349876742	-0.5493134741049914	-0.46302832001554517	-0.38762742688241936	0.12933555541380937	-0.08412985793868177	-0.28124724233901066	-0.0183905213950597
HLA-DRB3	2	sp|P79483|DRB3_HUMAN;	0.9975	15.7482804228633	NA	NA	NA	NA	NA	NA	NA	NA	NA	-0.7718594339968412	-1.2131292565082394	-0.2764590360207748	-1.0096137438312263	-0.06744468977613316	-0.484983183781833	-0.16314812965570002	0.5156566927749484	-0.49123932072631415	NA	NA	NA	NA	NA	NA	NA	NA	NA	NA	NA	NA	NA	NA	NA	NA	NA	NA
HMCN1	1	sp|Q96RW7|HMCN1_HUMAN;	0.9957	13.22589266782051	NA	NA	NA	NA	NA	NA	NA	NA	NA	NA	NA	NA	NA	NA	NA	NA	NA	NA	0.2163192966687406	0.38683680261229547	0.03277213681143154	-0.1869223121437873	0.01961904108640322	-0.07007397390814996	0.30793661439018427	0.6258964938758744	0.4450319705099304	NA	NA	NA	NA	NA	NA	NA	NA	NA
HNRNPU	1	sp|Q00839|HNRPU_HUMAN;	0.9997	14.713599811520842	0.25752668196589923	0.3494867514104305	0.551913468866922	-0.21270163229123806	0.2920257379530877	-0.028198669676912758	0.702824539773033	-2.2116449634608184	-1.008909795473071	NA	NA	NA	NA	NA	NA	NA	NA	NA	NA	NA	NA	NA	NA	NA	NA	NA	NA	NA	NA	NA	NA	NA	NA	NA	NA	NA
HP	131	sp|P00738|HPT_HUMAN;	1.0	22.975673362208145	-0.6743198972434232	1.7143615094539788	-0.3948685599066222	-0.994730662638319	-1.1534393859747354	-0.08436806965706367	1.1837078975160038	-1.2878762934978703	1.3215563154165548	1.3983898508105312	-0.5197974502404361	-0.7180881719826928	-2.30575037142107	-2.54253215177405	-1.3102974204026179	-1.0338494471874728	-1.8716770334963169	1.3784613293435175	-0.17075808377315305	1.8256191784189202	1.5352970964622998	-0.9354932703399061	-0.1312449819574999	1.4200644087198362	-0.3319070808365745	-1.2685788880027653	1.1524507876973296	-0.37542588049730385	1.3427391079835438	-0.4444004160664532	-0.0903087031769072	0.6974564890722812	-0.0518449021217533	4.607960620790358	1.5398402660354993	1.536337888409581
HPR	3	sp|P00739|HPTR_HUMAN;	0.9989	14.42384530439981	NA	NA	NA	NA	NA	NA	NA	NA	NA	NA	NA	NA	NA	NA	NA	NA	NA	NA	-0.8849826469132465	-0.15964108217294815	1.607244075772846	1.0979898476051488	0.10034179864274062	2.320654717844087	-1.0977386423312407	-0.36743933229123726	-0.4688711594463726	-0.5031454175708174	0.22227084650547813	0.17119843840478843	-0.418080852875895	1.164419017135927	-0.5241814690558497	1.7420965539181852	0.5428225142590986	0.6332194488642688
HPRT1	15	sp|P00492|HPRT_HUMAN;	1.0	20.294644496666415	-0.28197091196617663	-0.4113711365462427	-0.3657910465821912	-0.3038595756231244	-0.061469334896457895	-0.010623865214730799	0.7276856239523077	-0.41434547112204356	-0.1752078881138739	-0.8218364112892038	-0.7527897645571859	-0.8272115684515038	0.2748650734153171	-0.14030758768487317	-0.002313321594790807	0.1891212788737331	0.3704868026949564	-0.315643239735226	-0.7300899663362701	-1.0125078536776382	-0.06421042383502273	-0.20684912797444888	0.03544729498486898	-0.366029175857554	0.967788736978505	1.580558959108469	-0.3343832502394797	-0.5701011728179766	-0.5822639819011197	0.9970050570554063	1.4650332429313826	0.9769619543106112	1.792897306386422	0.38665679429905175	1.973655715052649	-0.8160896408671796
HPX	610	sp|P02790|HEMO_HUMAN;	1.0	29.085867457244923	1.072485552110841	1.3721495423898817	1.458559176858265	-0.4974063771366817	1.0123009439680892	1.052506118633037	0.01705588821774029	-0.3921052115035337	0.9106142508771087	0.7997183712052891	0.8663271795102747	0.22440335554067659	-1.3745865330987805	-0.6356714524987597	-1.9710828103711648	0.21418441712080316	-0.042176514080436434	0.8942616360944982	-0.04834141879151144	0.6308579393891103	-0.4480688080655013	-2.5182031584200093	-0.7857043708822893	0.3206165652218842	-0.7898857509255373	-2.263347141778601	0.8778714962212364	0.6795316407669838	1.5710485207197404	-0.380575061533448	-0.3900172066956342	-0.544981447054238	-1.4026557665608008	0.567830919209575	0.10170629030192124	1.057217339619335
HRG	293	sp|P04196|HRG_HUMAN;	1.0	26.652746495523175	0.50132297443764	0.10543887037207789	0.16764614907729491	0.127806935053127	0.37487802977655704	-0.08210868740794819	0.2548404467833194	0.5506606430630807	-0.3819077213442852	-0.21477970554028047	0.2472369506640626	-0.5606608238668844	-0.3014537358664664	0.036595688498894496	0.02100570477446695	0.23434993951281413	0.5435644177733892	-0.5141281841165553	-0.5519693459698862	-0.4233703951086847	0.12681744338528889	0.18066545706994042	0.10355400817737159	-0.45009074384353775	-0.19742513473440448	-0.22369313009553782	-0.4626227958019875	-0.3199895948294711	0.9340689931006265	-0.3855068473761962	0.02322670075092237	-0.4907370490741725	-0.9155598276742696	0.08765395296216916	-0.5331605917887607	-0.42563196551957194
HRNR	15	sp|Q86YZ3|HORN_HUMAN;	1.0	17.483621265979647	0.02431486764797519	1.2989286551436772	0.8138295067172772	0.1560103057152622	1.3737994062465333	-0.8925177992514985	-0.7013936670964735	NA	0.17511680626219084	0.2853389452450905	-1.0198449979873279	0.14931091403437335	-0.8229584178523184	0.856298953192673	-0.537311389589421	-0.17640581052323334	-1.1323025675195844	-1.9264832600144892	-0.8826735634426193	-1.349701361225005	-0.37994244856122394	-0.7072180751768098	-1.0663199471520306	-0.3286727300982748	-0.5574053832504657	-0.5100959994468202	-0.7055751154620378	-0.6275530950191812	-0.5555541395020391	0.8276691689052402	0.2480774488763524	0.7821378078534735	0.5393368663079539	0.42473894252286737	1.227266847609286	-0.6316262166108162
HSP90AA1	12	sp|P07900|HS90A_HUMAN;	1.0	17.982441875385902	0.5887986892948387	0.016924266984898573	0.8636327614834585	0.1805715505167731	0.2584104075657896	0.40745736518293896	0.8336759679837105	-1.905950364338584	-0.8471364191424464	NA	NA	NA	NA	NA	NA	NA	NA	NA	-1.1240572321611522	-0.7142225831778415	0.004151669726463414	0.4490332870735312	-0.5156930815570222	-0.023274239144788655	0.607491555465582	0.07340811592663243	-0.14182762806497884	-0.7480467843853362	-0.830760296256484	1.6846439983188182	1.870516184244365	1.4639629839174821	2.0282305952035653	1.1939514942764546	2.0376152389313518	-0.45609803865102805
HSP90B1	13	sp|P14625|ENPL_HUMAN;	1.0	18.27369615234953	0.346560259786175	0.4670872460131852	-0.32545778986616813	0.12533605584395868	0.4841456326075839	0.0201013514096946	-0.03951768568104619	0.2195462620412254	-0.1176998416391224	0.08332068622683053	0.48614165169197987	-0.35353242618743863	-0.2206346138021993	-0.3752016713969484	0.6755940905252764	0.059517785434243464	0.8818202405707627	-0.18149101009609403	-0.20601577580619068	-0.08503501414928571	0.20414119515317042	0.741498444947787	-0.2601731414508235	0.22931093043247186	0.11250940044997071	0.08401305719316277	-0.021021484367128807	-0.19129571730271477	-0.4216707417973229	0.15653284377296117	0.04718451977757798	0.05819202260098244	0.6117316188712367	0.32190777389666714	-0.2543094609173968	-0.1873831779875399
HSPA13	67	sp|P48723|HSP13_HUMAN;	1.0	22.031850799046246	-0.46320413093075885	-0.4040608520938589	-0.48345394651542417	-0.40503306693146346	-0.33983923080395684	0.010466402020128385	-0.07712281935317122	-0.0296825343587912	0.10236583475137317	0.04289999884153595	0.39757131350281716	0.3502132152389681	0.43688018579766874	0.4585319880349301	-0.024819643590024754	-0.07806003660645189	0.03141742539945369	0.2549413442897279	0.697290457641838	0.3266247892653862	0.3745532969539833	-0.32941001158262306	0.3378392970191815	-0.06375574237976034	0.3866042167219663	0.6828157130957182	0.173479989959878	0.489875421616103	0.5159789597949036	-0.02770669536168402	0.19503091975410936	-0.19580043556265903	0.5351298031196574	-0.7899578194457941	0.054512300579527384	0.26931497539536764
HSPA1A	9	sp|P0DMV8|HS71A_HUMAN;	0.9989	17.912472803381288	NA	NA	NA	NA	NA	NA	NA	NA	NA	-0.4202644082682099	-0.48266406594257427	-0.5763648461393327	0.7373395309759192	-0.10827863857718878	0.2195962582542137	0.5175034582197622	0.605884557773674	-0.1341580039190422	-0.15306580063259467	-0.4878360870252907	-0.06284046772493967	0.6687979205781716	0.09258356643855237	-0.23771833252416785	1.1910800744941024	0.926738403080611	0.06006282688086628	-0.9786929799210644	-1.2122284672855654	1.3917982503840252	1.446643916076308	1.1631006762959393	1.7810141829205133	0.6207467929124668	2.1100954013025843	-0.5459359019626362
HSPA4	11	sp|P34932|HSP74_HUMAN;	1.0	17.465176177514536	-0.11771223080370241	-0.2146618318529212	-0.46475445052641007	-0.3947467557891482	0.4420589156967596	-0.3621668848082784	1.4751458904427839	-0.13259026068617086	-0.3313814442936036	-1.350642749292346	-1.5979472627577693	-1.3378271887587214	0.6430259456507641	-0.3346867864953156	0.43877943694809574	0.2891501148678124	0.5110299246077137	-1.1581299970643215	-1.3311740652601403	-1.0085555752896145	-0.11767174569537664	-0.25823586753682726	-0.39882960894744546	-0.7324207669709275	1.1391764219719689	1.1468994082536277	-0.7644830822904254	-1.0559258917170316	-1.1198905377770938	1.9894205375533618	1.9091807887085368	1.779704021236527	1.4719091345272606	1.0945066600602562	2.676997583270003	-1.0096501735713428
HSPA5	114	sp|P11021|BIP_HUMAN;	1.0	22.653813199065812	0.1825562890681507	0.19292601710721247	0.01065491402733354	0.10057291025282566	-0.012690474315563804	0.36872059993277695	-0.22174891678252884	0.009327339170168258	-0.0702404865808588	-0.10172123465673621	-0.02150765020130363	-0.08067958541978815	-0.02462490796629746	0.3082189289521864	0.17709451706907586	0.010169442659425876	0.2678824355554372	-0.022336544458883445	-0.13161085635639758	-0.2505839886646726	0.16228934854637034	0.18756915868785384	0.3242295934352084	-0.11386403638109543	0.19998061062974548	0.28071727608933283	0.019424732561843072	-0.3616276702009693	0.010436338543769352	-0.04479106541020261	-0.038809079218265374	0.06502120191449112	0.2595966545437731	0.0026108874303663043	0.30825786418949086	0.05511326023966667
HSPA8	35	sp|P11142|HSP7C_HUMAN;	1.0	19.950720854066148	0.373016831253592	0.4228583874728429	-0.7427656631978552	-0.5967805432331081	0.2782927526881922	-0.16200772677299913	0.5139887693824772	-0.45161772749438356	-0.6639184986514723	-0.17249707551936488	-0.3740105907293789	-0.16236909217872686	0.028407392551537125	-0.012194596654011569	0.4134183921215637	1.0062290587783096	0.899905552016028	-0.16067046746876734	-0.8403286944191004	-0.5523466397655792	-0.19292542230080967	-0.0901873306136185	-0.3329387003920665	-0.7965095932016149	1.2082355718352669	1.1612188111048223	-0.04585863748852681	-0.9348610743618537	-1.395335506586159	1.8672171982026189	2.2281396452119404	1.648524512609355	2.1658358618757463	1.2338172382469432	2.8885317673452633	-0.5614549327023628
HSPB1	1	sp|P04792|HSPB1_HUMAN;	0.9999	12.77780603019623	NA	NA	NA	NA	NA	NA	NA	NA	NA	NA	NA	NA	NA	NA	NA	NA	NA	NA	NA	NA	NA	NA	NA	NA	NA	NA	NA	-0.5658585938914489	-0.7637393732296793	0.03866831015734373	-0.19091875723600094	0.3784080894447941	0.3504913000500842	0.8839009518324286	0.8621861083560827	-0.3397559826389571
HSPG2	357	sp|P98160|PGBM_HUMAN;	1.0	24.004273484083118	0.41683271043780934	-0.33129278225966985	-0.04655923311245136	-0.18832848321686324	0.10771538446203444	-0.15181637063880693	-0.07885792150123905	-0.1107123925770308	0.25719458666751516	0.01842966594605855	0.28706153327717443	-0.02688794422695473	-0.024837938583762043	-0.16008866505524022	0.14150094830103388	0.33223155422593376	0.23374460662236096	0.22613806610624287	0.3114437814615041	-0.02385066639236655	0.2835393933558419	0.3949933026213692	-0.03587593527756194	-0.0885440573366929	-0.258133160998709	-0.26233162066870186	0.22307292219314334	0.26052223741351943	0.4098544603925678	-0.01081991899349699	-0.01866922026244655	-0.20814852688882457	0.14483278903531094	-0.12322821665513217	0.37398860850912996	0.22504138170710508
HTRA1	35	sp|Q92743|HTRA1_HUMAN;	1.0	21.14467765249219	-0.6439805278963497	-0.6241365840070161	-0.6451069290226696	-0.4562069500644652	-0.2881059238822399	-0.5019881326602071	0.04349402756022869	0.5712475906281362	-0.1945541606166432	0.057438645539258815	0.0032570855359472795	-0.15953577848839373	0.2841023851546356	-0.44884718771003396	0.1389249456332351	0.2776789311400467	0.18255559543878874	-0.03205190865661933	0.06838443670045447	-0.5000145358876145	0.21038438067318	0.7543816640171652	-0.06470884807111243	-0.39311738807308183	0.06652998417079514	1.4644053138330086	-0.40371733939897325	-0.25885691349746187	-0.9246566962649219	0.010027162637268994	0.3899296393661409	-0.27775671612007713	0.583124530747587	-0.8814043105026403	0.010576758463756164	-0.37949334708207516
HYOU1	49	sp|Q9Y4L1|HYOU1_HUMAN;	1.0	21.49870323113395	0.48589637373890504	0.1726764506125562	-0.5067322200345306	0.007219171478967112	-0.3613956259191413	-0.06861908441968723	-0.22714069359759304	0.16581686598809053	0.27075404450194585	0.40938065342851804	0.5610288769630061	0.23531926362654687	0.42047125231744387	-0.17129686924422138	0.48982732391366923	0.2296639325299692	-0.1560233769158712	0.3392884622845571	0.4736045445106756	-0.23639855132399568	0.14189971025133774	0.5898661411696686	-0.19992374737040386	0.27445859638636927	0.02865762949911277	0.2533181107872515	0.15068728594483893	0.16812281626506964	0.17032190977752037	-0.11051404463754277	0.12520464650617757	-0.16175674083521585	0.16059466871115546	0.16436929415510537	-0.6172748088501665	0.06710796633743499
ICAM1	27	sp|P05362|ICAM1_HUMAN;	1.0	20.86387542675194	0.4359035468284427	0.3928257609575976	-0.04223897600541182	0.6875467649474469	0.3012694102167579	0.35132728702960225	0.2016189238084758	0.16505328545724485	-0.526024704025724	-0.3986491295452925	-0.5046309721245472	-0.5231391759623154	-0.5247765976756598	-0.016599910610060498	0.25886861553537166	-0.15217763495417458	0.23319981873226858	-0.19805883241040156	-0.366252399779861	0.7218640886237022	-0.4066880929229284	0.9928031931089611	-0.2704225980047674	0.4411544325382102	-0.4216055641255445	-0.31124604433412895	-0.6978628297143121	-0.08940681025673003	-0.597532421858797	0.20709139837486656	0.0026089359732113238	0.07892287094376638	0.49634817106707363	0.1369230866371307	0.20848857907896168	-0.16655811405767196
ICAM2	12	sp|P13598|ICAM2_HUMAN;	0.9999	19.907331806721043	1.0508216194542932	0.9684331375756647	0.5940172429927122	0.13351783412017415	0.5369212056639352	0.8055910272192897	-0.056524385578081926	0.26842899290639366	0.03459729136599288	-0.08609270154798043	0.027315564173944207	-0.5443411118382366	-0.7320077615972456	-0.5292772152891709	-0.45679763076338986	0.8358446423189996	0.5255557802466413	-0.1616833515380307	-0.9685500134347267	0.29369216352278293	-0.3406195974870321	0.053611529966245186	-0.22503646593206827	0.16375216652511915	-0.23607573294808448	0.036198593256539624	-0.19109217160435144	-0.3761522396500916	0.2894949836717249	-0.041800403129405694	0.2993082078011122	0.09276744093370315	-0.25264787462101257	0.484240964750847	-0.44722401788918553	-0.13191425631199838
ICOSLG	12	sp|O75144|ICOSL_HUMAN;	1.0	19.132279625422335	1.1264431762724207	1.5137301291165892	1.5540523917795612	0.9790327978010511	1.4508880385278875	0.7041414941394564	0.7091036497555869	1.1748613592047832	0.25523359920157107	0.10606956545681889	0.07937185375681155	0.4009284630225549	-0.23751649009267828	0.33030153768612536	-0.045788817870225706	0.24295283581936733	0.5205737526719592	0.22110477061415157	0.012994281318964518	0.57994297802286	-0.1249916114315579	0.16723070555113928	0.00692771448703855	0.18037742694278558	0.014180129740112957	-0.2940915494688765	0.15764493572855987	-0.1741810835323876	-0.19345779414417485	0.041892299373146535	0.13115509690876248	0.21770519517737252	0.10487425223706381	0.30122238548399594	-0.08932328615889595	-0.07232791840784714
IDH1	17	sp|O75874|IDHC_HUMAN;	0.9999	19.527512229392592	0.49783244565368	0.7968104947188008	0.1687610191483193	0.593713822074311	0.9257597139601756	0.6353689340794624	0.2552767707646524	0.14346987804355749	-0.4619960383262298	-0.8712498919148031	-1.3042192966052455	-1.1392964933907184	-0.07104531336077047	0.535743476093443	0.6501555516909816	0.3242568130230481	0.37628147052655425	-0.6533264375326828	-1.1800071677388333	-0.4424948782344025	-0.5567822003826239	0.14244835381364496	0.08025625151142624	-0.08594560804471607	0.4867023492909861	0.05115895796332204	-0.37527702628904613	-0.12795031587145944	0.040666866227670795	1.177313009248695	0.3019941636290211	0.6585364374233764	0.4910463170674735	0.5378610082071429	1.131588609653491	-0.30141681284364097
IDS	63	sp|P22304|IDS_HUMAN;	1.0	22.313930845992306	-0.9420289384892833	-0.11042686355681486	0.19047989069488214	0.07853573208757059	-0.8067110484193822	-0.02226438087253335	-0.34996505156596047	-0.2557105334337404	0.8949262446391617	0.6958096852713211	0.9974104071735357	0.8779267230531449	0.19612537432489807	0.38827033272567935	-0.03471455166593174	-0.45993080704233513	-0.3299622415858341	0.9402399436583115	0.890927960529794	0.4462383164695414	0.4988211356493122	-1.0095555948438424	-0.006626063367582091	-0.05699577247507337	-0.13013927781619872	-0.500501119022247	0.9582384930251111	0.6238822906083654	0.49988288662419755	-0.27931396872557546	-0.2942997698019356	-0.22527184865459216	-0.5948735162111491	-0.9621604810163635	-0.5812353509912382	0.9516136640590211
IFI30	13	sp|P13284|GILT_HUMAN;	0.9996	18.941406478106995	0.8067573260587952	0.489787491085921	0.6107104327473261	0.04460062922992325	0.7164046171916816	0.39517284574448297	-0.06478042905425774	0.38497191711629064	-0.42404359299090855	0.032996041050044944	-0.6491237092629407	-0.2675395231924611	0.10996406697256633	0.2027614095007202	0.2690497278457906	0.09050879240456844	0.06829169803115231	-0.31759201230827916	-0.1574080995066982	-0.009324729106718443	-0.13205981786047127	-0.11736696789748358	0.02053753157856608	0.12471209420885598	-0.3246294385489912	-0.2643805307158029	-0.47460848038471415	-0.06963261391213704	-0.34733356030432017	-0.11841333096182272	-0.35869307149276963	-0.21142999721936118	0.2627203156634641	0.12036729240843691	-0.5351087467854345	-0.1662444531772298
IFNAR1	3	sp|P17181|INAR1_HUMAN;	0.9998	15.401160112650533	0.21434619442562663	0.0598089225471119	0.3936045611645378	-0.39826122979129597	0.5991728647635117	0.3845376348856302	0.13901364558484808	0.9117505202956657	-0.005338275656297409	NA	NA	NA	NA	NA	NA	NA	NA	NA	0.7423626780237491	0.938640029144171	0.026008583433111188	-0.5037213332948296	-0.13720982416558059	-0.19417591694734027	-0.02180797748594765	-0.055646346693357884	0.7402473588412279	NA	NA	NA	NA	NA	NA	NA	NA	NA
IGF2	18	sp|P01344|IGF2_HUMAN;	1.0	21.88233624887989	0.47901865305684765	0.4645984328528092	1.0847530098159464	-0.08201088548060564	0.7942056589878952	0.02742541465593895	-0.08627713536418558	-0.08185848462973055	0.1954257488489275	0.41397787155346144	-0.07524073089929084	0.27356413042319616	-0.3389610925559139	0.21556361968604865	0.038800141178628955	1.4596903525970335	0.045284799712465684	0.21357102678094364	-0.0437098108455789	-0.06467822990109529	-0.38773274764295396	0.4809648161006077	0.5943966931709941	-0.02791012868001408	0.1859498689681236	-0.29520498913758164	-0.31398062375566216	0.1314076374824098	0.7714532849323747	-0.7021743169980006	0.082590856753197	-0.5429997856814381	-0.8186926047213312	0.4894202408908388	-0.4342572994828853	0.46418558231198137
IGF2R	14	sp|P11717|MPRI_HUMAN;	1.0	17.241024614886722	0.10523588167660769	-0.021890891010387215	0.33328330732397493	0.6254114253964067	-0.2904378729345929	0.26620908370421326	0.6504223265788642	0.5239622576915988	0.3040951220712409	0.30619291046728314	0.2557116991403192	0.05631446961541986	-0.09283822741049752	0.32785535911311126	0.018512866639214032	-0.11741468448755388	-0.1678826964281921	0.024467375426807436	0.1731235424211528	0.18147077763946395	0.24151262234883886	0.03385292415161345	-0.11301453267246053	0.22914857760882912	-0.33490017187365195	-0.3717465985283823	0.23206126701373542	-0.1810113836782059	-0.17737170695392201	0.09477727103488309	-0.2336650240915299	-0.0076807242981074	-0.2563036383374193	0.08615215785956565	-0.12820186593477345	-0.18705642535652878
IGFALS	169	sp|P35858|ALS_HUMAN;	1.0	23.743533525229317	0.08473396473952022	0.9363064114212483	1.5563800360033104	-0.5864727751033971	1.1873790509777216	0.05292229990585895	0.08850555063625798	0.40471534412152543	0.06082641826339108	0.5815183824723897	-0.2057317174966431	0.3036241236237629	-0.879544709556233	0.30396051076913366	-0.9205615132705907	0.2568337436170234	-0.28679490376090566	0.0	-0.5782293402032463	0.16189608748047668	0.38173853296758553	-0.7082905632052352	-0.11618954924310643	0.295165022029781	0.006121280033370535	-0.3235003091548503	0.2699346023973206	-0.20465391899602148	0.24553922949365337	-0.43462490966193723	-0.23115809552680044	-0.4048091094205093	-0.437151388779089	0.07600760894760761	-0.2941816114277529	0.06480873586386515
IGFBP2	43	sp|P18065|IBP2_HUMAN;	1.0	21.221531759487682	0.6833226407196955	-0.5605362007995902	-0.703514884461315	-0.41848371732115286	-0.1258151134034513	-0.6104355095462957	-0.3067311043779686	0.38432538776228675	-1.0074845554561294	-1.4597141579247026	-1.6182680162410823	-0.9371115565992962	-0.023389860347372338	-0.57990237819961	0.19702323274981026	0.7424839142201574	-0.23160077936774393	-0.9779210194374173	-0.7091398576710253	-1.249894745644653	-0.4850565365531332	1.1423027036323798	-0.30192030088695	0.05700880722263291	-0.14231017955603464	1.0705128393610037	-1.4616099909696239	-0.8648889361140353	-1.7124002166881	-0.42453006707540375	0.4255616758215899	-0.7482556173271195	0.5957154152751585	0.5003756716811303	-0.2769530542583247	-1.1172224118048257
IGFBP3	26	sp|P17936|IBP3_HUMAN;	1.0	19.58947106544422	0.6294721327112267	0.20677679403804294	0.36814196763715135	0.12755029716472865	0.6664315420248581	-0.010532204589059901	-0.228109772379117	0.31801786163811663	-0.4093925168683312	-0.36456310472914666	-0.5529036858274821	-0.7991308975832627	0.14205241734204543	-0.38801966784369935	0.36949639791386524	0.7963748116724476	-0.43999497162634427	-0.3780327629726745	-0.37696352188766014	-0.6747729462267209	-0.07922187238636136	0.7962512690513988	0.02743013554671947	0.6947675616362043	-0.008983371108711946	0.45225392932258934	-0.5602731017221112	-0.13650118090991592	-0.5895844336939078	-0.24529191469165212	0.4528840823225311	-0.5354198475367831	0.4010665689848807	0.7719006304006548	0.10349647925873207	-0.5372781629123811
IGFBP4	41	sp|P22692|IBP4_HUMAN;	1.0	22.10820099606863	1.0194381638947245	-0.45986274537828375	-0.4243051374490898	-0.1790840194560941	-0.28287783623026286	-0.6586571206045821	-0.28548015999902887	-0.07347077300850913	-0.21803864424010788	-0.35347713475570774	-0.22865002034218707	-0.14309604545417187	0.2763657711461751	0.26232050250843475	0.13858862360265256	1.0089105313083753	-0.27742199221767727	-0.058984814815521425	0.5837524044421203	-0.25137097279813503	-0.22031788192876034	0.9533427753952157	0.5269747937866995	0.34696130481381493	0.007374794882007318	0.2998986933261012	0.03981358823115677	0.305506692945126	0.25258837786768673	-0.42171318589041284	0.4187106325188248	-0.41443565903148016	-0.11395774574299278	0.570015053513595	0.39570307795012916	-0.20462019271659315
IGFBP5	47	sp|P24593|IBP5_HUMAN;	1.0	23.07846666809136	-0.13222315980834587	-1.1707652716436545	-0.8763128021122819	0.6431516474776098	-0.5346720316263998	-0.012939484654447497	-0.18247230871313747	0.06322228275976016	-1.4085930612737179	-1.1212076545612257	-0.947288823131021	-0.48594740592838725	0.833896296549852	0.3664220206752784	0.0938372545373749	-0.24548875986946772	-0.005890781652118093	-1.0961564728867126	-0.5291296803203291	-1.2724460222612155	0.12022096817843364	0.9773464486453722	-0.14474307429841726	-0.06557755378310981	-0.2555041715716553	1.5207059487177723	-1.5879632788409666	-0.7848803955175883	-0.777556049495244	-0.4994129906713072	-0.26523344937601134	-0.6189569545197005	1.235213262888692	-0.5188802655367386	-0.29838452172530605	-1.4213353560314594
IGFBP6	105	sp|P24592|IBP6_HUMAN;	1.0	24.31271101111463	0.056982624306535	-0.3172713517498602	0.38006781853348226	0.5343593314662991	-0.18064406442980818	-0.03849122153307949	0.07791208490220125	-0.28478718422680416	0.2824598890197261	-0.09731745558019345	0.13182468291818994	0.24169575371495355	0.3049424998764363	0.1416664521074047	0.0706369069202939	0.6584205669889016	0.015915114336345404	0.267670092769162	0.42801072119948547	-0.4901777721991465	-0.061761065386404024	0.25517106752794483	0.604277021133373	0.26263683222116674	0.2555521564200087	0.18698512604361994	0.28689153795237843	0.3567503535014107	0.6995727608612636	-0.441255961288312	-0.009959688089163699	-0.7562663108292833	-0.3726788696427299	-0.3943300152171414	-0.341517364884778	0.4437951820275945
IGFBP7	218	sp|Q16270|IBP7_HUMAN;	1.0	24.842265324141252	-0.44765937094354147	-0.3525416141701312	0.6729865905009893	1.0666013327613362	0.10352197634458804	0.10981098843531889	0.1858217191990743	-0.23994062726276155	0.41278556564982205	-0.1394074733200199	0.2332399858413967	0.3115409709425023	0.252623835998	0.2312232658129325	0.008120489265474262	0.20832571012632695	0.06141363766864494	0.38764397373807746	0.6848510139555328	-0.21789439965464386	-0.22342704074958553	-0.09304471643953782	0.4126582752329053	0.48605863405438177	0.22693123692032957	0.3511202138203142	0.41399620239487067	0.26309816872663694	0.6501002354222045	-0.45778622442266137	-0.05053100686697132	-0.5163540096607111	-0.2588607913465717	-0.7439842391938774	0.28240952759354165	0.5597191991007229
IGHA1	80	sp|P01876|IGHA1_HUMAN;	1.0	22.09731587338379	0.8345349015093255	0.9609164618934285	-0.7585606716391426	0.8012557199655541	0.18127947358667917	1.4415922288681529	-0.03739513293797092	-0.589667539968783	-0.12526570257369007	-0.8286039134156091	-0.36767606760779836	-0.8165833040436379	-1.1922179987958619	-1.6622974129851764	-0.8870467808185829	-1.340784045872672	0.1560055848835109	-0.28914560141487033	-1.343045372411324	1.1773415449921423	-1.1911420044639462	1.2326157997671228	-0.86924614185238	0.02032454965131114	0.6779836742500787	-1.709530929956177	-0.03484324005991368	-0.2789097495865511	-0.2142164492059413	-0.6205885750752431	-1.0152199764095888	-0.6185019926580866	-0.7027907990648092	0.50642275713333	-0.619986302525195	-0.09317010683643367
IGHG1	120	sp|P01857|IGHG1_HUMAN;	1.0	24.226633981533475	0.5390690235528641	-0.41077966499198393	0.13976070443286925	-0.19955381080266665	0.024915914815460738	0.030296216675489873	0.41055201237725925	-0.204939032023435	0.6516830921436543	-0.2202454875635027	-0.9533583493206952	-0.3822204074085018	-0.8175447507515323	-1.580028053088859	0.8041813951368173	-0.7869059782625358	0.04486180270556783	0.554643881729306	-0.6056694414522736	0.8885328617254924	1.0695096967758855	-0.3611189266282704	-0.741036828003625	-0.04654813186839357	-0.9118861874043742	-2.52132011312416	0.2893497340339266	-1.1896679198218139	-0.6571082343334052	-0.7597206748299401	-0.7311887709862548	-0.4683167718287278	0.0555582389037248	0.1911632489643047	-1.142396501962656	0.45736734249366684
IGHG2	54	sp|P01859|IGHG2_HUMAN;	1.0	23.155068343793545	0.6239210723197885	1.7474086481348383	0.5628190410193108	0.30114947200956355	0.7872562030931594	1.0169508501130817	-0.058975968094822306	-0.4339254315457719	0.40011515470174297	0.1074260631737971	0.20806864477378673	-0.09295644343946208	-0.7260938447016732	-1.1656874938520625	-0.598728532941287	-0.6725517546082784	-0.253000919390578	0.5377543377730056	-1.165419424796231	0.6299291596856271	-0.45734082721926983	-0.6171622542463595	-1.3208426137434994	-0.08422849945014965	-1.0029679595245766	-1.9862609021881212	0.10542568705698052	0.3276493016716038	0.4057176324818421	-0.3371014125857039	-0.3192334284972249	-0.30656859530870495	0.1832693628995825	-0.04681790859056889	-0.8455627294286012	0.32016324940846985
IGHG3	6	sp|P01860|IGHG3_HUMAN;	0.9996	17.885626528270606	0.8923572793612298	0.21272055856682925	-0.8387177156591141	-0.32683593058300797	-0.8837084567497371	0.027915585912206886	-0.6258647734828013	-0.05229847030971513	0.33230811967685137	-0.36698677232000687	-1.0364536637827997	-1.5446217316949333	-0.7486099447953749	-0.9596146939755403	0.6725277253233157	-0.7052743652847955	-0.4670849360523617	-0.24395873783601907	-0.6211873835574346	0.32169887908564654	-0.9510777567335373	0.8405408494042064	-1.3986037752257188	0.4349791617705452	-0.09417068300902587	-1.2748612020182328	0.47150692910667935	0.18506696274190082	0.23544631042446085	-1.1116391191616843	-0.2893726862354056	-0.9328673744738181	0.20843235291321527	0.7265353417212754	-1.121739120626664	0.4945832643023813
IGHM	10	sp|P01871|IGHM_HUMAN;	1.0	17.305594370783297	0.6900896328032555	0.451846815139322	-1.3087214776660536	0.30916128513986063	-0.8866846204628764	-0.4728388034024782	0.5767683302496476	-0.061762836702559554	-0.8671069873648967	0.23901855391587645	0.13556484945886238	-0.08218363302794884	0.17952620647121575	0.33951788213907097	0.6604544871005338	0.34824163531028063	0.043478567696348946	0.13148200643909824	-0.3516970657858476	-0.7102579595687697	0.7399176890283568	1.0244346857602862	-0.014722802718664774	0.3466601270906762	0.32506963800170086	-0.1258472644683657	-0.8338424825367401	-1.3548739325138848	-0.7791731744848338	0.35351596472110725	-0.7649126152086714	0.8529420451443661	0.41837353781954434	2.783110677366932	0.4463223344592322	-0.3662092797191603
IGHV3-30	10	sp|P01768|HV330_HUMAN;	1.0	19.055225625831916	-0.17463963465439036	-0.22832449346601447	-1.1137568557754163	0.403485412853132	-0.4046861781078359	-0.021343793801881006	0.1468014517759002	1.095329868786596	-0.4498690355539554	-2.465519409017361	-2.1234736615343572	-2.7007083816519124	-1.1658230720072926	-1.8244930003888316	3.0562410171565393	-1.704948741363089	0.16456580642091367	-1.2251883223449234	-2.410858589830574	-1.499122768260377	2.271944955623066	0.7515853475143865	-1.0372422495161526	-1.0535172842418237	-0.6344785315513817	-2.8067041376041724	-1.8544852282682545	-0.7802296349792894	-0.35509879553533796	0.6714731429314069	0.7785537785945484	0.8908498877426849	0.8102671192202608	0.37995399762040716	1.138741356628966	-0.10847273484284514
IGHV4-61	4	sp|A0A0C4DH41|HV461_HUMAN;	0.9997	17.684517453521938	1.101019465665888	0.048688474794962744	0.548476659987152	0.19849396514101425	0.17124672214193914	0.2886476524259667	0.18741878963927938	-0.4003960443276	0.47849530014016617	0.15100556096933992	-0.7261401608766218	0.008778534333803378	-1.070683973673232	-1.213399429741039	-0.6496649105882035	-0.7983958601230139	0.27546757667660415	0.3276045469935269	-0.5585503927507167	-0.7003336675892395	4.433442067479886	-1.503725409640424	0.8480095276835486	-1.0582024490906954	-1.11952702262194	-1.2554544645713506	-0.13068151030254072	NA	NA	NA	NA	NA	NA	NA	NA	NA
IGKC	65	sp|P01834|IGKC_HUMAN;	1.0	22.677360920901222	0.7333961341847832	0.7117563465752328	0.0693932768374923	0.21084086537832203	0.389823728952857	0.695416020294271	0.17612927105065523	-0.4657491455164813	0.5226481189712602	-0.3771409569402735	-0.48131197776236556	-0.21890719302164818	-1.1270807328476358	-1.3522111375673864	0.7301511547722548	-0.8833233225477564	-0.3323736527106096	0.6256804249089623	-0.5915308410453912	0.923969454718021	1.3569557581416745	0.1614074155812535	-0.44986841714419246	0.08870698936234467	-0.5277914077338406	-2.126730518403482	0.3577727441889529	-0.6984114566706592	-0.05520018579426367	-0.22292958574083865	-0.3503331227204898	-0.3748630697746309	0.3032304548317306	0.11785018702518268	-0.8880919768205242	0.5605010784500735
IGKV2-28	9	sp|A0A075B6P5|KV228_HUMAN;	1.0	19.209654956878857	0.9766286448450083	1.06567805569835	0.5127539397865828	-0.0841141645627248	0.8406970559444229	0.5995107508269477	-0.2643804598465591	-0.9775142056730717	0.5072831476373367	0.07605605558328854	0.14537715894796	-0.10654334810116062	-1.029657454263298	-1.0872636905538817	-0.5418686673668791	-0.5173900749813214	-0.1688505419787365	0.2675371465168457	-0.577765197194327	1.204598091876564	-0.7179591145466087	-0.33631746023910836	-1.0170220692182488	0.4666871329872708	-0.7763618424557674	-2.2110472861009693	0.44447408016844925	-0.5006839343872049	-0.3038703276668482	-0.517448721990676	-0.39508378077004114	-0.5256440388830628	0.2198948893760413	0.15431536656297418	-1.0876737001898054	0.519150309912547
IGKV3-20	8	sp|P01619|KV320_HUMAN;	1.0	18.695384106333897	0.310300986330879	1.1316047699211769	0.66704215941912	0.2553043998662057	0.5480519626056211	0.5316970436594515	0.04363540092353091	-0.2670609032195559	0.667410006568169	0.059989027459151245	-0.24506529992585735	-0.35057123556949055	-0.7117397210417615	-0.800241518661732	-0.07917031204550717	-0.4522368743191221	-0.061948431572989904	0.19966190215853263	-0.7548476062463498	0.6110985630742931	-0.1665833307554494	-0.3716545787432448	-0.7013749464473484	0.35504408815191146	-0.3137621561109776	-1.4772305214759935	0.137885262899192	-0.04249694142751048	-0.22709143229683892	0.6571252511003811	0.11987812351074112	0.4908327009753908	1.1800193884869126	0.5905191412780741	0.09044076511969035	0.8177960698565272
IGKV4-1	2	sp|P06312|KV401_HUMAN;	0.9997	14.965841831252256	0.48624060690008797	1.3102041792615156	0.7584950760209646	0.8024400763574144	1.1365523294226527	1.173742857302786	1.010280606052298	0.4233362077970888	0.7725566935126662	NA	NA	NA	NA	NA	NA	NA	NA	NA	-1.8264339980971682	1.5077753091090482	0.14635620647151137	0.3129081942730654	-0.9375560400091745	0.4763374933341171	-0.3847869945149509	-1.0253653156249118	0.3943808536727378	NA	NA	NA	NA	NA	NA	NA	NA	NA
IGLC2	59	sp|P0DOY2|IGLC2_HUMAN;	1.0	22.59980634379237	1.0039376125921278	1.1600633248725982	0.643020158362849	0.6250225873797826	0.5779319843786457	0.9381030165325628	0.4030556204887965	-0.26260683864596857	0.83207168801126	0.3978470481067875	-0.4427045465915973	0.017347491316671793	-0.5240347566092134	-1.00302877431006	-0.03986282840472466	-0.423069849425298	0.19652568508408397	0.8552090948082265	-0.7620395907025133	0.960484259986174	-1.0141905636925013	0.3078087773656595	-0.8908741538011826	0.4953085370239356	-0.5239412771650334	-2.2845944080371527	0.3003357591989868	1.1091883348299993	1.1620242242610157	0.2101798948286424	0.3265889948885352	0.3541366306039109	0.39143208235028304	1.1255118179146422	-0.3481570409953392	1.5464811205199895
IGLL5	10	sp|B9A064|IGLL5_HUMAN;	0.9994	20.763483559432462	0.49409402058109375	1.1771927864023306	0.48916193102227545	0.8052686412985945	0.26049329605672433	1.6085749418817263	0.5655409360015176	0.22865573686714757	0.45988432993978234	0.24323808840652106	-0.30586638570828706	-0.30375956703390905	-1.1179880118582006	-0.8950189997638534	-0.4929430416621585	-0.28389354310028025	-0.5128244852390811	0.11142747971477007	-0.7816806879204998	0.07041474428859651	-0.3089426877553989	-0.6801304168930997	-0.7186343652764284	-0.4507940134575752	-0.45653049245271804	-1.0043962503151675	-0.2916929993070685	-0.005460218433270381	0.20785391342958004	-0.07123580216481162	0.04610315072270765	-0.06581192827458082	0.16661724232164854	0.37153887414161435	-0.8275930511856435	0.25846069068227795
IGLON5	6	sp|A6NGN9|IGLO5_HUMAN;	1.0	16.285047095170558	-0.41626928470235747	-0.19724916069245335	-0.09314192383481856	-1.101338201163057	-0.25520702871666856	-0.3595935469464404	-0.21826010346299007	-0.5010750950551923	-0.18386020574566464	-0.019306740168548053	0.19152669046035387	0.1798749190369735	-0.1508380985862341	0.010382615773480985	-0.2561447317744925	0.04058640467451635	-0.13378581274418444	-0.04855814023279503	0.522471729868486	0.9580438516776439	0.49738940271790755	0.16122347489529432	0.7041266599764997	0.537028976032413	0.33160004058453607	0.35177373093906183	0.6612364390781593	-0.07091383241779203	0.22112683035646175	-4.0189531158318914E-4	0.05768550385704785	-0.33220534011850855	0.454868655480162	-0.6135011084308033	-0.3813725032656716	0.06469907006166498
IGLV3-10	1	sp|A0A075B6K4|LV310_HUMAN;	0.9989	13.825727044075899	0.5025303396269152	0.0398783570557546	-0.43977477254830166	-0.4374341833400619	-0.14655838743608562	-0.35619689621702655	-0.19489939378270726	0.021085591257371306	-0.17474120075258126	NA	NA	NA	NA	NA	NA	NA	NA	NA	NA	NA	NA	NA	NA	NA	NA	NA	NA	NA	NA	NA	NA	NA	NA	NA	NA	NA
IGSF8	1	sp|Q969P0|IGSF8_HUMAN;	0.995	15.434841966815053	NA	NA	NA	NA	NA	NA	NA	NA	NA	NA	NA	NA	NA	NA	NA	NA	NA	NA	0.38558989012121625	0.1375105268279988	-0.37810752262896896	0.07659093914759829	0.16201815169892075	0.14728352904343245	-0.27818450842657727	-0.6390066200677182	-0.09328325198552179	NA	NA	NA	NA	NA	NA	NA	NA	NA
IL18BP	13	sp|O95998|I18BP_HUMAN;	0.9999	20.14022616199452	0.4317989630351704	0.664893341914591	0.28780585990754926	1.490522790294734	0.23326188613851428	-0.033809429078427655	0.01957174399578765	0.001227917602048656	0.3958537305551215	-0.5334642113544543	-0.7409470781119265	-0.5505324259625333	-0.3742239836306127	-0.18861856557289602	0.21005220809454173	0.5806465166732959	0.08423907896768945	-0.31279720569575353	0.06129008881977338	-0.32887978677808505	-0.6579855636538894	0.19944102595662905	-0.14310805876581956	0.25279508198378364	-0.6410452534213893	0.054967366295947784	-0.39434024027752557	-0.12024283848059047	-0.0931181022344898	-1.008824530007316	-0.3760256092743841	-1.2411146020942567	-0.3829779568311009	0.12461253861371357	-0.587470202221474	-0.24346407682382765
IL1RAP	12	sp|Q9NPH3|IL1AP_HUMAN;	0.9998	20.177373276413732	0.536956172875783	0.2771142639630719	-0.01791270399321565	-0.22897513394486335	1.0341075387499004	0.047707825555887595	-0.30765486434978584	0.24935310977500968	0.361315991599954	0.42565776928356325	-0.16324402110535496	-0.04909215914671439	-1.0540918111942568	-0.3598421725945169	-0.7806783800457522	0.2847192235930418	-0.512966584403145	0.08682650676077763	-1.1894963259560773	-0.3957497092243969	0.1590538443659839	1.3133294131678142	-0.20072777298927758	0.2669190118652751	-0.7684639650992877	-0.46465576247488816	-0.20823774803967599	-1.2069644123377459	0.5300770937063888	0.31305844412854267	1.2227564660206758	0.4864053132244832	0.7751813873694164	0.012548252300295104	1.1646183467965763	-0.17519106538952478
IL6ST	40	sp|P40189|IL6RB_HUMAN;	1.0	22.292748547282965	0.011162268493709604	-0.11707652111449374	-0.25433755203134556	0.18248937670398835	-0.1368998975975817	0.0734593221010531	-0.14195481185139514	-0.04095559622658129	0.6816298107713306	-0.013136853887210975	0.6915761817592192	0.24166122723270167	0.024962327732690692	-0.07421781748512579	0.4258130218323153	-0.5131068318641558	-0.2086606865120002	0.6315013541375682	0.8966696767567779	0.1631900186049915	0.3069040568736914	0.14834598602626503	0.12697938303442768	0.0847907871943181	0.06262059906501394	-0.10605286481169074	0.608017986840089	0.6425774760664278	-0.0829726391553205	-0.02738723499646145	-0.3823684053356109	-0.23696165718532036	-0.12929640516794016	-0.3475397898620063	-0.5272207744520312	0.7050542963303528
IMPG1	95	sp|Q17R60|IMPG1_HUMAN;	1.0	24.286265341002682	-1.0223316602948724	-0.6147420048773524	-0.42321637978884663	-0.9105283067652632	-0.9381363305761763	-0.5256361904720972	-0.5115759278094565	0.00194023586003933	-0.697945645456135	0.23612353471105685	-0.031368028983832286	0.3780983053580318	0.9013738839983385	0.017415160684056907	-0.09076026805758985	-0.5411918852747295	-0.30060826192656265	-0.40787991021891834	0.6962603703049028	-0.2035507126771332	-0.20211618896544037	-0.15521581157023334	-0.06520609881713568	-0.20191209831799428	-0.013379929754452125	1.1588519695793629	-0.6341076457673385	0.7820555402168377	-0.28821872814140725	0.06622201634744496	-0.2499246941652684	-0.4783240723234252	0.03577977595599613	-1.2405251922995237	-0.5892968422123541	-0.11641682291041278
IMPG2	53	sp|Q9BZV3|IMPG2_HUMAN;	1.0	23.271402154062123	-1.967711233152241	-0.6629613163128072	-0.1714421024264725	0.28285115301266295	-1.3451535280452775	-0.29504704052083763	-0.47165248238482693	-0.42803972186499895	0.10360343171389319	0.8055685926357494	-0.028634397621540852	1.0271479659712766	0.26978984334042044	0.2116333327746629	-0.06918716731447727	-0.475908991744987	-0.49386274226305993	-0.14146330237582205	1.2948141286267854	0.5289705858626235	-0.17849044729884112	-0.33814889902766687	0.23584683016390695	0.11998463037665763	-0.02999013269693096	-0.3760652458968998	0.10711185429194892	1.2450634778049348	0.6159796392005283	-0.08499294239048183	-0.4045975809355502	-0.4444703881561969	-0.30409615544676694	-1.6051731634112718	-0.39212240760370953	0.045139892492857214
ISLR	31	sp|O14498|ISLR_HUMAN;	1.0	20.347697878240332	0.07517395362880563	0.026852815200380853	-0.17905019230727692	0.12976811749673	0.13472129215321615	-0.008100078749071926	-0.2409769729652389	0.1771851275065046	-0.03859669236506624	-0.04465287586057265	-0.09144834434413918	-0.4264284866964463	-0.6924809478058358	-0.2609234881466067	0.17502112433444061	0.164843685632464	-0.002020216043458589	-0.27886563864185376	-0.11473929573607489	-0.003807426604621078	-0.4697546323969495	0.002534581736809649	0.3961478240714804	0.7387578872215284	0.16864873447880369	0.12114373039768367	-0.08540749172214657	-0.0649771041444791	0.7508680385121771	-0.2732854884421565	0.18391281267733728	-0.5939915248132932	-0.4376269965302164	-0.3572429003442483	0.3448694122446625	-0.17361426916791345
ITGBL1	5	sp|O95965|ITGBL_HUMAN;	0.9996	16.37894879558333	-0.803534059406898	-1.3628942192273046	0.29727853392637105	-0.07180854584743823	-0.2535073068889808	0.052985160963883615	-0.35532695775288303	-1.0930327683141368	-0.5759863469045619	-0.03364115480349916	0.16671920049463607	0.027656913094713076	-0.2934641838107983	0.04556362089754362	0.6417250847822125	0.6612472577659734	-0.009065016627085143	0.16594927915707203	-0.03890196016824721	-1.4110152039238688	-1.2960925642987724	-0.6225736243563986	-0.24520868336222446	1.7996011372844882	-0.8137673238475824	-0.17486236396929655	-0.23999217512108828	0.7952016157119588	1.0039674293021381	-0.42058668496123897	0.3972038260898829	-0.23296611311008508	-0.5072940963929966	-0.03261428066686278	0.7634868618722566	0.4889193236703617
ITIH1	540	sp|P19827|ITIH1_HUMAN;	1.0	27.295282819090886	1.1173997690398858	0.04300288936667762	-0.1921154556315896	-0.24154960792215885	1.00098926124784	1.254725035805385	-0.010130528883589562	0.6703686413052523	-0.957005501316297	-0.578580003923201	-0.5662157021011329	-1.1086900821612549	-0.717938803419957	-0.7603176139516004	-0.24515242102787127	-0.6556445598315523	-0.021988699674741596	-0.9925973462304363	-1.8462284596905745	-0.39590841506429797	1.5786327741923576	-0.6067938822817709	0.29796739439560493	0.1852801661122938	-0.04925415812824108	-1.4967285581251595	-0.917409640049808	-0.8591557446620741	0.09735980524848653	-0.0010929323804163005	-0.575678477354816	-0.186714501874655	-0.5541375748282062	0.16155402349868364	-0.5794686063045837	-0.8494511572869516
ITIH2	526	sp|P19823|ITIH2_HUMAN;	1.0	26.645831455928313	1.1293132873489675	0.6549307020196151	0.4770856680186659	-0.49109857821077796	0.896961684739642	0.532434138332758	0.2765776086207641	0.2706304840667144	-0.4146388312696403	-0.037995878636181146	0.13188090987054002	-0.7741178446303989	-1.0601920079704876	-1.0582052814171998	-0.3823287088009071	1.4666205256474996E-5	0.15718958764463586	-0.508996318403633	-1.211191640144464	0.5282417532523613	1.023055984178161	-0.011845123172235184	0.3484752621178613	-0.11221104656120184	-0.13168784439209213	-1.18260299991036	-0.40791280047837297	-0.4606596748409211	0.6763111375400417	-0.3176844119850033	-0.22412340867113922	-0.5011918771497017	-1.2021770265700775	0.7217683152905057	-0.014791082288510893	-0.3370790179132497
ITIH3	164	sp|Q06033|ITIH3_HUMAN;	1.0	23.958439190873918	1.2587706322463372	-0.33700569607601416	-0.8747604930844304	-0.7414182526940563	0.4777801401870416	0.7553929539311603	-0.11180840707943229	0.4001947011130973	-1.014019658302613	-0.8590741634776968	-1.1193085775741962	-1.7891481719816964	-1.470927345655268	-1.1863986370884634	-0.3694808216204466	-0.07559665364837542	-0.020471666716561643	-1.128507934094456	-1.8757982410577254	0.4576477080483823	1.4966592505879537	-0.0037274297006231194	0.7488096914595337	-0.31665312877703267	0.25092195874353207	-0.7758132616422042	-0.9439011518454308	-1.0027277865771258	0.12105437026082022	-0.7786241741831503	-0.5718934724186227	-0.8657525349999204	-0.43164912841415415	1.25316888425745	-0.4155604341370722	-1.0318201969528449
ITIH4	614	sp|Q14624|ITIH4_HUMAN;	1.0	26.234195047056122	0.6699762334799253	0.6511067033539044	0.3303452005536238	-0.02506752961504599	0.28407325065370337	-0.3050831506750651	0.42288474098238993	0.6140316546117468	-0.5893324089521275	0.07323791312149197	-0.3062425751724036	-0.5730738680493115	-0.7850454317544142	-0.3847693997162436	-0.4371981347955689	0.13282490257367474	-0.3004638919417406	-0.5211082306903059	-1.0457367398290884	0.6499122397946353	0.20263338816348897	0.42795767241642935	0.07951058149885615	-0.06384715988411793	0.6278378870144556	-0.08498885571308268	-0.40604724442167583	-0.633513865892875	1.1057140915598733	-0.13469012310237805	0.21367304572732326	-0.16678100216661473	-0.6965902634291723	0.8815215335913642	-0.3318666329777624	-0.44145328455305943
ITIH5	107	sp|Q86UX2|ITIH5_HUMAN;	1.0	22.83672125612095	-0.5459461763948754	-0.4160351100695925	-0.06284296918450938	-0.287995425175227	-0.2405954775585304	-0.05902156930616087	-0.0891134249082608	-0.03536975123230057	-0.21434567006460226	0.049247702146778316	0.2389042513759283	0.2830847582525067	0.12324073075568043	0.11425553599115457	-0.07938998436727385	-0.3682809825732747	-0.09539389337783177	-0.1653401253607658	0.30759988957807227	0.04546173283717181	-0.10699353166512138	-0.648367028740247	0.4168137977024733	0.24482453114952696	0.018176141100532117	0.598960064913399	-0.1206190704736052	0.647316324933803	0.6927086642651119	-0.36864760433758725	-0.052554976222213945	-0.45546914974849173	0.05008059204247406	-0.759062196448383	0.09789820861684628	-0.034704835062633776
ITLN1	5	sp|Q8WWA0|ITLN1_HUMAN;	0.9937	15.839266188957952	1.083588436805285	0.7933390612207871	-0.3350868542014238	0.28625715670856344	-0.9540204497945073	0.2666359799616709	0.5478232305350552	-0.4901202296568101	-0.07359057825714954	0.7574734997462684	-0.05665241533623844	-0.04005645204725994	-0.7748119513776488	0.339182280904784	-1.8754735009279049	0.9836572214522583	0.8208265913670836	-0.36799751994972674	-0.28261908860447793	-0.08317212662867135	-0.6563449030225708	0.3684398043055701	0.2711296832765777	0.0725710831401396	0.1725351103558359	-0.8895893945794988	-0.6617351186845379	-0.9060997817906569	-0.5125322847272642	-0.8025802431913638	0.3482623086143297	NA	NA	-0.5138454504524042	-0.4091292013162029	-1.1790434627862165
[truncated: 565 more rows]
