# Supplementary material for: A validated analysis pipeline for mass spectrometry-based vitreous proteomics: new insights into proliferative diabetic retinopathy
Source: Clin Proteomics. 2021 Dec 3;18:28. doi: 10.1186/s12014-021-09328-8 (PMC8903510; doi:10.1186/s12014-021-09328-8)
Supplement: Supplementary file 1 — Additional file 1. Supplementary material detailing inputs, protein sets, and analysis results from experiments 1 and 2 can be found here. [file 12014_2021_9328_MOESM1_ESM.zip › Oculomics_tomwgard_CU3-power_analysis-main/inputs/UM_F_50cm_2019_0657_0664.xlsx]

## Sheet: Proteins&Peptides
Protein FDR Confidence	Accession	Description	Exp. q-value	Sum PEP Score	Coverage	# Peptides	# PSMs	# Unique Peptides	# AAs	MW [kDa]	calc. pI	Abundances (Scaled): F1: 126, Sample, PPV203	Abundances (Scaled): F1: 127N, Sample, PPV210	Abundances (Scaled): F1: 127C, Sample, PPV298	Abundances (Scaled): F1: 128N, Sample, PPV322	Abundances (Scaled): F1: 128C, Sample, PPV415	Abundances (Scaled): F1: 129N, Sample, Pool 1	Abundances (Scaled): F1: 129C, Sample, Pool 2	Abundances (Scaled): F1: 130N, Sample, Pool 3	Abundances (Scaled): F1: 130C, Sample, Pool 4	Abundances (Scaled): F1: 131, Sample, Pool 5	Abundances (Normalized): F1: 126, Sample, PPV203	Abundances (Normalized): F1: 127N, Sample, PPV210	Abundances (Normalized): F1: 127C, Sample, PPV298	Abundances (Normalized): F1: 128N, Sample, PPV322	Abundances (Normalized): F1: 128C, Sample, PPV415	Abundances (Normalized): F1: 129N, Sample, Pool 1	Abundances (Normalized): F1: 129C, Sample, Pool 2	Abundances (Normalized): F1: 130N, Sample, Pool 3	Abundances (Normalized): F1: 130C, Sample, Pool 4	Abundances (Normalized): F1: 131, Sample, Pool 5	Abundance: F1: 126, Sample, PPV203	Abundance: F1: 127N, Sample, PPV210	Abundance: F1: 127C, Sample, PPV298	Abundance: F1: 128N, Sample, PPV322	Abundance: F1: 128C, Sample, PPV415	Abundance: F1: 129N, Sample, Pool 1	Abundance: F1: 129C, Sample, Pool 2	Abundance: F1: 130N, Sample, Pool 3	Abundance: F1: 130C, Sample, Pool 4	Abundance: F1: 131, Sample, Pool 5	Abundances Count: F1: 126, Sample, PPV203	Abundances Count: F1: 127N, Sample, PPV210	Abundances Count: F1: 127C, Sample, PPV298	Abundances Count: F1: 128N, Sample, PPV322	Abundances Count: F1: 128C, Sample, PPV415	Abundances Count: F1: 129N, Sample, Pool 1	Abundances Count: F1: 129C, Sample, Pool 2	Abundances Count: F1: 130N, Sample, Pool 3
High	P01024	Complement C3 OS=Homo sapiens OX=9606 GN=C3 PE=1 SV=2	0	2043.58	87.4925	158	3375	158	1663	187	6.4	76	118.7	79.2	159	92.9	94.8	95.6	94.1	94.9	94.9	81579.4	127427	85039.1	170795	99742.8	101751	102688	101038	101910	101915	70892.1	112543	81719.2	170795	96430	91939.9	87720.8	91315.4	91826.5	87902	250	250	250	250	250	250	250	250
	Checked	Confidence	Annotated Sequence	Modifications	Modifications in Master Proteins	Qvality PEP	Qvality q-value	# Protein Groups	# Proteins	# PSMs	Master Protein Accessions	Positions in Master Proteins	# Missed Cleavages	Theo. MH+ [Da]	Found in Sample: [S1] F1: 126, Sample, PPV203	Found in Sample: [S2] F1: 127N, Sample, PPV210	Found in Sample: [S3] F1: 127C, Sample, PPV298	Found in Sample: [S4] F1: 128N, Sample, PPV322	Found in Sample: [S5] F1: 128C, Sample, PPV415	Found in Sample: [S6] F1: 129N, Sample, Pool 1	Found in Sample: [S7] F1: 129C, Sample, Pool 2	Found in Sample: [S8] F1: 130N, Sample, Pool 3	Found in Sample: [S9] F1: 130C, Sample, Pool 4	Found in Sample: [S10] F1: 131, Sample, Pool 5	Abundances (Scaled): F1: 126, Sample, PPV203	Abundances (Scaled): F1: 127N, Sample, PPV210	Abundances (Scaled): F1: 127C, Sample, PPV298	Abundances (Scaled): F1: 128N, Sample, PPV322	Abundances (Scaled): F1: 128C, Sample, PPV415	Abundances (Scaled): F1: 129N, Sample, Pool 1	Abundances (Scaled): F1: 129C, Sample, Pool 2	Abundances (Scaled): F1: 130N, Sample, Pool 3	Abundances (Scaled): F1: 130C, Sample, Pool 4	Abundances (Scaled): F1: 131, Sample, Pool 5	Abundances Count: F1: 126, Sample, PPV203	Abundances Count: F1: 127N, Sample, PPV210	Abundances Count: F1: 127C, Sample, PPV298	Abundances Count: F1: 128N, Sample, PPV322	Abundances Count: F1: 128C, Sample, PPV415	Abundances Count: F1: 129N, Sample, Pool 1	Abundances Count: F1: 129C, Sample, Pool 2	Abundances Count: F1: 130N, Sample, Pool 3	Abundances Count: F1: 130C, Sample, Pool 4	Abundances Count: F1: 131, Sample, Pool 5	Quan Info	XCorr Sequest HT	Confidence Sequest HT	Percolator q-Value Sequest HT	Percolator PEP Sequest HT
	FALSE	High	[R].VPVAVQGEDTVQSLTQGDGVAK.[L]	1xTMT6plex [V/K]; 1xDeamidated [Q]		2.07687e-06	0	1	1	29	P01024	P01024 [387-408]	0	2657.44	High	High	High	High	High	High	High	High	High	High	83.2	104.9	89.3	147.3	92.4	95.1	97.9	93.2	97	99.8	11	11	11	11	11	11	11	11	11	11	Unique	6.49	High	0	1.445e-05
	FALSE	High	[R].VPVAVQGEDTVQSLTQGDGVAK.[L]	1xTMT6plex [V/K]		2.11181e-08	0	1	1	28	P01024	P01024 [387-408]	0	2656.46	High	High	High	High	High	High	High	High	High	High	79	108	81.8	157	97.8	93.7	97.1	92.8	97.5	95.2	19	19	19	19	19	19	19	19	19	19	Unique	6.88	High	0	5.142e-07
	FALSE	High	[R].EVVADSVWVDVK.[D]	1xTMT6plex [E/K]		1.1038e-05	0	1	1	82	P01024	P01024 [545-556]	0	1804.03	High	High	High	High	High	High	High	High	High	High	77.1	122.9	77.3	165.6	90.2	97.6	92.4	95.8	88.8	92.2	50	50	50	50	50	50	50	50	50	50	Unique	5.08	High	0	1.063e-05
	FALSE	High	[K].DTWVEHWPEEDECQDEENQK.[Q]	1xTMT6plex [D/K]; 1xCarbamidomethyl [C13]		1.60365e-06	0	1	1	2	P01024	P01024 [1625-1644]	0	3061.35	High	High	High	High	High	High	High	High	High	High	92.1	104.1	91.2	140	89.8	100.8	101.9	110.1	84.9	85	2	2	2	2	2	2	2	2	2	2	Unique	6.82	High	0	2.632e-06
	FALSE	High	[K].VYAYYNLEESCTR.[F]	1xTMT6plex [N-Term]; 1xDeamidated [N6]; 1xCarbamidomethyl [C11]		7.1349e-05	0	1	1	5	P01024	P01024 [1479-1491]	0	1897.88	High	High	High	High	High	High	High	High	High	High	68.9	119.7	89.1	174.1	79.2	110.3	87.2	106.7	72.7	92	3	3	3	3	3	3	3	3	3	3	Unique	4.58	High	0	4.051e-05
	FALSE	High	[K].VYAYYNLEESCTR.[F]	1xTMT6plex [N-Term]; 1xCarbamidomethyl [C11]		1.4199e-05	0	1	1	89	P01024	P01024 [1479-1491]	0	1896.9	High	High	High	High	High	High	High	High	High	High	82.5	115.1	84.1	149.5	83.6	101.5	102	100.4	87.4	93.8	50	50	50	50	50	50	50	50	50	50	Unique	4.84	High	0	1.299e-05
	FALSE	High	[K].AGDFLEANYMNLQR.[S]	1xTMT6plex [N-Term]; 1xDeamidated [N/Q]; 1xOxidation [M10]		8.24861e-05	0	1	1	9	P01024	P01024 [1172-1185]	0	1887.91	High	High	High	High	High	High	High	High	High	High	58.1	110	61.5	141.8	117.3	92.5	98.6	77	119.4	123.8	3	3	3	3	3	3	3	3	3	3	Unique	5.76	High	0	4.496e-05
	FALSE	High	[K].AGDFLEANYMNLQR.[S]	1xTMT6plex [N-Term]; 1xOxidation [M10]		5.04917e-06	0	1	1	10	P01024	P01024 [1172-1185]	0	1886.93	High	High	High	High	High	High	High	High	High	High	58.3	122.1	62.2	131.8	127	94.3	97.3	74.9	125.3	106.9	9	9	9	9	9	9	9	9	9	9	Unique	5.57	High	0	6.04e-06
	FALSE	High	[K].AGDFLEANYMNLQR.[S]	1xTMT6plex [N-Term]; 1xDeamidated [Q/N]		9.3484e-05	0	1	1	19	P01024	P01024 [1172-1185]	0	1871.92	High	High	High	High	High	High	High	High	High	High	59.9	120.6	72	135.6	125.9	102.9	85.2	78.8	118.7	100.3	11	11	11	11	11	11	11	11	11	11	Unique	4.92	High	8.762e-05	0.0003875
	FALSE	High	[K].AGDFLEANYMNLQR.[S]	1xTMT6plex [N-Term]		1.55793e-05	0	1	1	18	P01024	P01024 [1172-1185]	0	1870.93	High	High	High	High	High	High	High	High	High	High	57.7	133.7	68.7	137	127.6	105.6	87	84.6	108.6	89.6	12	12	12	12	12	12	12	12	12	12	Unique	5.21	High	0	1.364e-05
	FALSE	High	[K].VEGTAFVIFGIQDGEQR.[I]	1xTMT6plex [N-Term]		2.38713e-06	0	1	1	37	P01024	P01024 [265-281]	0	2095.1	High	High	High	High	High	High	High	High	High	High	89.6	83.3	68.7	152.6	89.4	99.5	109.4	105.8	90	111.7	13	13	13	13	13	13	13	13	13	13	Unique	5.82	High	0	1.149e-05
	FALSE	High	[K].DSITTWEILAVSMSDK.[K]	1xTMT6plex [D/K]		8.94751e-07	0	1	1	24	P01024	P01024 [797-812]	0	2254.2	High	High	High	High	High	High	High	High	High	High	78.5	116.6	76.1	148.7	97.1	108.9	91.7	99	90.8	92.6	15	15	15	15	15	15	15	15	15	15	Unique	6.1	High	0	1.722e-06
	FALSE	High	[R].AYYENSPQQVFSTEFEVK.[E]	1xTMT6plex [A/K]		1.96455e-05	0	1	1	22	P01024	P01024 [208-225]	0	2624.33	High	High	High	High	High	High	High	High	High	High	73	116.1	75.9	165.6	96.7	90.9	93.4	94.9	101.3	92.1	18	18	18	18	18	18	18	18	18	18	Unique	5.56	High	7.566e-05	7.232e-05
	FALSE	High	[R].LESEETMVLEAHDAQGDVPVTVTVHDFPGKK.[L]	TMT6plex [L]; 1xOxidation [M7]		1.44224e-06	0	1	1	4	P01024	P01024 [36-66]	1	4082.14	High	High	High	High	High	High	High	High	High	High	81.4	84.7	81.6	161.7	89.5	99.5	108.7	96.8	95.2	101	4	4	4	4	4	4	4	4	4	4	Unique	4.98	High	0	5.033e-06
	FALSE	High	[R].LESEETMVLEAHDAQGDVPVTVTVHDFPGKK.[L]	TMT6plex [L]; 1xDeamidated [Q15]		1.73645e-06	0	1	1	3	P01024	P01024 [36-66]	1	4067.13	High	High	High	High	High	High	High	High	High	High	71.9	111.1	62.7	131.8	87.1	112.6	102.4	109.8	105.7	104.8	2	2	2	2	2	2	2	2	2	2	Unique	5.45	High	0	2.777e-06
	FALSE	High	[R].LESEETMVLEAHDAQGDVPVTVTVHDFPGKK.[L]	TMT6plex [L]		4.18087e-08	0	1	1	9	P01024	P01024 [36-66]	1	4066.14	High	High	High	High	High	High	High	High	High	High	78.4	95.8	80.1	141.2	118.3	95.2	102.9	97.4	98.3	92.3	8	8	8	8	8	8	8	8	8	8	Unique	6.46	High	0	1.857e-07
	FALSE	High	[R].LESEETMVLEAHDAQGDVPVTVTVHDFPGKK.[L]	TMT6plex [L]; 1xDeamidated [Q15]; 1xOxidation [M7]		5.70074e-05	0	1	1	2	P01024	P01024 [36-66]	1	4083.12	High	High	High	High	High	High	High	High	High	High	76	90.6	88.1	163	106.2	112.3	83.6	92.7	89.5	97.9	1	1	1	1	1	1	1	1	1	1	Unique	3.71	High	0	3.46e-05
	FALSE	High	[R].EPGQDLVVLPLSITTDFIPSFR.[L]	1xTMT6plex [N-Term]		2.21924e-06	0	1	1	21	P01024	P01024 [509-530]	0	2673.47	High	High	High	High	High	High	High	High	High	High	76	120.3	78	159.3	92.4	89.5	96.3	89.5	99.5	99.2	15	15	15	15	15	15	15	15	15	15	Unique	5.64	High	0	3.325e-06
	FALSE	High	[K].QDSLSSQNQLGVLPLSWDIPELVNMGQWK.[I]	1xTMT6plex [Q/K]		6.36764e-06	0	1	1	7	P01024	P01024 [177-205]	0	3740.97	High	High	High	High	High	High	High	High	High	High	81.5	101.7	74	161.7	101.1	90.5	96.6	98.9	95.9	98.1	6	6	6	6	6	6	6	6	6	6	Unique	5.88	High	0	3.935e-05
	FALSE	High	[K].QDSLSSQNQLGVLPLSWDIPELVNMGQWK.[I]	1xTMT6plex [Q/K]; 1xOxidation [M25]		8.30084e-06	0	1	1	5	P01024	P01024 [177-205]	0	3756.97	High	High	High	High	High	High	High	High	High	High	81.6	102.7	64.3	151.4	110	78.9	115.7	80	92.9	122.4	3	3	3	3	3	3	3	3	3	3	Unique	5.92	High	0	8.642e-06
	FALSE	High	[K].QDSLSSQNQLGVLPLSWDIPELVNMGQWK.[I]	1xTMT6plex [Q/K]; 1xDeamidated [Q/N]; 1xOxidation [M25]		4.34322e-07	0	1	1	5	P01024	P01024 [177-205]	0	3757.95	High	High	High	High	High	High	High	High	High	High																					No Quan Values	6.57	High	0	3.027e-06
	FALSE	High	[R].NTLIIYLDKVSHSEDDCLAFK.[V]	TMT6plex [N]; 1xCarbamidomethyl [C17]		9.04777e-06	0	1	1	1	P01024	P01024 [1442-1462]	1	3168.72	High	High	High	High	High	High	High	High	High	High	69.1	118.4	101.1	200.5	80.1	99.3	85	111.4	68.1	67	1	1	1	1	1	1	1	1	1	1	Unique	4.7	High	0	9.196e-06
	FALSE	High	[R].KVLLDGVQNPR.[A]	1xTMT6plex [K]		0.000101836	0	1	1	18	P01024	P01024 [305-315]	1	1697.05	High	High	High	High	High	High	High	High	High	High	79.2	259.6	95.8	96.9	61.6	78.4	78.1	77.8	97.2	75.2	12	12	12	12	12	12	12	12	12	12	Unique	4.39	High	0.0001123	0.0004521
	FALSE	High	[K].RIPIEDGSGEVVLSR.[K]	1xTMT6plex [N-Term]		4.45996e-07	0	1	1	28	P01024	P01024 [290-304]	1	1856.04	High	High	High	High	High	High	High	High	High	High	96	90.4	86.9	137.7	98	97.5	102.7	89.6	96	105.3	27	27	27	27	27	27	27	27	27	27	Unique	5.2	High	0	1.285e-06
	FALSE	High	[K].KVFLDCCNYITELR.[R]	1xTMT6plex [K]; 2xCarbamidomethyl [C6; C7]		4.6941e-06	0	1	1	4	P01024	P01024 [722-735]	1	2289.21	High	High	High	High	High	High	High	High	High	High	47.3	123.9	117	233.9	50.3	127.8	69.1	121.4	51.6	57.8	3	3	3	3	3	3	3	3	3	3	Unique	4.15	High	0	5.74e-06
	FALSE	High	[K].ACEPGVDYVYK.[T]	1xTMT6plex [A/K]; 1xCarbamidomethyl [C2]		4.64492e-05	0	1	1	12	P01024	P01024 [1536-1546]	0	1758.91	High	High	High	High	High	High	High	High	High	High	76.4	124.2	85.3	184.4	74.2	106.3	89.2	107.8	72.6	79.5	12	12	12	12	12	12	12	12	12	12	Unique	4.21	High	5.007e-05	6.232e-05
	FALSE	High	[R].VELLHNPAFCSLATTK.[R]	1xTMT6plex [V/K]; 1xCarbamidomethyl [C10]		5.10104e-08	0	1	1	20	P01024	P01024 [864-879]	0	2259.26	High	High	High	High	High	High	High	High	High	High	77.1	121.6	78.5	154.4	84.2	101.6	96.9	93.3	96.2	96.1	18	18	18	18	18	18	18	18	18	18	Unique	6.12	High	0	2.189e-05
	FALSE	High	[R].VELLHNPAFCSLATTK.[R]	1xTMT6plex [V/K]; 1xDeamidated [N6]; 1xCarbamidomethyl [C10]		7.12715e-06	0	1	1	4	P01024	P01024 [864-879]	0	2260.24	High	High	High	High	High	High	High	High	High	High	81	100.2	78.1	136.4	90.7	105.2	108.8	93.7	101	104.9	2	2	2	2	2	2	2	2	2	2	Unique	5.39	High	0	7.768e-06
	FALSE	High	[R].LDKACEPGVDYVYK.[T]	TMT6plex [L]; 1xCarbamidomethyl [C5]		2.2231e-07	0	1	1	9	P01024	P01024 [1533-1546]	1	2344.28	High	High	High	High	High	High	High	High	High	High	67.5	132.9	87.7	187.1	81.9	97.6	86.5	99.8	82.1	77	7	7	7	7	7	7	7	7	7	7	Unique	6.31	High	0	6.267e-07
	FALSE	High	[K].ADIGCTPGSGKDYAGVFSDAGLTFTSSSGQQTAQR.[A]	1xTMT6plex [A/K]; 1xCarbamidomethyl [C5]		5.94145e-08	0	1	1	31	P01024	P01024 [623-657]	1	3995.94	High	High	High	High	High	High	High	High	High	High	55.1	161.7	98.6	185	75.7	99.2	73.9	107.6	71.4	71.9	16	16	16	16	16	16	16	16	16	16	Unique	6.97	High	0	2.253e-06
	FALSE	High	[K].ADIGCTPGSGKDYAGVFSDAGLTFTSSSGQQTAQR.[A]	1xTMT6plex [A/K]; 1xDeamidated [Q]; 1xCarbamidomethyl [C5]		6.39101e-08	0	1	1	68	P01024	P01024 [623-657]	1	3996.93	High	High	High	High	High	High	High	High	High	High	63.4	140.4	92.7	155.5	79.9	97.2	86.3	103.3	95.9	85.4	12	12	12	12	12	12	12	12	12	12	Unique	7.34	High	0	4.207e-07
	FALSE	High	[K].QKPDGVFQEDAPVIHQEMIGGLR.[N]	1xTMT6plex [Q/K]; 1xOxidation [M18]		1.29707e-06	0	1	1	4	P01024	P01024 [1112-1134]	0	3038.61	High	High	High	High	High	High	High	High	High	High	79.6	115.4	71.8	144.3	107.2	81.1	102.3	78.5	105.6	114.1	4	4	4	4	4	4	4	4	4	4	Unique	4.44	High	0	2.253e-06
	FALSE	High	[K].QKPDGVFQEDAPVIHQEMIGGLR.[N]	1xTMT6plex [Q/K]		4.3579e-09	0	1	1	18	P01024	P01024 [1112-1134]	0	3022.62	High	High	High	High	High	High	High	High	High	High	79.2	114.5	75.6	155.4	100.2	87.4	103	90.2	99.8	94.8	16	16	16	16	16	16	16	16	16	16	Unique	7.17	High	0	1.284e-07
	FALSE	High	[K].QKPDGVFQEDAPVIHQEMIGGLR.[N]	1xTMT6plex [Q/K]; 1xDeamidated [Q]		8.51394e-09	0	1	1	7	P01024	P01024 [1112-1134]	0	3023.6	High	High	High	High	High	High	High	High	High	High																					No Quan Values	6.4	High	0	2.186e-06
	FALSE	High	[K].VFLDCCNYITELR.[R]	1xTMT6plex [N-Term]; 2xCarbamidomethyl [C5; C6]		2.5102e-05	0	1	1	4	P01024	P01024 [723-735]	0	1931.96	High	High	High	High	High	High	High	High	High	High	54.9	124.2	113.4	229.8	55.8	134.9	57.7	124.6	46.3	58.3	3	3	3	3	3	3	3	3	3	3	Unique	5.03	High	0	3.589e-05
	FALSE	High	[K].VHQYFNVELIQPGAVK.[V]	1xTMT6plex [V/K]		2.80855e-08	0	1	1	21	P01024	P01024 [1463-1478]	0	2300.32	High	High	High	High	High	High	High	High	High	High	76.9	115.9	76.5	157.1	91.5	102.3	94.4	95.3	95.5	94.6	18	18	18	18	18	18	18	18	18	18	Unique	5.92	High	0	1.391e-07
	FALSE	High	[K].VHQYFNVELIQPGAVK.[V]	1xTMT6plex [V/K]; 1xDeamidated [N/Q]		4.45164e-06	0	1	1	25	P01024	P01024 [1463-1478]	0	2301.3	High	High	High	High	High	High	High	High	High	High	81.5	100.5	90	150.3	91.5	107.2	89.2	93.3	94.3	102.2	10	10	10	10	10	10	10	10	10	10	Unique	5.53	High	0	1.623e-05
	FALSE	High	[R].TVMVNIENPEGIPVK.[Q]	1xTMT6plex [T/K]		2.58936e-07	0	1	1	12	P01024	P01024 [162-176]	0	2098.2	High	High	High	High	High	High	High	High	High	High	81.6	106.3	72.5	158.5	96.6	95.1	104.3	89.7	93.6	101.7	11	11	11	11	11	11	11	11	11	11	Unique	5.74	High	0	1.431e-06
	FALSE	High	[R].TVMVNIENPEGIPVK.[Q]	1xTMT6plex [T/K]; 1xOxidation [M3]		3.36976e-06	0	1	1	10	P01024	P01024 [162-176]	0	2114.19	High	High	High	High	High	High	High	High	High	High	82.4	99.6	77	152.8	101	83.2	110.3	85	95	113.7	10	10	10	10	10	10	10	10	10	10	Unique	4.31	High	0	4.508e-06
	FALSE	High	[R].APSTWLTAYVVKVFSLAVNLIAIDSQVLCGAVK.[W]	TMT6plex [A]; 1xDeamidated [Q/N]; 1xCarbamidomethyl [C29]		3.4721e-05	0	1	1	2	P01024	P01024 [1073-1105]	1	4222.42	High	High	High	High	High	High	High	High	High	High	71	153.1	72.6	201.4	82.2	71.4	105.7	100.7	68.8	73	1	1	1	1	1	1	1	1	1	1	Unique	4.74	High	0	2.422e-05
	FALSE	High	[R].TELRPGETLNVNFLLR.[M]	1xTMT6plex [N-Term]; 1xDeamidated [N]		5.47925e-05	0	1	1	13	P01024	P01024 [463-478]	0	2102.18	High	High	High	High	High	High	High	High	High	High	77	106.1	73.8	157.3	99.2	92.4	96.7	96.9	96.1	104.5	6	6	6	6	6	6	6	6	6	6	Unique	4.13	High	0	3.445e-05
	FALSE	High	[R].TELRPGETLNVNFLLR.[M]	1xTMT6plex [N-Term]		2.03597e-06	0	1	1	18	P01024	P01024 [463-478]	0	2101.2	High	High	High	High	High	High	High	High	High	High	77.7	110.5	78.2	159.5	103.9	89.1	97.7	90.3	95.6	97.4	13	13	13	13	13	13	13	13	13	13	Unique	5.02	High	7.566e-05	0.0001151
	FALSE	High	[K].DAPDHQELNLDVSLQLPSRSSK.[I]	1xTMT6plex [D/K]		5.30124e-05	0	1	1	1	P01024	P01024 [1285-1306]	1	2907.56	High	High	High	High	High	High	High	High	High	High	95.9	85.7	93.8	143.1	100.3	95.6	95.7	86	95	108.8	1	1	1	1	1	1	1	1	1	1	Unique	3.6	High	0	3.279e-05
	FALSE	High	[R].SEFPESWLWNVEDLKEPPKNGISTK.[L]	TMT6plex [S]; 1xDeamidated [N]		1.33193e-06	0	1	1	17	P01024	P01024 [765-789]	2	3848.09	High	High	High	High	High	High	High	High	High	High	66.4	128.4	81.8	161.7	95.4	91.9	91.8	90.9	101.2	90.4	12	12	12	12	12	12	12	12	12	12	Unique	6.28	High	0	1.025e-05
	FALSE	High	[R].SEFPESWLWNVEDLKEPPKNGISTK.[L]	TMT6plex [S]; 2xDeamidated [N10; N20]		3.46031e-06	0	1	1	5	P01024	P01024 [765-789]	2	3849.08	High	High	High	High	High	High	High	High	High	High	73.9	131.5	89.4	154.8	96	86.1	92.8	87.6	102.4	85.5	2	2	2	2	2	2	2	2	2	2	Unique	4.98	High	0	4.592e-06
	FALSE	High	[K].AKDQLTCNKFDLK.[V]	TMT6plex [A]; 1xCarbamidomethyl [C7]		3.16484e-05	0	1	1	7	P01024	P01024 [1352-1364]	2	2497.46	High	High	High	High	High	High	High	High	High	High	57.2	146	102.7	183.6	70.6	104.6	70	118.2	81	66.1	5	5	5	5	5	5	5	5	5	5	Unique	4.15	High	0	2.276e-05
	FALSE	High	[R].TKKQELSEAEQATR.[T]	TMT6plex [T]		1.22727e-05	0	1	1	6	P01024	P01024 [426-439]	2	2306.33	High	High	High	High	High	High	High	High	High	High	55.6	302.8	74.9	127.4	80.2	75.9	62.1	75.8	73.1	72.3	4	4	4	4	4	4	4	4	4	4	Unique	4.47	High	0	1.617e-05
	FALSE	High	[K].AAVYHHFISDGVR.[K]	1xTMT6plex [N-Term]		8.63798e-05	0	1	1	29	P01024	P01024 [914-926]	0	1700.91	High	High	High	High	High	High	High	High	High	High	79.9	106.2	78.2	150.8	111.4	91	96	87.9	100.9	97.8	25	25	25	25	25	25	25	25	25	25	Unique	4.44	High	7.566e-05	0.0001071
	FALSE	High	[R].TMQALPYSTVGNSNNYLHLSVLR.[T]	1xTMT6plex [N-Term]		6.35949e-09	0	1	1	6	P01024	P01024 [440-462]	0	2807.47	High	High	High	High	High	High	High	High	High	High	77.1	115.4	75.3	173.6	90.9	90	98.3	91.7	95.3	92.5	5	5	5	5	5	5	5	5	5	5	Unique	8.04	High	0	4.748e-08
	FALSE	High	[R].TMQALPYSTVGNSNNYLHLSVLR.[T]	1xTMT6plex [N-Term]; 1xDeamidated [N/Q]		2.6857e-09	0	1	1	29	P01024	P01024 [440-462]	0	2808.46	High	High	High	High	High	High	High	High	High	High	72.9	114.5	77.1	158.5	97.4	91.4	99.1	93.5	96.6	98.8	13	13	13	13	13	13	13	13	13	13	Unique	8.88	High	0	3.663e-08
	FALSE	High	[R].TMQALPYSTVGNSNNYLHLSVLR.[T]	1xTMT6plex [N-Term]; 2xDeamidated [N14; N]		6.71441e-06	0	1	1	5	P01024	P01024 [440-462]	0	2809.44	High	High	High	High	High	High	High	High	High	High	68.9	111.2	75.9	153.1	124.3	77.5	123.1	70	92	104.1	1	1	1	1	1	1	1	1	1	1	Unique	6.6	High	0	7.423e-06
	FALSE	High	[R].TMQALPYSTVGNSNNYLHLSVLR.[T]	1xTMT6plex [N-Term]; 3xDeamidated [N12; N14; N15]		4.78838e-06	0	1	1	1	P01024	P01024 [440-462]	0	2810.42	High	High	High	High	High	High	High	High	High	High	74.2	118	82.8	146	107	99	91.3	77.2	101.1	103.4	1	1	1	1	1	1	1	1	1	1	Unique	7.02	High	0	5.824e-06
	FALSE	High	[R].TMQALPYSTVGNSNNYLHLSVLR.[T]	1xTMT6plex [N-Term]; 1xOxidation [M2]		9.23465e-10	0	1	1	6	P01024	P01024 [440-462]	0	2823.47	High	High	High	High	High	High	High	High	High	High	71.1	117.2	73.5	161.5	93.9	97.5	98.9	90.3	94.7	101.4	6	6	6	6	6	6	6	6	6	6	Unique	7.57	High	0	4.601e-08
	FALSE	High	[R].TMQALPYSTVGNSNNYLHLSVLR.[T]	1xTMT6plex [N-Term]; 2xDeamidated [Q/N]; 1xOxidation [M2]		1.0667e-08	0	1	1	19	P01024	P01024 [440-462]	0	2825.43	High	High	High	High	High	High	High	High	High	High	72.3	115.3	86.1	142.7	94.6	82.6	116.8	79.2	99.8	110.7	3	3	3	3	3	3	3	3	3	3	Unique	7.9	High	0	5.992e-07
	FALSE	High	[R].TMQALPYSTVGNSNNYLHLSVLR.[T]	1xTMT6plex [N-Term]; 1xDeamidated [N/Q]; 1xOxidation [M2]		8.64217e-10	0	1	1	38	P01024	P01024 [440-462]	0	2824.45	High	High	High	High	High	High	High	High	High	High	82.2	106.7	76.2	132.9	96.1	84.3	119.1	83	104.7	114.7	11	11	11	11	11	11	11	11	11	11	Unique	8.75	High	0	1.114e-08
	FALSE	High	[K].ADIGCTPGSGK.[D]	1xTMT6plex [A/K]; 1xCarbamidomethyl [C5]		9.22609e-05	0	1	1	10	P01024	P01024 [623-633]	0	1520.81	High	High	High	High	High	High	High	High	High	High	78.3	109.9	80.7	187	83.8	103.9	92.7	103.3	74.1	86.3	7	7	7	7	7	7	7	7	7	7	Unique	4.12	High	0	5.599e-05
	FALSE	High	[R].SEFPESWLWNVEDLKEPPK.[N]	TMT6plex [S]		4.94975e-06	0	1	1	10	P01024	P01024 [765-783]	1	3017.62	High	High	High	High	High	High	High	High	High	High	96	70.1	69.4	147.2	102.6	106	108.5	100.2	83	117	8	8	8	8	8	8	8	8	8	8	Unique	6.01	High	0	1.277e-05
	FALSE	High	[K].ACEPGVDYVYKTR.[L]	1xTMT6plex [A/K]; 1xCarbamidomethyl [C2]		4.73795e-05	0	1	1	2	P01024	P01024 [1536-1548]	1	2016.06	High	High	High	High	High	High	High	High	High	High																					No Quan Values	5.04	High	0	3.026e-05
	FALSE	High	[R].QPVPGQQMTLK.[I]	1xTMT6plex [Q/K]		7.62128e-05	0	1	1	10	P01024	P01024 [574-584]	0	1684.98	High	High	High	High	High	High	High	High	High	High	77.6	110.4	75.5	157.1	96.2	91.8	102.8	96.7	97.3	94.7	6	6	6	6	6	6	6	6	6	6	Unique	3.73	High	0.0001444	0.000807
	FALSE	High	[K].EYVLPSFEVIVEPTEK.[F]	1xTMT6plex [E/K]		3.63128e-07	0	1	1	16	P01024	P01024 [226-241]	0	2337.3	High	High	High	High	High	High	High	High	High	High	77.2	117.9	77.3	160.2	97.2	90.6	93	92.3	98.9	95.5	13	13	13	13	13	13	13	13	13	13	Unique	6.79	High	0	8.928e-07
	FALSE	High	[K].KVEGTAFVIFGIQDGEQR.[I]	1xTMT6plex [K]; 1xDeamidated [Q]		8.72804e-08	0	1	1	17	P01024	P01024 [264-281]	1	2453.34	High	High	High	High	High	High	High	High	High	High	75.7	124.2	83.8	161.3	76.1	83.3	98.5	98.9	108.5	89.6	4	4	4	4	4	4	4	4	4	4	Unique	6.14	High	0	4.505e-07
	FALSE	High	[K].KVEGTAFVIFGIQDGEQR.[I]	1xTMT6plex [K]		2.72155e-09	0	1	1	123	P01024	P01024 [264-281]	1	2452.36	High	High	High	High	High	High	High	High	High	High	75.3	126	78.3	161.2	82.3	90.9	96.7	92.5	102.1	94.7	92	92	92	92	92	92	92	92	92	92	Unique	6.25	High	0	3.706e-06
	FALSE	High	[R].YRGDQDATMSILDISMMTGFAPDTDDLKQLANGVDR.[Y]	1xTMT6plex [Y/K]; 1xDeamidated [N/Q]		4.16611e-06	0	1	1	5	P01024	P01024 [1392-1427]	2	4420.15	High	High	High	High	High	High	High	High	High	High	80	110.9	84.6	184	86.8	94	89.9	94.5	83.3	92.1	3	3	3	3	3	3	3	3	3	3	Unique	5.82	High	0	5.252e-06
	FALSE	High	[K].VVLVSLQSGYLFIQTDK.[T]	1xTMT6plex [V/K]; 1xDeamidated [Q]		1.26862e-05	0	1	1	5	P01024	P01024 [120-136]	0	2369.37	High	High	High	High	High	High	High	High	High	High																					No Quan Values	6.05	High	7.566e-05	7.655e-05
	FALSE	High	[K].VVLVSLQSGYLFIQTDK.[T]	1xTMT6plex [V/K]		2.0027e-08	0	1	1	33	P01024	P01024 [120-136]	0	2368.39	High	High	High	High	High	High	High	High	High	High	93.4	113.7	70.5	109.9	109.2	107.1	91.1	80.5	116.2	108.4	11	11	11	11	11	11	11	11	11	11	Unique	6.49	High	0	1.091e-07
	FALSE	High	[R].YRGDQDATMSILDISMMTGFAPDTDDLKQLANGVDR.[Y]	1xTMT6plex [Y/K]; 3xDeamidated [Q5; Q29; N32]; 1xOxidation [M]		5.15059e-06	0	1	1	2	P01024	P01024 [1392-1427]	2	4438.11	High	High	High	High	High	High	Not Found	High	High	High																					No Quan Values	5.63	High	8.762e-05	0.0002185
	FALSE	High	[R].YRGDQDATMSILDISMMTGFAPDTDDLKQLANGVDR.[Y]	1xTMT6plex [Y/K]; 2xDeamidated [Q5; N/Q]; 1xOxidation [M]		2.67193e-06	0	1	1	7	P01024	P01024 [1392-1427]	2	4437.13	High	High	High	High	High	High	High	High	High	High	80.2	108.4	98.6	154.9	86.9	85.5	93.2	106.2	91.5	94.5	3	3	3	3	3	3	3	3	3	3	Unique	5.28	High	0	3.812e-06
	FALSE	High	[R].YRGDQDATMSILDISMMTGFAPDTDDLKQLANGVDR.[Y]	1xTMT6plex [Y/K]; 3xDeamidated [Q5; Q29; N32]		5.12632e-07	0	1	1	2	P01024	P01024 [1392-1427]	2	4422.12	High	High	High	High	High	High	High	High	High	High	74.3	96.1	90	170	93.6	91.8	99.3	111.8	83.7	89.5	1	1	1	1	1	1	1	1	1	1	Unique	6.73	High	0	1.146e-06
	FALSE	High	[R].YRGDQDATMSILDISMMTGFAPDTDDLKQLANGVDR.[Y]	1xTMT6plex [Y/K]; 2xDeamidated [Q5; N/Q]		2.60659e-07	0	1	1	10	P01024	P01024 [1392-1427]	2	4421.14	High	High	High	High	High	High	High	High	High	High	93	104	93.3	164.2	81.5	95.1	88.2	80.5	99.2	101	2	2	2	2	2	2	2	2	2	2	Unique	6.87	High	0	7.014e-07
	FALSE	High	[K].HLIVTPSGCGEQNMIGMTPTVIAVHYLDETEQWEK.[F]	1xTMT6plex [H/K]; 3xDeamidated [Q12; N13; Q32]; 1xOxidation [M]; 1xCarbamidomethyl [C9]		4.73422e-07	0	1	1	4	P01024	P01024 [1002-1036]	0	4461.17	High	High	High	High	High	High	High	High	High	High	69.8	133.8	85.6	142.4	67.9	109.9	123.5	84.5	90.4	92.3	2	2	2	2	2	2	2	2	2	2	Unique	6.03	High	0	1.084e-06
	FALSE	High	[K].DSITTWEILAVSMSDKK.[G]	TMT6plex [D]; 1xOxidation [M13]		4.37661e-05	0	1	1	5	P01024	P01024 [797-813]	1	2627.46	High	High	High	High	High	High	High	High	High	High	80.3	107.9	72.7	139.2	105.9	84.6	112.4	87.1	103.6	106.4	5	5	5	5	5	5	5	5	5	5	Unique	4.78	High	0	4.663e-05
	FALSE	High	[K].DSITTWEILAVSMSDKK.[G]	TMT6plex [D]		1.86183e-08	0	1	1	41	P01024	P01024 [797-813]	1	2611.46	High	High	High	High	High	High	High	High	High	High	79.2	122.3	79.8	143.9	101.7	93.3	91.2	89.2	103.2	96.1	30	30	30	30	30	30	30	30	30	30	Unique	7.69	High	0	6.974e-07
	FALSE	High	[K].HLIVTPSGCGEQNMIGMTPTVIAVHYLDETEQWEK.[F]	1xTMT6plex [H/K]; 2xDeamidated [Q12; N/Q]; 1xOxidation [M]; 1xCarbamidomethyl [C9]		5.99887e-06	0	1	1	6	P01024	P01024 [1002-1036]	0	4460.19	High	High	High	High	High	High	High	High	High	High	76	110.8	62.8	152.8	66.8	108.6	130.2	124.1	77	90.9	1	1	1	1	1	1	1	1	1	1	Unique	5.65	High	0	6.84e-06
	FALSE	High	[K].HLIVTPSGCGEQNMIGMTPTVIAVHYLDETEQWEK.[F]	1xTMT6plex [H/K]; 1xDeamidated [Q/N]; 1xOxidation [M]; 1xCarbamidomethyl [C9]		1.66873e-06	0	1	1	11	P01024	P01024 [1002-1036]	0	4459.2	High	High	High	High	High	High	High	High	High	High	82.4	116.1	79.4	138.3	89.6	102.3	103	88.9	92.8	107.2	4	4	4	4	4	4	4	4	4	4	Unique	5.22	High	0.0001123	0.0004457
	FALSE	High	[K].HLIVTPSGCGEQNMIGMTPTVIAVHYLDETEQWEK.[F]	1xTMT6plex [H/K]; 3xDeamidated [Q12; N13; Q32]; 1xCarbamidomethyl [C9]		4.23428e-05	0	1	1	4	P01024	P01024 [1002-1036]	0	4445.18	High	High	High	High	High	High	High	High	High	High	65	115.4	89.9	157.7	69	116.2	94	100.5	102	90.5	2	2	2	2	2	2	2	2	2	2	Unique	5.41	High	0	2.797e-05
	FALSE	High	[K].HLIVTPSGCGEQNMIGMTPTVIAVHYLDETEQWEK.[F]	1xTMT6plex [H/K]; 2xDeamidated [Q12; N/Q]; 1xCarbamidomethyl [C9]		7.32564e-05	0	1	1	4	P01024	P01024 [1002-1036]	0	4444.19	High	High	High	High	High	High	High	High	High	High	73.6	124.3	74.5	135.2	98.8	127.1	89.2	102.2	94.2	80.9	1	1	1	1	1	1	1	1	1	1	Unique	4.43	High	0	4.134e-05
	FALSE	High	[K].HLIVTPSGCGEQNMIGMTPTVIAVHYLDETEQWEK.[F]	1xTMT6plex [H/K]; 1xDeamidated [N/Q]; 1xCarbamidomethyl [C9]		9.10794e-06	0	1	1	13	P01024	P01024 [1002-1036]	0	4443.21	High	High	High	High	High	High	High	High	High	High	70.3	108.4	76.4	168.1	83.5	105.5	98.5	111	88.7	89.5	6	6	6	6	6	6	6	6	6	6	Unique	7.02	High	0	9.278e-06
	FALSE	High	[R].LVAYYTLIGASGQR.[E]	1xTMT6plex [N-Term]		3.43745e-06	0	1	1	23	P01024	P01024 [531-544]	0	1740.98	High	High	High	High	High	High	High	High	High	High	81.1	113.8	82.5	161.7	95.2	93	93.7	91.9	92.4	94.7	15	15	15	15	15	15	15	15	15	15	Unique	4.72	High	0	1.668e-05
	FALSE	High	[K].SSLSVPYVIVPLKTGLQEVEVK.[A]	TMT6plex [S]		3.08214e-05	0	1	1	1	P01024	P01024 [892-913]	1	3072.85	High	High	High	High	High	High	High	High	High	High	47.1	148.2	74.9	186.3	100.4	114	60.3	99.4	98.3	71.1	1	1	1	1	1	1	1	1	1	1	Unique	4.57	High	0	2.228e-05
	FALSE	High	[K].FVTVQATFGTQVVEK.[V]	1xTMT6plex [F/K]		2.32872e-07	0	1	1	128	P01024	P01024 [105-119]	0	2112.21	High	High	High	High	High	High	High	High	High	High	87.4	108.2	76.6	129.2	103.6	92	103.6	89.8	104.2	105.6	89	89	89	89	89	89	89	89	89	89	Unique	6.12	High	0	7.67e-07
	FALSE	High	[K].FVTVQATFGTQVVEK.[V]	1xTMT6plex [F/K]; 1xDeamidated [Q]		8.20854e-07	0	1	1	20	P01024	P01024 [105-119]	0	2113.19	High	High	High	High	High	High	High	High	High	High	85.2	106.2	76	127.6	101.5	91.6	106.1	94.4	103.4	108	4	4	4	4	4	4	4	4	4	4	Unique	6.76	High	0	1.617e-06
	FALSE	High	[K].DYAGVFSDAGLTFTSSSGQQTAQR.[A]	1xTMT6plex [N-Term]; 1xDeamidated [Q]		6.17217e-07	0	1	1	37	P01024	P01024 [634-657]	0	2724.3	High	High	High	High	High	High	High	High	High	High	105.2	98.8	94.8	105.5	108	85.8	107.8	78.9	104.6	110.7	3	3	3	3	3	3	3	3	3	3	Unique	6.38	High	0	1.313e-06
	FALSE	High	[K].DYAGVFSDAGLTFTSSSGQQTAQR.[A]	1xTMT6plex [N-Term]		7.29733e-08	0	1	1	54	P01024	P01024 [634-657]	0	2723.31	High	High	High	High	High	High	High	High	High	High	78.1	118.3	71.9	132.9	84.4	105.5	105.3	96.3	99.6	107.8	24	24	24	24	24	24	24	24	24	24	Unique	7.04	High	0	2.788e-07
	FALSE	High	[K].SSLSVPYVIVPLK.[T]	1xTMT6plex [S/K]		6.71441e-06	0	1	1	5	P01024	P01024 [892-904]	0	1860.16	High	High	High	High	High	High	High	High	High	High	79.7	114.7	78.8	161	91.8	91.9	99.6	94.1	95.9	92.7	5	5	5	5	5	5	5	5	5	5	Unique	4.71	High	0	2.81e-05
	FALSE	High	[K].KHYLMWGLSSDFWGEKPNLSYIIGK.[D]	TMT6plex [K]		2.49363e-05	0	1	1	3	P01024	P01024 [1600-1624]	1	3886.15	High	High	High	High	High	High	High	High	High	High	56.7	193.7	65.2	161.4	92.3	85.4	77.8	80.8	106.5	80.2	2	2	2	2	2	2	2	2	2	2	Unique	4.64	High	0	1.912e-05
	FALSE	High	[K].QLYNVEATSYALLALLQLK.[D]	1xTMT6plex [Q/K]		7.64403e-08	0	1	1	16	P01024	P01024 [1226-1244]	0	2609.53	High	High	High	High	High	High	High	High	High	High	81.2	122.5	76.3	145	95.4	96.6	101.5	89.8	98.2	93.6	11	11	11	11	11	11	11	11	11	11	Unique	7.51	High	0	5.381e-06
	FALSE	High	[K].QLYNVEATSYALLALLQLK.[D]	1xTMT6plex [Q/K]; 1xDeamidated [Q/N]		3.44367e-07	0	1	1	7	P01024	P01024 [1226-1244]	0	2610.52	High	High	High	High	High	High	High	High	High	High	77.8	120.6	79.3	149.9	113.9	86.4	106.3	77.3	80.7	107.7	1	1	1	1	1	1	1	1	1	1	Unique	7.73	High	0	8.62e-07
	FALSE	High	[K].LSINTHPSQKPLSITVR.[T]	1xTMT6plex [L/K]		5.44318e-05	0	1	1	16	P01024	P01024 [409-425]	0	2349.4	High	High	High	High	High	High	High	High	High	High	78.9	111.7	77.5	164.1	89.7	91.7	102.2	90.5	99.5	94.1	13	13	13	13	13	13	13	13	13	13	Unique	4.83	High	8.762e-05	0.0001678
	FALSE	High	[K].LSINTHPSQKPLSITVR.[T]	1xTMT6plex [L/K]; 2xDeamidated [N4; Q9]		9.41482e-06	0	1	1	2	P01024	P01024 [409-425]	0	2351.37	High	High	High	High	High	High	High	High	High	High																					No Quan Values	3.88	High	8.762e-05	0.0002145
	FALSE	High	[K].VFSLAVNLIAIDSQVLCGAVK.[W]	1xTMT6plex [V/K]; 1xCarbamidomethyl [C17]		6.90865e-07	0	1	1	5	P01024	P01024 [1085-1105]	0	2675.56	High	High	High	High	High	High	High	High	High	High	91.2	111.3	100.2	121.5	96.3	103	100.5	90.3	87.7	98	5	5	5	5	5	5	5	5	5	5	Unique	5.84	High	0	1.125e-05
	FALSE	High	[K].VQLSNDFDEYIMAIEQTIK.[S]	1xTMT6plex [V/K]; 1xDeamidated [Q/N]; 1xOxidation [M12]		3.43745e-06	0	1	1	3	P01024	P01024 [1552-1570]	0	2732.41	High	High	High	High	High	High	High	High	High	High	75.1	96.1	69.5	160.6	102.6	91.8	105.7	99.7	95.1	103.7	1	1	1	1	1	1	1	1	1	1	Unique	4.75	High	0	4.577e-06
	FALSE	High	[K].VQLSNDFDEYIMAIEQTIK.[S]	1xTMT6plex [V/K]; 1xOxidation [M12]		2.40722e-07	0	1	1	9	P01024	P01024 [1552-1570]	0	2731.43	High	High	High	High	High	High	High	High	High	High	76.6	109.3	76.3	163.5	95.6	97.2	95.7	95.4	93.4	97	9	9	9	9	9	9	9	9	9	9	Unique	5.46	High	0	1.644e-05
	FALSE	High	[K].VQLSNDFDEYIMAIEQTIK.[S]	1xTMT6plex [V/K]; 1xDeamidated [Q/N]		7.27748e-05	0	1	1	15	P01024	P01024 [1552-1570]	0	2716.42	High	High	High	High	High	High	High	High	High	High	82.2	108.2	77.5	155	108.1	98.9	87.8	93.2	95.9	93	4	4	4	4	4	4	4	4	4	4	Unique	4.89	High	0	4.625e-05
	FALSE	High	[K].VQLSNDFDEYIMAIEQTIK.[S]	1xTMT6plex [V/K]		1.42566e-07	0	1	1	19	P01024	P01024 [1552-1570]	0	2715.43	High	High	High	High	High	High	High	High	High	High	77.3	116.3	76.6	161.7	97.3	91.9	88	91.8	96.2	103	12	12	12	12	12	12	12	12	12	12	Unique	6.64	High	0	3.07e-06
	FALSE	High	[R].QPSSAFAAFVK.[R]	1xTMT6plex [Q/K]		5.81481e-05	0	1	1	16	P01024	P01024 [1061-1071]	0	1610.93	High	High	High	High	High	High	High	High	High	High	79.8	112.3	79	149.3	101	96	92.9	92.3	98.6	98.7	12	12	12	12	12	12	12	12	12	12	Unique	4.29	High	0	3.502e-05
	FALSE	High	[R].YYGGGYGSTQATFMVFQALAQYQK.[D]	1xTMT6plex [Y/K]; 1xOxidation [M14]		8.35805e-05	0	1	1	2	P01024	P01024 [1261-1284]	0	3153.58	High	High	High	High	High	High	High	High	High	High	81.2	99.6	62.5	144.8	78.5	75.9	138.4	83.5	105.1	130.4	2	2	2	2	2	2	2	2	2	2	Unique	4.06	High	0	4.532e-05
	FALSE	High	[R].YYGGGYGSTQATFMVFQALAQYQK.[D]	1xTMT6plex [Y/K]		1.73645e-06	0	1	1	8	P01024	P01024 [1261-1284]	0	3137.58	High	High	High	High	High	High	High	High	High	High	80	114.9	83.1	163.2	76.2	97.2	107.4	92.1	96.4	89.6	6	6	6	6	6	6	6	6	6	6	Unique	5.72	High	0	8.417e-06
	FALSE	High	[R].SGIPIVTSPYQIHFTK.[T]	1xTMT6plex [S/K]; 1xDeamidated [Q11]		8.58126e-05	0	1	1	2	P01024	P01024 [344-359]	0	2247.28	High	High	High	High	High	High	High	High	High	High	62.5	130.7	61.9	134.4	105.2	94.2	93	95.9	110.6	111.6	2	2	2	2	2	2	2	2	2	2	Unique	5.73	High	7.566e-05	0.0001025
	FALSE	High	[R].SGIPIVTSPYQIHFTK.[T]	1xTMT6plex [S/K]		6.06082e-08	0	1	1	11	P01024	P01024 [344-359]	0	2246.29	High	High	High	High	High	High	High	High	High	High	58.7	131.1	68.5	163.5	103.4	92.4	109.1	82.8	99.8	90.8	10	10	10	10	10	10	10	10	10	10	Unique	6.42	High	0	2.438e-07
	FALSE	High	[K].YFKPGMPFDLMVFVTNPDGSPAYR.[V]	1xTMT6plex [Y/K]; 1xOxidation [M]		5.62594e-05	0	1	1	7	P01024	P01024 [363-386]	0	3223.64	High	High	High	High	High	High	High	High	High	High	73.1	105.8	69.6	146.7	99.8	75.9	118.6	80.8	106.8	123	6	6	6	6	6	6	6	6	6	6	Unique	5.53	High	0.0001444	0.001172
	FALSE	High	[K].YFKPGMPFDLMVFVTNPDGSPAYR.[V]	1xTMT6plex [Y/K]; 1xDeamidated [N16]		2.16115e-06	0	1	1	2	P01024	P01024 [363-386]	0	3208.63	High	High	High	High	High	High	High	High	High	High	70.5	120.8	75.3	163.8	87	95.9	103.1	90.3	101.4	91.9	2	2	2	2	2	2	2	2	2	2	Unique	6.87	High	0	3.256e-06
	FALSE	High	[K].YFKPGMPFDLMVFVTNPDGSPAYR.[V]	1xTMT6plex [Y/K]		4.66308e-06	0	1	1	5	P01024	P01024 [363-386]	0	3207.64	High	High	High	High	High	High	High	High	High	High	77.8	115.4	86	165	89.8	94.4	92	94.8	94.9	89.8	4	4	4	4	4	4	4	4	4	4	Unique	6.12	High	0	1.191e-05
	FALSE	High	[R].YRGDQDATMSILDISMMTGFAPDTDDLK.[Q]	1xTMT6plex [Y/K]; 1xDeamidated [Q5]; 1xOxidation [M]		4.63227e-06	0	1	1	6	P01024	P01024 [1392-1419]	1	3582.71	High	High	High	High	High	High	High	High	High	High	79.3	104.1	87.1	174.4	73.4	85.8	79.8	108.7	105.9	101.5	3	3	3	3	3	3	3	3	3	3	Unique	5.9	High	0	5.66e-06
	FALSE	High	[R].YRGDQDATMSILDISMMTGFAPDTDDLK.[Q]	1xTMT6plex [Y/K]; 1xOxidation [M]		7.48083e-07	0	1	1	13	P01024	P01024 [1392-1419]	1	3581.72	High	High	High	High	High	High	High	High	High	High	66.8	115.5	72	153.3	94.6	94.4	105.9	93.3	101.6	102.6	7	7	7	7	7	7	7	7	7	7	Unique	6.26	High	0	1.509e-06
	FALSE	High	[R].YRGDQDATMSILDISMMTGFAPDTDDLK.[Q]	1xTMT6plex [Y/K]; 1xDeamidated [Q5]		5.44155e-07	0	1	1	10	P01024	P01024 [1392-1419]	1	3566.71	High	High	High	High	High	High	High	High	High	High	72.2	103.8	65.4	166.1	105	99.2	95.5	103.4	102.7	86.7	3	3	3	3	3	3	3	3	3	3	Unique	6.48	High	0	1.198e-06
	FALSE	High	[R].YRGDQDATMSILDISMMTGFAPDTDDLK.[Q]	1xTMT6plex [Y/K]		1.10266e-08	0	1	1	15	P01024	P01024 [1392-1419]	1	3565.73	High	High	High	High	High	High	High	High	High	High	76.5	112.7	74.3	160.9	95.6	99.2	92.6	95.2	100.1	92.8	11	11	11	11	11	11	11	11	11	11	Unique	7.08	High	0	1.842e-07
	FALSE	High	[R].NNNEKDMALTAFVLISLQEAK.[D]	TMT6plex [N]		1.55793e-05	0	1	1	14	P01024	P01024 [1135-1155]	1	3036.7	High	High	High	High	High	High	High	High	High	High	71.6	120.1	78.4	161.5	90.5	101.5	87.4	97.7	94.2	97.1	9	9	9	9	9	9	9	9	9	9	Unique	4.21	High	0.0001444	0.0007189
	FALSE	High	[K].DAPDHQELNLDVSLQLPSR.[S]	1xTMT6plex [N-Term]; 1xDeamidated [Q/N]		1.00599e-05	0	1	1	19	P01024	P01024 [1285-1303]	0	2377.22	High	High	High	High	High	High	High	High	High	High	56.2	130.5	74.1	193.2	106.5	74.5	82.3	91.2	105.8	85.6	1	1	1	1	1	1	1	1	1	1	Unique	5.7	High	0	5.561e-05
	FALSE	High	[K].DAPDHQELNLDVSLQLPSR.[S]	1xTMT6plex [N-Term]		3.13838e-07	0	1	1	135	P01024	P01024 [1285-1303]	0	2376.24	High	High	High	High	High	High	High	High	High	High	65.3	121.6	68.1	176.5	101.5	92.4	93.1	86.9	99.6	95	84	84	84	84	84	84	84	84	84	84	Unique	6.7	High	0	1.774e-06
	FALSE	High	[R].NKFVTVQATFGTQVVEK.[V]	TMT6plex [N]		4.55725e-08	0	1	1	2	P01024	P01024 [103-119]	1	2583.51	High	High	High	High	High	High	High	High	High	High	91.9	171	122.5	119.3	61.7	77	74.3	94.8	99.1	88.3	2	2	2	2	2	2	2	2	2	2	Unique	6.29	High	0	1.979e-07
	FALSE	High	[K].SGSDEVQVGQQR.[T]	1xTMT6plex [N-Term]		8.4133e-05	0	1	1	14	P01024	P01024 [1571-1582]	0	1518.77	High	High	High	High	High	High	High	High	High	High	86.9	96.9	94.2	133.9	101.1	101.3	97.7	91.4	90.3	106.3	3	3	3	3	3	3	3	3	3	3	Unique	4.63	High	7.566e-05	0.0001001
	FALSE	High	[K].VSHSEDDCLAFK.[V]	1xTMT6plex [V/K]; 1xCarbamidomethyl [C8]		4.88456e-06	0	1	1	77	P01024	P01024 [1451-1462]	0	1865.95	High	High	High	High	High	High	High	High	High	High	71.8	122.6	85.8	173.7	71.7	117.1	86.6	115.9	72.1	82.8	56	56	56	56	56	56	56	56	56	56	Unique	5.1	High	7.566e-05	6.94e-05
	FALSE	High	[R].SEETKENEGFTVTAEGK.[G]	TMT6plex [S]		3.22273e-07	0	1	1	19	P01024	P01024 [1321-1337]	1	2543.34	High	High	High	High	High	High	High	High	High	High	80.1	111.1	76.8	153.2	96	94.4	92	90.3	104.2	101.8	13	13	13	13	13	13	13	13	13	13	Unique	6.92	High	0	9.404e-07
	FALSE	High	[R].SEETKENEGFTVTAEGK.[G]	TMT6plex [S]; 1xDeamidated [N7]		1.18727e-05	0	1	1	3	P01024	P01024 [1321-1337]	1	2544.33	High	High	High	High	High	High	High	High	High	High	83.5	126.2	83.5	144.6	87.4	83.8	103.5	92.7	97.7	97.1	2	2	2	2	2	2	2	2	2	2	Unique	5.63	High	0	1.12e-05
	FALSE	High	[R].APSTWLTAYVVK.[V]	1xTMT6plex [A/K]		4.4939e-05	0	1	1	2	P01024	P01024 [1073-1084]	0	1794.06	High	High	High	High	High	High	High	High	High	High	85.3	127.9	88.4	114.4	116.8	88.9	103.1	82.8	98.7	93.6	2	2	2	2	2	2	2	2	2	2	Unique	4.17	High	0	2.916e-05
	FALSE	High	[R].IPIEDGSGEVVLSR.[K]	1xTMT6plex [N-Term]		3.17458e-06	0	1	1	76	P01024	P01024 [291-304]	0	1699.94	High	High	High	High	High	High	High	High	High	High	77.2	184.5	66.9	154.9	97.9	73.7	85.6	80.2	96.9	82.1	11	11	11	11	11	11	11	11	11	11	Unique	5.36	High	0	1.337e-05
	FALSE	High	[K].KQELSEAEQATR.[T]	1xTMT6plex [K]		2.31841e-05	0	1	1	28	P01024	P01024 [428-439]	1	1848.02	High	High	High	High	High	High	High	High	High	High	73.8	108	73	151.1	93.5	92	121.2	93.1	97	97.3	18	18	18	18	18	18	18	18	18	18	Unique	4.71	High	0	3.442e-05
	FALSE	High	[R].SNLDEDIIAEENIVSR.[S]	1xTMT6plex [N-Term]		9.1685e-06	0	1	1	4	P01024	P01024 [749-764]	0	2046.06	High	High	High	High	High	High	High	High	High	High	56.1	103.3	78.7	184.5	131.1	116.9	54.9	103.9	88.7	81.9	1	1	1	1	1	1	1	1	1	1	Unique	5.14	High	0	1.668e-05
	FALSE	High	[R].ILLQGTPVAQMTEDAVDAER.[L]	1xTMT6plex [N-Term]; 1xOxidation [M11]		5.12632e-07	0	1	1	17	P01024	P01024 [980-999]	0	2402.24	High	High	High	High	High	High	High	High	High	High	70.8	115	75.9	150.7	102.4	95	104.7	87.4	96.8	101.3	9	9	9	9	9	9	9	9	9	9	Unique	6.59	High	0	1.379e-06
	FALSE	High	[R].ILLQGTPVAQMTEDAVDAER.[L]	1xTMT6plex [N-Term]; 1xDeamidated [Q]		3.0915e-06	0	1	1	4	P01024	P01024 [980-999]	0	2387.23	High	High	High	High	High	High	High	High	High	High	83.5	116.2	105.9	130	71.9	125.9	74.7	85.6	102.6	103.7	2	2	2	2	2	2	2	2	2	2	Unique	6.48	High	0	4.233e-06
	FALSE	High	[R].ILLQGTPVAQMTEDAVDAER.[L]	1xTMT6plex [N-Term]		3.73518e-08	0	1	1	9	P01024	P01024 [980-999]	0	2386.25	High	High	High	High	High	High	High	High	High	High	77.8	113.3	78.3	163.5	91.8	97.9	91.7	88.1	102.1	95.6	8	8	8	8	8	8	8	8	8	8	Unique	6.63	High	0	6.225e-07
	FALSE	High	[K].DICEEQVNSLPGSITK.[A]	1xTMT6plex [D/K]; 1xDeamidated [N/Q]; 1xCarbamidomethyl [C3]		6.26513e-08	0	1	1	13	P01024	P01024 [1156-1171]	0	2249.17	High	High	High	High	High	High	High	High	High	High	78.1	117.9	81.1	161.3	93.8	100.2	96.8	94	88.1	88.8	8	8	8	8	8	8	8	8	8	8	Unique	5.77	High	0	1.403e-06
	FALSE	High	[K].DICEEQVNSLPGSITK.[A]	1xTMT6plex [D/K]; 1xCarbamidomethyl [C3]		7.39475e-08	0	1	1	17	P01024	P01024 [1156-1171]	0	2248.19	High	High	High	High	High	High	High	High	High	High	75.9	119.9	77.9	164.7	90.2	98.2	95.1	93.9	92.8	91.4	16	16	16	16	16	16	16	16	16	16	Unique	6.21	High	0	3.574e-07
	FALSE	High	[K].DMALTAFVLISLQEAK.[D]	1xTMT6plex [D/K]		1.97299e-07	0	1	1	17	P01024	P01024 [1140-1155]	0	2208.27	High	High	High	High	High	High	High	High	High	High	83.5	115	78.5	150.4	87.1	99.4	98.9	90.4	101.8	95	11	11	11	11	11	11	11	11	11	11	Unique	6.92	High	0	5.745e-07
	FALSE	High	[K].DMALTAFVLISLQEAK.[D]	1xTMT6plex [D/K]; 1xDeamidated [Q13]		1.20788e-07	0	1	1	1	P01024	P01024 [1140-1155]	0	2209.26	High	High	High	High	High	High	High	High	High	High																					No Quan Values	7.27	High	0	4.024e-07
	FALSE	High	[K].DMALTAFVLISLQEAK.[D]	1xTMT6plex [D/K]; 1xOxidation [M2]		2.48401e-06	0	1	1	4	P01024	P01024 [1140-1155]	0	2224.27	High	High	High	High	High	High	High	High	High	High	86.7	116.3	79	155.6	89.3	88.7	95.2	96.9	91.5	100.8	3	3	3	3	3	3	3	3	3	3	Unique	4.44	High	8.762e-05	0.0002532
	FALSE	High	[K].GQGTLSVVTMYHAK.[A]	1xTMT6plex [G/K]; 1xOxidation [M10]		7.97721e-06	0	1	1	15	P01024	P01024 [1338-1351]	0	1966.08	High	High	High	High	High	High	High	High	High	High	77.6	111.7	76.6	150.7	93.4	86.6	110	84.6	101.2	107.6	12	12	12	12	12	12	12	12	12	12	Unique	4.67	High	0	1.29e-05
	FALSE	High	[K].GQGTLSVVTMYHAK.[A]	1xTMT6plex [G/K]		1.0631e-06	0	1	1	31	P01024	P01024 [1338-1351]	0	1950.09	High	High	High	High	High	High	High	High	High	High	77.3	121.2	79.1	161.6	89.2	92.6	98	91	96.3	93.7	23	23	23	23	23	23	23	23	23	23	Unique	5.82	High	7.566e-05	7.049e-05
	FALSE	High	[R].SYTVAIAGYALAQMGR.[L]	1xTMT6plex [N-Term]; 1xOxidation [M14]		2.14687e-06	0	1	1	10	P01024	P01024 [1186-1201]	0	1917.01	High	High	High	High	High	High	High	High	High	High	78.2	100.1	70.5	142.5	96.6	80.9	117.1	91	110.1	113	6	6	6	6	6	6	6	6	6	6	Unique	4.66	High	0	1.768e-05
	FALSE	High	[R].SYTVAIAGYALAQMGR.[L]	1xTMT6plex [N-Term]		5.47776e-07	0	1	1	51	P01024	P01024 [1186-1201]	0	1901.02	High	High	High	High	High	High	High	High	High	High	83.1	117.2	77.3	152.6	94.6	96.9	94.6	88.6	101.2	93.8	26	26	26	26	26	26	26	26	26	26	Unique	5.62	High	0	7.105e-06
	FALSE	High	[K].SGQSEDRQPVPGQQMTLK.[I]	1xTMT6plex [S/K]		1.55401e-07	0	1	1	18	P01024	P01024 [567-584]	1	2444.3	High	High	High	High	High	High	High	High	High	High	58.6	107.7	69.9	149.9	94.7	84.7	80.9	83.5	175.1	95	13	13	13	13	13	13	13	13	13	13	Unique	5.9	High	0	4.82e-07
	FALSE	High	[R].LESEETMVLEAHDAQGDVPVTVTVHDFPGK.[K]	1xTMT6plex [L/K]; 1xDeamidated [Q15]; 1xOxidation [M7]		2.11859e-06	0	1	1	3	P01024	P01024 [36-65]	0	3725.86	High	High	High	High	High	High	High	High	High	High																					No Quan Values	5.13	High	7.566e-05	7.805e-05
	FALSE	High	[R].LESEETMVLEAHDAQGDVPVTVTVHDFPGK.[K]	1xTMT6plex [L/K]; 1xOxidation [M7]		1.22193e-06	0	1	1	23	P01024	P01024 [36-65]	0	3724.88	High	High	High	High	High	High	High	High	High	High	68.8	144.3	69.6	163.5	88.8	80.9	101.1	86.6	100.8	95.5	15	15	15	15	15	15	15	15	15	15	Unique	5.24	High	0	2.159e-06
	FALSE	High	[R].LESEETMVLEAHDAQGDVPVTVTVHDFPGK.[K]	1xTMT6plex [L/K]; 1xDeamidated [Q15]		5.36987e-07	0	1	1	16	P01024	P01024 [36-65]	0	3709.87	High	High	High	High	High	High	High	High	High	High	76.3	140.3	74.3	151.4	95.8	91.5	99.2	87.1	93.5	90.6	9	9	9	9	9	9	9	9	9	9	Unique	6.06	High	0	2.391e-06
	FALSE	High	[R].LESEETMVLEAHDAQGDVPVTVTVHDFPGK.[K]	1xTMT6plex [L/K]		1.17825e-08	0	1	1	39	P01024	P01024 [36-65]	0	3708.88	High	High	High	High	High	High	High	High	High	High	67.2	143.5	73.4	163.7	87.1	90.4	96.4	86.8	97.3	94.4	29	29	29	29	29	29	29	29	29	29	Unique	6.37	High	0	4.957e-07
	FALSE	High	[R].EGVQKEDIPPADLSDQVPDTESETR.[I]	1xTMT6plex [E/K]; 1xDeamidated [Q16]		2.14125e-05	0	1	1	3	P01024	P01024 [955-979]	1	3214.6	High	High	High	High	High	High	High	High	High	High	56.1	127.8	90.7	140.4	138.3	112.8	121.7	57.5	83.5	71.1	1	1	1	1	1	1	1	1	1	1	Unique	5.26	High	0	3.198e-05
	FALSE	High	[R].EGVQKEDIPPADLSDQVPDTESETR.[I]	1xTMT6plex [E/K]		9.20354e-08	0	1	1	14	P01024	P01024 [955-979]	1	3213.62	High	High	High	High	High	High	High	High	High	High	57.1	122.6	72	146.2	124	93.3	85.1	82.5	118.3	98.9	7	7	7	7	7	7	7	7	7	7	Unique	5.52	High	0	3.294e-07
	FALSE	High	[R].QVREPGQDLVVLPLSITTDFIPSFR.[L]	1xTMT6plex [N-Term]		9.188e-07	0	1	1	4	P01024	P01024 [506-530]	1	3056.7	High	High	High	High	High	High	High	High	High	High	77.4	120.5	92	173.6	84.3	87.3	93.9	82.2	99	89.7	4	4	4	4	4	4	4	4	4	4	Unique	4.91	High	0	1.084e-05
	FALSE	High	[K].QCQDLGAFTESMVVFGCPN.[-]	1xTMT6plex [N-Term]; 2xCarbamidomethyl [C2; C17]		4.73795e-05	0	1	1	6	P01024	P01024 [1645-1663]	0	2389.08	High	High	High	High	High	High	High	High	High	High	79.1	122.1	77.6	181.7	73.4	99.8	89	93.1	89.8	94.5	4	4	4	4	4	4	4	4	4	4	Unique	5.28	High	8.762e-05	0.0001594
	FALSE	High	[K].RPQDAKNTMILEICTR.[Y]	1xTMT6plex [R/K]; 1xCarbamidomethyl [C14]		0.000113139	0	1	1	2	P01024	P01024 [1376-1391]	1	2404.32	High	High	High	High	High	High	High	High	High	High	69.1	132.8	67.8	190.2	107.5	87.8	88.9	84	91.4	80.5	2	2	2	2	2	2	2	2	2	2	Unique	3.42	High	0.002407	0.02597
	FALSE	High	[R].VVLVAVDKGVFVLNKK.[N]	TMT6plex [V]		0.000100504	0	1	1	1	P01024	P01024 [593-608]	2	2644.73	High	High	High	High	High	High	High	High	High	High	52.9	117.6	99.8	173.4	117.5	115.1	56.7	99	96.4	71.5	1	1	1	1	1	1	1	1	1	1	Unique	3.37	High	0	5.152e-05
	FALSE	High	[K].QLYNVEATSYALLALLQLKDFDFVPPVVR.[W]	1xTMT6plex [Q/K]		2.00399e-05	0	1	1	4	P01024	P01024 [1226-1254]	1	3781.13	High	High	High	High	High	High	High	High	High	High	90.7	107.1	110.2	158.3	67.3	103.6	93.4	88.4	80.1	100.8	1	1	1	1	1	1	1	1	1	1	Unique	5.01	High	0	1.633e-05
	FALSE	High	[K].QLYNVEATSYALLALLQLKDFDFVPPVVR.[W]	1xTMT6plex [Q/K]; 1xDeamidated [Q17]		1.20311e-05	0	1	1	1	P01024	P01024 [1226-1254]	1	3782.12	High	High	High	High	High	High	High	High	High	Not Found																					No Quan Values	6	High	0	1.134e-05
	FALSE	High	[R].GDQDATMSILDISMMTGFAPDTDDLK.[Q]	1xTMT6plex [G/K]		0.000138697	0.000131015	1	1	1	P01024	P01024 [1394-1419]	0	3246.56	High	High	High	High	High	High	High	High	High	High	74.5	119.5	74.4	140.6	92.3	115.9	89.7	88.3	110.5	94.3	1	1	1	1	1	1	1	1	1	1	Unique	5.22	High	5.007e-05	6.442e-05
	FALSE	High	[R].GDQDATMSILDISMMTGFAPDTDDLK.[Q]	1xTMT6plex [G/K]; 1xOxidation [M7]		0.00161092	0.000131015	1	1	1	P01024	P01024 [1394-1419]	0	3262.56	High	High	High	High	High	High	High	High	High	High	79.8	99.7	73.9	147.7	92.2	97	112	90.6	91.1	115.9	1	1	1	1	1	1	1	1	1	1	Unique	4.26	High	8.762e-05	0.0004202
	FALSE	High	[R].FISLGEACKK.[V]	TMT6plex [F]; 1xCarbamidomethyl [C8]		0.00031003	0.000131015	1	1	8	P01024	P01024 [713-722]	1	1840.1	High	High	High	High	High	High	High	High	High	High	56.1	106.1	84.3	191.5	85	107.1	91.5	117.2	79	82.2	8	8	8	8	8	8	8	8	8	8	Unique	4.19	High	7.566e-05	0.0001134
	FALSE	High	[K].ADIGCTPGSGKDYAGVFSDAGLTFTSSSGQQTAQR.[A]	1xTMT6plex [A/K]; 2xDeamidated [Q31; Q]; 1xCarbamidomethyl [C5]		0.000883773	0.000131015	1	1	6	P01024	P01024 [623-657]	1	3997.91	High	High	High	High	High	High	High	High	High	High	47.2	121.4	95.6	193.5	79.9	104	80.7	93.2	89.8	94.6	1	1	1	1	1	1	1	1	1	1	Unique	3.85	High	0.002848	0.03082
	FALSE	High	[K].RAPSTWLTAYVVK.[V]	1xTMT6plex [R/K]		0.000250646	0.000131015	1	1	2	P01024	P01024 [1072-1084]	1	1950.16	High	High	High	High	High	High	High	High	High	High	83.3	96.6	74.6	129.5	125	93.3	102.4	76.2	114.4	104.7	1	1	1	1	1	1	1	1	1	1	Unique	4.28	High	7.566e-05	9.764e-05
	FALSE	High	[R].RHQQTVTIPPK.[S]	1xTMT6plex [R/K]		0.000124044	0.000131015	1	1	12	P01024	P01024 [881-891]	1	1763.07	High	High	High	High	High	High	High	High	High	High	73.8	94.8	84.7	126.2	88.2	89.8	102.9	90.2	104.3	145.1	9	9	9	9	9	9	9	9	9	9	Unique	4.44	High	0.0001123	0.0004887
	FALSE	High	[K].DFDFVPPVVR.[W]	1xTMT6plex [N-Term]		0.000753954	0.000131015	1	1	10	P01024	P01024 [1245-1254]	0	1419.78	High	High	High	High	High	High	High	High	High	High	76.2	120.2	73.1	157.9	106	90.2	91.9	93.2	95.7	95.7	10	10	10	10	10	10	10	10	10	10	Unique	3.85	High	8.762e-05	0.0002217
	FALSE	High	[K].AAVYHHFISDGVRK.[S]	1xTMT6plex [A/K]		0.00148004	0.000131015	1	1	6	P01024	P01024 [914-927]	1	2058.16	High	High	High	High	High	High	High	High	High	High	87.8	100.3	96.5	177.5	92.2	93.3	78.9	98.8	89.7	85	6	6	6	6	6	6	6	6	6	6	Unique	3.82	High	8.762e-05	0.0003902
	FALSE	High	[R].LDKACEPGVDYVYKTR.[L]	TMT6plex [L]; 1xCarbamidomethyl [C5]		0.000234618	0.000131015	1	1	1	P01024	P01024 [1533-1548]	2	2601.43	High	High	High	High	High	High	High	High	High	High																					No Quan Values	3.1	High	7.566e-05	9.32e-05
	FALSE	High	[R].NKFVTVQATFGTQVVEK.[V]	TMT6plex [N]; 1xDeamidated [N/Q]		0.00031003	0.000131015	1	1	2	P01024	P01024 [103-119]	1	2584.5	High	High	High	High	High	High	High	High	High	High																					No Quan Values	4.85	High	7.566e-05	0.0001134
	FALSE	High	[K].SLYVSATVILHSGSDMVQAER.[S]	1xTMT6plex [N-Term]		0.000692111	0.000131015	1	1	2	P01024	P01024 [323-343]	0	2492.3	High	High	High	High	High	High	High	High	High	High																					No Quan Values	4.96	High	8.762e-05	0.0002066
	FALSE	High	[R].VVLVAVDKGVFVLNK.[K]	TMT6plex [V]		0.000276846	0.000131015	1	1	1	P01024	P01024 [593-607]	1	2287.47	High	High	High	High	High	High	High	High	High	High	91.5	100.9	83.2	139.8	96.8	102.8	95.4	85.2	106.4	98	1	1	1	1	1	1	1	1	1	1	Unique	3.71	High	7.566e-05	0.0001044
	FALSE	High	[R].SEFPESWLWNVEDLK.[E]	1xTMT6plex [S/K]		0.00016667	0.000131015	1	1	2	P01024	P01024 [765-779]	0	2337.22	High	High	High	High	High	High	High	High	High	High	74.2	124.7	71.8	147.9	101.1	84	100.4	98.3	102.3	95.5	2	2	2	2	2	2	2	2	2	2	Unique	4.15	High	7.566e-05	7.315e-05
	FALSE	High	[K].AFSDRNTLIIYLDK.[V]	1xTMT6plex [A/K]; 1xDeamidated [N6]		0.000369123	0.000131015	1	1	1	P01024	P01024 [1437-1450]	1	2128.21	High	High	High	High	High	High	High	High	High	High	75	136.1	79.2	176	83.2	75.2	105.2	97	79.1	94.2	1	1	1	1	1	1	1	1	1	1	Unique	3.2	High	7.566e-05	0.0001289
	FALSE	High	[R].TMQALPYSTVGNSNNYLHLSVLR.[T]	1xTMT6plex [N-Term]; 3xDeamidated [N14; N15; N/Q]; 1xOxidation [M2]		0.000161291	0.000131015	1	1	4	P01024	P01024 [440-462]	0	2826.42	High	High	High	High	High	High	High	High	High	High																					No Quan Values	5.62	High	7.566e-05	7.158e-05
	FALSE	High	[K].VTIKPAPETEKRPQDAK.[N]	TMT6plex [V]		0.000227005	0.000131015	1	1	7	P01024	P01024 [1365-1381]	1	2824.71	High	High	High	High	High	High	High	High	High	High	71.1	104.2	84.6	158.8	108.6	97.6	83.1	104.5	100.5	87.1	5	5	5	5	5	5	5	5	5	5	Unique	3.71	High	0.0003862	0.004447
	FALSE	High	[K].LSINTHPSQKPLSITVR.[T]	1xTMT6plex [L/K]; 1xDeamidated [N/Q]		0.000207009	0.000131015	1	1	8	P01024	P01024 [409-425]	0	2350.39	High	High	High	High	High	High	High	High	High	High	75	115.7	72.3	158.3	96.4	88.3	96.2	92.9	103.8	101.1	5	5	5	5	5	5	5	5	5	5	Unique	5.02	High	8.762e-05	0.0002643
	FALSE	High	[K].KGYTQQLAFR.[Q]	1xTMT6plex [K]		0.00111046	0.000131015	1	1	17	P01024	P01024 [1051-1060]	1	1669.98	High	High	High	High	High	High	High	High	High	High	69.4	122.8	74.7	135.5	107	92.6	105.6	86.5	112.4	93.5	12	12	12	12	12	12	12	12	12	12	Unique	3.36	High	0.0002491	0.002495
	FALSE	High	[K].RQGALELIKK.[G]	TMT6plex [R]		0.00114411	0.000131015	1	1	2	P01024	P01024 [1042-1051]	2	1843.21	High	High	High	High	High	High	High	High	High	High	113.6	55.4	85	175	96	99.1	102.8	107.4	71	94.7	2	2	2	2	2	2	2	2	2	2	Unique	4.23	High	8.762e-05	0.0003126
	FALSE	High	[K].VFLDCCNYITELRR.[Q]	1xTMT6plex [N-Term]; 2xCarbamidomethyl [C5; C6]		0.000148105	0.000131015	1	1	1	P01024	P01024 [723-736]	1	2088.06	High	High	High	High	High	High	High	High	High	High																					No Quan Values	3.34	High	7.566e-05	6.749e-05
	FALSE	High	[R].QPVPGQQMTLK.[I]	1xTMT6plex [Q/K]; 1xOxidation [M8]		0.000307967	0.000131015	1	1	7	P01024	P01024 [574-584]	0	1700.98	High	High	High	High	High	High	High	High	High	High	81.5	110	67.4	142	95.5	80.4	120.1	82.9	99.7	120.6	7	7	7	7	7	7	7	7	7	7	Unique	3.54	High	0.00029	0.003013
	FALSE	High	[R].SEFPESWLWNVEDLK.[E]	1xTMT6plex [S/K]; 1xDeamidated [N10]		0.000135102	0.000131015	1	1	2	P01024	P01024 [765-779]	0	2338.2	High	High	High	High	High	High	High	High	High	High																					No Quan Values	3.91	High	5.007e-05	6.336e-05
	FALSE	High	[K].TIYTPGSTVLYR.[I]	1xTMT6plex [N-Term]		0.000162353	0.000131015	1	1	15	P01024	P01024 [137-148]	0	1599.89	High	High	High	High	High	High	High	High	High	High	78.5	111.7	68.7	136	112.5	97	94.8	90.2	105.2	105.4	11	11	11	11	11	11	11	11	11	11	Unique	3.78	High	0.004096	0.04862
	FALSE	High	[K].AKDQLTCNKFDLK.[V]	TMT6plex [A]; 1xDeamidated [N/Q]; 1xCarbamidomethyl [C7]		0.000173363	0.000131015	1	1	7	P01024	P01024 [1352-1364]	2	2498.45	High	High	High	High	High	High	High	High	High	High	60.2	145.5	104.3	164.8	71.1	117.3	73.8	114.6	78.7	69.6	4	4	4	4	4	4	4	4	4	4	Unique	2.76	High	0.0003862	0.004236
	FALSE	High	[R].FISLGEACK.[K]	1xTMT6plex [F/K]; 1xCarbamidomethyl [C8]		0.000986357	0.000131015	1	1	9	P01024	P01024 [713-721]	0	1482.84	High	High	High	High	High	High	High	High	High	High	59.6	116	99.3	240.6	77.5	106.4	70.5	114.2	54.3	61.9	9	9	9	9	9	9	9	9	9	9	Unique	3.94	High	8.762e-05	0.000309
	FALSE	High	[K].RQGALELIK.[K]	1xTMT6plex [R/K]		0.000403054	0.000131015	1	1	9	P01024	P01024 [1042-1050]	1	1485.95	High	High	High	High	High	High	High	High	High	High	94.8	74	82.9	154.7	97.1	101.2	105	96.7	88.4	105.2	8	8	8	8	8	8	8	8	8	8	Unique	4.55	High	8.762e-05	0.0001655
	FALSE	High	[K].RQGALELIK.[K]	1xTMT6plex [R/K]; 1xDeamidated [Q2]		0.000425579	0.000131015	1	1	2	P01024	P01024 [1042-1050]	1	1486.94	High	High	High	High	High	High	High	High	High	High	94	73.8	73.9	139	98.7	78.8	119.1	76.4	83.6	162.7	2	2	2	2	2	2	2	2	2	2	Unique	3.94	High	0.0001444	0.000721
	FALSE	High	[K].TGLQEVEVK.[A]	1xTMT6plex [T/K]		0.000682357	0.000131015	1	1	15	P01024	P01024 [905-913]	0	1460.87	High	High	High	High	High	High	High	High	High	High	66.5	119.2	74.4	158.7	105.2	93.2	99.2	86.5	99.3	97.9	12	12	12	12	12	12	12	12	12	12	Unique	4.23	High	0.0001123	0.0005049
	FALSE	High	[R].CAEENCFIQK.[S]	1xTMT6plex [C/K]; 1xDeamidated [N5]; 2xCarbamidomethyl [C1; C6]		0.000168871	0.000131015	1	1	4	P01024	P01024 [1513-1522]	0	1757.86	High	High	High	High	High	High	High	High	High	High	87.1	146.8	85.8	211.6	16.2	113.4	101.9	117.2	23.3	96.6	3	3	3	3	2	3	3	3	3	3	Unique	4.14	High	7.566e-05	7.379e-05
	FALSE	High	[R].CAEENCFIQK.[S]	1xTMT6plex [C/K]; 2xCarbamidomethyl [C1; C6]		0.00016558	0.000131015	1	1	5	P01024	P01024 [1513-1522]	0	1756.88	High	High	High	High	High	High	High	High	High	High	90.1	135.9	91.3	218.3	28.3	107.6	101.7	115.3	22.6	89.2	4	4	4	4	4	4	4	4	4	4	Unique	4.43	High	8.762e-05	0.0001941
	FALSE	High	[K].KHYLMWGLSSDFWGEKPNLSYIIGK.[D]	TMT6plex [K]; 1xOxidation [M5]		0.000576345	0.000131015	1	1	1	P01024	P01024 [1600-1624]	1	3902.15	High	High	High	High	High	High	High	High	High	High	46.3	171.3	69.3	145.8	93.4	73.7	109.4	73.4	117.5	99.9	1	1	1	1	1	1	1	1	1	1	Unique	3.75	High	8.762e-05	0.0001793
	FALSE	High	[R].ILLQGTPVAQMTEDAVDAER.[L]	1xTMT6plex [N-Term]; 1xDeamidated [Q]; 1xOxidation [M11]		0.000993649	0.000131015	1	1	3	P01024	P01024 [980-999]	0	2403.23	High	High	High	High	High	High	High	High	High	High																					No Quan Values	3.91	High	0.0001444	0.0008031
	FALSE	High	[K].SGQSEDRQPVPGQQMTLK.[I]	1xTMT6plex [S/K]; 1xOxidation [M15]		0.000400329	0.000131015	1	1	16	P01024	P01024 [567-584]	1	2460.29	High	High	High	High	High	High	High	High	High	High	69.8	108	74	150.5	102.3	83.1	108.7	80.5	110.3	112.9	11	11	11	11	11	11	11	11	11	11	Unique	3.6	High	8.762e-05	0.0004096
	FALSE	High	[R].FYHPEKEDGKLNK.[L]	TMT6plex [F]		0.000269592	0.000131015	1	1	12	P01024	P01024 [1492-1504]	2	2521.46	High	High	High	High	High	High	High	High	High	High	80.1	114.8	83.3	160.3	92.9	95.8	93.2	99.9	88.4	91.3	9	9	9	9	9	9	9	9	9	9	Unique	3.99	High	8.762e-05	0.0002313
	FALSE	High	[R].WEDPGKQLYNVEATSYALLALLQLK.[D]	TMT6plex [W]		0.000452545	0.000131015	1	1	3	P01024	P01024 [1220-1244]	1	3551.01	High	High	High	High	High	High	High	High	High	High	91	104.9	101.7	153.9	84.3	96.8	86.7	94.8	95.6	90.2	3	3	3	3	3	3	3	3	3	3	Unique	4.17	High	0.0001444	0.0009638
	FALSE	High	[R].WEDPGKQLYNVEATSYALLALLQLKDFDFVPPVVR.[W]	TMT6plex [W]; 1xDeamidated [Q/N]		0.000369123	0.000131015	1	1	5	P01024	P01024 [1220-1254]	2	4723.6	High	High	High	High	High	High	High	High	High	High																					No Quan Values	5.48	High	7.566e-05	0.0001289
	FALSE	High	[K].VFSLAVNLIAIDSQVLCGAVK.[W]	1xTMT6plex [V/K]; 1xDeamidated [N/Q]; 1xCarbamidomethyl [C17]		0.000374139	0.000131015	1	1	4	P01024	P01024 [1085-1105]	0	2676.54	High	High	High	High	High	High	High	High	High	High																					No Quan Values	4.95	High	0.0001123	0.0004979
	FALSE	High	[K].SGQSEDRQPVPGQQMTLK.[I]	1xTMT6plex [S/K]; 1xDeamidated [Q]		0.000204303	0.000131015	1	1	3	P01024	P01024 [567-584]	1	2445.28	High	High	High	High	High	High	High	High	High	High	64.2	113.4	80.8	179.3	104.6	99.2	79.9	89.3	95.1	94.2	1	1	1	1	1	1	1	1	1	1	Unique	6.06	High	7.566e-05	8.427e-05
	FALSE	High	[K].VTIKPAPETEK.[R]	TMT6plex [V]		0.000142387	0.000131015	1	1	21	P01024	P01024 [1365-1375]	0	1900.17	High	High	High	High	High	High	High	High	High	High	77.3	109.7	78.3	154.6	93.9	100.2	96.4	95.7	97.3	96.7	18	18	18	18	18	18	18	18	18	18	Unique	3.75	High	7.566e-05	0.0001117
	FALSE	High	[K].QELSEAEQATR.[T]	1xTMT6plex [N-Term]		0.000236172	0.000131015	1	1	2	P01024	P01024 [429-439]	0	1490.76	High	High	High	High	High	High	High	High	High	High	67	96.5	96.8	117.4	138.8	82.3	93.8	80.8	113	113.5	1	1	1	1	1	1	1	1	1	1	Unique	4.07	High	7.566e-05	9.324e-05
	FALSE	High	[R].AYYENSPQQVFSTEFEVK.[E]	1xTMT6plex [A/K]; 1xDeamidated [Q/N]		0.000349765	0.000131015	1	1	32	P01024	P01024 [208-225]	0	2625.31	High	High	High	High	High	High	High	High	High	High	78.4	119.6	74.3	159.9	99.2	96.6	95.9	87.4	97.1	91.6	11	11	11	11	11	11	11	11	11	11	Unique	5.98	High	7.566e-05	0.0001239
	FALSE	High	[R].YYGGGYGSTQATFMVFQALAQYQK.[D]	1xTMT6plex [Y/K]; 1xDeamidated [Q]		0.000605273	0.000131015	1	1	3	P01024	P01024 [1261-1284]	0	3138.56	High	High	High	High	High	High	High	High	High	High	83.9	101.1	82.1	128.9	71.2	101.5	120.2	88	114.6	108.6	1	1	1	1	1	1	1	1	1	1	Unique	4.22	High	8.762e-05	0.0001862
	FALSE	High	[R].NNNEKDMALTAFVLISLQEAK.[D]	TMT6plex [N]; 1xOxidation [M7]		0.000580383	0.000131015	1	1	3	P01024	P01024 [1135-1155]	1	3052.7	High	High	High	High	High	High	High	High	High	High	78.3	134.5	68.2	142.1	91.4	96.3	92	92.8	95.7	108.7	3	3	3	3	3	3	3	3	3	3	Unique	3.8	High	8.762e-05	0.0001802
	FALSE	High	[R].YRGDQDATMSILDISMMTGFAPDTDDLK.[Q]	1xTMT6plex [Y/K]; 1xDeamidated [Q5]; 2xOxidation [M9; M16]		0.00047154	0.000131015	1	1	1	P01024	P01024 [1392-1419]	1	3598.7	High	High	High	High	High	High	High	High	High	High																					No Quan Values	4.09	High	8.762e-05	0.0001546
	FALSE	High	[K].AKDQLTCNK.[F]	TMT6plex [A]; 1xCarbamidomethyl [C7]		0.000852238	0.000131015	1	1	21	P01024	P01024 [1352-1360]	1	1765.02	High	High	High	High	High	High	High	High	High	High	80.9	115.3	86.5	166.9	77.6	105	88.4	114.6	79.8	85	15	15	15	15	15	15	15	15	15	15	Unique	3.59	High	0.0001444	0.0009401
	FALSE	High	[R].HQQTVTIPPK.[S]	1xTMT6plex [H/K]		0.000133339	0.000131015	1	1	67	P01024	P01024 [882-891]	0	1606.97	High	High	High	High	High	High	High	High	High	High	76.1	112.2	79.2	163.7	93.9	91	98.8	94.9	91.8	98.4	45	45	45	45	45	45	45	45	45	45	Unique	3.6	High	0.0001652	0.001784
	FALSE	High	[R].YYTYLIMNK.[G]	1xTMT6plex [Y/K]; 1xDeamidated [N8]		0.00109404	0.000131015	1	1	3	P01024	P01024 [489-497]	0	1667.91	High	High	High	High	High	High	High	High	High	High	61.9	99.8	110.7	123	116.9	88.2	79.7	87.5	111.4	120.8	1	1	1	1	1	1	1	1	1	1	Unique	3.58	High	0.0001123	0.000513
	FALSE	High	[R].YYTYLIMNK.[G]	1xTMT6plex [Y/K]		0.00105417	0.000131015	1	1	9	P01024	P01024 [489-497]	0	1666.93	High	High	High	High	High	High	High	High	High	High	79.5	115.3	80.9	166.3	96.7	87.2	99.2	92.7	94.1	88.2	7	7	7	7	7	7	7	7	7	7	Unique	4.31	High	8.762e-05	0.0002918
	FALSE	High	[K].VEGTAFVIFGIQDGEQR.[I]	1xTMT6plex [N-Term]; 1xDeamidated [Q]		0.000219646	0.000131015	1	1	7	P01024	P01024 [265-281]	0	2096.09	High	High	High	High	High	High	High	High	High	High	95.3	96.8	68	138	90.9	81.8	117.5	96.9	99.6	115.1	1	1	1	1	1	1	1	1	1	1	Unique	4.62	High	7.566e-05	8.88e-05
	FALSE	High	[R].NTLIIYLDK.[V]	1xTMT6plex [N/K]		0.000759376	0.000131015	1	1	16	P01024	P01024 [1442-1450]	0	1550.96	High	High	High	High	High	High	High	High	High	High	74.6	112.5	76.1	166.1	93.7	93	99.2	98.1	88	98.7	14	14	14	14	14	14	14	14	14	14	Unique	3.68	High	8.762e-05	0.000223
	FALSE	High	[K].HYLMWGLSSDFWGEKPNLSYIIGK.[D]	TMT6plex [H]		0.00146873	0.000131015	1	1	1	P01024	P01024 [1601-1624]	0	3528.9	High	High	High	High	High	High	High	High	High	High	109.4	64.6	78.4	168.9	83.8	113	98.1	99.7	83.3	100.9	1	1	1	1	1	1	1	1	1	1	Unique	3.01	High	8.762e-05	0.0003867
	FALSE	High	[R].NTLIIYLDK.[V]	1xTMT6plex [N/K]; 1xDeamidated [N1]		0.00104638	0.000131015	1	1	4	P01024	P01024 [1442-1450]	0	1551.94	High	High	High	High	High	High	High	High	High	High	78.9	121.6	73.2	150.3	98.3	103.5	88.7	97.7	96.4	91.4	3	3	3	3	3	3	3	3	3	3	Unique	3.65	High	0.0001444	0.001074
	FALSE	High	[K].NTMILEICTR.[Y]	1xTMT6plex [N-Term]; 1xOxidation [M3]; 1xCarbamidomethyl [C8]		0.000753954	0.000131015	1	1	4	P01024	P01024 [1382-1391]	0	1495.78	High	High	High	High	High	High	High	High	High	High	64.7	127.8	93.3	190.1	77	106.2	85.4	118	63.5	74	3	3	3	3	3	3	3	3	3	3	Unique	4.6	High	0.0001444	0.0007124
	FALSE	High	[K].NTMILEICTR.[Y]	1xTMT6plex [N-Term]; 1xCarbamidomethyl [C8]		0.000135992	0.000131015	1	1	31	P01024	P01024 [1382-1391]	0	1479.79	High	High	High	High	High	High	High	High	High	High	61.1	120.1	86.3	187.3	81.8	109.9	85.1	109.7	78.1	80.5	25	25	25	25	25	25	25	25	25	25	Unique	4.7	High	5.007e-05	6.42e-05
	FALSE	High	[K].DSCVGSLVVK.[S]	1xTMT6plex [D/K]; 1xCarbamidomethyl [C3]		0.000147136	0.000131015	1	1	17	P01024	P01024 [557-566]	0	1521.87	High	High	High	High	High	High	High	High	High	High	66.1	132.6	96.2	196.4	63.9	118.6	71.6	125	58.8	70.7	13	13	13	13	13	13	13	13	13	13	Unique	4.22	High	7.566e-05	0.0001319
	FALSE	High	[K].GLEVTITAR.[F]	1xTMT6plex [N-Term]		0.00136076	0.000131015	1	1	58	P01024	P01024 [250-258]	0	1188.71	High	High	High	High	High	High	High	High	High	High	80.6	113	80	145.7	100.6	86.5	96.3	89.9	101.5	106	48	48	48	48	48	48	48	48	48	48	Unique	3.86	High	0.0001351	0.0006298
	FALSE	High	[R].AELQCPQPAAR.[R]	1xTMT6plex [N-Term]; 1xCarbamidomethyl [C5]		0.000792824	0.000131015	1	1	3	P01024	P01024 [658-668]	0	1469.77	High	High	High	High	High	High	High	High	High	High	97.7	84.7	86.6	139.3	94.5	101.4	105.6	107.3	90.2	92.7	3	3	3	3	3	3	3	3	3	3	Unique	4.01	High	8.762e-05	0.000231
	FALSE	High	[K].VLLDGVQNPR.[A]	1xTMT6plex [N-Term]		0.000239312	0.000131015	1	1	5	P01024	P01024 [306-315]	0	1339.79	High	High	High	High	High	High	High	High	High	High	117.6	107.3	111.9	116.3	68	91.1	110.1	89.2	94.5	94.1	2	2	2	2	2	2	2	2	2	2	Unique	3.72	High	7.566e-05	0.0001091
	FALSE	High	[K].QKPDGVFQEDAPVIHQEMIGGLRNNNEK.[D]	TMT6plex [Q]; 1xDeamidated [Q16]		0.000930103	0.000131015	1	1	1	P01024	P01024 [1112-1139]	1	3852.03	High	High	High	High	High	High	High	High	High	High	84.5	114.7	85.4	137.2	88.8	93.6	93.1	89.6	105.4	107.7	1	1	1	1	1	1	1	1	1	1	Unique	3.38	High	8.762e-05	0.0002629
	FALSE	High	[K].FYYIYNEK.[G]	1xTMT6plex [F/K]		0.00198949	0.000244658	1	1	20	P01024	P01024 [242-249]	0	1597.87	High	High	High	High	High	High	High	High	High	High	74.3	119.5	76	160.3	97	88.3	94	98	100.9	91.7	16	16	16	16	16	16	16	16	16	16	Unique	3.77	High	0.0001444	0.001224
	FALSE	High	[K].FYYIYNEK.[G]	1xTMT6plex [F/K]; 1xDeamidated [N6]		0.00240914	0.000244658	1	1	4	P01024	P01024 [242-249]	0	1598.85	High	High	High	High	High	High	High	High	High	High	75.3	112.6	79.5	154.2	105.5	97.1	91.6	98.1	98.5	87.6	3	3	3	3	3	3	3	3	3	3	Unique	3.49	High	0.0001351	0.0006087
	FALSE	High	[R].YYTYLIMNK.[G]	1xTMT6plex [Y/K]; 1xOxidation [M7]		0.00186802	0.000244658	1	1	9	P01024	P01024 [489-497]	0	1682.92	High	High	High	High	High	High	High	High	High	High	77.3	105.4	74.2	148.6	95.8	78.4	119.9	82.8	100	117.6	8	8	8	8	8	8	8	8	8	8	Unique	3.46	High	0.0001652	0.001647
	FALSE	High	[R].YISKYELDKAFSDR.[N]	TMT6plex [Y]		0.0021883	0.000244658	1	1	4	P01024	P01024 [1428-1441]	2	2422.36	High	High	High	High	High	High	High	High	High	High	79.4	115.6	96.6	158.9	96.1	90.1	88.7	85.6	103	86.1	3	3	3	3	3	3	3	3	3	3	Unique	2.16	High	0.001685	0.01845
	FALSE	High	[K].KLVLSSEK.[T]	TMT6plex [K]		0.00203727	0.000244658	1	1	13	P01024	P01024 [66-73]	1	1591.04	High	High	High	High	High	High	High	High	High	High	64.1	162.4	68.2	147	86.1	100.2	85.3	85.8	103.9	96.9	10	10	10	10	10	10	10	10	10	10	Unique	3.44	High	0.0007339	0.007314
	FALSE	High	[K].ENEGFTVTAEGK.[G]	1xTMT6plex [E/K]		0.00163606	0.000244658	1	1	2	P01024	P01024 [1326-1337]	0	1739.92	High	High	High	High	High	High	High	High	High	High	76	109.5	74.3	158.4	105.1	85.5	98.5	95.3	99.4	98	2	2	2	2	2	2	2	2	2	2	Unique	3.46	High	0.0001123	0.0004268
	FALSE	High	[R].QGALELIKK.[G]	TMT6plex [Q]		0.00456476	0.000328449	1	1	4	P01024	P01024 [1043-1051]	1	1687.11	High	High	High	High	High	High	High	High	High	High	62	140	80.6	155.7	108	87.7	87.7	90.8	101.4	86.1	3	3	3	3	3	3	3	3	3	3	Unique	3.67	High	0.003878	0.04478
	FALSE	High	[K].YFKPGMPFDLMVFVTNPDGSPAYR.[V]	1xTMT6plex [Y/K]; 1xDeamidated [N16]; 1xOxidation [M11]		0.00422766	0.000328449	1	1	2	P01024	P01024 [363-386]	0	3224.62	High	High	High	High	High	High	High	High	High	High	49.7	244.8	31.8	170.1	84.7	126	85.5	56.4	71.4	79.7	2	2	1	2	2	2	2	2	2	2	Unique	5.83	High	0.0001444	0.001063
	FALSE	High	[R].LKGPLLNK.[F]	TMT6plex [L]; 1xDeamidated [N7]		0.0044874	0.000328449	1	1	5	P01024	P01024 [1202-1209]	1	1571.05	High	High	High	High	High	High	High	High	High	High	80.3	111.9	86.3	126.9	102	87.9	101	93.4	107.3	103	5	5	5	5	5	5	5	5	5	5	Unique	3.29	High	0.0001444	0.001122
	FALSE	High	[R].VPVAVQGEDTVQSLTQGDGVAK.[L]	1xTMT6plex [V/K]; 2xDeamidated [Q12; Q]		0.0059145	0.000328449	1	1	2	P01024	P01024 [387-408]	0	2658.42	High	High	High	High	High	High	High	High	High	High	81.1	108.1	88.5	152.8	91.9	82.5	105.4	91.9	96.6	101.2	2	2	2	2	2	2	2	2	2	2	Unique	3.26	High	0.003422	0.03866
	FALSE	High	[K].KVFLDCCNYITELRR.[Q]	1xTMT6plex [K]; 2xCarbamidomethyl [C6; C7]		0.00523797	0.000328449	1	1	2	P01024	P01024 [722-736]	2	2445.31	High	High	High	High	High	High	High	High	High	High	51.9	114.8	102.3	205	76.1	135.9	70.6	121.2	53.6	68.7	2	2	2	2	2	2	2	2	2	2	Unique	2.89	High	0.0001444	0.001328
	FALSE	High	[K].GVFVLNKK.[N]	TMT6plex [G]		0.00506021	0.000328449	1	1	4	P01024	P01024 [601-608]	1	1592.05	High	High	High	High	High	High	High	High	High	High	66.6	114.7	73.5	161.7	95.3	99.1	84.2	100.6	105.2	99.1	1	1	1	1	1	1	1	1	1	1	Unique	3.4	High	0.0001444	0.00128
	FALSE	High	[R].WEDPGKQLYNVEATSYALLALLQLK.[D]	TMT6plex [W]; 1xDeamidated [Q/N]		0.00381975	0.000328449	1	1	3	P01024	P01024 [1220-1244]	1	3552	High	High	High	High	High	High	High	High	High	High	67.1	85.2	93.2	173.9	95.3	84.4	78.3	112.9	101.1	108.5	1	1	1	1	1	1	1	1	1	1	Unique	3.75	High	0.004975	0.06313
	FALSE	High	[K].HYLMWGLSSDFWGEKPNLSYIIGK.[D]	TMT6plex [H]; 1xOxidation [M4]		0.00519291	0.000328449	1	1	1	P01024	P01024 [1601-1624]	0	3544.89	High	High	High	High	High	High	High	High	High	High	117.8	79.8	74.4	130.1	80.8	112.5	115.8	87.6	85.3	115.8	1	1	1	1	1	1	1	1	1	1	Unique	3.46	High	0.0001444	0.001309
	FALSE	High	[K].GYTQQLAFR.[Q]	1xTMT6plex [N-Term]		0.00274253	0.000328449	1	1	11	P01024	P01024 [1052-1060]	0	1312.72	High	High	High	High	High	High	High	High	High	High	88.2	102.2	76.1	156.3	97.3	89.3	102.3	91.1	97.7	99.6	8	8	8	8	8	8	8	8	8	8	Unique	3.71	High	0.0001444	0.0006911
	FALSE	High	[K].DSITTWEILAVSMSDK.[K]	1xTMT6plex [D/K]; 1xOxidation [M13]		0.0030508	0.000328449	1	1	2	P01024	P01024 [797-812]	0	2270.2	High	High	High	High	High	High	High	High	High	High	84.3	113.5	66.5	133.4	105.5	96.4	113.7	111.5	70.9	104.3	1	1	1	1	1	1	1	1	1	1	Unique	3.42	High	0.0001444	0.0007654
	FALSE	High	[R].VVLVAVDK.[G]	1xTMT6plex [V/K]		0.00312721	0.000328449	1	1	26	P01024	P01024 [593-600]	0	1300.86	High	High	High	High	High	High	High	High	High	High	79.6	114.4	80.5	161.1	92.7	90	96.1	92.9	96.7	96.1	20	20	20	20	20	20	20	20	20	20	Unique	3.8	High	0.0002094	0.002015
	FALSE	High	[K].AKDQLTCNK.[F]	TMT6plex [A]; 1xDeamidated [N8]; 1xCarbamidomethyl [C7]		0.00317932	0.000328449	1	1	2	P01024	P01024 [1352-1360]	1	1766.01	High	High	High	High	High	High	High	High	High	High	88.3	90.5	88.1	141.3	95.7	110.9	90.6	91.6	84.7	118.2	1	1	1	1	1	1	1	1	1	1	Unique	2.48	High	0.00165	0.01811
	FALSE	High	[K].DICEEQVNSLPGSITK.[A]	1xTMT6plex [D/K]; 2xDeamidated [Q6; N8]; 1xCarbamidomethyl [C3]		0.00476453	0.000328449	1	1	1	P01024	P01024 [1156-1171]	0	2250.16	High	High	High	High	High	High	High	High	High	High	78	106.1	71.9	141.7	90.9	87.7	132	94.5	98.2	98.9	1	1	1	1	1	1	1	1	1	1	Unique	3.93	High	0.0001444	0.001202
	FALSE	High	[R].FYHPEKEDGK.[L]	TMT6plex [F]		0.00342586	0.000328449	1	1	9	P01024	P01024 [1492-1501]	1	1937.07	High	High	High	High	High	High	High	High	High	High	76	109.3	76.4	159.8	94.1	100.8	103.5	93.8	89.4	97	8	8	8	8	8	8	8	8	8	8	Unique	3.33	High	0.0002491	0.002654
	FALSE	High	[R].IHWESASLLR.[S]	1xTMT6plex [N-Term]		0.00506021	0.000328449	1	1	13	P01024	P01024 [1311-1320]	0	1440.82	High	High	High	High	High	High	High	High	High	High	74.1	115.9	74.6	185	103.3	91.3	86.2	90	90.4	89.1	9	9	9	9	9	9	9	9	9	9	Unique	3.08	High	0.0009615	0.008888
	FALSE	High	[K].SGQSEDRQPVPGQQMTLKIEGDHGAR.[V]	1xTMT6plex [S/K]		0.00317932	0.000328449	1	1	1	P01024	P01024 [567-592]	2	3279.69	High	High	High	High	High	High	High	High	High	High	50.8	145.5	62.5	216.3	80.4	71.3	101	84.1	122.6	65.5	1	1	1	1	1	1	1	1	1	1	Unique	3.32	High	0.0001444	0.0007983
	FALSE	High	[R].QGALELIK.[K]	1xTMT6plex [Q/K]		0.0057122	0.000328449	1	1	5	P01024	P01024 [1043-1050]	0	1329.85	High	High	High	High	High	High	High	High	High	High	61.2	143.6	81.3	141.7	104.2	91.1	89	86.2	107.3	94.4	5	5	5	5	5	5	5	5	5	5	Unique	3.36	High	0.0001876	0.001896
	FALSE	High	[R].YISKYELDK.[A]	TMT6plex [Y]		0.00265468	0.000328449	1	1	14	P01024	P01024 [1428-1436]	1	1846.09	High	High	High	High	High	High	High	High	High	High	67.6	123	85	152.9	96.9	99.2	95.5	91.5	97.8	90.5	10	10	10	10	10	10	10	10	10	10	Unique	3.16	High	0.0007919	0.007869
	FALSE	High	[K].QLANGVDR.[Y]	1xTMT6plex [N-Term]; 1xDeamidated [N4]		0.00488891	0.000328449	1	1	8	P01024	P01024 [1420-1427]	0	1102.61	High	High	High	High	High	High	High	High	High	High	93.6	91.7	84.6	117.9	99.7	90.3	114.5	95.5	105	107.1	2	2	2	2	2	2	2	2	2	2	Unique	2.64	High	0.0001444	0.001231
	FALSE	High	[K].VRVELLHNPAFCSLATTK.[R]	1xTMT6plex [V/K]; 1xDeamidated [N8]; 1xCarbamidomethyl [C12]		0.00302579	0.000328449	1	1	1	P01024	P01024 [862-879]	1	2515.41	High	High	High	High	High	High	High	High	High	High																					No Quan Values	4.08	High	0.0001444	0.0007579
	FALSE	High	[R].LKGPLLNK.[F]	TMT6plex [L]		0.00723414	0.000428386	1	1	8	P01024	P01024 [1202-1209]	1	1570.07	High	High	High	High	High	High	High	High	High	High	79.6	112.3	76.4	156.4	99.8	93.3	101.2	94.7	95.8	90.6	5	5	5	5	5	5	5	5	5	5	Unique	3.99	High	0.0008319	0.007938
	FALSE	High	[R].KCCEDGMRENPMR.[F]	1xTMT6plex [K]; 2xCarbamidomethyl [C2; C3]		0.00623229	0.000428386	1	1	3	P01024	P01024 [692-704]	2	2141.01	High	High	High	High	High	High	High	High	High	High	58.6	176.8	87.2	195.9	66.6	97.7	71.6	129.5	64.1	51.9	2	2	2	2	2	2	2	2	2	2	Unique	2.45	High	0.0001652	0.001588
	FALSE	High	[K].QDSLSSQNQLGVLPLSWDIPELVNMGQWK.[I]	1xTMT6plex [Q/K]; 1xDeamidated [Q/N]		0.00736262	0.000531896	1	1	3	P01024	P01024 [177-205]	0	3741.96	High	Not Found	Not Found	High	Not Found	High	Not Found	High	Not Found	High																					No Quan Values	4.3	High	0.0005976	0.00669
	FALSE	High	[K].SDDKVTLEER.[L]	1xTMT6plex [S/K]		0.00762677	0.000531896	1	1	2	P01024	P01024 [1523-1532]	1	1649.91	High	High	High	High	High	High	High	High	High	High	71.8	123.4	89.2	190.6	67.1	76	112.2	76.6	115	78.2	1	1	1	1	1	1	1	1	1	1	Unique	2.78	High	0.0002094	0.001974
	FALSE	High	[R].NNNEKDMALTAFVLISLQEAK.[D]	TMT6plex [N]; 1xDeamidated [N]; 1xOxidation [M7]		0.00783132	0.000633802	1	1	3	P01024	P01024 [1135-1155]	1	3053.68	High	High	High	High	High	High	High	High	High	High																					No Quan Values	4.58	High	0.0002094	0.002046
	FALSE	High	[R].AVLYNYRQNQELK.[V]	1xTMT6plex [A/K]		0.00847974	0.000733166	1	1	1	P01024	P01024 [849-861]	1	2097.19	High	High	High	High	High	High	High	High	High	High	78.9	96.6	79.9	175	129.9	98.2	74.6	99.4	96.9	70.6	1	1	1	1	1	1	1	1	1	1	Unique	3.59	High	0.0002306	0.002235
	FALSE	High	[K].SGQSEDRQPVPGQQMTLK.[I]	1xTMT6plex [S/K]; 1xDeamidated [Q]; 1xOxidation [M15]		0.00818497	0.000733166	1	1	10	P01024	P01024 [567-584]	1	2461.28	High	High	High	High	High	High	High	High	High	High	72.4	90.1	67.3	159.4	91.4	83.2	92.9	111.1	108.6	123.6	1	1	1	1	1	1	1	1	1	1	Unique	2.62	High	0.00435	0.05412
	FALSE	High	[K].GVFVLNKK.[N]	TMT6plex [G]; 1xDeamidated [N6]		0.0106806	0.000815525	1	1	2	P01024	P01024 [601-608]	1	1593.03	High	High	High	High	High	High	High	High	High	High	77.8	134.2	72.1	139	82.5	98.9	87.9	96.8	112.2	98.6	2	2	2	2	2	2	2	2	2	2	Unique	2.83	High	0.000269	0.002883
	FALSE	High	[R].EALKLEEK.[K]	TMT6plex [E]		0.00960024	0.000815525	1	1	6	P01024	P01024 [1592-1599]	1	1647.03	High	High	High	High	High	High	High	High	High	High	57.5	141.7	85.1	157.7	99.4	94.6	80.7	87.6	106.1	89.5	5	5	5	5	5	5	5	5	5	5	Unique	3.26	High	0.0002491	0.002553
	FALSE	High	[K].QDSLSSQNQLGVLPLSWDIPELVNMGQWK.[I]	1xTMT6plex [Q/K]; 2xDeamidated [Q/N]; 1xOxidation [M25]		0.0103074	0.000815525	1	1	2	P01024	P01024 [177-205]	0	3758.94	Not Found	High	Not Found	High	High	Not Found	Not Found	High	Not Found	Not Found																					No Quan Values	4.47	High	0.000269	0.002845
	FALSE	High	[R].ISLPESLK.[R]	1xTMT6plex [I/K]		0.00960024	0.000815525	1	1	20	P01024	P01024 [282-289]	0	1344.85	High	High	High	High	High	High	High	High	High	High	79.4	97.7	80.1	164.9	97.7	91.7	96.3	95.3	96.8	100.2	18	18	18	18	18	18	18	18	18	18	Unique	3.08	High	0.007984	0.111
	FALSE	High	[K].DQLTCNK.[F]	1xTMT6plex [D/K]; 1xCarbamidomethyl [C5]		0.0116745	0.000999921	1	1	7	P01024	P01024 [1354-1360]	0	1336.73	High	High	High	High	High	High	High	High	High	High	96.3	90.1	78.4	171.1	92	107	92.1	102.4	76.3	94.2	3	3	3	3	3	3	3	3	3	3	Unique	3.19	High	0.001736	0.01895
	FALSE	High	[R].NNNEKDMALTAFVLISLQEAK.[D]	TMT6plex [N]; 2xDeamidated [N3; Q18]		0.0132242	0.00109695	1	1	1	P01024	P01024 [1135-1155]	1	3038.67	High	High	High	High	High	High	High	High	High	High	62.4	133.9	93.9	165.9	78.3	96	84.9	99.9	91.6	93.2	1	1	1	1	1	1	1	1	1	1	Unique	4.07	High	0.0003496	0.003686
	FALSE	High	[K].AKDQLTCNKFDLK.[V]	TMT6plex [A]; 2xDeamidated [Q4; N8]; 1xCarbamidomethyl [C7]		0.0162267	0.0012605	1	1	1	P01024	P01024 [1352-1364]	2	2499.43	High	High	High	High	High	High	High	High	High	High	49.6	137.3	91.2	185.9	69	127.2	66.1	118.2	86	69.6	1	1	1	1	1	1	1	1	1	1	Unique	2.19	High	0.0004035	0.004618
	FALSE	High	[R].TKKQELSEAEQATR.[T]	TMT6plex [T]; 1xDeamidated [Q11]		0.0169635	0.0012605	1	1	1	P01024	P01024 [426-439]	2	2307.31	High	High	High	High	High	High	High	High	High	High	86.9	234.4	68.7	141.2	89.7	72.9	79.1	70.2	80.2	76.6	1	1	1	1	1	1	1	1	1	1	Unique	2.86	High	0.0004035	0.004892
	FALSE	High	[R].NNNEKDMALTAFVLISLQEAK.[D]	TMT6plex [N]; 1xDeamidated [N]		0.0157999	0.0012605	1	1	11	P01024	P01024 [1135-1155]	1	3037.68	High	High	High	High	High	High	High	High	High	High																					No Quan Values	3.34	High	0.001163	0.01259
	FALSE	High	[R].IFTVNHK.[L]	1xTMT6plex [I/K]; 1xDeamidated [N5]		0.0152479	0.0012605	1	1	7	P01024	P01024 [149-155]	0	1317.79	High	High	High	High	High	High	High	High	High	High	81.4	114	79.3	144.9	101.1	92.3	100.7	88.4	98	100	7	7	7	7	7	7	7	7	7	7	Unique	3.03	High	0.002834	0.03065
	FALSE	High	[R].WEDPGKQLYNVEATSYALLALLQLKDFDFVPPVVR.[W]	TMT6plex [W]; 2xDeamidated [Q7; Q23]		0.0142003	0.0012605	1	1	1	P01024	P01024 [1220-1254]	2	4724.58	High	High	High	High	High	High	High	High	High	High	139.8	88.2	122.8	75.7	81	92.7	76.4	80.7	126.7	115.9	1	1	1	1	1	1	1	1	1	1	Unique	2.99	High	0.0003862	0.003989
	FALSE	High	[R].WEDPGKQLYNVEATSYALLALLQLKDFDFVPPVVR.[W]	TMT6plex [W]		0.0162267	0.0012605	1	1	2	P01024	P01024 [1220-1254]	2	4722.62	High	High	High	High	High	High	High	High	High	High																					No Quan Values	3.19	High	0.0004035	0.004641
	FALSE	High	[R].EVVADSVWVDVKDSCVGSLVVK.[S]	TMT6plex [E]; 1xCarbamidomethyl [C15]		0.0195473	0.00152937	1	1	1	P01024	P01024 [545-566]	1	3077.72	High	High	High	High	High	High	High	High	High	High	104.3	113.4	117	165	84.7	87	75.4	98	85	70.4	1	1	1	1	1	1	1	1	1	1	Unique	2.89	High	0.0004808	0.005731
	FALSE	High	[R].NEQVEIR.[A]	1xTMT6plex [N-Term]		0.0195473	0.00152937	1	1	4	P01024	P01024 [842-848]	0	1116.62	High	High	High	High	High	High	High	High	High	High	62.6	111.6	71	165.3	101.2	74.1	111.8	83.8	99.6	118.9	3	3	3	3	3	3	3	3	3	3	Unique	2.92	High	0.00151	0.01694
	FALSE	High	[R].QVREPGQDLVVLPLSITTDFIPSFR.[L]	1xTMT6plex [N-Term]; 1xDeamidated [Q7]		0.022313	0.00179129	1	1	1	P01024	P01024 [506-530]	1	3057.68	High	High	High	High	High	High	High	High	High	High																					No Quan Values	2.36	High	0.0005976	0.006705
	FALSE	High	[R].SVQLTEK.[R]	1xTMT6plex [S/K]		0.0229095	0.00188039	1	1	10	P01024	P01024 [672-678]	0	1262.77	High	High	High	High	High	High	High	High	High	High	70.6	108.2	86	202.6	110.9	77.5	87.5	87	80.9	88.8	7	7	7	7	7	7	7	7	7	7	Unique	3.4	High	0.002751	0.02987
	FALSE	High	[K].RPQDAKNTMILEICTR.[Y]	1xTMT6plex [R/K]; 1xDeamidated [N7]; 1xCarbamidomethyl [C14]		0.0241488	0.00205237	1	1	1	P01024	P01024 [1376-1391]	1	2405.3	High	High	High	High	High	High	High	High	High	High	53.3	130	64.3	195.4	107	103.1	111	76.4	70.7	88.7	1	1	1	1	1	1	1	1	1	1	Unique	3.26	High	0.0007339	0.007292
	FALSE	High	[K].IWDVVEK.[A]	1xTMT6plex [I/K]		0.0239379	0.00205237	1	1	10	P01024	P01024 [616-622]	0	1346.81	High	High	High	High	High	High	High	High	High	High	74.9	116.9	77.8	168.2	95.5	91	91.8	95.2	98.7	90.1	9	9	9	9	9	9	9	9	9	9	Unique	3.5	High	0.001473	0.0168
	FALSE	High	[R].IFTVNHK.[L]	1xTMT6plex [I/K]		0.0290131	0.00275249	1	1	7	P01024	P01024 [149-155]	0	1316.81	High	High	High	High	High	High	High	High	High	High	84.1	106.6	81.5	154.1	101.8	90.6	103.8	90.4	93.7	93.3	6	6	6	6	6	6	6	6	6	6	Unique	3.14	High	0.001473	0.0167
	FALSE	High	[K].SGQSEDRQPVPGQQMTLKIEGDHGAR.[V]	1xTMT6plex [S/K]; 1xOxidation [M15]		0.030834	0.00301251	1	1	1	P01024	P01024 [567-592]	2	3295.69	Not Found	High	High	High	High	High	Not Found	High	High	Not Found																					No Quan Values	3.29	High	0.001072	0.009732
	FALSE	High	[R].AEDLVGK.[S]	1xTMT6plex [A/K]		0.0322013	0.00326926	1	1	48	P01024	P01024 [316-322]	0	1189.72	High	High	High	High	High	High	High	High	High	High	76.3	122.6	75.5	162.7	93.9	91.2	95.1	92.5	95.1	95	43	43	43	43	43	43	43	43	43	43	Unique	2.92	High	0.002407	0.026
	FALSE	High	[R].KCCEDGMR.[E]	1xTMT6plex [K]; 2xCarbamidomethyl [C2; C3]		0.033919	0.00340911	1	1	2	P01024	P01024 [692-699]	1	1513.73	High	High	High	High	High	High	High	High	High	High	52.5	214.2	72.2	199.1	79.2	72.4	78.2	84.2	80.8	67.4	2	2	2	2	2	2	2	2	2	2	Unique	1.9	High	0.005468	0.07722
	FALSE	High	[K].CCEDGMRENPMR.[F]	1xTMT6plex [N-Term]; 2xCarbamidomethyl [C1; C2]		0.0351127	0.00340911	1	1	1	P01024	P01024 [693-704]	1	1783.75	High	High	High	High	High	High	High	High	High	High																					No Quan Values	2.75	High	0.001138	0.01121
	FALSE	High	[K].GVFVLNK.[K]	1xTMT6plex [G/K]; 1xDeamidated [N6]		0.0333369	0.00340911	1	1	3	P01024	P01024 [601-607]	0	1235.78	High	High	High	High	High	High	High	High	High	High	81.9	109.6	85.2	152.6	92.9	91	91.6	92.7	95.1	107.3	3	3	3	3	3	3	3	3	3	3	Unique	2.74	High	0.001123	0.01064
	FALSE	High	[R].EALKLEEKK.[H]	TMT6plex [E]		0.0382762	0.00345698	1	1	1	P01024	P01024 [1592-1600]	2	2004.29	High	High	High	High	High	High	High	High	High	High	94.6	73.3	105.3	176	78.6	101	76.7	129.6	92.9	72.1	1	1	1	1	1	1	1	1	1	1	Unique	1.35	High	0.001163	0.01243
	FALSE	High	[K].QLANGVDR.[Y]	1xTMT6plex [N-Term]		0.0369793	0.00345698	1	1	2	P01024	P01024 [1420-1427]	0	1101.62	High	High	High	High	High	High	High	High	High	High	53.2	154.7	61.7	212.7	79.6	90.9	83.5	79.1	91.9	92.7	1	1	1	1	1	1	1	1	1	1	Unique	3.23	High	0.001163	0.01193
	FALSE	High	[K].LMNIFLK.[D]	1xTMT6plex [L/K]		0.0382762	0.00345698	1	1	1	P01024	P01024 [790-796]	0	1336.84	High	High	High	High	High	High	High	High	High	High	80	119.1	75.1	162	92.9	86.1	97.1	103.5	97	87.2	1	1	1	1	1	1	1	1	1	1	Unique	3.35	High	0.001163	0.01246
	FALSE	High	[R].AVLYNYR.[Q]	1xTMT6plex [N-Term]		0.0372995	0.00345698	1	1	8	P01024	P01024 [849-855]	0	1127.64	High	High	High	High	High	High	High	High	High	High	86.4	125.1	86.7	159.7	101	85.6	87.6	83.9	93.8	90.2	7	7	7	7	7	7	7	7	7	7	Unique	3.01	High	0.006439	0.09134
	FALSE	High	[K].LVLSSEK.[TL]	1xTMT6plex [L/K]		0.0417127	0.00378027	1	2	12	P01024	P01024 [67-73]	0	1233.78	High	High	High	High	High	High	High	High	High	High	80.4	96.1	81.3	159	97.7	100.7	95.4	94.8	94.2	100.4	11	11	11	11	11	11	11	11	11	11	Unique	2.89	High	0.003818	0.04414
	FALSE	High	[K].NKLTQSK.[IV]	TMT6plex [N]		0.0413562	0.00378027	1	2	4	P01024	P01024 [609-615]	1	1505.96	High	High	High	High	High	High	High	High	High	High	52.1	246.8	72.3	169.3	90.6	69.9	60.4	84.2	91.1	63.2	2	2	2	2	2	2	2	2	2	2	Unique	2.54	High	0.00127	0.01354
	FALSE	High	[K].VTIKPAPETEKRPQDAK.[N]	TMT6plex [V]; 1xDeamidated [Q14]		0.046229	0.00440433	1	1	2	P01024	P01024 [1365-1381]	1	2825.69	High	High	High	High	High	High	High	High	High	High	91.2	100.7	98.7	170.4	101	94.7	80.5	87.3	98.9	76.7	1	1	1	1	1	1	1	1	1	1	Unique	3.65	High	0.002344	0.02488
	FALSE	High	[R].EPGQDLVVLPLSITTDFIPSFR.[L]	1xTMT6plex [N-Term]; 1xDeamidated [Q4]		0.0486601	0.00440433	1	1	1	P01024	P01024 [509-530]	0	2674.45	High	High	High	High	High	High	High	High	High	High																					No Quan Values	2.98	High	0.001457	0.01639
	FALSE	High	[K].GVFVLNK.[K]	1xTMT6plex [G/K]		0.0486601	0.00440433	1	1	6	P01024	P01024 [601-607]	0	1234.79	High	High	High	High	High	High	High	High	High	High	83.4	105.1	74.6	157.7	92.5	92.9	102.4	93.9	97.6	99.9	6	6	6	6	6	6	6	6	6	6	Unique	3.29	High	0.00165	0.01803
	FALSE	High	[K].VVPEGIR.[M]	1xTMT6plex [N-Term]		0.0478364	0.00440433	1	1	2	P01024	P01024 [931-937]	0	998.62	High	High	High	High	High	High	High	High	High	High	89.9	120.4	77.9	144.9	104.9	97.6	89.4	87.9	100.9	86.1	2	2	2	2	2	2	2	2	2	2	Unique	2.51	High	0.001443	0.01598
	FALSE	High	[K].SGQSEDRQPVPGQQMTLKIEGDHGAR.[V]	1xTMT6plex [S/K]; 1xDeamidated [Q14]; 1xOxidation [M15]		0.0529876	0.00496689	1	1	1	P01024	P01024 [567-592]	2	3296.67	Not Found	High	Not Found	High	Not Found	High	High	Not Found	Not Found	High																					No Quan Values	3.16	High	0.00165	0.01799
	FALSE	High	[K].DQLTCNKFDLK.[V]	TMT6plex [D]; 1xCarbamidomethyl [C5]		0.0543566	0.00520226	1	1	1	P01024	P01024 [1354-1364]	1	2069.17	High	High	High	High	High	High	High	High	High	High	69.5	127.5	116.5	158.8	72.8	108.3	83.9	121.9	72.8	68.1	1	1	1	1	1	1	1	1	1	1	Unique	2.52	High	0.0017	0.01858
	FALSE	High	[R].TVMVNIENPEGIPVK.[Q]	1xTMT6plex [T/K]; 1xDeamidated [N5]; 1xOxidation [M3]		0.060181	0.00563027	1	1	1	P01024	P01024 [162-176]	0	2115.18	High	High	High	High	High	High	High	High	High	High																					No Quan Values	3.71	High	0.001904	0.02079
	FALSE	High	[K].KGICVADPFEVTVMQDFFIDLR.[L]	1xTMT6plex [K]; 1xDeamidated [Q15]; 1xCarbamidomethyl [C4]		0.0649392	0.00616722	1	1	1	P01024	P01024 [813-834]	1	3059.6	High	High	High	High	High	High	High	High	High	High																					No Quan Values	3.69	High	0.002145	0.02277
	FALSE	High	[R].TVMVNIENPEGIPVK.[Q]	1xTMT6plex [T/K]; 1xDeamidated [N5]		0.0706515	0.00676673	1	1	1	P01024	P01024 [162-176]	0	2099.18	High	High	High	High	High	High	High	High	High	High	81.4	93.4	83.3	137	101.2	87.2	111.7	82.4	99.5	123	1	1	1	1	1	1	1	1	1	1	Unique	2.44	High	0.002374	0.02503
	FALSE	High	[R].TFISPIK.[C]	1xTMT6plex [T/K]		0.0762044	0.00696133	1	1	5	P01024	P01024 [1583-1589]	0	1263.81	High	High	High	High	High	High	High	High	High	High	78	132.8	79.1	157.3	110.9	86.7	91	83.9	93.2	87	3	3	3	3	3	3	3	3	3	3	Unique	3.14	High	0.004714	0.05895
	FALSE	High	[R].QGALELIK.[K]	1xTMT6plex [Q/K]; 1xDeamidated [Q1]		0.0808122	0.0075615	1	1	1	P01024	P01024 [1043-1050]	0	1330.83	High	High	High	High	High	High	High	High	High	High	54.3	172.4	70.8	159.4	108.3	87.6	77.4	78.8	99.9	90.9	1	1	1	1	1	1	1	1	1	1	Unique	2.58	High	0.002668	0.02922
	FALSE	High	[K].NKLTQSK.[IV]	TMT6plex [N]; 1xDeamidated [N1]		0.0821774	0.0077072	1	2	1	P01024	P01024 [609-615]	1	1506.95	High	High	High	High	High	High	High	High	High	High	45.1	243	58.1	109.6	52.7	87.4	94.6	125.6	102.9	81	1	1	1	1	1	1	1	1	1	1	Unique	1.94	High	0.002785	0.03007
	FALSE	High	[K].YFKPGMPFDLMVFVTNPDGSPAYR.[V]	1xTMT6plex [Y/K]; 2xOxidation [M6; M11]		0.0856884	0.00797497	1	1	1	P01024	P01024 [363-386]	0	3239.63	High	High	High	High	High	High	High	High	High	High	82.2	94.9	65.1	107.9	88.9	83	168	44.7	95.5	169.9	1	1	1	1	1	1	1	1	1	1	Unique	4.22	High	0.00286	0.0313
	FALSE	High	[K].LMNIFLK.[D]	1xTMT6plex [L/K]; 1xDeamidated [N3]		0.088601	0.00819067	1	1	1	P01024	P01024 [790-796]	0	1337.83	High	High	High	High	High	High	High	High	High	High	85.7	106.5	81.8	131.7	100.5	86.5	90.6	97.6	101.9	117.2	1	1	1	1	1	1	1	1	1	1	Unique	2.32	High	0.003008	0.03279
	FALSE	High	[R].SVQLTEK.[R]	1xTMT6plex [S/K]; 1xDeamidated [Q3]		0.0979228	0.00905534	1	1	1	P01024	P01024 [672-678]	0	1263.76	High	High	High	High	High	High	High	High	High	High	81.9	99	86.3	133.8	97.2	83.5	98.9	91.1	107.3	121	1	1	1	1	1	1	1	1	1	1	Unique	2.46	High	0.003328	0.03693
	FALSE	High	[R].ISLPESLKR.[I]	1xTMT6plex [I/K]		0.0995654	0.00912744	1	1	1	P01024	P01024 [282-290]	1	1500.95	High	High	High	High	High	High	High	High	High	High	79.6	182.7	72.5	142.7	97.7	77.8	68.8	83.5	118.7	76	1	1	1	1	1	1	1	1	1	1	Unique	2.88	High	0.003372	0.03773
	FALSE	High	[R].QNQELK.[V]	1xTMT6plex [Q/K]		0.10729	0.00968803	1	1	3	P01024	P01024 [856-861]	0	1217.73	High	High	High	High	High	High	High	High	High	High	76.8	121.5	70.8	157.8	98.9	83.8	100.9	94.2	97.2	98.1	1	1	1	1	1	1	1	1	1	1	Unique	2.78	High	0.004507	0.05648
High	P00450	Ceruloplasmin OS=Homo sapiens OX=9606 GN=CP PE=1 SV=1	0	1415.5	77.7465	75	2777	75	1065	122.1	5.72	90.4	110.3	72.6	122.5	101.5	106.3	98.6	104.5	96	97.2	61650.7	75186.5	49512.6	83484.1	69180.5	72490	67188.7	71261	65475.3	66294.5	53574.2	66404.1	47579.7	83484.1	66882.8	65500.4	57395.8	64403.7	58996.5	57179.1	145	145	145	145	145	145	145	145
	Checked	Confidence	Annotated Sequence	Modifications	Modifications in Master Proteins	Qvality PEP	Qvality q-value	# Protein Groups	# Proteins	# PSMs	Master Protein Accessions	Positions in Master Proteins	# Missed Cleavages	Theo. MH+ [Da]	Found in Sample: [S1] F1: 126, Sample, PPV203	Found in Sample: [S2] F1: 127N, Sample, PPV210	Found in Sample: [S3] F1: 127C, Sample, PPV298	Found in Sample: [S4] F1: 128N, Sample, PPV322	Found in Sample: [S5] F1: 128C, Sample, PPV415	Found in Sample: [S6] F1: 129N, Sample, Pool 1	Found in Sample: [S7] F1: 129C, Sample, Pool 2	Found in Sample: [S8] F1: 130N, Sample, Pool 3	Found in Sample: [S9] F1: 130C, Sample, Pool 4	Found in Sample: [S10] F1: 131, Sample, Pool 5	Abundances (Scaled): F1: 126, Sample, PPV203	Abundances (Scaled): F1: 127N, Sample, PPV210	Abundances (Scaled): F1: 127C, Sample, PPV298	Abundances (Scaled): F1: 128N, Sample, PPV322	Abundances (Scaled): F1: 128C, Sample, PPV415	Abundances (Scaled): F1: 129N, Sample, Pool 1	Abundances (Scaled): F1: 129C, Sample, Pool 2	Abundances (Scaled): F1: 130N, Sample, Pool 3	Abundances (Scaled): F1: 130C, Sample, Pool 4	Abundances (Scaled): F1: 131, Sample, Pool 5	Abundances Count: F1: 126, Sample, PPV203	Abundances Count: F1: 127N, Sample, PPV210	Abundances Count: F1: 127C, Sample, PPV298	Abundances Count: F1: 128N, Sample, PPV322	Abundances Count: F1: 128C, Sample, PPV415	Abundances Count: F1: 129N, Sample, Pool 1	Abundances Count: F1: 129C, Sample, Pool 2	Abundances Count: F1: 130N, Sample, Pool 3	Abundances Count: F1: 130C, Sample, Pool 4	Abundances Count: F1: 131, Sample, Pool 5	Quan Info	XCorr Sequest HT	Confidence Sequest HT	Percolator q-Value Sequest HT	Percolator PEP Sequest HT
	FALSE	High	[K].AEEEHLGILGPQLHADVGDKVK.[I]	TMT6plex [A]; 1xDeamidated [Q12]		2.13269e-06	0	1	1	3	P00450	P00450 [800-821]	1	3043.7	High	High	High	High	High	High	High	High	High	High	120.3	39.8	69.1	117.8	115.7	123.3	112.1	108.1	82.1	111.7	3	3	3	3	3	3	3	3	3	3	Unique	5.39	High	0	3.941e-06
	FALSE	High	[K].AEEEHLGILGPQLHADVGDKVK.[I]	TMT6plex [A]		3.86761e-09	0	1	1	13	P00450	P00450 [800-821]	1	3042.72	High	High	High	High	High	High	High	High	High	High	121.8	38.4	68.9	124.3	117.8	120.5	109.2	109.9	79.6	109.5	10	10	10	10	10	10	10	10	10	10	Unique	6.94	High	0	1.076e-06
	FALSE	High	[R].KAEEEHLGILGPQLHADVGDK.[V]	TMT6plex [K]; 1xDeamidated [Q13]		1.42103e-09	0	1	1	1	P00450	P00450 [799-819]	1	2944.63	High	High	High	High	High	High	High	High	High	High	71	135.4	81.8	137.5	105	116.6	85.9	83.7	91.5	91.5	1	1	1	1	1	1	1	1	1	1	Unique	6.9	High	0	1.597e-08
	FALSE	High	[R].KAEEEHLGILGPQLHADVGDK.[V]	TMT6plex [K]		2.73966e-09	0	1	1	16	P00450	P00450 [799-819]	1	2943.65	High	High	High	High	High	High	High	High	High	High	78.1	128.7	67.9	112.4	108.6	95.2	97.9	94.9	117	99.2	16	16	16	16	16	16	16	16	16	16	Unique	7.02	High	0	8.695e-08
	FALSE	High	[R].DTANLFPQTSLTLHMWPDTEGTFNVECLTTDHYTGGMK.[Q]	1xTMT6plex [D/K]; 1xCarbamidomethyl [C27]		2.86567e-05	0	1	1	4	P00450	P00450 [673-710]	0	4787.28	High	High	High	High	High	High	High	High	High	High	66.6	144.1	72.6	164.4	83.1	110.2	85.1	130.5	65.1	78.2	3	3	3	3	3	3	3	3	3	3	Unique	6.77	High	5.007e-05	6.312e-05
	FALSE	High	[R].DTANLFPQTSLTLHMWPDTEGTFNVECLTTDHYTGGMK.[Q]	1xTMT6plex [D/K]; 1xDeamidated [Q/N]; 1xCarbamidomethyl [C27]		6.59182e-05	0	1	1	5	P00450	P00450 [673-710]	0	4788.27	High	High	High	High	High	High	High	High	High	High	67.3	137.5	65.4	176.1	78	126.8	84.8	115.8	70.9	77.4	2	2	2	2	2	2	2	2	2	2	Unique	5.75	High	0.0001351	0.0005775
	FALSE	High	[R].TYYIAAVEVEWDYSPQR.[E]	1xTMT6plex [N-Term]		1.31136e-05	0	1	1	15	P00450	P00450 [733-749]	0	2319.15	High	High	High	High	High	High	High	High	High	High																					No Quan Values	4.72	High	7.566e-05	0.0001215
	FALSE	High	[R].EYTDASFTNRK.[E]	1xTMT6plex [E/K]		6.00998e-05	0	1	1	9	P00450	P00450 [427-437]	1	1789.95	High	High	High	High	High	High	High	High	High	High	95	109.2	78.8	119.9	109.9	98.7	93.2	99.6	96	99.7	7	7	7	7	7	7	7	7	7	7	Unique	3.31	High	0	3.585e-05
	FALSE	High	[K].NLASRPYTFHSHGITYYK.[E]	1xTMT6plex [N/K]		9.91902e-05	0	1	1	6	P00450	P00450 [111-128]	0	2613.4	High	High	High	High	High	High	High	High	High	High	80.1	118.7	66.8	143.4	103.6	88	106.8	94.3	97	101.2	5	5	5	5	5	5	5	5	5	5	Unique	4.66	High	7.566e-05	0.0001069
	FALSE	High	[K].AGLQAFFQVQECNKSSSK.[D]	TMT6plex [A]; 1xDeamidated [Q/N]; 1xCarbamidomethyl [C12]		6.9951e-05	0	1	1	2	P00450	P00450 [346-363]	1	2717.45	High	High	High	High	High	High	High	High	High	High																					No Quan Values	5.46	High	5.007e-05	5.855e-05
	FALSE	High	[K].KALYLQYTDETFR.[T]	1xTMT6plex [K]		1.27705e-05	0	1	1	15	P00450	P00450 [69-81]	1	2106.16	High	High	High	High	High	High	High	High	High	High	93.7	95.8	75.3	120	107.3	104.7	102.3	102	100.3	98.6	11	11	11	11	11	11	11	11	11	11	Unique	4.88	High	0	2.047e-05
	FALSE	High	[K].NMATRPYSIHAHGVQTESSTVTPTLPGETLTYVWK.[I]	1xTMT6plex [N/K]; 2xDeamidated [N1; Q15]; 1xOxidation [M2]		5.11656e-06	0	1	1	2	P00450	P00450 [826-860]	0	4349.22	High	High	High	High	High	High	High	High	High	High																					No Quan Values	4.61	High	0	5.012e-05
	FALSE	High	[K].NMATRPYSIHAHGVQTESSTVTPTLPGETLTYVWK.[I]	1xTMT6plex [N/K]; 1xDeamidated [N/Q]; 1xOxidation [M2]		4.17865e-05	0	1	1	10	P00450	P00450 [826-860]	0	4348.23	High	High	High	High	High	High	High	High	High	High	85.7	104.5	65.6	112.2	99.8	102.9	125.2	89.5	100.6	114	5	5	5	5	5	5	5	5	5	5	Unique	5.65	High	0	3.391e-05
	FALSE	High	[K].NMATRPYSIHAHGVQTESSTVTPTLPGETLTYVWK.[I]	1xTMT6plex [N/K]; 1xDeamidated [N/Q]		1.67983e-06	0	1	1	13	P00450	P00450 [826-860]	0	4332.24	High	High	High	High	High	High	High	High	High	High	95.9	110.7	69.7	114.8	100.7	100.1	99.1	99.1	108.6	101.3	8	8	8	8	8	8	8	8	8	8	Unique	5.64	High	0	8.929e-06
	FALSE	High	[K].AGLQAFFQVQECNK.[S]	1xTMT6plex [A/K]; 1xCarbamidomethyl [C12]		6.25457e-07	0	1	1	26	P00450	P00450 [346-359]	0	2098.12	High	High	High	High	High	High	High	High	High	High	80.9	115.3	71.6	102.4	115.2	111.2	97.5	102.1	103.5	100.4	20	20	20	20	20	20	20	20	20	20	Unique	6.65	High	0	1.326e-06
	FALSE	High	[K].AGLQAFFQVQECNK.[S]	1xTMT6plex [A/K]; 1xDeamidated [Q/N]; 1xCarbamidomethyl [C12]		2.95131e-06	0	1	1	4	P00450	P00450 [346-359]	0	2099.1	High	High	High	High	High	High	High	High	High	High	79.5	120.2	61.3	118.4	119.5	121.9	98	83.6	95	102.6	2	2	2	2	2	2	2	2	2	2	Unique	5.84	High	0	4.086e-06
	FALSE	High	[K].NMATRPYSIHAHGVQTESSTVTPTLPGETLTYVWK.[I]	1xTMT6plex [N/K]; 1xOxidation [M2]		3.5889e-05	0	1	1	8	P00450	P00450 [826-860]	0	4347.25	High	High	High	High	High	High	High	High	High	High	81.2	109.4	69.8	114.8	101.8	90.3	118.3	89.9	105.4	119	7	7	7	7	7	7	7	7	7	7	Unique	4.72	High	0	2.49e-05
	FALSE	High	[R].MYSVNGYTFGSLPGLSMCAEDRVK.[W]	1xTMT6plex [M/K]; 1xDeamidated [N5]; 1xCarbamidomethyl [C18]		9.73203e-06	0	1	1	3	P00450	P00450 [259-282]	1	3141.55	High	High	High	High	High	High	High	High	High	High	88.2	119	88.9	151.4	102.4	113.2	58	94.3	113.6	71.1	1	1	1	1	1	1	1	1	1	1	Unique	6.6	High	0	9.689e-06
	FALSE	High	[R].FNKNNEGTYYSPNYNPQSR.[S]	1xTMT6plex [F/K]; 2xDeamidated [N]		2.81747e-06	0	1	1	13	P00450	P00450 [482-500]	1	2753.32	High	High	High	High	High	High	High	High	High	High	104	128.8	73.1	109.8	115	93.8	86.4	95.9	112.9	80.4	6	6	6	6	6	6	6	6	6	6	Unique	5.87	High	0	8.1e-06
	FALSE	High	[R].FNKNNEGTYYSPNYNPQSR.[S]	1xTMT6plex [F/K]; 1xDeamidated [N/Q]		5.65146e-06	0	1	1	44	P00450	P00450 [482-500]	1	2752.34	High	High	High	High	High	High	High	High	High	High	90.7	171.9	77.3	113.3	99.5	86	85.9	91.8	108.2	75.4	14	14	14	14	14	14	14	14	14	14	Unique	6.11	High	8.762e-05	0.0002162
	FALSE	High	[R].FNKNNEGTYYSPNYNPQSR.[S]	1xTMT6plex [F/K]		5.5142e-07	0	1	1	6	P00450	P00450 [482-500]	1	2751.35	High	High	High	High	High	High	High	High	High	High	55.8	221.1	74.3	113.9	86.2	90.5	69.2	90.6	130.5	67.9	4	4	4	4	4	4	4	4	4	4	Unique	6.23	High	0	1.21e-06
	FALSE	High	[R].KAEEEHLGILGPQLHADVGDKVK.[I]	TMT6plex [K]; 1xDeamidated [Q13]		2.50915e-08	0	1	1	2	P00450	P00450 [799-821]	2	3400.96	High	High	High	High	High	High	High	High	High	High	79.7	124.5	65.3	110.1	96.5	107.5	96.1	106.1	119.7	94.5	2	2	2	2	2	2	2	2	2	2	Unique	6.81	High	0	1.287e-07
	FALSE	High	[R].KAEEEHLGILGPQLHADVGDKVK.[I]	TMT6plex [K]		1.31013e-08	0	1	1	10	P00450	P00450 [799-821]	2	3399.98	High	High	High	High	High	High	High	High	High	High	81.6	124.6	81.3	121.7	97.2	99.6	89.9	104.1	106.2	93.9	9	9	9	9	9	9	9	9	9	9	Unique	6.41	High	0	1.103e-07
	FALSE	High	[K].HYYIGIIETTWDYASDHGEKK.[L]	TMT6plex [H]		9.5609e-07	0	1	1	6	P00450	P00450 [23-43]	1	3213.68	High	High	High	High	High	High	High	High	High	High	95.2	80.5	64.7	124	121.9	113.3	92.6	107	104.1	96.7	6	6	6	6	6	6	6	6	6	6	Unique	6.06	High	0	2.918e-06
	FALSE	High	[K].HYYIGIIETTWDYASDHGEK.[K]	1xTMT6plex [H/K]		2.00399e-05	0	1	1	4	P00450	P00450 [23-42]	0	2856.42	High	High	High	High	High	High	High	High	High	High	76.2	143.3	63.5	117.2	113.9	94.6	92.3	94.2	115.9	88.8	3	3	3	3	3	3	3	3	3	3	Unique	5.02	High	0	1.638e-05
	FALSE	High	[R].SVPPSASHVAPTETFTYEWTVPK.[E]	1xTMT6plex [S/K]		3.78504e-08	0	1	1	74	P00450	P00450 [501-523]	0	2989.57	High	High	High	High	High	High	High	High	High	High	93.7	105.4	68.7	120.5	108.6	102.1	102	97.8	101.4	99.8	62	62	62	62	62	62	62	62	62	62	Unique	6.94	High	0	3.87e-06
	FALSE	High	[K].GAYPLSIEPIGVR.[F]	1xTMT6plex [N-Term]		2.52688e-05	0	1	1	23	P00450	P00450 [469-481]	0	1600.93	High	High	High	High	High	High	High	High	High	High	97.2	103.4	72.8	118.8	104.4	93	106.8	98.1	100.8	104.6	19	19	19	19	19	19	19	19	19	19	Unique	5.11	High	0	2.301e-05
	FALSE	High	[K].MHSMNGFMYGNQPGLTMCK.[G]	1xTMT6plex [M/K]; 1xCarbamidomethyl [C18]		3.29306e-05	0	1	1	2	P00450	P00450 [620-638]	0	2662.25	High	High	High	High	High	High	High	High	High	High	79.9	149.1	79.5	153.7	55.5	127.4	70.9	147.7	67.1	69.1	2	2	2	2	2	2	2	2	2	2	Unique	5.77	High	0	2.652e-05
	FALSE	High	[K].MHSMNGFMYGNQPGLTMCK.[G]	1xTMT6plex [M/K]; 1xDeamidated [N/Q]; 1xCarbamidomethyl [C18]		1.18609e-08	0	1	1	49	P00450	P00450 [620-638]	0	2663.23	High	High	High	High	High	High	High	High	High	High	79.2	126.6	86.2	146.7	71.3	139.4	76.2	138.1	67.7	68.8	20	20	20	20	20	20	20	20	20	20	Unique	5.97	High	0	5.077e-05
	FALSE	High	[K].MHSMNGFMYGNQPGLTMCK.[G]	1xTMT6plex [M/K]; 2xDeamidated [N5; N11]; 1xCarbamidomethyl [C18]		1.71358e-06	0	1	1	7	P00450	P00450 [620-638]	0	2664.22	High	High	High	High	High	High	High	High	High	High	65.8	123.6	92.1	133.6	75.6	147.9	78.1	149.7	70.7	62.8	6	6	6	6	6	6	6	6	6	6	Unique	5.81	High	0	3.091e-06
	FALSE	High	[K].MHSMNGFMYGNQPGLTMCK.[G]	1xTMT6plex [M/K]; 3xDeamidated [N5; N11; Q12]; 1xCarbamidomethyl [C18]		1.25192e-05	0	1	1	3	P00450	P00450 [620-638]	0	2665.2	High	High	High	High	High	High	High	High	High	High	91.4	122.3	94.9	135.8	83.9	118	80.3	121.1	77.8	74.3	3	3	3	3	3	3	3	3	3	3	Unique	5.88	High	0	3.599e-05
	FALSE	High	[K].MHSMNGFMYGNQPGLTMCK.[G]	1xTMT6plex [M/K]; 2xDeamidated [N5; N11]; 1xOxidation [M]; 1xCarbamidomethyl [C18]		1.1008e-07	0	1	1	31	P00450	P00450 [620-638]	0	2680.21	High	High	High	High	High	High	High	High	High	High	79.2	118.3	80.3	139.3	77.1	132.4	86.9	129.2	72.8	84.6	11	11	11	11	11	11	11	11	11	11	Unique	6.34	High	0	1.268e-06
	FALSE	High	[K].MHSMNGFMYGNQPGLTMCK.[G]	1xTMT6plex [M/K]; 1xDeamidated [N5]; 2xOxidation [M]; 1xCarbamidomethyl [C18]		3.47243e-08	0	1	1	63	P00450	P00450 [620-638]	0	2695.22	High	High	High	High	High	High	High	High	High	High	78.6	116.7	82.5	135.2	81.9	126.9	90.8	127.1	72.6	87.8	36	36	36	36	36	36	36	36	36	36	Unique	6.82	High	0	1.416e-05
	FALSE	High	[K].MHSMNGFMYGNQPGLTMCK.[G]	1xTMT6plex [M/K]; 2xDeamidated [N5; N11]; 2xOxidation [M]; 1xCarbamidomethyl [C18]		2.68971e-06	0	1	1	29	P00450	P00450 [620-638]	0	2696.21	High	High	High	High	High	High	High	High	High	High	73.1	118.4	79.4	124.1	76.4	126.2	100.7	133	79.3	89.3	16	16	16	16	16	16	16	16	16	16	Unique	6.29	High	0	7.962e-06
	FALSE	High	[K].MHSMNGFMYGNQPGLTMCK.[G]	1xTMT6plex [M/K]; 1xDeamidated [N/Q]; 3xOxidation [M4; M8; M]; 1xCarbamidomethyl [C18]		1.77439e-07	0	1	1	15	P00450	P00450 [620-638]	0	2711.22	High	High	High	High	High	High	High	High	High	High	73.9	110	85.3	134.3	78.7	117.4	101.2	128	74.3	96.8	7	7	7	7	7	7	7	7	7	7	Unique	5.62	High	0	5.31e-07
	FALSE	High	[K].MHSMNGFMYGNQPGLTMCK.[G]	1xTMT6plex [M/K]; 1xDeamidated [N5]; 1xOxidation [M]; 1xCarbamidomethyl [C18]		2.44348e-08	0	1	1	88	P00450	P00450 [620-638]	0	2679.23	High	High	High	High	High	High	High	High	High	High	81.1	120.1	84.1	137.4	80.1	129.6	86.9	130.3	71.3	79	47	47	47	47	47	47	47	47	47	47	Unique	6.46	High	0	4.518e-06
	FALSE	High	[R].IYHSHIDAPK.[D]	1xTMT6plex [I/K]		6.59182e-05	0	1	1	28	P00450	P00450 [178-187]	0	1638.94	High	High	High	High	High	High	High	High	High	High	90.6	107.3	74.4	120.3	110	100.9	98.8	98.4	102.1	97.2	26	26	26	26	26	26	26	26	26	26	Unique	3.99	High	0	3.838e-05
	FALSE	High	[K].AETGDKVYVHLK.[N]	TMT6plex [A]		2.34933e-05	0	1	1	26	P00450	P00450 [99-110]	1	2047.22	High	High	High	High	High	High	High	High	High	High	78.4	132.9	76.3	122.8	104.4	97.5	88.1	99	111.7	88.8	26	26	26	26	26	26	26	26	26	26	Unique	4.18	High	0	1.83e-05
	FALSE	High	[K].WYLFGMGNEVDVHAAFFHGQALTNK.[N]	1xTMT6plex [W/K]; 1xDeamidated [N/Q]		4.71883e-09	0	1	1	20	P00450	P00450 [283-307]	0	3311.67	High	High	High	High	High	High	High	High	High	High	97.9	108.7	77.7	103.3	101.8	102.6	96.8	96.7	110.7	103.9	8	8	8	8	8	8	8	8	8	8	Unique	8.32	High	0	3.808e-08
	FALSE	High	[K].WYLFGMGNEVDVHAAFFHGQALTNK.[N]	1xTMT6plex [W/K]		9.17362e-10	0	1	1	58	P00450	P00450 [283-307]	0	3310.69	High	High	High	High	High	High	High	High	High	High	95.7	105.3	74.9	109.7	113.5	103.8	98.7	99.1	102.9	96.4	33	33	33	33	33	33	33	33	33	33	Unique	7.67	High	0	1.163e-08
	FALSE	High	[K].WYLFGMGNEVDVHAAFFHGQALTNK.[N]	1xTMT6plex [W/K]; 2xDeamidated [N24; N/Q]		4.52713e-08	0	1	1	3	P00450	P00450 [283-307]	0	3312.66	High	High	High	High	High	High	High	High	High	High	120.2	97.5	89	100.8	112.9	92.6	95.7	85.3	103.7	102.3	2	2	2	2	2	2	2	2	2	2	Unique	7.06	High	0	1.966e-07
	FALSE	High	[K].WYLFGMGNEVDVHAAFFHGQALTNK.[N]	1xTMT6plex [W/K]; 1xOxidation [M6]		7.95427e-08	0	1	1	19	P00450	P00450 [283-307]	0	3326.68	High	High	High	High	High	High	High	High	High	High	100.7	101	72.8	102	113.4	97.6	95.8	93.1	114.3	109.3	15	15	15	15	15	15	15	15	15	15	Unique	6.93	High	0	9.273e-06
	FALSE	High	[K].WYLFGMGNEVDVHAAFFHGQALTNK.[N]	1xTMT6plex [W/K]; 1xDeamidated [N/Q]; 1xOxidation [M6]		1.75528e-05	0	1	1	10	P00450	P00450 [283-307]	0	3327.67	High	High	High	High	High	High	High	High	High	High	87.7	90.7	67.1	97.1	109.1	103.4	119	96	107.1	122.8	6	6	6	6	6	6	6	6	6	6	Unique	5.61	High	0	4.921e-05
	FALSE	High	[R].SGAGTEDSACIPWAYYSTVDQVK.[D]	1xTMT6plex [S/K]; 1xCarbamidomethyl [C10]		1.12291e-07	0	1	1	23	P00450	P00450 [865-887]	0	2963.45	High	High	High	High	High	High	High	High	High	High	77	121.8	74.2	127.5	88.9	125.2	93.6	118.4	82.5	90.9	17	17	17	17	17	17	17	17	17	17	Unique	5.6	High	0	6.717e-07
	FALSE	High	[R].SGAGTEDSACIPWAYYSTVDQVK.[D]	1xTMT6plex [S/K]; 1xDeamidated [Q21]; 1xCarbamidomethyl [C10]		1.12847e-06	0	1	1	5	P00450	P00450 [865-887]	0	2964.43	High	High	High	High	High	High	High	High	High	High	97.1	99.4	82.2	109.1	78.3	128.6	81.3	118.3	94.3	111.3	2	2	2	2	2	2	2	2	2	2	Unique	4.87	High	0	2.033e-06
	FALSE	High	[R].MYSVNGYTFGSLPGLSMCAEDR.[V]	1xTMT6plex [N-Term]; 1xDeamidated [N5]; 1xCarbamidomethyl [C18]		1.4934e-07	0	1	1	15	P00450	P00450 [259-280]	0	2685.22	High	High	High	High	High	High	High	High	High	High	86.5	116	80.2	132.3	88.1	117	90.2	116.7	90.1	82.9	12	12	12	12	12	12	12	12	12	12	Unique	5.08	High	0	5.174e-07
	FALSE	High	[R].MYSVNGYTFGSLPGLSMCAEDR.[V]	1xTMT6plex [N-Term]; 1xDeamidated [N5]; 2xOxidation [M1; M17]; 1xCarbamidomethyl [C18]		3.0016e-05	0	1	1	5	P00450	P00450 [259-280]	0	2717.21	High	High	High	High	High	High	High	High	High	High	89.1	114.8	63.9	110.9	89.3	116.2	117.9	98.4	97.7	101.9	4	4	4	4	4	4	4	4	4	4	Unique	4.13	High	0	2.182e-05
	FALSE	High	[R].MYSVNGYTFGSLPGLSMCAEDR.[V]	1xTMT6plex [N-Term]; 1xDeamidated [N5]; 1xOxidation [M17]; 1xCarbamidomethyl [C18]		1.59847e-08	0	1	1	10	P00450	P00450 [259-280]	0	2701.21	High	High	High	High	High	High	High	High	High	High	82.4	125.3	62.1	138.9	91.5	111.9	99.3	99.7	97.5	91.5	6	6	6	6	6	6	6	6	6	6	Unique	5.33	High	0	9.255e-08
	FALSE	High	[R].MYSVNGYTFGSLPGLSMCAEDR.[V]	1xTMT6plex [N-Term]; 1xCarbamidomethyl [C18]		1.36455e-05	0	1	1	2	P00450	P00450 [259-280]	0	2684.24	High	High	High	High	High	High	High	High	High	High	84.1	102.8	83	131.9	44.3	96.6	105.2	120.7	110.1	121.1	1	1	1	1	1	1	1	1	1	1	Unique	5.46	High	0	1.239e-05
	FALSE	High	[R].GVYSSDVFDIFPGTYQTLEMFPR.[T]	1xTMT6plex [N-Term]; 1xOxidation [M20]		4.18087e-08	0	1	1	8	P00450	P00450 [1009-1031]	0	2914.42	High	High	High	High	High	High	High	High	High	High	100.8	105.9	62.4	104.6	111.7	89.6	109.9	79.8	107.6	127.7	5	5	5	5	5	5	5	5	5	5	Unique	6.94	High	0	1.862e-07
	FALSE	High	[R].GVYSSDVFDIFPGTYQTLEMFPR.[T]	1xTMT6plex [N-Term]		2.08399e-08	0	1	1	9	P00450	P00450 [1009-1031]	0	2898.42	High	High	High	High	High	High	High	High	High	High	82.2	113.2	66.9	118.8	102.4	105.3	107.2	103.9	101.6	98.5	5	5	5	5	5	5	5	5	5	5	Unique	7.52	High	0	3.398e-07
	FALSE	High	[R].QKDVDKEFYLFPTVFDENESLLLEDNIR.[M]	TMT6plex [Q]; 2xDeamidated [N26; Q/N]		1.83861e-05	0	1	1	8	P00450	P00450 [571-598]	2	4106.15	High	High	High	High	High	High	High	High	High	High	84	111.9	74.4	110.8	99.4	104.2	113.4	99.6	107.6	94.7	3	3	3	3	3	3	3	3	3	3	Unique	5.36	High	0	1.824e-05
	FALSE	High	[R].QKDVDKEFYLFPTVFDENESLLLEDNIR.[M]	TMT6plex [Q]; 1xDeamidated [Q/N]		1.05087e-07	0	1	1	41	P00450	P00450 [571-598]	2	4105.16	High	High	High	High	High	High	High	High	High	High	89.5	104.8	71.3	121.5	106.3	104.8	100.7	101.6	103.6	95.9	14	14	14	14	14	14	14	14	14	14	Unique	6.14	High	0	1.156e-06
	FALSE	High	[R].QKDVDKEFYLFPTVFDENESLLLEDNIR.[M]	TMT6plex [Q]		3.53623e-07	0	1	1	37	P00450	P00450 [571-598]	2	4104.18	High	High	High	High	High	High	High	High	High	High	91.8	108.2	70.4	119.9	107.9	101	104.3	98.9	100.3	97.3	32	32	32	32	32	32	32	32	32	32	Unique	5.08	High	0	9.57e-07
	FALSE	High	[R].HYYIAAEEIIWNYAPSGIDIFTK.[E]	1xTMT6plex [H/K]; 1xDeamidated [N12]		1.4447e-07	0	1	1	3	P00450	P00450 [373-395]	0	3173.66	High	High	High	High	High	High	High	High	High	High	75.1	105.2	36.3	123.6	133	128.4	108.2	95.8	124.1	70.3	1	1	1	1	1	1	1	1	1	1	Unique	6.16	High	0	1.024e-05
	FALSE	High	[R].HYYIAAEEIIWNYAPSGIDIFTK.[E]	1xTMT6plex [H/K]		1.95028e-08	0	1	1	8	P00450	P00450 [373-395]	0	3172.68	High	High	High	High	High	High	High	High	High	High	69.9	126.7	50.8	126.9	111.2	98.9	103.6	100.8	113	98.4	7	7	7	7	7	7	7	7	7	7	Unique	6.26	High	0	1.07e-07
	FALSE	High	[R].IDTINLFPATLFDAYMVAQNPGEWMLSCQNLNHLK.[A]	1xTMT6plex [I/K]; 1xDeamidated [N/Q]; 2xOxidation [M16; M25]; 1xCarbamidomethyl [C28]		1.79499e-06	0	1	1	8	P00450	P00450 [311-345]	0	4556.27	High	High	High	High	High	High	High	High	High	High	88.2	107.9	63.2	109.9	92.4	101.3	124.4	106.1	85	121.5	3	3	3	3	3	3	3	3	3	3	Unique	6.66	High	0	2.954e-06
	FALSE	High	[R].IDTINLFPATLFDAYMVAQNPGEWMLSCQNLNHLK.[A]	1xTMT6plex [I/K]; 1xOxidation [M]; 1xCarbamidomethyl [C28]		3.5533e-06	0	1	1	6	P00450	P00450 [311-345]	0	4539.29	High	High	High	High	High	High	High	High	High	High	79	113.2	73.6	129.5	90.3	110.5	107.5	106.8	87.8	101.8	6	6	6	6	6	6	6	6	6	6	Unique	6.25	High	0	8.821e-06
	FALSE	High	[R].IDTINLFPATLFDAYMVAQNPGEWMLSCQNLNHLK.[A]	1xTMT6plex [I/K]; 1xDeamidated [Q/N]; 1xCarbamidomethyl [C28]		3.60073e-06	0	1	1	11	P00450	P00450 [311-345]	0	4524.28	High	High	High	High	High	High	High	High	High	High	86.5	109.2	73.9	132.2	81.1	126	104.6	114.1	85.7	86.7	4	4	4	4	4	4	4	4	4	4	Unique	6.49	High	0	4.725e-06
	FALSE	High	[R].IDTINLFPATLFDAYMVAQNPGEWMLSCQNLNHLK.[A]	1xTMT6plex [I/K]; 1xCarbamidomethyl [C28]		3.85458e-07	0	1	1	9	P00450	P00450 [311-345]	0	4523.3	High	High	High	High	High	High	High	High	High	High	82.1	127.2	77.9	132.9	86.2	126.5	90.7	121.6	74.7	80.3	8	8	8	8	8	8	8	8	8	8	Unique	5.51	High	0	1.948e-05
	FALSE	High	[R].GPEEEHLGILGPVIWAEVGDTIR.[V]	1xTMT6plex [N-Term]		5.38802e-09	0	1	1	37	P00450	P00450 [440-462]	0	2716.45	High	High	High	High	High	High	High	High	High	High	84.6	111.8	59.6	105.4	116.5	103.9	105.2	98.2	107.3	107.4	22	22	22	22	22	22	22	22	22	22	Unique	6.23	High	0	1.059e-07
	FALSE	High	[R].VKWYLFGMGNEVDVHAAFFHGQALTNK.[N]	TMT6plex [V]		3.73423e-05	0	1	1	2	P00450	P00450 [281-307]	1	3767.01	High	High	High	High	High	High	High	High	High	High	84.6	132.7	83.6	141.4	87.5	82.7	102.9	95.9	103.3	85.4	2	2	2	2	2	2	2	2	2	2	Unique	5.07	High	0	2.555e-05
	FALSE	High	[K].ERGPEEEHLGILGPVIWAEVGDTIR.[V]	1xTMT6plex [N-Term]		5.68155e-09	0	1	1	59	P00450	P00450 [438-462]	1	3001.59	High	High	High	High	High	High	High	High	High	High	92.5	106.1	69.6	117.2	110.5	102	98.6	100.5	101.7	101.3	44	44	44	44	44	44	44	44	44	44	Unique	7.62	High	0	4.358e-08
	FALSE	High	[R].TTIEKPVWLGFLGPIIK.[A]	TMT6plex [T]		1.52726e-05	0	1	1	7	P00450	P00450 [82-98]	0	2599.62	High	High	High	High	High	High	High	High	High	High	91.2	104.1	65.6	121.7	105.6	108.5	98.6	101.2	99.1	104.4	6	6	6	6	6	6	6	6	6	6	Unique	5.68	High	0	4.861e-05
	FALSE	High	[K].DVDKEFYLFPTVFDENESLLLEDNIR.[M]	1xTMT6plex [D/K]; 1xDeamidated [N16]		1.18208e-06	0	1	1	6	P00450	P00450 [573-598]	1	3619.85	High	High	High	High	High	High	High	High	High	High	85.2	120	69.5	113.4	111.5	87.9	114.6	101.3	96.8	100	4	4	4	4	4	4	4	4	4	4	Unique	7.32	High	0	2.108e-06
	FALSE	High	[R].VTFHNKGAYPLSIEPIGVR.[F]	1xTMT6plex [V/K]		4.51106e-06	0	1	1	1	P00450	P00450 [463-481]	1	2556.47	High	High	High	High	High	High	High	High	High	High	80.7	108.3	66.6	121.4	112.4	83.1	113.2	95.5	118.9	99.8	1	1	1	1	1	1	1	1	1	1	Unique	4.96	High	0	5.569e-06
	FALSE	High	[K].DVDKEFYLFPTVFDENESLLLEDNIR.[M]	1xTMT6plex [D/K]		1.29927e-07	0	1	1	8	P00450	P00450 [573-598]	1	3618.86	High	High	High	High	High	High	High	High	High	High	93.1	117.8	61.7	115.5	109.7	100.2	102	91.8	103.7	104.4	8	8	8	8	8	8	8	8	8	8	Unique	7.58	High	0	4.236e-07
	FALSE	High	[K].NNEGTYYSPNYNPQSR.[S]	1xTMT6plex [N-Term]; 1xDeamidated [N/Q]		3.9633e-05	0	1	1	43	P00450	P00450 [485-500]	0	2133.97	High	High	High	High	High	High	High	High	High	High	92.2	101.4	74.6	114.2	109.5	94.7	105.4	103	103.1	102	10	10	10	10	10	10	10	10	10	10	Unique	5.84	High	8.762e-05	0.0001484
	FALSE	High	[K].NNEGTYYSPNYNPQSR.[S]	1xTMT6plex [N-Term]		2.38066e-05	0	1	1	25	P00450	P00450 [485-500]	0	2132.98	High	High	High	High	High	High	High	High	High	High	83.7	102.2	72.8	115.3	117.7	98.8	99.6	98.9	97.8	113.4	15	15	15	15	15	15	15	15	15	15	Unique	5.47	High	0	3.149e-05
	FALSE	High	[R].QSEDSTFYLGER.[T]	1xTMT6plex [N-Term]		7.37411e-05	0	1	1	15	P00450	P00450 [721-732]	0	1660.8	High	High	High	High	High	High	High	High	High	High	93.3	96.7	71.5	110.1	116.4	111.8	97.8	88.2	97.7	116.4	4	4	4	4	4	4	4	4	4	4	Unique	3.88	High	0	4.63e-05
	FALSE	High	[R].RQSEDSTFYLGER.[T]	1xTMT6plex [N-Term]		7.03329e-06	0	1	1	86	P00450	P00450 [720-732]	1	1816.9	High	High	High	High	High	High	High	High	High	High	95.4	110.3	69.8	114.5	102.6	99.5	103.6	97.7	103.1	103.4	48	48	48	48	48	48	48	48	48	48	Unique	5.47	High	0	7.691e-06
	FALSE	High	[K].VNKDDEEFIESNK.[M]	TMT6plex [V]		6.67005e-06	0	1	1	22	P00450	P00450 [945-957]	1	2254.22	High	High	High	High	High	High	High	High	High	High	95.2	114.8	66.5	120.7	107.4	95.4	100.9	99.1	100.2	99.8	19	19	19	19	19	19	19	19	19	19	Unique	5.42	High	0	2.73e-05
	FALSE	High	[K].LISVDTEHSNIYLQNGPDR.[I]	1xTMT6plex [N-Term]; 2xDeamidated [N15; N/Q]		2.05781e-05	0	1	1	34	P00450	P00450 [44-62]	0	2402.2	High	High	High	High	High	High	High	High	High	High	84.3	120.5	69.6	55.3	111.9	79.6	116.9	99	142.5	120.5	1	1	1	1	1	1	1	1	1	1	Unique	4.66	High	7.566e-05	0.000106
	FALSE	High	[K].LISVDTEHSNIYLQNGPDR.[I]	1xTMT6plex [N-Term]; 1xDeamidated [N/Q]		8.03026e-06	0	1	1	283	P00450	P00450 [44-62]	0	2401.22	High	High	High	High	High	High	High	High	High	High	96.3	85.3	70	120.9	113.7	101.9	107.2	98	99.4	107.4	123	123	123	123	123	123	123	123	123	123	Unique	6.26	High	0	4.203e-05
	FALSE	High	[K].LISVDTEHSNIYLQNGPDR.[I]	1xTMT6plex [N-Term]		8.98801e-06	0	1	1	6	P00450	P00450 [44-62]	0	2400.24	High	High	High	High	High	High	High	High	High	High	85.7	101.6	68.4	138.8	97.4	91.8	114.4	108	98.6	95.4	6	6	6	6	6	6	6	6	6	6	Unique	5.7	High	0	9.174e-06
	FALSE	High	[K].TYCSEPEKVDKDNEDFQESNR.[M]	TMT6plex [T]; 1xCarbamidomethyl [C3]		2.39648e-05	0	1	1	19	P00450	P00450 [238-258]	2	3277.59	High	High	High	High	High	High	High	High	High	High	84.7	116.8	79.7	130.8	90	121.1	85.6	121.5	82.5	87.4	16	16	16	16	16	16	16	16	16	16	Unique	4.11	High	0	4.157e-05
	FALSE	High	[K].AEEEHLGILGPQLHADVGDK.[V]	1xTMT6plex [A/K]; 1xDeamidated [Q12]		2.11181e-08	0	1	1	8	P00450	P00450 [800-819]	0	2587.38	High	Not Found	High	High	High	High	High	High	High	High																					No Quan Values	6.5	High	0	3.406e-06
	FALSE	High	[K].AEEEHLGILGPQLHADVGDK.[V]	1xTMT6plex [A/K]		3.13346e-10	0	1	1	89	P00450	P00450 [800-819]	0	2586.39	High	High	High	High	High	High	High	High	High	High	116.8	40.1	61.3	118.9	125.7	113.1	119	103.6	82.9	118.7	57	57	57	57	57	57	57	57	57	57	Unique	7.59	High	0	6.011e-08
	FALSE	High	[R].ADDKVYPGEQYTYMLLATEEQSPGEGDGNCVTR.[I]	1xTMT6plex [A/K]; 1xCarbamidomethyl [C30]		1.04393e-07	0	1	1	46	P00450	P00450 [145-177]	1	4151.96	High	High	High	High	High	High	High	High	High	High	74.6	144.9	81.7	144.3	77.8	127.6	77.2	118.1	82.4	71.4	22	22	22	22	22	22	22	22	22	22	Unique	7.36	High	0	4.205e-07
	FALSE	High	[R].ADDKVYPGEQYTYMLLATEEQSPGEGDGNCVTR.[I]	1xTMT6plex [A/K]; 2xDeamidated [Q10; Q/N]; 1xCarbamidomethyl [C30]		1.69808e-05	0	1	1	15	P00450	P00450 [145-177]	1	4153.93	High	High	High	High	High	High	High	High	High	High																					No Quan Values	5.9	High	0	3.409e-05
	FALSE	High	[K].TYSDHPEKVNKDDEEFIESNK.[M]	TMT6plex [T]; 1xDeamidated [N]		1.55793e-05	0	1	1	8	P00450	P00450 [937-957]	2	3441.78	High	High	High	High	High	High	High	High	High	High	95.1	110.3	66.5	115.7	113.2	99.8	96.9	100.5	108.1	94	5	5	5	5	5	5	5	5	5	5	Unique	5.19	High	0	1.367e-05
	FALSE	High	[K].TYSDHPEKVNKDDEEFIESNK.[M]	TMT6plex [T]		7.08799e-05	0	1	1	11	P00450	P00450 [937-957]	2	3440.8	High	High	High	High	High	High	High	High	High	High	96.5	106.1	74.8	117.5	117.4	94.2	93.1	104	104.3	92.1	7	7	7	7	7	7	7	7	7	7	Unique	5.11	High	7.566e-05	8.922e-05
	FALSE	High	[K].VYPGEQYTYMLLATEEQSPGEGDGNCVTR.[I]	1xTMT6plex [N-Term]; 1xDeamidated [N/Q]; 1xOxidation [M10]; 1xCarbamidomethyl [C26]		7.83624e-07	0	1	1	21	P00450	P00450 [149-177]	0	3510.59	High	High	High	High	High	High	High	High	High	High	91.4	98.7	51.5	140.5	192.8	83.6	95	79.7	89.1	77.7	1	1	1	1	1	1	1	1	1	1	Unique	6.7	High	0	2.08e-05
	FALSE	High	[K].VYPGEQYTYMLLATEEQSPGEGDGNCVTR.[I]	1xTMT6plex [N-Term]; 1xOxidation [M10]; 1xCarbamidomethyl [C26]		1.09352e-07	0	1	1	6	P00450	P00450 [149-177]	0	3509.6	High	High	High	High	High	High	High	High	High	High	119.5	87.7	103.2	125.9	90.3	71.5	105.6	133.1	94.1	69.1	1	1	1	1	1	1	1	1	1	1	Unique	7.32	High	0	1.431e-06
	FALSE	High	[K].VYPGEQYTYMLLATEEQSPGEGDGNCVTR.[I]	1xTMT6plex [N-Term]; 2xDeamidated [Q6; N25]; 1xCarbamidomethyl [C26]		3.42645e-05	0	1	1	4	P00450	P00450 [149-177]	0	3495.58	High	High	High	High	High	High	High	High	High	High																					No Quan Values	5.68	High	0.0001444	0.0007112
	FALSE	High	[K].VYPGEQYTYMLLATEEQSPGEGDGNCVTR.[I]	1xTMT6plex [N-Term]; 1xDeamidated [N/Q]; 1xCarbamidomethyl [C26]		4.18087e-08	0	1	1	9	P00450	P00450 [149-177]	0	3494.59	High	High	High	High	High	High	High	High	High	High	83	114.6	39.4	221.6	79.7	106.4	85.6	83.2	82.5	103.9	2	2	2	2	2	2	2	2	2	2	Unique	6.33	High	0	4.204e-05
	FALSE	High	[K].VYPGEQYTYMLLATEEQSPGEGDGNCVTR.[I]	1xTMT6plex [N-Term]; 1xCarbamidomethyl [C26]		1.83105e-06	0	1	1	8	P00450	P00450 [149-177]	0	3493.61	High	High	High	High	High	High	High	High	High	High	97.6	94.8	66.3	134.5	95.2	130.8	111	119.5	70.4	80	3	3	3	3	3	3	3	3	3	3	Unique	7.37	High	0	1.1e-05
	FALSE	High	[K].ALYLQYTDETFR.[T]	1xTMT6plex [N-Term]		3.93717e-05	0	1	1	65	P00450	P00450 [70-81]	0	1748.91	High	High	High	High	High	High	High	High	High	High	94.2	106.1	70.7	119.8	110.2	96.2	98.9	95.8	104.1	104	54	54	54	54	54	54	54	54	54	54	Unique	5.14	High	7.566e-05	9.27e-05
	FALSE	High	[K].KLISVDTEHSNIYLQNGPDR.[I]	1xTMT6plex [K]; 2xDeamidated [N16; N/Q]		5.48701e-08	0	1	1	2	P00450	P00450 [43-62]	1	2759.46	High	High	High	High	High	High	High	High	High	High	61.3	195.2	72.7	120.8	103.1	79.7	100.7	74.9	108.1	83.4	2	2	2	2	2	2	2	2	2	2	Unique	6.26	High	0	2.267e-07
	FALSE	High	[K].KLISVDTEHSNIYLQNGPDR.[I]	1xTMT6plex [K]; 1xDeamidated [N/Q]		1.98947e-08	0	1	1	55	P00450	P00450 [43-62]	1	2758.48	High	High	High	High	High	High	High	High	High	High	71.5	193	68.4	112.2	98.3	82.5	88.4	86.3	112.2	87.1	22	22	22	22	22	22	22	22	22	22	Unique	6.47	High	0	1.754e-07
	FALSE	High	[K].KLISVDTEHSNIYLQNGPDR.[I]	1xTMT6plex [K]		1.46149e-06	0	1	1	4	P00450	P00450 [43-62]	1	2757.49	High	High	High	High	High	High	High	High	High	High	71.8	187	70.1	115.1	87.8	78.3	102.2	89.3	109	89.3	4	4	4	4	4	4	4	4	4	4	Unique	5.15	High	0	1.575e-05
	FALSE	High	[R].MFTTAPDQVDKEDEDFQESNK.[M]	TMT6plex [M]; 1xDeamidated [Q/N]; 1xOxidation [M1]		9.66126e-05	0	1	1	24	P00450	P00450 [599-619]	1	3178.53	High	High	High	High	High	High	High	High	High	High	93.9	104.8	71	124.3	111.7	103.9	98.1	95.4	100.9	95.9	10	10	10	10	10	10	10	10	10	10	Unique	4.35	High	7.566e-05	0.0001109
	FALSE	High	[R].ADDKVYPGEQYTYMLLATEEQSPGEGDGNCVTR.[I]	1xTMT6plex [A/K]; 3xDeamidated [Q10; Q21; N29]; 1xOxidation [M14]; 1xCarbamidomethyl [C30]		5.01581e-06	0	1	1	5	P00450	P00450 [145-177]	1	4170.9	Not Found	High	High	High	High	High	High	High	High	High																					No Quan Values	5.52	High	0	6.008e-06
	FALSE	High	[R].ADDKVYPGEQYTYMLLATEEQSPGEGDGNCVTR.[I]	1xTMT6plex [A/K]; 2xDeamidated [Q10; N/Q]; 1xOxidation [M14]; 1xCarbamidomethyl [C30]		1.36455e-05	0	1	1	37	P00450	P00450 [145-177]	1	4169.92	High	High	High	High	High	High	High	High	High	High	55.2	100.7	77	141.3	87.7	119.3	80	144.5	102.2	92.1	1	1	1	1	1	1	1	1	1	1	Unique	6.02	High	0	4.326e-05
	FALSE	High	[R].ADDKVYPGEQYTYMLLATEEQSPGEGDGNCVTR.[I]	1xTMT6plex [A/K]; 1xDeamidated [Q/N]; 1xOxidation [M14]; 1xCarbamidomethyl [C30]		2.31333e-07	0	1	1	75	P00450	P00450 [145-177]	1	4168.94	High	High	High	High	High	High	High	High	High	High	72.9	140.5	79.1	141.5	79.7	126.7	83.9	121.6	75.8	78.4	3	3	3	3	3	3	3	3	3	3	Unique	7.04	High	7.566e-05	6.736e-05
	FALSE	High	[R].ADDKVYPGEQYTYMLLATEEQSPGEGDGNCVTR.[I]	1xTMT6plex [A/K]; 1xOxidation [M14]; 1xCarbamidomethyl [C30]		2.1506e-07	0	1	1	58	P00450	P00450 [145-177]	1	4167.95	High	High	High	High	High	High	High	High	High	High	75	140.9	83.8	142	82.3	115.2	80.1	120.8	82.4	77.5	20	20	20	20	20	20	20	20	20	20	Unique	7.05	High	0	1.179e-05
	FALSE	High	[K].VNKDDEEFIESNKMHAINGR.[M]	TMT6plex [V]		3.78397e-05	0	1	1	1	P00450	P00450 [945-964]	2	3033.6	High	High	High	High	High	High	High	High	High	High	83.9	119.5	72.7	205.6	62	95.9	87.2	94	83.1	96.2	1	1	1	1	1	1	1	1	1	1	Unique	3.55	High	0	2.583e-05
	FALSE	High	[R].MFTTAPDQVDKEDEDFQESNK.[M]	TMT6plex [M]; 1xOxidation [M1]		1.66873e-06	0	1	1	44	P00450	P00450 [599-619]	1	3177.55	High	High	High	High	High	High	High	High	High	High	95	104.8	68.9	122.8	109.5	97.9	102.5	100.2	98.5	100.1	35	35	35	35	35	35	35	35	35	35	Unique	4.62	High	0	2.539e-05
	FALSE	High	[R].MFTTAPDQVDKEDEDFQESNK.[M]	TMT6plex [M]; 1xDeamidated [Q/N]		2.95131e-06	0	1	1	14	P00450	P00450 [599-619]	1	3162.54	High	High	High	High	High	High	High	High	High	High	99.9	93.2	79.9	113	105.8	109.3	94.8	102.3	99.3	102.7	7	7	7	7	7	7	7	7	7	7	Unique	5.92	High	0	4.099e-06
	FALSE	High	[R].MFTTAPDQVDKEDEDFQESNK.[M]	TMT6plex [M]		2.14687e-06	0	1	1	23	P00450	P00450 [599-619]	1	3161.56	High	High	High	High	High	High	High	High	High	High	100.4	104.4	69.8	122	108.9	104.7	96.2	102	95.6	96	19	19	19	19	19	19	19	19	19	19	Unique	6.31	High	0	9.64e-06
	FALSE	High	[R].ADDKVYPGEQYTYMLLATEEQSPGEGDGNCVTR.[I]	1xTMT6plex [A/K]; 1xDeamidated [N/Q]; 1xCarbamidomethyl [C30]		8.15429e-07	0	1	1	57	P00450	P00450 [145-177]	1	4152.94	High	High	High	High	High	High	High	High	High	High	70.8	148	86.2	145.5	81.4	122.4	70.6	128.8	72.1	74.3	10	10	10	10	10	10	10	10	10	10	Unique	8.19	High	0	3.787e-06
	FALSE	High	[K].EVGPTNADPVCLAK.[M]	1xTMT6plex [E/K]; 1xDeamidated [N6]; 1xCarbamidomethyl [C11]		1.47121e-06	0	1	1	17	P00450	P00450 [524-537]	0	1930.04	High	High	High	High	High	High	High	High	High	High	91.6	117.6	77.8	132.5	94.9	111.3	92.2	112.6	79.2	90.3	14	14	14	14	14	14	14	14	14	14	Unique	4.73	High	8.762e-05	0.0002648
	FALSE	High	[K].EVGPTNADPVCLAK.[M]	1xTMT6plex [E/K]; 1xCarbamidomethyl [C11]		1.04216e-06	0	1	1	26	P00450	P00450 [524-537]	0	1929.05	High	High	High	High	High	High	High	High	High	High	89.2	121.4	78.5	133.1	88.5	115.8	88.6	118.7	81.4	84.7	24	24	24	24	24	24	24	24	24	24	Unique	5.35	High	0	1.925e-06
	FALSE	High	[K].DIASGLIGPLIICK.[K]	1xTMT6plex [D/K]; 1xCarbamidomethyl [C13]		2.3093e-06	0	1	1	20	P00450	P00450 [188-201]	0	1928.17	High	High	High	High	High	High	High	High	High	High	83.9	123.9	81.7	142	78.6	130.2	85.1	126.4	70.3	77.8	10	10	10	10	10	10	10	10	10	10	Unique	5.8	High	0	7.424e-06
	FALSE	High	[K].DLYSGLIGPLIVCR.[R]	1xTMT6plex [N-Term]; 1xCarbamidomethyl [C13]		1.09651e-05	0	1	1	13	P00450	P00450 [888-901]	0	1805.02	High	High	High	High	High	High	High	High	High	High	86.6	118	83.2	140.3	81.9	123.7	86.9	125.7	74.6	79.2	13	13	13	13	13	13	13	13	13	13	Unique	5.25	High	0	1.814e-05
	FALSE	High	[K].DIFTGLIGPMK.[I]	1xTMT6plex [D/K]		5.62594e-05	0	1	1	7	P00450	P00450 [548-558]	0	1649.97	High	High	High	High	High	High	High	High	High	High	83.7	105.2	59.8	108	125.1	103.9	106.3	96.5	107.6	103.8	7	7	7	7	7	7	7	7	7	7	Unique	4.63	High	0	3.424e-05
	FALSE	High	[K].MYYSAVDPTKDIFTGLIGPMK.[I]	TMT6plex [M]; 2xOxidation [M1; M20]		9.54045e-06	0	1	1	5	P00450	P00450 [538-558]	1	3066.65	High	High	High	High	High	High	High	High	High	High	105	108.9	71.1	121.3	69.2	90.9	122	92.2	102	117.5	4	4	4	4	4	4	4	4	4	4	Unique	4.7	High	7.566e-05	0.0001088
	FALSE	High	[K].MYYSAVDPTKDIFTGLIGPMK.[I]	TMT6plex [M]		4.91705e-06	0	1	1	7	P00450	P00450 [538-558]	1	3034.66	High	High	High	High	High	High	High	High	High	High	102.1	118.6	80.9	136.4	65.3	108	89.6	106.2	103.3	89.6	7	7	7	7	7	7	7	7	7	7	Unique	4.47	High	0	2.884e-05
	FALSE	High	[K].LEFALLFLVFDENESWYLDDNIK.[T]	1xTMT6plex [L/K]; 1xDeamidated [N]		4.86487e-05	0	1	1	5	P00450	P00450 [914-936]	0	3292.71	High	Not Found	High	High	High	High	Not Found	High	High	High																					No Quan Values	3.85	High	0	3.085e-05
	FALSE	High	[R].KLEFALLFLVFDENESWYLDDNIK.[T]	TMT6plex [K]		6.63919e-07	0	1	1	8	P00450	P00450 [913-936]	1	3648.98	High	High	High	High	High	High	High	High	High	High	100.8	113.4	89.2	102.6	93.3	89.9	97.8	100.1	118.8	94.1	5	5	5	5	5	5	5	5	5	5	Unique	6.21	High	0	1.383e-06
	FALSE	High	[R].KLEFALLFLVFDENESWYLDDNIK.[T]	TMT6plex [K]; 1xDeamidated [N]		6.55172e-07	0	1	1	16	P00450	P00450 [913-936]	1	3649.96	High	High	High	High	High	High	High	High	High	High	93.3	110.4	92.2	101.8	91.1	99.4	98.9	97.7	109.2	106.1	3	3	3	3	3	3	3	3	3	3	Unique	6.44	High	0	6.351e-06
	FALSE	High	[R].KERGPEEEHLGILGPVIWAEVGDTIR.[V]	1xTMT6plex [K]		0.000247352	0.000131015	1	1	6	P00450	P00450 [437-462]	2	3358.85	High	High	High	High	High	High	High	High	High	High	98.9	98.3	76.7	121.3	111	99.3	93.4	110.1	98.7	92.3	6	6	6	6	6	6	6	6	6	6	Unique	3.1	High	0.0001123	0.0004799
	FALSE	High	[R].DTANLFPQTSLTLHMWPDTEGTFNVECLTTDHYTGGMK.[Q]	1xTMT6plex [D/K]; 1xOxidation [M37]; 1xCarbamidomethyl [C27]		0.000131599	0.000131015	1	1	1	P00450	P00450 [673-710]	0	4803.28	High	High	High	High	High	High	High	High	High	High	85.3	151.3	73.3	145.1	78	121.7	96.3	85.1	94.2	69.6	1	1	1	1	1	1	1	1	1	1	Unique	4.02	High	5.007e-05	6.225e-05
	FALSE	High	[K].MYYSAVDPTKDIFTGLIGPMK.[I]	TMT6plex [M]; 1xOxidation [M]		0.000129882	0.000131015	1	1	12	P00450	P00450 [538-558]	1	3050.65	High	High	High	High	High	High	High	High	High	High	101.1	111.2	70.6	121.9	73.6	96.9	112.2	94.4	106.4	111.9	12	12	12	12	12	12	12	12	12	12	Unique	5.1	High	8.762e-05	0.0003721
	FALSE	High	[K].NMATRPYSIHAHGVQTESSTVTPTLPGETLTYVWK.[I]	1xTMT6plex [N/K]		0.000658625	0.000131015	1	1	9	P00450	P00450 [826-860]	0	4331.25	High	High	High	High	High	High	High	High	High	High	88.9	105.3	68.7	130	102.6	100.8	107.7	107.4	90	98.7	7	7	7	7	7	7	7	7	7	7	Unique	3.63	High	0.001163	0.01248
	FALSE	High	[K].NMATRPYSIHAHGVQTESSTVTPTLPGETLTYVWK.[I]	1xTMT6plex [N/K]; 2xDeamidated [N1; Q15]		0.000114636	0.000131015	1	1	4	P00450	P00450 [826-860]	0	4333.22	High	High	High	High	High	High	High	High	High	High	73	96.5	90.6	106.2	111.6	145.9	126.2	89.6	89.9	70.6	1	1	1	1	1	1	1	1	1	1	Unique	4.69	High	5.007e-05	5.648e-05
	FALSE	High	[K].DIFTGLIGPMK.[I]	1xTMT6plex [D/K]; 1xOxidation [M10]		0.000446398	0.000131015	1	1	5	P00450	P00450 [548-558]	0	1665.96	High	High	High	High	High	High	High	High	High	High	90.9	93.4	55.1	98.8	129.1	92.1	134.2	84.3	104.8	117.3	5	5	5	5	5	5	5	5	5	5	Unique	3.88	High	0.0003288	0.003528
	FALSE	High	[K].MHSMNGFMYGNQPGLTMCK.[G]	1xTMT6plex [M/K]; 3xDeamidated [N5; N11; Q12]; 1xOxidation [M]; 1xCarbamidomethyl [C18]		0.00044946	0.000131015	1	1	3	P00450	P00450 [620-638]	0	2681.19	High	High	High	High	High	High	High	High	High	High	93.7	108.3	81.4	138.1	93.5	134.5	111.4	103.1	68.5	67.5	1	1	1	1	1	1	1	1	1	1	Unique	5.37	High	8.762e-05	0.00018
	FALSE	High	[K].MHSMNGFMYGNQPGLTMCK.[G]	1xTMT6plex [M/K]; 3xOxidation [M4; M8; M]; 1xCarbamidomethyl [C18]		0.000252309	0.000131015	1	1	6	P00450	P00450 [620-638]	0	2710.23	High	High	High	High	High	High	High	High	High	High	81.9	109.6	97	127.8	81.2	112.6	92.5	111	85.3	101.1	6	6	6	6	6	6	6	6	6	6	Unique	3.16	High	0.0001351	0.0006266
	FALSE	High	[R].RDTANLFPQTSLTLHMWPDTEGTFNVECLTTDHYTGGMK.[Q]	1xTMT6plex [R/K]; 1xDeamidated [N/Q]; 1xOxidation [M38]; 1xCarbamidomethyl [C28]		0.000364179	0.000131015	1	1	2	P00450	P00450 [672-710]	1	4960.36	High	High	High	High	High	High	High	High	High	High																					No Quan Values	5.51	High	7.566e-05	0.0001275
	FALSE	High	[R].IDTINLFPATLFDAYMVAQNPGEWMLSCQNLNHLK.[A]	1xTMT6plex [I/K]; 2xOxidation [M16; M25]; 1xCarbamidomethyl [C28]		0.000252309	0.000131015	1	1	2	P00450	P00450 [311-345]	0	4555.29	High	High	High	High	High	High	High	High	High	High	88.3	108.1	63.4	119.5	97.1	91.1	117.7	99.7	85.5	129.4	2	2	2	2	2	2	2	2	2	2	Unique	4.47	High	7.566e-05	0.0001466
	FALSE	High	[R].IDTINLFPATLFDAYMVAQNPGEWMLSCQNLNHLK.[A]	1xTMT6plex [I/K]; 2xDeamidated [N5; N20]; 2xOxidation [M16; M25]; 1xCarbamidomethyl [C28]		0.00142445	0.000131015	1	1	2	P00450	P00450 [311-345]	0	4557.25	High	High	High	High	High	High	High	High	High	High	69	102.3	73.1	111.3	98.9	115	97.2	108.7	110.8	113.7	2	2	2	2	2	2	2	2	2	2	Unique	5.46	High	8.762e-05	0.0003779
	FALSE	High	[R].IDTINLFPATLFDAYMVAQNPGEWMLSCQNLNHLK.[A]	1xTMT6plex [I/K]; 1xDeamidated [Q/N]; 1xOxidation [M]; 1xCarbamidomethyl [C28]		0.000896745	0.000131015	1	1	6	P00450	P00450 [311-345]	0	4540.28	High	High	High	High	High	High	High	High	High	High	83.6	115.8	79.3	113.9	93	119.5	105.2	106.7	86.9	96.1	2	2	2	2	2	2	2	2	2	2	Unique	4.99	High	0.0001444	0.0007127
	FALSE	High	[K].MYYSAVDPTK.[D]	1xTMT6plex [M/K]		0.000154052	0.000131015	1	1	14	P00450	P00450 [538-547]	0	1632.87	High	High	High	High	High	High	High	High	High	High	97.7	123.2	72.6	129	69.8	102.5	104.8	102.2	100.5	97.6	13	13	13	13	13	13	13	13	13	13	Unique	3.95	High	8.762e-05	0.0001551
	FALSE	High	[K].MYYSAVDPTK.[D]	1xTMT6plex [M/K]; 1xOxidation [M1]		0.000644821	0.000131015	1	1	10	P00450	P00450 [538-547]	0	1648.87	High	High	High	High	High	High	High	High	High	High	100.9	113.6	63.9	121.3	71.1	91.5	122.1	90.7	109.1	115.9	6	6	6	6	6	6	6	6	6	6	Unique	3.43	High	8.762e-05	0.0002537
	FALSE	High	[R].FNKNNEGTYYSPNYNPQSR.[S]	1xTMT6plex [F/K]; 3xDeamidated [N5; N]		0.000118467	0.000131015	1	1	9	P00450	P00450 [482-500]	1	2754.3	High	High	High	High	High	High	High	High	High	High	116.5	89.4	97.8	96.8	123.3	96.3	90.3	96	93.2	100.4	2	2	2	2	2	2	2	2	2	2	Unique	6.01	High	5.007e-05	5.768e-05
	FALSE	High	[K].VYPGEQYTYMLLATEEQSPGEGDGNCVTR.[I]	1xTMT6plex [N-Term]; 3xDeamidated [Q6; Q17; N25]; 1xCarbamidomethyl [C26]		0.000187572	0.000131015	1	1	1	P00450	P00450 [149-177]	0	3496.56	High	High	High	High	High	High	High	High	High	High																					No Quan Values	3.3	High	7.566e-05	7.943e-05
	FALSE	High	[R].IDTINLFPATLFDAYMVAQNPGEWMLSCQNLNHLK.[A]	1xTMT6plex [I/K]; 2xDeamidated [Q/N]; 1xCarbamidomethyl [C28]		0.000318428	0.000131015	1	1	4	P00450	P00450 [311-345]	0	4525.26	High	High	High	High	High	High	High	High	High	High	80.2	114	87	127.7	91.2	117.5	91.7	124.9	70.8	95	1	1	1	1	1	1	1	1	1	1	Unique	4.08	High	7.566e-05	0.0001158
	FALSE	High	[K].VYPGEQYTYMLLATEEQSPGEGDGNCVTR.[I]	1xTMT6plex [N-Term]; 2xDeamidated [Q6; N25]; 1xOxidation [M10]; 1xCarbamidomethyl [C26]		0.000293923	0.000131015	1	1	7	P00450	P00450 [149-177]	0	3511.57	Not Found	Not Found	Not Found	Not Found	Not Found	Not Found	Not Found	Not Found	High	Not Found																					No Quan Values	5.26	High	7.566e-05	0.0001092
	FALSE	High	[R].EYTDASFTNRK.[E]	1xTMT6plex [E/K]; 1xDeamidated [N9]		0.000297866	0.000131015	1	1	7	P00450	P00450 [427-437]	1	1790.93	High	High	High	High	High	High	High	High	High	High	95.1	106.9	76.4	121.1	112.3	101.5	95.7	106.8	92	92.2	6	6	6	6	6	6	6	6	6	6	Unique	3.61	High	0.0003083	0.003103
	FALSE	High	[K].VNKDDEEFIESNK.[M]	TMT6plex [V]; 1xDeamidated [N]		0.000221098	0.000131015	1	1	5	P00450	P00450 [945-957]	1	2255.2	High	High	High	High	High	High	High	High	High	High	155.1	89.1	88.6	79.9	111.7	83.4	103.9	92.4	93.6	102.2	2	2	2	2	2	2	2	2	2	2	Unique	3.81	High	8.762e-05	0.0002088
	FALSE	High	[R].ADDKVYPGEQYTYMLLATEEQSPGEGDGNCVTR.[I]	1xTMT6plex [A/K]; 3xDeamidated [Q10; Q21; N29]; 1xCarbamidomethyl [C30]		0.000169983	0.000131015	1	1	2	P00450	P00450 [145-177]	1	4154.91	Not Found	Not Found	Not Found	Not Found	Not Found	Not Found	Not Found	Not Found	Not Found	Not Found																					No Quan Values	4.62	High	8.762e-05	0.0001809
	FALSE	High	[K].VDKDNEDFQESNR.[M]	1xTMT6plex [V/K]		0.000682357	0.000131015	1	1	2	P00450	P00450 [246-258]	1	2054.02	High	High	High	High	High	High	High	High	High	High	98.4	103.7	65.8	115.7	109.2	106.7	113.9	94.1	93	99.4	1	1	1	1	1	1	1	1	1	1	Unique	3.56	High	8.762e-05	0.0002047
	FALSE	High	[K].DVDKEFYLFPTVFDENESLLLEDNIR.[M]	1xTMT6plex [D/K]; 2xDeamidated [N16; N24]		0.000167767	0.000131015	1	1	3	P00450	P00450 [573-598]	1	3620.83	High	High	High	High	High	High	High	High	High	High	97.7	127.8	71.3	107.6	99.2	91.2	112	94.3	121.1	77.9	1	1	1	1	1	1	1	1	1	1	Unique	5.33	High	8.762e-05	0.0003527
	FALSE	High	[R].EYTDASFTNR.[K]	1xTMT6plex [N-Term]		0.000177974	0.000131015	1	1	14	P00450	P00450 [427-436]	0	1432.69	High	High	High	High	High	High	High	High	High	High	97	102.7	68.8	111.2	114.8	96.5	100.5	96.4	107.8	104.2	10	10	10	10	10	10	10	10	10	10	Unique	3.95	High	8.762e-05	0.0002031
	FALSE	High	[R].VKWYLFGMGNEVDVHAAFFHGQALTNK.[N]	TMT6plex [V]; 1xDeamidated [Q/N]; 1xOxidation [M8]		0.000530194	0.000131015	1	1	2	P00450	P00450 [281-307]	1	3783.99	High	High	High	High	High	High	High	High	High	High	87.5	99.3	101.3	96.8	120.1	67.4	140.5	100	88.6	98.4	1	1	1	1	1	1	1	1	1	1	Unique	3.84	High	8.762e-05	0.0001685
	FALSE	High	[K].TYCSEPEKVDKDNEDFQESNR.[M]	TMT6plex [T]; 1xDeamidated [N/Q]; 1xCarbamidomethyl [C3]		0.000275014	0.000131015	1	1	6	P00450	P00450 [238-258]	2	3278.57	High	High	High	High	High	High	High	High	High	High	79.3	109.5	80.8	109.4	75.7	153.6	84.2	108.5	91.8	107.2	3	3	3	3	3	3	3	3	3	3	Unique	4.21	High	7.566e-05	0.0001042
	FALSE	High	[K].EFYLFPTVFDENESLLLEDNIR.[M]	1xTMT6plex [N-Term]		0.00159851	0.000131015	1	1	1	P00450	P00450 [577-598]	0	2932.48	High	High	High	High	High	High	High	High	High	High	58.4	88	58.2	111.5	223.4	111.3	96.1	77.3	77.5	98.3	1	1	1	1	1	1	1	1	1	1	Unique	3.93	High	8.762e-05	0.0004184
	FALSE	High	[K].KDSLDKEK.[E]	TMT6plex [K]		0.000568359	0.000131015	1	1	5	P00450	P00450 [202-209]	2	1879.17	High	High	High	High	High	High	High	High	High	High	97.8	85.7	72.9	119.1	103.2	119.1	101.4	117.2	86.4	97.3	5	5	5	5	5	5	5	5	5	5	Unique	2.88	High	8.762e-05	0.000178
	FALSE	High	[K].TYSDHPEKVNK.[D]	TMT6plex [T]		0.000877364	0.000131015	1	1	1	P00450	P00450 [937-947]	1	2005.13	High	High	High	High	High	High	High	High	High	High	86.9	109.2	76.8	92	121.3	99.5	101.1	99.4	118.5	95.2	1	1	1	1	1	1	1	1	1	1	Unique	3.23	High	8.762e-05	0.000251
	FALSE	High	[K].LISVDTEHSNIYLQNGPDR.[I]	1xTMT6plex [N-Term]; 3xDeamidated [N10; Q14; N15]		0.00048468	0.000131015	1	1	9	P00450	P00450 [44-62]	0	2403.19	High	High	High	High	High	High	High	High	High	High																					No Quan Values	3.98	High	8.762e-05	0.0002382
	FALSE	High	[K].NNEGTYYSPNYNPQSR.[S]	1xTMT6plex [N-Term]; 2xDeamidated [N2; N10]		0.000403054	0.000131015	1	1	3	P00450	P00450 [485-500]	0	2134.95	High	High	High	High	High	High	High	High	High	High																					No Quan Values	5.3	High	0.0002306	0.002126
	FALSE	High	[K].WYLFGMGNEVDVHAAFFHGQALTNK.[N]	1xTMT6plex [W/K]; 2xDeamidated [N8; N24]; 1xOxidation [M6]		0.00210293	0.000244658	1	1	2	P00450	P00450 [283-307]	0	3328.65	High	High	High	High	High	High	High	High	High	High																					No Quan Values	4.54	High	0.0003862	0.00434
	FALSE	High	[K].KGSLHANGR.[Q]	1xTMT6plex [K]; 1xDeamidated [N7]		0.00197385	0.000244658	1	1	21	P00450	P00450 [562-570]	1	1398.82	High	High	High	High	High	High	High	High	High	High	81.8	102.2	71.8	109.2	110.9	113.2	102.6	99	104.4	104.8	15	15	15	15	15	15	15	15	15	15	Unique	2.47	High	0.0001444	0.0009113
	FALSE	High	[R].QYTDSTFRVPVER.[K]	1xTMT6plex [N-Term]		0.00274253	0.000328449	1	1	2	P00450	P00450 [786-798]	1	1826.96	High	High	High	High	High	High	High	High	High	High	98.7	100.1	96.9	145.5	96.1	81.1	99.8	96	93.1	92.7	2	2	2	2	2	2	2	2	2	2	Unique	3.2	High	0.0001444	0.0006896
	FALSE	High	[K].DSLDKEKEK.[H]	TMT6plex [D]		0.00395072	0.000328449	1	1	4	P00450	P00450 [203-211]	2	2008.21	High	High	High	High	High	High	High	High	High	High	84.7	134	64.6	104.2	128.7	72.7	101.7	95.7	114	99.8	3	3	3	3	3	3	3	3	3	3	Unique	2.67	High	0.0001444	0.0009896
	FALSE	High	[K].QKYTVNQCR.[R]	1xTMT6plex [Q/K]; 1xCarbamidomethyl [C8]		0.00295208	0.000328449	1	1	4	P00450	P00450 [711-719]	1	1654.91	High	High	High	High	High	High	High	High	High	High	68.3	323.6	60.9	123.1	59.7	83.2	69.6	93.2	66.1	52.2	2	2	2	2	2	2	2	2	2	2	Unique	3.25	High	0.0003862	0.004358
	FALSE	High	[K].TYSDHPEK.[V]	1xTMT6plex [T/K]		0.0061781	0.000328449	1	1	6	P00450	P00450 [937-944]	0	1434.76	High	High	High	High	High	High	High	High	High	High	93.6	112.8	63	112.8	107.7	97.3	108.6	100	105.9	98.3	5	5	5	5	5	5	5	5	5	5	Unique	3.08	High	0.0002491	0.00254
	FALSE	High	[K].VYPGEQYTYMLLATEEQSPGEGDGNCVTR.[I]	1xTMT6plex [N-Term]; 3xDeamidated [Q6; Q17; N25]; 1xOxidation [M10]; 1xCarbamidomethyl [C26]		0.00422766	0.000328449	1	1	2	P00450	P00450 [149-177]	0	3512.56	Not Found	Not Found	Not Found	Not Found	Not Found	Not Found	Not Found	Not Found	Not Found	Not Found																					No Quan Values	5.15	High	0.0001444	0.001063
	FALSE	High	[K].MHSMNGFMYGNQPGLTMCK.[G]	1xTMT6plex [M/K]; 2xOxidation [M]; 1xCarbamidomethyl [C18]		0.00320573	0.000328449	1	1	16	P00450	P00450 [620-638]	0	2694.24	High	High	High	High	High	High	High	High	High	High	80.6	118	83.5	136.6	83.5	123.7	80.9	131.6	75.7	85.7	10	10	10	10	10	10	10	10	10	10	Unique	3.42	High	0.002639	0.02825
	FALSE	High	[R].TYYIAAVEVEWDYSPQR.[E]	1xTMT6plex [N-Term]; 1xDeamidated [Q16]		0.00339746	0.000328449	1	1	4	P00450	P00450 [733-749]	0	2320.13	High	High	High	High	High	High	High	High	High	High																					No Quan Values	4.37	High	0.001163	0.01181
	FALSE	High	[K].GEFYIGSK.[Y]	1xTMT6plex [G/K]		0.00532934	0.000328449	1	1	7	P00450	P00450 [771-778]	0	1358.77	High	High	High	High	High	High	High	High	High	High	99.9	107	60.1	116.1	99.3	102.4	104.7	96.5	96.7	117.5	5	5	5	5	5	5	5	5	5	5	Unique	3.6	High	0.0001444	0.001352
	FALSE	High	[K].LEFALLFLVFDENESWYLDDNIK.[T]	1xTMT6plex [L/K]		0.00769433	0.000633802	1	1	1	P00450	P00450 [914-936]	0	3291.72	Not Found	Not Found	Not Found	Not Found	Not Found	High	Not Found	High	Not Found	Not Found																					No Quan Values	3.57	High	0.0002094	0.001991
	FALSE	High	[K].GDSVVWYLFSAGNEADVHGIYFSGNTYLWR.[G]	1xTMT6plex [N-Term]		0.010776	0.000815525	1	1	3	P00450	P00450 [639-668]	0	3652.77	High	High	High	High	High	High	High	High	High	High	81.2	146.7	65.9	105.9	102.3	116.8	66.5	123.3	81.9	109.7	1	1	1	1	1	1	1	1	1	1	Unique	4.17	High	0.000269	0.00291
	FALSE	High	[K].KGSLHANGR.[Q]	1xTMT6plex [K]		0.0112662	0.000914322	1	1	1	P00450	P00450 [562-570]	1	1397.84	High	High	Not Found	High	High	High	High	High	High	High																					No Quan Values	2.74	High	0.00029	0.003068
	FALSE	High	[K].GSLHANGR.[Q]	1xTMT6plex [N-Term]; 1xDeamidated [N6]		0.0137037	0.00119133	1	1	5	P00450	P00450 [563-570]	0	1041.56	High	High	High	High	High	High	High	High	High	High	86.9	123	58.7	106.7	119.5	88.4	99.2	90.4	120.5	106.6	5	5	5	5	5	5	5	5	5	5	Unique	2.7	High	0.001163	0.01262
	FALSE	High	[K].LEFALLFLVFDENESWYLDDNIK.[T]	1xTMT6plex [L/K]; 2xDeamidated [N13; N21]		0.0143273	0.0012605	1	1	1	P00450	P00450 [914-936]	0	3293.69	High	Not Found	Not Found	High	High	Not Found	High	Not Found	Not Found	Not Found																					No Quan Values	4.02	High	0.0003862	0.004032
	FALSE	High	[K].YTVNQCR.[R]	1xTMT6plex [N-Term]; 1xDeamidated [N4]; 1xCarbamidomethyl [C6]		0.0263585	0.00230875	1	1	11	P00450	P00450 [713-719]	0	1170.58	High	High	High	High	High	High	High	High	High	High	89.1	104.3	74.4	126.6	104.6	104.9	96.8	100.1	97.9	101.2	7	7	7	7	7	7	7	7	7	7	Unique	2.83	High	0.001138	0.01094
	FALSE	High	[K].YTVNQCR.[R]	1xTMT6plex [N-Term]; 1xCarbamidomethyl [C6]		0.0324817	0.00335596	1	1	20	P00450	P00450 [713-719]	0	1169.59	High	High	High	High	High	High	High	High	High	High	89	104.9	80.8	118.5	93.7	104.8	101.8	102.6	91.2	112.8	11	11	11	11	11	11	11	11	11	11	Unique	2.91	High	0.00423	0.05144
	FALSE	High	[R].IDTINLFPATLFDAYMVAQNPGEWMLSCQNLNHLK.[A]	1xTMT6plex [I/K]; 2xDeamidated [Q/N]; 1xOxidation [M]; 1xCarbamidomethyl [C28]		0.0345109	0.00340911	1	1	4	P00450	P00450 [311-345]	0	4541.26	High	High	High	High	High	High	High	High	High	High																					No Quan Values	4.03	High	0.001163	0.01204
	FALSE	High	[K].TYCSEPEK.[V]	1xTMT6plex [T/K]; 1xCarbamidomethyl [C3]		0.0363467	0.00345698	1	1	2	P00450	P00450 [238-245]	0	1471.75	High	High	High	High	High	High	High	High	High	High	102.9	89.4	66.9	115.7	103.8	125.3	97.9	116.4	87.5	94.3	1	1	1	1	1	1	1	1	1	1	Unique	2.75	High	0.002653	0.02879
	FALSE	High	[K].VYVHLK.[N]	1xTMT6plex [V/K]		0.0386072	0.00345698	1	1	17	P00450	P00450 [105-110]	0	1216.78	High	High	High	High	High	High	High	High	High	High	94	94	66.6	116.6	108.9	110.5	103.6	100.8	97.7	107.3	13	13	13	13	13	13	13	13	13	13	Unique	2.88	High	0.005545	0.07841
	FALSE	High	[K].MHSMNGFMYGNQPGLTMCK.[G]	1xTMT6plex [M/K]; 1xOxidation [M]; 1xCarbamidomethyl [C18]		0.0478364	0.00440433	1	1	5	P00450	P00450 [620-638]	0	2678.24	High	High	High	High	High	High	High	High	High	High	77.3	123.5	82	157.6	77.1	135.4	75.3	135.3	65.8	70.8	4	4	4	4	4	4	4	4	4	4	Unique	2.86	High	0.004574	0.05695
	FALSE	High	[R].MYSVNGYTFGSLPGLSMCAEDR.[V]	1xTMT6plex [N-Term]; 1xOxidation [M]; 1xCarbamidomethyl [C18]		0.0654898	0.00616722	1	1	4	P00450	P00450 [259-280]	0	2700.23	High	High	High	High	High	High	High	High	High	High	87.2	117.1	68.9	141	94.9	110.8	91.4	105	87.3	96.3	3	3	3	3	3	3	3	3	3	3	Unique	2.76	High	0.002162	0.02291
	FALSE	High	[K].MHAINGR.[M]	1xTMT6plex [N-Term]; 1xDeamidated [N5]		0.0700591	0.00676673	1	1	5	P00450	P00450 [958-964]	0	1028.55	High	High	High	High	High	High	High	High	High	High	95.6	98.1	72.4	118.7	105.6	100.8	94.4	94.6	95.7	124	5	5	5	5	5	5	5	5	5	5	Unique	2.99	High	0.004175	0.04959
	FALSE	High	[K].MHAINGR.[M]	1xTMT6plex [N-Term]		0.0781473	0.00749802	1	1	2	P00450	P00450 [958-964]	0	1027.57	High	High	High	High	High	High	High	High	Not Found	High																					No Quan Values	2.23	High	0.002718	0.02967
	FALSE	High	[R].IGGSYKK.[L]	TMT6plex [I]		0.0971113	0.00899036	1	1	3	P00450	P00450 [416-422]	1	1439.92	High	High	High	High	High	High	High	High	High	High	91.6	102.4	75.3	114.7	111.1	96.4	102	108.9	99.8	97.8	3	3	3	3	3	3	3	3	3	3	Unique	2.69	High	0.003328	0.03666
High	P0C0L5	Complement C4-B OS=Homo sapiens OX=9606 GN=C4B PE=1 SV=2	0	1225.82	66.5711	108	1406	4	1744	192.6	7.27	79.2	104.5	68.2	125.2	163.7	88.7	92.4	85.4	96.5	96.3	1566.2	2068.2	1349.1	2477.6	3238.4	1755.9	1828.3	1690	1909.4	1904.9	1361	1826.6	1296.5	2477.6	3130.9	1586.6	1561.8	1527.4	1720.5	1642.9	5	5	5	5	5	5	5	5
	Checked	Confidence	Annotated Sequence	Modifications	Modifications in Master Proteins	Qvality PEP	Qvality q-value	# Protein Groups	# Proteins	# PSMs	Master Protein Accessions	Positions in Master Proteins	# Missed Cleavages	Theo. MH+ [Da]	Found in Sample: [S1] F1: 126, Sample, PPV203	Found in Sample: [S2] F1: 127N, Sample, PPV210	Found in Sample: [S3] F1: 127C, Sample, PPV298	Found in Sample: [S4] F1: 128N, Sample, PPV322	Found in Sample: [S5] F1: 128C, Sample, PPV415	Found in Sample: [S6] F1: 129N, Sample, Pool 1	Found in Sample: [S7] F1: 129C, Sample, Pool 2	Found in Sample: [S8] F1: 130N, Sample, Pool 3	Found in Sample: [S9] F1: 130C, Sample, Pool 4	Found in Sample: [S10] F1: 131, Sample, Pool 5	Abundances (Scaled): F1: 126, Sample, PPV203	Abundances (Scaled): F1: 127N, Sample, PPV210	Abundances (Scaled): F1: 127C, Sample, PPV298	Abundances (Scaled): F1: 128N, Sample, PPV322	Abundances (Scaled): F1: 128C, Sample, PPV415	Abundances (Scaled): F1: 129N, Sample, Pool 1	Abundances (Scaled): F1: 129C, Sample, Pool 2	Abundances (Scaled): F1: 130N, Sample, Pool 3	Abundances (Scaled): F1: 130C, Sample, Pool 4	Abundances (Scaled): F1: 131, Sample, Pool 5	Abundances Count: F1: 126, Sample, PPV203	Abundances Count: F1: 127N, Sample, PPV210	Abundances Count: F1: 127C, Sample, PPV298	Abundances Count: F1: 128N, Sample, PPV322	Abundances Count: F1: 128C, Sample, PPV415	Abundances Count: F1: 129N, Sample, Pool 1	Abundances Count: F1: 129C, Sample, Pool 2	Abundances Count: F1: 130N, Sample, Pool 3	Abundances Count: F1: 130C, Sample, Pool 4	Abundances Count: F1: 131, Sample, Pool 5	Quan Info	XCorr Sequest HT	Confidence Sequest HT	Percolator q-Value Sequest HT	Percolator PEP Sequest HT
	FALSE	High	[K].TEQWSTLPPETK.[D]	1xTMT6plex [T/K]		7.7685e-06	0	2	2	12	P0C0L4; P0C0L5	P0C0L4 [1031-1042]; P0C0L5 [1031-1042]	0	1875.03	High	High	High	High	High	High	High	High	High	High	100.5	39.5	77.4	154.1	164	91.6	102.2	89.6	76.6	104.5	12	12	12	12	12	12	12	12	12	12	Not Unique	5.31	High	0	1.36e-05
	FALSE	High	[R].RGHLFLQTDQPIYNPGQR.[V]	1xTMT6plex [N-Term]		4.4012e-07	0	2	2	9	P0C0L4; P0C0L5	P0C0L4 [138-155]; P0C0L5 [138-155]	1	2369.27	High	High	High	High	High	High	High	High	High	High	76.4	84.4	87.9	104.1	178.4	91.4	91.6	86	102.8	96.9	9	9	9	9	9	9	9	9	9	9	Not Unique	5.51	High	0	1.027e-06
	FALSE	High	[R].YIYGKPVQGVAYVR.[F]	1xTMT6plex [Y/K]		1.12597e-05	0	2	2	15	P0C0L4; P0C0L5	P0C0L4 [270-283]; P0C0L5 [270-283]	0	2071.21	High	High	High	High	High	High	High	High	High	High	81.8	68.1	86	151.9	139.1	97.2	94.6	93.7	93	94.5	13	13	13	13	13	13	13	13	13	13	Not Unique	4.5	High	0	1.078e-05
	FALSE	High	[R].GHLFLQTDQPIYNPGQR.[V]	1xTMT6plex [N-Term]		1.55136e-06	0	2	2	9	P0C0L4; P0C0L5	P0C0L4 [139-155]; P0C0L5 [139-155]	0	2213.17	High	High	High	High	High	High	High	High	High	High	92.7	82.9	97.4	97.6	161.8	90.8	92.5	90.5	97.5	96.3	5	5	5	5	5	5	5	5	5	5	Not Unique	5.82	High	7.566e-05	6.92e-05
	FALSE	High	[K].KEVYMPSSIFQDDFVIPDISEPGTWK.[I]	TMT6plex [K]		2.97094e-06	0	2	2	7	P0C0L4; P0C0L5	P0C0L4 [189-214]; P0C0L5 [189-214]	1	3715.95	High	High	High	High	High	High	High	High	High	High	112.8	24.1	94.5	159	136.3	97.3	106.9	90.5	81.5	97.1	7	7	7	7	7	7	7	7	7	7	Not Unique	5.61	High	0	4.118e-06
	FALSE	High	[K].KEVYMPSSIFQDDFVIPDISEPGTWK.[I]	TMT6plex [K]; 1xOxidation [M5]		1.7787e-05	0	2	2	7	P0C0L4; P0C0L5	P0C0L4 [189-214]; P0C0L5 [189-214]	1	3731.95	High	High	High	High	High	High	High	High	High	High	117.5	27.6	84.6	150.4	138.9	84.5	110.5	96.6	85.2	104.1	7	7	7	7	7	7	7	7	7	7	Not Unique	4.96	High	0	1.503e-05
	FALSE	High	[K].LQETSNWLLSQQQADGSFQDLSPVIHR.[S]	1xTMT6plex [N-Term]		3.63741e-08	0	1	1	6	P0C0L5	P0C0L5 [1100-1126]	0	3326.7	High	High	High	High	High	High	High	High	High	High	55.3	140.5	72.3	133.2	90.1	103.6	102.7	92	108.1	102.1	4	4	4	4	4	4	4	4	4	4	Unique	8.81	High	0	1.682e-07
	FALSE	High	[R].GLEEELQFSLGSK.[I]	1xTMT6plex [G/K]		1.5208e-06	0	2	2	35	P0C0L4; P0C0L5	P0C0L4 [1353-1365]; P0C0L5 [1353-1365]	0	1895.05	High	High	High	High	High	High	High	High	High	High	85	72.8	82.2	148.6	141.9	94.5	93.2	89.6	97	95.2	25	25	25	25	25	25	25	25	25	25	Not Unique	5.77	High	0	2.525e-06
	FALSE	High	[R].ECVGFEAVQEVPVGLVQPASATLYDYYNPER.[R]	1xTMT6plex [N-Term]; 1xDeamidated [N/Q]; 1xCarbamidomethyl [C2]		1.01942e-05	0	2	2	14	P0C0L4; P0C0L5	P0C0L4 [1534-1564]; P0C0L5 [1534-1564]	0	3730.81	High	High	High	High	High	High	High	High	High	High																					No Quan Values	6.68	High	0	1.002e-05
	FALSE	High	[R].ECVGFEAVQEVPVGLVQPASATLYDYYNPER.[R]	1xTMT6plex [N-Term]; 1xCarbamidomethyl [C2]		4.52713e-08	0	2	2	12	P0C0L4; P0C0L5	P0C0L4 [1534-1564]; P0C0L5 [1534-1564]	0	3729.83	High	High	High	High	High	High	High	High	High	High	75.1	83.8	92.1	164.6	129.1	110.8	91.7	99.7	73.8	79.3	5	5	5	5	5	5	5	5	5	5	Not Unique	6.51	High	0	9.26e-06
	FALSE	High	[K].DDPDAPLQPVTPLQLFEGR.[R]	1xTMT6plex [N-Term]		8.08713e-05	0	2	2	4	P0C0L4; P0C0L5	P0C0L4 [1429-1447]; P0C0L5 [1429-1447]	0	2337.23	High	High	High	High	High	High	High	High	High	High	73.9	74.8	58.6	116.2	161.2	97.3	99.9	99	114.2	104.9	4	4	4	4	4	4	4	4	4	4	Not Unique	4.46	High	0	4.427e-05
	FALSE	High	[R].ALEILQEEDLIDEDDIPVR.[S]	1xTMT6plex [N-Term]		1.5411e-06	0	2	2	4	P0C0L4; P0C0L5	P0C0L4 [757-775]; P0C0L5 [757-775]	0	2454.28	High	High	High	High	High	High	High	High	High	High																					No Quan Values	6.57	High	0	2.55e-06
	FALSE	High	[K].AEFQDALEKLNMGITDLQGLR.[L]	1xTMT6plex [A/K]		9.60389e-06	0	2	2	2	P0C0L4; P0C0L5	P0C0L4 [317-337]; P0C0L5 [317-337]	1	2820.53	High	High	High	High	High	High	High	High	High	High	49.2	78.9	64.4	132.6	270.2	97.8	51.2	103.4	94.5	57.9	2	2	2	2	2	2	2	2	2	2	Not Unique	5.42	High	0	9.597e-06
	FALSE	High	[R].EPFLSCCQFAESLR.[K]	1xTMT6plex [N-Term]; 2xCarbamidomethyl [C6; C7]		5.80331e-06	0	2	2	10	P0C0L4; P0C0L5	P0C0L4 [730-743]; P0C0L5 [730-743]	0	1972.95	High	High	High	High	High	High	High	High	High	High	79.8	91.2	78.1	148.3	134	103.9	96	92.6	81.6	94.6	7	7	7	7	7	7	7	7	7	7	Not Unique	5.68	High	0	9.529e-06
	FALSE	High	[R].EPFLSCCQFAESLRK.[K]	1xTMT6plex [E/K]; 2xCarbamidomethyl [C6; C7]		4.72532e-06	0	2	2	5	P0C0L4; P0C0L5	P0C0L4 [730-744]; P0C0L5 [730-744]	1	2330.2	High	High	High	High	High	High	High	High	High	High	85.8	51.8	114.2	156.4	131.1	100.6	89.7	108.6	72.8	89	4	4	4	4	4	4	4	4	4	4	Not Unique	5.35	High	0	5.742e-06
	FALSE	High	[K].KYVLPNFEVK.[I]	TMT6plex [K]		2.84676e-05	0	2	2	10	P0C0L4; P0C0L5	P0C0L4 [235-244]; P0C0L5 [235-244]	1	1924.19	High	High	High	High	High	High	High	High	High	High	87.1	62.2	89.8	151	139.5	95.1	93.8	91.4	95.7	94.4	10	10	10	10	10	10	10	10	10	10	Not Unique	4	High	0	2.98e-05
	FALSE	High	[K].KYVLPNFEVK.[I]	TMT6plex [K]; 1xDeamidated [N6]		5.16298e-05	0	2	2	3	P0C0L4; P0C0L5	P0C0L4 [235-244]; P0C0L5 [235-244]	1	1925.17	High	High	High	High	High	High	High	High	High	High	88.6	60.1	94.5	159.7	140.5	89.7	97.5	91.3	88.3	89.7	3	3	3	3	3	3	3	3	3	3	Not Unique	3.71	High	0	4.395e-05
	FALSE	High	[R].VQQPDCREPFLSCCQFAESLRK.[K]	1xTMT6plex [V/K]; 3xCarbamidomethyl [C6; C13; C14]		5.1972e-05	0	2	2	8	P0C0L4; P0C0L5	P0C0L4 [723-744]; P0C0L5 [723-744]	2	3213.6	High	High	High	High	High	High	High	High	High	High	96.1	44.7	103.7	184.3	128.8	108.1	81.1	98.4	72.4	82.3	4	4	4	4	4	4	4	4	4	4	Not Unique	5.44	High	8.762e-05	0.0002351
	FALSE	High	[R].VQQPDCREPFLSCCQFAESLRK.[K]	1xTMT6plex [V/K]; 1xDeamidated [Q15]; 3xCarbamidomethyl [C6; C13; C14]		3.33694e-05	0	2	2	1	P0C0L4; P0C0L5	P0C0L4 [723-744]; P0C0L5 [723-744]	2	3214.58	High	High	High	High	High	High	High	High	High	High	102.9	52.9	91.5	167	107.6	95.7	81.9	124.3	80.2	96	1	1	1	1	1	1	1	1	1	1	Not Unique	4.78	High	0	2.356e-05
	FALSE	High	[K].ITPGKPYILTVPGHLDEMQLDIQAR.[Y]	1xTMT6plex [I/K]; 1xOxidation [M18]		3.33137e-07	0	2	2	4	P0C0L4; P0C0L5	P0C0L4 [245-269]; P0C0L5 [245-269]	0	3279.82	High	High	High	High	High	High	High	High	High	High	85.4	67.2	87.2	146	142	82.6	113.2	83.1	97.4	95.8	3	3	3	3	3	3	3	3	3	3	Not Unique	6.31	High	0	8.415e-07
	FALSE	High	[K].ITPGKPYILTVPGHLDEMQLDIQAR.[Y]	1xTMT6plex [I/K]; 1xDeamidated [Q19]; 1xOxidation [M18]		3.43745e-06	0	2	2	1	P0C0L4; P0C0L5	P0C0L4 [245-269]; P0C0L5 [245-269]	0	3280.8	High	High	High	High	High	High	High	High	High	High	85.3	69.7	90.8	141.7	137.8	91.5	103	90.2	95	95.1	1	1	1	1	1	1	1	1	1	1	Not Unique	6.38	High	0	4.571e-06
	FALSE	High	[K].ITPGKPYILTVPGHLDEMQLDIQAR.[Y]	1xTMT6plex [I/K]; 1xDeamidated [Q19]		3.93866e-08	0	2	2	1	P0C0L4; P0C0L5	P0C0L4 [245-269]; P0C0L5 [245-269]	0	3264.81	High	High	High	High	High	High	High	High	High	High	90.6	77.7	127.3	116.1	93.8	102.2	107.8	95.5	90.5	98.4	1	1	1	1	1	1	1	1	1	1	Not Unique	6.55	High	0	1.784e-07
	FALSE	High	[K].ITPGKPYILTVPGHLDEMQLDIQAR.[Y]	1xTMT6plex [I/K]		1.94699e-07	0	2	2	5	P0C0L4; P0C0L5	P0C0L4 [245-269]; P0C0L5 [245-269]	0	3263.82	High	High	High	High	High	High	High	High	High	High	83.8	69	90.3	157.1	135.9	96.9	93.5	92.1	90.7	90.8	5	5	5	5	5	5	5	5	5	5	Not Unique	6.56	High	0	2.206e-06
	FALSE	High	[R].YVSHFETEGPHVLLYFDSVPTSR.[E]	1xTMT6plex [N-Term]		1.55136e-06	0	2	2	10	P0C0L4; P0C0L5	P0C0L4 [1511-1533]; P0C0L5 [1511-1533]	0	2909.47	High	High	High	High	High	High	High	High	High	High	87	78.4	88.2	140.7	126.6	90.4	103.9	92	94.9	97.9	9	9	9	9	9	9	9	9	9	9	Not Unique	4.31	High	0	2.102e-05
	FALSE	High	[K].LNMGITDLQGLR.[L]	1xTMT6plex [N-Term]		3.9772e-06	0	2	2	11	P0C0L4; P0C0L5	P0C0L4 [326-337]; P0C0L5 [326-337]	0	1559.88	High	High	High	High	High	High	High	High	High	High	82.9	74.3	86.9	152.4	141.8	90.6	91.7	88	97.5	93.9	9	9	9	9	9	9	9	9	9	9	Not Unique	5.55	High	0	5.597e-06
	FALSE	High	[K].LNMGITDLQGLR.[L]	1xTMT6plex [N-Term]; 1xDeamidated [N2]		4.27806e-06	0	2	2	7	P0C0L4; P0C0L5	P0C0L4 [326-337]; P0C0L5 [326-337]	0	1560.86	High	High	High	High	High	High	High	High	High	High	117.1	60	98.8	183.1	102.6	73.3	105.4	93.6	72.9	93	7	7	7	7	7	7	7	7	7	7	Not Unique	5.43	High	0	5.346e-06
	FALSE	High	[K].LNMGITDLQGLR.[L]	1xTMT6plex [N-Term]; 1xOxidation [M3]		5.68905e-06	0	2	2	7	P0C0L4; P0C0L5	P0C0L4 [326-337]; P0C0L5 [326-337]	0	1575.87	High	High	High	High	High	High	High	High	High	High	87.8	67.4	100.8	146	134.4	91	94.5	88	96.4	93.6	5	5	5	5	5	5	5	5	5	5	Not Unique	4.21	High	0	1.94e-05
	FALSE	High	[K].AEMADQAAAWLTR.[Q]	1xTMT6plex [N-Term]; 1xOxidation [M3]		1.01942e-05	0	1	1	10	P0C0L5	P0C0L5 [1279-1291]	0	1678.84	High	High	High	High	High	High	High	High	High	High	103.1	88.7	53.8	143.8	153.6	79.7	94.1	80.5	100.8	101.9	8	8	8	8	8	8	8	8	8	8	Unique	5.18	High	0	1.004e-05
	FALSE	High	[K].AEMADQAAAWLTR.[Q]	1xTMT6plex [N-Term]		1.01268e-05	0	1	1	10	P0C0L5	P0C0L5 [1279-1291]	0	1662.85	High	High	High	High	High	High	High	High	High	High	98.1	87.7	52.6	158.8	153.3	96.2	82.1	80.9	98.9	91.5	9	9	9	9	9	9	9	9	9	9	Unique	4.88	High	0	1.396e-05
	FALSE	High	[R].YLDKTEQWSTLPPETK.[D]	TMT6plex [Y]		1.75963e-06	0	2	2	30	P0C0L4; P0C0L5	P0C0L4 [1027-1042]; P0C0L5 [1027-1042]	1	2623.46	High	High	High	High	High	High	High	High	High	High	73.2	80.2	95.4	150.3	141.7	91.2	91.5	91.7	100.6	84.3	30	30	30	30	30	30	30	30	30	30	Not Unique	6.23	High	0	6.522e-06
	FALSE	High	[R].YLDKTEQWSTLPPETK.[D]	TMT6plex [Y]; 1xDeamidated [Q7]		7.4229e-05	0	2	2	2	P0C0L4; P0C0L5	P0C0L4 [1027-1042]; P0C0L5 [1027-1042]	1	2624.44	High	High	High	High	High	High	High	High	High	High	79.7	78.8	99	158.8	126.1	85.6	85.8	94.6	105.3	86.3	1	1	1	1	1	1	1	1	1	1	Not Unique	4.96	High	0	4.173e-05
	FALSE	High	[R].GSFEFPVGDAVSK.[V]	1xTMT6plex [G/K]		4.55371e-05	0	2	2	10	P0C0L4; P0C0L5	P0C0L4 [917-929]; P0C0L5 [917-929]	0	1797.98	High	High	High	High	High	High	High	High	High	High	82.2	69.3	87	149.9	147.3	90	96.5	93.9	93.1	90.7	10	10	10	10	10	10	10	10	10	10	Not Unique	5.07	High	7.566e-05	6.806e-05
	FALSE	High	[R].VDVQAGACEGKLELSVDGAK.[Q]	TMT6plex [V]; 1xCarbamidomethyl [C8]		7.27028e-06	0	2	2	13	P0C0L4; P0C0L5	P0C0L4 [560-579]; P0C0L5 [560-579]	1	2733.51	High	High	High	High	High	High	High	High	High	High	53.4	120.1	102.7	167	99.6	115.4	71.5	120.2	82	68	11	11	11	11	11	11	11	11	11	11	Not Unique	4.91	High	0	7.853e-06
	FALSE	High	[R].VQQPDCREPFLSCCQFAESLR.[K]	1xTMT6plex [N-Term]; 3xCarbamidomethyl [C6; C13; C14]		7.56524e-06	0	2	2	10	P0C0L4; P0C0L5	P0C0L4 [723-743]; P0C0L5 [723-743]	1	2856.34	High	High	High	High	High	High	High	High	High	High	83.6	104.9	86.1	141.8	116.1	100.5	86.6	103.4	88.9	88.1	9	9	9	9	9	9	9	9	9	9	Not Unique	5.13	High	0	2.712e-05
	FALSE	High	[R].LLATLCSAEVCQCAEGK.[C]	1xTMT6plex [L/K]; 3xCarbamidomethyl [C6; C11; C13]		3.75369e-07	0	2	2	9	P0C0L4; P0C0L5	P0C0L4 [1578-1594]; P0C0L5 [1578-1594]	0	2368.21	High	High	High	High	High	High	High	High	High	High	98.7	90.5	101.8	217.7	25.6	126.2	98.2	133	20.4	87.7	9	9	9	9	9	9	9	9	8	9	Not Unique	6.36	High	0	2.062e-06
	FALSE	High	[K].VLSLAQEQVGGSPEK.[L]	1xTMT6plex [V/K]		4.01102e-07	0	2	2	12	P0C0L4; P0C0L5	P0C0L4 [1085-1099]; P0C0L5 [1085-1099]	0	2000.14	High	High	High	High	High	High	High	High	High	High	88.5	65.8	87.8	143.5	151.8	90.6	93	90.6	95.6	93	10	10	10	10	10	10	10	10	10	10	Not Unique	6.46	High	0	3.488e-06
	FALSE	High	[R].GCGEQTMIYLAPTLAASR.[Y]	1xTMT6plex [N-Term]; 1xDeamidated [Q5]; 1xOxidation [M7]; 1xCarbamidomethyl [C2]		2.77235e-05	0	2	2	4	P0C0L4; P0C0L5	P0C0L4 [1009-1026]; P0C0L5 [1009-1026]	0	2185.08	High	High	High	High	High	High	High	High	High	High	57.9	117.9	100.9	158	80.9	87	105.2	99.9	89.7	102.6	3	3	3	3	3	3	3	3	3	3	Not Unique	4.69	High	0	2.07e-05
	FALSE	High	[R].GCGEQTMIYLAPTLAASR.[Y]	1xTMT6plex [N-Term]; 1xOxidation [M7]; 1xCarbamidomethyl [C2]		9.41016e-05	0	2	2	1	P0C0L4; P0C0L5	P0C0L4 [1009-1026]; P0C0L5 [1009-1026]	0	2184.1	High	High	High	High	High	High	High	High	High	High	110.7	62.3	119.1	126.4	144.8	96.2	72.9	84.1	85.9	97.5	1	1	1	1	1	1	1	1	1	1	Not Unique	3.23	High	0	4.925e-05
	FALSE	High	[R].GCGEQTMIYLAPTLAASR.[Y]	1xTMT6plex [N-Term]; 1xDeamidated [Q5]; 1xCarbamidomethyl [C2]		3.25989e-06	0	2	2	8	P0C0L4; P0C0L5	P0C0L4 [1009-1026]; P0C0L5 [1009-1026]	0	2169.09	High	High	High	High	High	High	High	High	High	High	66.4	125.3	97.8	153.4	83.5	105.6	94	97.1	87	90	7	7	7	7	7	7	7	7	7	7	Not Unique	5.57	High	0	1.087e-05
	FALSE	High	[R].EMSGSPASGIPVK.[V]	1xTMT6plex [E/K]		3.62468e-06	0	2	2	11	P0C0L4; P0C0L5	P0C0L4 [392-404]; P0C0L5 [392-404]	0	1717.96	High	High	High	High	High	High	High	High	High	High	81.1	73.4	87.5	154.5	146.1	90.3	88.6	96	96.3	86	9	9	9	9	9	9	9	9	9	9	Not Unique	4.28	High	0	4.74e-06
	FALSE	High	[K].LVNGQSHISLSK.[A]	1xTMT6plex [L/K]; 1xDeamidated [Q/N]		1.31136e-05	0	2	2	43	P0C0L4; P0C0L5	P0C0L4 [305-316]; P0C0L5 [305-316]	0	1742.02	High	High	High	High	High	High	High	High	High	High	84.9	66.9	87.4	151	139	92.9	95.9	92.3	97.7	92	23	23	23	23	23	23	23	23	23	23	Not Unique	3.95	High	0	1.205e-05
	FALSE	High	[R].STQDTVIALDALSAYWIASHTTEER.[G]	1xTMT6plex [N-Term]		2.06348e-10	0	2	2	8	P0C0L4; P0C0L5	P0C0L4 [1301-1325]; P0C0L5 [1301-1325]	0	3007.52	High	High	High	High	High	High	High	High	High	High	74.2	82	86.6	152.9	142	86.2	102.3	83.5	97.8	92.4	5	5	5	5	5	5	5	5	5	5	Not Unique	9.52	High	0	3.933e-09
	FALSE	High	[R].STQDTVIALDALSAYWIASHTTEER.[G]	1xTMT6plex [N-Term]; 1xDeamidated [Q3]		2.37551e-07	0	2	2	2	P0C0L4; P0C0L5	P0C0L4 [1301-1325]; P0C0L5 [1301-1325]	0	3008.51	High	High	High	High	High	High	High	High	High	High																					No Quan Values	7.47	High	0	6.583e-07
	FALSE	High	[R].VTASDPLDTLGSEGALSPGGVASLLR.[L]	1xTMT6plex [N-Term]		1.8835e-07	0	2	2	11	P0C0L4; P0C0L5	P0C0L4 [980-1005]; P0C0L5 [980-1005]	0	2712.46	High	High	High	High	High	High	High	High	High	High	87	66.2	85.3	161.9	143.6	87	90.9	89.6	93.4	95	9	9	9	9	9	9	9	9	9	9	Not Unique	8.09	High	0	1.625e-06
	FALSE	High	[R].KADGSYAAWLSR.[DG]	1xTMT6plex [K]		3.93717e-05	0	2	2	13	P0C0L4; P0C0L5	P0C0L4 [1061-1072]; P0C0L5 [1061-1072]	1	1782.99	High	High	High	High	High	High	High	High	High	High	72.2	86.8	88	136.2	152.3	85.7	90.8	91.7	107.6	88.7	11	11	11	11	11	11	11	11	11	11	Not Unique	4.34	High	0	3.682e-05
	FALSE	High	[K].EVYMPSSIFQDDFVIPDISEPGTWK.[I]	1xTMT6plex [E/K]		5.35957e-06	0	2	2	3	P0C0L4; P0C0L5	P0C0L4 [190-214]; P0C0L5 [190-214]	0	3358.7	High	High	High	High	High	High	High	High	High	High	50.7	95.7	83.8	151.8	137.5	100.7	91.7	92.1	112.9	83.1	2	2	2	2	2	2	2	2	2	2	Not Unique	5.44	High	0	6.289e-06
	FALSE	High	[K].EVYMPSSIFQDDFVIPDISEPGTWK.[I]	1xTMT6plex [E/K]; 1xOxidation [M4]		3.25989e-06	0	2	2	2	P0C0L4; P0C0L5	P0C0L4 [190-214]; P0C0L5 [190-214]	0	3374.69	High	High	High	High	High	High	High	High	High	High	53.5	106.7	79.9	142.7	138.6	86.8	93.1	87.3	113.4	98	2	2	2	2	2	2	2	2	2	2	Not Unique	5.52	High	0	4.401e-06
	FALSE	High	[K].ASAGLLGAHAAAITAYALTLTK.[A]	1xTMT6plex [A/K]		5.91987e-06	0	2	2	2	P0C0L4; P0C0L5	P0C0L4 [1183-1204]; P0C0L5 [1183-1204]	0	2543.5	High	High	High	High	High	High	High	High	High	High	86.8	69	84.6	146.9	140.5	87.5	98.6	92	96	98.1	2	2	2	2	2	2	2	2	2	2	Not Unique	4.48	High	0	6.782e-06
	FALSE	High	[K].VGLSGMAIADVTLLSGFHALR.[A]	1xTMT6plex [N-Term]; 1xOxidation [M6]		1.41383e-06	0	2	2	2	P0C0L4; P0C0L5	P0C0L4 [1478-1498]; P0C0L5 [1478-1498]	0	2373.32	High	High	High	High	High	High	High	High	High	High	84.6	67.4	85.2	128.3	129	97.9	97.6	83.1	108	118.8	2	2	2	2	2	2	2	2	2	2	Not Unique	6.46	High	0	5.519e-06
	FALSE	High	[K].VGLSGMAIADVTLLSGFHALR.[A]	1xTMT6plex [N-Term]		1.58791e-08	0	2	2	13	P0C0L4; P0C0L5	P0C0L4 [1478-1498]; P0C0L5 [1478-1498]	0	2357.32	High	High	High	High	High	High	High	High	High	High	77.6	75.4	76	145.5	154.1	113.7	81.8	75.8	99.2	101.1	4	4	4	4	4	4	4	4	4	4	Not Unique	6.54	High	0	5.211e-06
	FALSE	High	[R].TTNIQGINLLFSSR.[R]	1xTMT6plex [N-Term]; 1xDeamidated [N/Q]		6.84926e-06	0	2	2	11	P0C0L4; P0C0L5	P0C0L4 [124-137]; P0C0L5 [124-137]	0	1794	High	High	High	High	High	High	High	High	High	High	86.1	74.9	80.5	184.9	97.8	95.1	97	97.8	88	98	4	4	4	4	4	4	4	4	4	4	Not Unique	5.09	High	0	7.545e-06
	FALSE	High	[R].TTNIQGINLLFSSR.[R]	1xTMT6plex [N-Term]		3.77176e-06	0	2	2	11	P0C0L4; P0C0L5	P0C0L4 [124-137]; P0C0L5 [124-137]	0	1793.01	High	High	High	High	High	High	High	High	High	High	106.1	83.3	107.8	132.7	129.8	76.1	101.2	76.1	86.3	100.5	9	9	9	9	9	9	9	9	9	9	Not Unique	5.52	High	0	8.115e-06
	FALSE	High	[R].AVGSGATFSHYYYMILSR.[G]	1xTMT6plex [N-Term]; 1xOxidation [M14]		5.55088e-07	0	2	2	4	P0C0L4; P0C0L5	P0C0L4 [495-512]; P0C0L5 [495-512]	0	2268.13	High	High	High	High	High	High	High	High	High	High	95.2	74.4	83.8	137	111.5	88.3	126.5	78	92.3	112.9	3	3	3	3	3	3	3	3	3	3	Not Unique	4.69	High	0	3.157e-06
	FALSE	High	[R].AVGSGATFSHYYYMILSR.[G]	1xTMT6plex [N-Term]		7.03329e-06	0	2	2	3	P0C0L4; P0C0L5	P0C0L4 [495-512]; P0C0L5 [495-512]	0	2252.14	High	High	High	High	High	High	High	High	High	High	92.5	85	96.4	126.1	121.9	93.3	99.2	90	93	102.6	2	2	2	2	2	2	2	2	2	2	Not Unique	6.4	High	0	7.682e-06
	FALSE	High	[R].VETVDRFQILTLWLPDSLTTWEIHGLSLSK.[T]	1xTMT6plex [V/K]		4.29065e-05	0	2	2	1	P0C0L4; P0C0L5	P0C0L4 [786-815]; P0C0L5 [786-815]	1	3956.19	High	High	High	High	High	High	High	High	High	High	107.3	102	55.2	140.7	139.1	76.7	99.6	76.6	110.8	92	1	1	1	1	1	1	1	1	1	1	Not Unique	6.11	High	0	2.819e-05
	FALSE	High	[R].SMQGGLVGNDETVALTAFVTIALHHGLAVFQDEGAEPLKQR.[V]	1xTMT6plex [S/K]		1.0667e-08	0	2	2	3	P0C0L4; P0C0L5	P0C0L4 [1127-1167]; P0C0L5 [1127-1167]	1	4778.53	High	High	High	High	High	High	High	High	High	High	88.3	68.4	92.7	179.9	115	98.9	83.3	93.9	95.1	84.6	2	2	2	2	2	2	2	2	2	2	Not Unique	5.96	High	0	6.909e-08
	FALSE	High	[R].SMQGGLVGNDETVALTAFVTIALHHGLAVFQDEGAEPLKQR.[V]	1xTMT6plex [S/K]; 1xDeamidated [Q/N]; 1xOxidation [M2]		1.15699e-09	0	2	2	3	P0C0L4; P0C0L5	P0C0L4 [1127-1167]; P0C0L5 [1127-1167]	1	4795.51	High	High	High	High	High	High	High	High	High	High	103	57.6	104.9	181.8	114.8	78.4	84.4	104.4	88	82.7	1	1	1	1	1	1	1	1	1	1	Not Unique	8.1	High	0	1.374e-08
	FALSE	High	[R].SMQGGLVGNDETVALTAFVTIALHHGLAVFQDEGAEPLKQR.[V]	1xTMT6plex [S/K]; 1xOxidation [M2]		2.00915e-06	0	2	2	3	P0C0L4; P0C0L5	P0C0L4 [1127-1167]; P0C0L5 [1127-1167]	1	4794.53	High	High	High	High	High	High	High	High	High	High	90.8	61.2	93	149.6	138.2	88.6	103.4	80.1	100.4	94.7	3	3	3	3	3	3	3	3	3	3	Not Unique	7.41	High	0	3.22e-06
	FALSE	High	[R].SMQGGLVGNDETVALTAFVTIALHHGLAVFQDEGAEPLKQR.[V]	1xTMT6plex [S/K]; 1xDeamidated [Q/N]		1.01488e-06	0	2	2	8	P0C0L4; P0C0L5	P0C0L4 [1127-1167]; P0C0L5 [1127-1167]	1	4779.52	High	High	High	High	High	High	High	High	High	High	90.9	63.7	98.7	172.5	120.9	91.7	84.3	96.2	92.2	88.8	3	3	3	3	3	3	3	3	3	3	Not Unique	5.71	High	0	5.938e-06
	FALSE	High	[R].FQILTLWLPDSLTTWEIHGLSLSK.[T]	1xTMT6plex [F/K]; 1xDeamidated [Q2]		3.83436e-05	0	2	2	3	P0C0L4; P0C0L5	P0C0L4 [792-815]; P0C0L5 [792-815]	0	3257.82	High	High	High	High	High	High	High	High	High	High	98.5	85.6	91	117.1	104.4	86.3	107.2	89.5	118.7	101.8	2	2	2	2	2	2	2	2	2	2	Not Unique	5.9	High	0	2.602e-05
	FALSE	High	[R].FQILTLWLPDSLTTWEIHGLSLSK.[T]	1xTMT6plex [F/K]		8.84456e-08	0	2	2	7	P0C0L4; P0C0L5	P0C0L4 [792-815]; P0C0L5 [792-815]	0	3256.84	High	High	High	High	High	High	High	High	High	High	80.4	78.4	79.9	150.2	118.9	91.3	108.8	82.8	109.4	99.7	4	4	4	4	4	4	4	4	4	4	Not Unique	6.34	High	0	1.231e-05
	FALSE	High	[R].SMQGGLVGNDETVALTAFVTIALHHGLAVFQDEGAEPLK.[Q]	1xTMT6plex [S/K]; 1xDeamidated [Q/N]; 1xOxidation [M2]		2.94199e-08	0	2	2	2	P0C0L4; P0C0L5	P0C0L4 [1127-1165]; P0C0L5 [1127-1165]	0	4511.35	High	High	High	High	High	High	High	High	High	High																					No Quan Values	7.5	High	0	6.78e-07
	FALSE	High	[R].SMQGGLVGNDETVALTAFVTIALHHGLAVFQDEGAEPLK.[Q]	1xTMT6plex [S/K]; 1xOxidation [M2]		8.07408e-09	0	2	2	3	P0C0L4; P0C0L5	P0C0L4 [1127-1165]; P0C0L5 [1127-1165]	0	4510.37	High	High	High	High	High	High	High	High	High	High	93.5	58.4	86.3	137.2	136	68.9	112.1	91.3	105.1	111.3	2	2	2	2	2	2	2	2	2	2	Not Unique	8.44	High	0	5.628e-08
	FALSE	High	[R].SMQGGLVGNDETVALTAFVTIALHHGLAVFQDEGAEPLK.[Q]	1xTMT6plex [S/K]; 2xDeamidated [Q3; Q/N]		1.69391e-07	0	2	2	8	P0C0L4; P0C0L5	P0C0L4 [1127-1165]; P0C0L5 [1127-1165]	0	4496.34	High	High	High	High	High	High	High	High	High	High	88	57.7	117.3	140.4	150.9	96.9	78.8	73.5	86	110.4	1	1	1	1	1	1	1	1	1	1	Not Unique	8.45	High	0	5.147e-07
	FALSE	High	[R].SMQGGLVGNDETVALTAFVTIALHHGLAVFQDEGAEPLK.[Q]	1xTMT6plex [S/K]; 1xDeamidated [Q/N]		4.85385e-10	0	2	2	15	P0C0L4; P0C0L5	P0C0L4 [1127-1165]; P0C0L5 [1127-1165]	0	4495.36	High	High	High	High	High	High	High	High	High	High	99.9	68	80	151.4	125.1	96.3	104.3	91.9	99.7	83.4	1	1	1	1	1	1	1	1	1	1	Not Unique	9.25	High	0	7.301e-09
	FALSE	High	[R].SMQGGLVGNDETVALTAFVTIALHHGLAVFQDEGAEPLK.[Q]	1xTMT6plex [S/K]		7.1536e-08	0	2	2	9	P0C0L4; P0C0L5	P0C0L4 [1127-1165]; P0C0L5 [1127-1165]	0	4494.37	High	High	High	High	High	High	High	High	High	High	86.5	80.3	86	144.4	123.8	101.7	99.3	87.7	93.2	97.1	7	7	7	7	7	7	7	7	7	7	Not Unique	6.79	High	0	2.754e-07
	FALSE	High	[R].LLLFSPSVVHLGVPLSVGVQLQDVPR.[G]	1xTMT6plex [N-Term]		3.42091e-07	0	2	2	5	P0C0L4; P0C0L5	P0C0L4 [23-48]; P0C0L5 [23-48]	0	2998.77	High	High	High	High	High	High	High	High	High	High	86.1	90.8	71.2	152.6	116.3	97.3	99.4	76.7	121.3	88.4	3	3	3	3	3	3	3	3	3	3	Not Unique	6.1	High	0	8.549e-07
	FALSE	High	[K].MRPSTDTITVMVENSHGLR.[V]	1xTMT6plex [N-Term]; 1xDeamidated [N14]; 2xOxidation [M1; M11]		1.07492e-05	0	2	2	1	P0C0L4; P0C0L5	P0C0L4 [167-185]; P0C0L5 [167-185]	0	2406.2	High	High	High	High	High	High	High	High	High	High	89	48	107.9	92.8	92.3	72.8	160.1	58	138.6	140.5	1	1	1	1	1	1	1	1	1	1	Not Unique	3.83	High	0	1.042e-05
	FALSE	High	[K].MRPSTDTITVMVENSHGLR.[V]	1xTMT6plex [N-Term]; 2xOxidation [M1; M11]		2.55076e-06	0	2	2	3	P0C0L4; P0C0L5	P0C0L4 [167-185]; P0C0L5 [167-185]	0	2405.21	High	High	High	High	High	High	High	High	High	High	85.1	56.8	85.1	151.7	138.7	94.1	109.5	77.9	96.4	104.8	3	3	3	3	3	3	3	3	3	3	Not Unique	3.92	High	5.007e-05	5.902e-05
	FALSE	High	[K].MRPSTDTITVMVENSHGLR.[V]	1xTMT6plex [N-Term]; 1xDeamidated [N14]; 1xOxidation [M]		1.67572e-05	0	2	2	8	P0C0L4; P0C0L5	P0C0L4 [167-185]; P0C0L5 [167-185]	0	2390.2	High	High	High	High	High	High	High	High	High	High	96.7	83.4	85.3	139.4	129.7	91.9	97.9	80.8	98.9	95.9	5	5	5	5	5	5	5	5	5	5	Not Unique	4.58	High	0	2.91e-05
	FALSE	High	[K].MRPSTDTITVMVENSHGLR.[V]	1xTMT6plex [N-Term]; 1xOxidation [M]		7.82016e-06	0	2	2	18	P0C0L4; P0C0L5	P0C0L4 [167-185]; P0C0L5 [167-185]	0	2389.22	High	High	High	High	High	High	High	High	High	High	88.6	73	88.9	138	131.8	87.6	99.8	86.5	100.7	105.2	14	14	14	14	14	14	14	14	14	14	Not Unique	4.84	High	0	2.085e-05
	FALSE	High	[K].MRPSTDTITVMVENSHGLR.[V]	1xTMT6plex [N-Term]; 1xDeamidated [N14]		3.5533e-06	0	2	2	7	P0C0L4; P0C0L5	P0C0L4 [167-185]; P0C0L5 [167-185]	0	2374.21	High	High	High	High	High	High	High	High	High	High	91.5	61.9	83.6	151.8	135.7	91.4	97.1	95.6	95.9	95.5	5	5	5	5	5	5	5	5	5	5	Not Unique	5.43	High	0	6.314e-06
	FALSE	High	[K].MRPSTDTITVMVENSHGLR.[V]	1xTMT6plex [N-Term]		4.3795e-08	0	2	2	14	P0C0L4; P0C0L5	P0C0L4 [167-185]; P0C0L5 [167-185]	0	2373.22	High	High	High	High	High	High	High	High	High	High	78.4	73.1	92.4	154.5	136.9	97.7	96.2	91.2	92.2	87.5	12	12	12	12	12	12	12	12	12	12	Not Unique	7.02	High	0	2.018e-07
	FALSE	High	[K].EGAIHREELVYELNPLDHR.[G]	1xTMT6plex [N-Term]		1.36773e-06	0	2	2	80	P0C0L4; P0C0L5	P0C0L4 [936-954]; P0C0L5 [936-954]	1	2519.32	High	High	High	High	High	High	High	High	High	High	64.1	73.1	79.3	140.1	164	99.6	91.4	84.8	105.8	97.7	67	67	67	67	67	67	67	67	67	67	Not Unique	5.92	High	0	2.337e-06
	FALSE	High	[R].HLVPGAPFLLQALVR.[E]	1xTMT6plex [N-Term]		3.49515e-05	0	2	2	2	P0C0L4; P0C0L5	P0C0L4 [377-391]; P0C0L5 [377-391]	0	1860.14	High	High	High	High	High	High	High	High	High	High	78.1	89.7	85.4	164.5	131.8	86.7	87.1	87.1	97.2	92.4	2	2	2	2	2	2	2	2	2	2	Not Unique	4.2	High	0	2.444e-05
	FALSE	High	[R].DFALLSLQVPLK.[D]	1xTMT6plex [D/K]		2.18423e-05	0	2	2	4	P0C0L4; P0C0L5	P0C0L4 [81-92]; P0C0L5 [81-92]	0	1802.12	High	High	High	High	High	High	High	High	High	High	83.7	65.8	78.6	143.5	131.5	99.1	99.4	97.3	100.7	100.4	4	4	4	4	4	4	4	4	4	4	Not Unique	5.1	High	0	1.742e-05
	FALSE	High	[R].AACAQLNDFLQEYGTQGCQV.[-]	1xTMT6plex [N-Term]; 2xDeamidated [Q5; Q/N]; 2xCarbamidomethyl [C3; C18]		1.75528e-05	0	2	2	10	P0C0L4; P0C0L5	P0C0L4 [1725-1744]; P0C0L5 [1725-1744]	0	2504.13	Not Found	Not Found	Not Found	High	Not Found	Not Found	Not Found	High	Not Found	Not Found																					No Quan Values	4.83	High	0	1.49e-05
	FALSE	High	[R].AACAQLNDFLQEYGTQGCQV.[-]	1xTMT6plex [N-Term]; 1xDeamidated [Q/N]; 2xCarbamidomethyl [C3; C18]		4.95914e-07	0	2	2	42	P0C0L4; P0C0L5	P0C0L4 [1725-1744]; P0C0L5 [1725-1744]	0	2503.14	High	High	High	High	High	High	High	High	High	High	72.2	83.1	92.7	187.3	116.6	98.4	92.7	98.6	67.8	90.8	5	5	5	5	5	5	5	5	5	5	Not Unique	7.01	High	0	1.207e-05
	FALSE	High	[R].AACAQLNDFLQEYGTQGCQV.[-]	1xTMT6plex [N-Term]; 2xCarbamidomethyl [C3; C18]		1.00151e-06	0	2	2	6	P0C0L4; P0C0L5	P0C0L4 [1725-1744]; P0C0L5 [1725-1744]	0	2502.16	High	High	High	High	High	High	High	High	High	High	76.1	83.3	97.2	185	115.3	94	84.2	111.8	79.7	73.5	3	3	3	3	3	3	3	3	3	3	Not Unique	6.57	High	0	8.373e-06
	FALSE	High	[R].TLEIPGNSDPNMIPDGDFNSYVR.[V]	1xTMT6plex [N-Term]; 1xDeamidated [N]		2.68971e-06	0	2	2	23	P0C0L4; P0C0L5	P0C0L4 [957-979]; P0C0L5 [957-979]	0	2781.32	High	High	High	High	High	High	High	High	High	High	82.5	70.7	89.9	147.1	148.5	92.5	92	85.8	93.7	97.4	10	10	10	10	10	10	10	10	10	10	Not Unique	5.07	High	0.0002094	0.001987
	FALSE	High	[R].TLEIPGNSDPNMIPDGDFNSYVR.[V]	1xTMT6plex [N-Term]; 1xDeamidated [N]; 1xOxidation [M12]		2.79077e-05	0	2	2	23	P0C0L4; P0C0L5	P0C0L4 [957-979]; P0C0L5 [957-979]	0	2797.32	High	High	High	High	High	High	High	High	High	High	71.9	69.6	97.9	151.7	146.7	90.5	100.9	86.1	91.4	93.2	4	4	4	4	4	4	4	4	4	4	Not Unique	4.85	High	0	2.071e-05
	FALSE	High	[R].TLEIPGNSDPNMIPDGDFNSYVR.[V]	1xTMT6plex [N-Term]; 1xOxidation [M12]		3.57694e-06	0	2	2	8	P0C0L4; P0C0L5	P0C0L4 [957-979]; P0C0L5 [957-979]	0	2796.33	High	High	High	High	High	High	High	High	High	High	81.8	73.2	86.1	144.7	152.7	94	99.1	86.2	93.2	89	7	7	7	7	7	7	7	7	7	7	Not Unique	4.73	High	0	4.705e-06
	FALSE	High	[R].TLEIPGNSDPNMIPDGDFNSYVR.[V]	1xTMT6plex [N-Term]		2.85508e-06	0	2	2	6	P0C0L4; P0C0L5	P0C0L4 [957-979]; P0C0L5 [957-979]	0	2780.34	High	High	High	High	High	High	High	High	High	High	85.3	73.6	89.6	148.7	135.3	92.7	88.8	82.7	99.7	103.5	5	5	5	5	5	5	5	5	5	5	Not Unique	4.91	High	0	5.894e-06
	FALSE	High	[R].EELVYELNPLDHR.[G]	1xTMT6plex [N-Term]		1.50715e-05	0	2	2	43	P0C0L4; P0C0L5	P0C0L4 [942-954]; P0C0L5 [942-954]	0	1855.98	High	High	High	High	High	High	High	High	High	High	85.5	79.2	75.8	155.7	139.4	85.5	100.5	86.8	95.2	96.4	17	17	17	17	17	17	17	17	17	17	Not Unique	5.03	High	0	3.178e-05
	FALSE	High	[K].VDFTLSSERDFALLSLQVPLKDAK.[S]	TMT6plex [V]		1.03302e-05	0	2	2	4	P0C0L4; P0C0L5	P0C0L4 [72-95]; P0C0L5 [72-95]	2	3379.94	High	High	High	High	High	High	High	High	High	High	95.1	65.5	99.9	167.8	127.9	90.5	86.2	100.2	80.7	86.1	2	2	2	2	2	2	2	2	2	2	Not Unique	5.57	High	0	1.634e-05
	FALSE	High	[R].GPEVQLVAHSPWLK.[D]	1xTMT6plex [G/K]		5.58781e-07	0	2	2	11	P0C0L4; P0C0L5	P0C0L4 [105-118]; P0C0L5 [105-118]	0	2019.18	High	High	High	High	High	High	High	High	High	High	78.1	79.5	86.1	146.5	145.4	93.3	90.9	91.4	95	93.8	10	10	10	10	10	10	10	10	10	10	Not Unique	5.43	High	0	1.191e-05
	FALSE	High	[K].VDFTLSSERDFALLSLQVPLK.[D]	1xTMT6plex [V/K]		0.000101836	0	2	2	3	P0C0L4; P0C0L5	P0C0L4 [72-92]; P0C0L5 [72-92]	1	2836.62	High	High	High	High	High	High	High	High	High	High	82.7	71.2	93.3	155.6	125.7	94.2	92.9	105.2	94.6	84.5	3	3	3	3	3	3	3	3	3	3	Not Unique	4.44	High	0	5.203e-05
	FALSE	High	[R].DFALLSLQVPLKDAK.[S]	TMT6plex [D]		9.79675e-06	0	2	2	4	P0C0L4; P0C0L5	P0C0L4 [81-95]; P0C0L5 [81-95]	1	2345.44	High	High	High	High	High	High	High	High	High	High	81.3	71.7	88	151.5	132.6	96.6	92.1	95.2	101.8	89.3	4	4	4	4	4	4	4	4	4	4	Not Unique	5.26	High	0	9.768e-06
	FALSE	High	[R].NPSDPMPQAPALWIETTAYALLHLLLHEGK.[A]	1xTMT6plex [N/K]		8.67036e-08	0	2	2	5	P0C0L4; P0C0L5	P0C0L4 [1249-1278]; P0C0L5 [1249-1278]	0	3785.05	High	High	High	High	High	High	High	High	High	High	89.2	67.3	81.1	140.6	149.6	94.9	86.9	92.7	100	97.8	5	5	5	5	5	5	5	5	5	5	Not Unique	6	High	0	3.153e-07
	FALSE	High	[R].RCSVFYGAPSK.[S]	1xTMT6plex [R/K]; 1xCarbamidomethyl [C2]		3.10261e-05	0	2	2	2	P0C0L4; P0C0L5	P0C0L4 [1565-1575]; P0C0L5 [1565-1575]	1	1729.95	High	High	High	High	High	High	High	High	High	High	96.6	82.9	119.1	156.1	89.8	105.8	92	101.4	74.4	82.1	2	2	2	2	2	2	2	2	2	2	Not Unique	4.4	High	0	2.241e-05
	FALSE	High	[K].LHLETDSLALVALGALDTALYAAGSK.[S]	1xTMT6plex [L/K]		2.40722e-07	0	2	2	18	P0C0L4; P0C0L5	P0C0L4 [589-614]; P0C0L5 [589-614]	0	3071.74	High	High	High	High	High	High	High	High	High	High	82	72.8	86.3	152.3	134.2	93.1	102.6	88.1	93.4	95.3	8	8	8	8	8	8	8	8	8	8	Not Unique	5.26	High	0	5.029e-05
	FALSE	High	[K].DHAVDLIQKGYMR.[I]	1xTMT6plex [D/K]		0.000276846	0.000131015	2	2	1	P0C0L4; P0C0L5	P0C0L4 [1043-1055]; P0C0L5 [1043-1055]	1	2004.11	High	High	High	High	High	High	High	High	High	High	53.9	72	75.7	196.4	131.2	94.5	93.1	89	92.4	101.9	1	1	1	1	1	1	1	1	1	1	Not Unique	4.1	High	7.566e-05	0.0001045
	FALSE	High	[K].YVLPNFEVK.[I]	1xTMT6plex [Y/K]		0.000508638	0.000131015	2	2	7	P0C0L4; P0C0L5	P0C0L4 [236-244]; P0C0L5 [236-244]	0	1566.93	High	High	High	High	High	High	High	High	High	High	73.1	86.2	86.5	151.5	138.7	87.7	91.9	95.6	99.6	89.3	7	7	7	7	7	7	7	7	7	7	Not Unique	3.72	High	8.762e-05	0.0001629
	FALSE	High	[K].RHLVPGAPFLLQALVR.[E]	1xTMT6plex [N-Term]		0.000392272	0.000131015	2	2	5	P0C0L4; P0C0L5	P0C0L4 [376-391]; P0C0L5 [376-391]	1	2016.24	High	High	High	High	High	High	High	High	High	High	96.5	25.4	99.2	161.9	149.5	94.5	94.8	98	75.9	104.3	3	3	3	3	3	3	3	3	3	3	Not Unique	3.92	High	8.762e-05	0.0001594
	FALSE	High	[K].ITQVLHFTK.[D]	1xTMT6plex [I/K]		0.00127102	0.000131015	2	2	3	P0C0L4; P0C0L5	P0C0L4 [1647-1655]; P0C0L5 [1647-1655]	0	1544.96	High	High	High	High	High	High	High	High	High	High	80	82.2	72.6	154.8	119.5	93.9	103.5	88.9	105.3	99.2	2	2	2	2	2	2	2	2	2	2	Not Unique	3.33	High	8.762e-05	0.0003423
	FALSE	High	[R].YIYGKPVQGVAYVR.[F]	1xTMT6plex [Y/K]; 1xDeamidated [Q8]		0.00146873	0.000131015	2	2	6	P0C0L4; P0C0L5	P0C0L4 [270-283]; P0C0L5 [270-283]	0	2072.19	High	High	High	High	High	High	High	High	High	High	74.5	84.4	102.6	121.1	108.8	102.9	103.8	94	102.7	105.3	4	4	4	4	4	4	4	4	4	4	Not Unique	3.18	High	0.0001444	0.0007636
	FALSE	High	[R].VHYTVCIWR.[N]	1xTMT6plex [N-Term]; 1xCarbamidomethyl [C6]		0.000541343	0.000131015	2	2	1	P0C0L4; P0C0L5	P0C0L4 [1466-1474]; P0C0L5 [1466-1474]	0	1462.78	High	High	High	High	High	High	High	High	High	High	83.3	101.6	145.8	176.6	63.1	129.8	59.2	136.5	55.4	48.7	1	1	1	1	1	1	1	1	1	1	Not Unique	3.73	High	8.762e-05	0.0001712
	FALSE	High	[R].LTVAAPPSGGPGFLSIERPDSRPPR.[V]	1xTMT6plex [N-Term]		0.000301864	0.000131015	2	2	13	P0C0L4; P0C0L5	P0C0L4 [460-484]; P0C0L5 [460-484]	0	2803.54	High	High	High	High	High	High	High	High	High	High	87.4	67.2	90	153.7	144	82.9	97	88.4	89.7	99.8	9	9	9	9	9	9	9	9	9	9	Not Unique	3.98	High	8.762e-05	0.0002357
	FALSE	High	[K].KEVYMPSSIFQDDFVIPDISEPGTWK.[I]	TMT6plex [K]; 1xDeamidated [Q11]; 1xOxidation [M5]		0.000158148	0.000131015	2	2	2	P0C0L4; P0C0L5	P0C0L4 [189-214]; P0C0L5 [189-214]	1	3732.93	High	High	High	High	High	High	High	High	High	High	116.1	21.9	91.1	147.2	143.1	86.4	102.6	86.9	90.4	114.4	1	1	1	1	1	1	1	1	1	1	Not Unique	3.69	High	7.566e-05	7.065e-05
	FALSE	High	[R].CSVFYGAPSK.[S]	1xTMT6plex [C/K]; 1xCarbamidomethyl [C1]		0.00014053	0.000131015	2	2	6	P0C0L4; P0C0L5	P0C0L4 [1566-1575]; P0C0L5 [1566-1575]	0	1573.84	High	High	High	High	High	High	High	High	High	High	81.5	68.2	89.3	181.1	115.7	107.8	83	103.4	74.1	96	4	4	4	4	4	4	4	4	4	4	Not Unique	4.11	High	5.007e-05	6.505e-05
	FALSE	High	[R].GQIVFMNREPK.[R]	1xTMT6plex [G/K]; 1xDeamidated [N7]		0.00127102	0.000131015	2	2	3	P0C0L4; P0C0L5	P0C0L4 [513-523]; P0C0L5 [513-523]	1	1778	High	High	High	High	High	High	High	High	High	High	95.1	73.4	103.4	142.2	109.5	90.8	87.6	79.1	127	92	2	2	2	2	2	2	2	2	2	2	Not Unique	3.35	High	8.762e-05	0.0003407
	FALSE	High	[K].LGQYASPTAK.[R]	1xTMT6plex [L/K]		0.000202964	0.000131015	2	2	14	P0C0L4; P0C0L5	P0C0L4 [691-700]; P0C0L5 [691-700]	0	1493.87	High	High	High	High	High	High	High	High	High	High	66.3	65.4	88.6	127.8	183.1	96.9	90.2	84.7	104.4	92.8	12	12	12	12	12	12	12	12	12	12	Not Unique	4.29	High	0.0001351	0.0005444
	FALSE	High	[K].SHKPLNMGK.[V]	TMT6plex [S]		0.000601045	0.000131015	2	2	21	P0C0L4; P0C0L5	P0C0L4 [615-623]; P0C0L5 [615-623]	0	1699.03	High	High	High	High	High	High	High	High	High	High	79.1	67.9	87.8	150.9	142.3	98.7	93.5	93.5	93	93.3	18	18	18	18	18	18	18	18	18	18	Not Unique	3.67	High	8.762e-05	0.0003109
	FALSE	High	[K].SHKPLNMGK.[V]	TMT6plex [S]; 1xDeamidated [N6]		0.000135102	0.000131015	2	2	8	P0C0L4; P0C0L5	P0C0L4 [615-623]; P0C0L5 [615-623]	0	1700.01	High	High	High	High	High	High	High	High	High	High	80.6	65.4	90.8	153.2	145	96.4	91.4	94.6	92.3	90.3	7	7	7	7	7	7	7	7	7	7	Not Unique	3.93	High	5.007e-05	6.328e-05
	FALSE	High	[R].SMQGGLVGNDETVALTAFVTIALHHGLAVFQDEGAEPLKQR.[V]	1xTMT6plex [S/K]; 2xDeamidated [Q/N]		0.00111877	0.000131015	2	2	4	P0C0L4; P0C0L5	P0C0L4 [1127-1167]; P0C0L5 [1127-1167]	1	4780.5	High	High	High	High	High	High	High	High	High	High	94.7	67.9	125.2	140.2	108.7	110.1	87.9	116.4	74.7	74.2	1	1	1	1	1	1	1	1	1	1	Not Unique	3.58	High	0.0001351	0.0006359
	FALSE	High	[R].QGSFQGGFR.[S]	1xTMT6plex [N-Term]		0.00144641	0.000131015	2	2	16	P0C0L4; P0C0L5	P0C0L4 [1292-1300]; P0C0L5 [1292-1300]	0	1212.63	High	High	High	High	High	High	High	High	High	High	71	74.2	80.5	155.9	166.3	81.9	87.1	93.7	94.1	95.4	7	7	7	7	7	7	7	7	7	7	Not Unique	3.25	High	0.0001351	0.0005641
	FALSE	High	[R].TLEIPGNSDPNMIPDGDFNSYVR.[V]	1xTMT6plex [N-Term]; 2xDeamidated [N11; N]; 1xOxidation [M12]		0.00148004	0.000131015	2	2	4	P0C0L4; P0C0L5	P0C0L4 [957-979]; P0C0L5 [957-979]	0	2798.3	High	High	High	High	High	High	High	High	High	High																					No Quan Values	4.63	High	8.762e-05	0.0003909
	FALSE	High	[K].RCCQDGVTR.[L]	1xTMT6plex [N-Term]; 2xCarbamidomethyl [C2; C3]		0.000936937	0.000131015	2	2	5	P0C0L4; P0C0L5	P0C0L4 [701-709]; P0C0L5 [701-709]	1	1380.67	High	High	High	High	High	High	High	High	High	High																					No Quan Values	3.49	High	8.762e-05	0.0002644
	FALSE	High	[R].VDVQAGACEGK.[L]	1xTMT6plex [V/K]; 1xCarbamidomethyl [C8]		0.000245722	0.000131015	2	2	10	P0C0L4; P0C0L5	P0C0L4 [560-570]; P0C0L5 [560-570]	0	1591.85	High	High	High	High	High	High	High	High	High	High	106.1	54	98.9	161.2	111.9	98.1	91.6	99	84.9	94.3	6	6	6	6	6	6	6	6	6	6	Not Unique	4.57	High	7.566e-05	9.608e-05
	FALSE	High	[K].AEFQDALEK.[L]	1xTMT6plex [A/K]		0.000541343	0.000131015	2	2	24	P0C0L4; P0C0L5	P0C0L4 [317-325]; P0C0L5 [317-325]	0	1508.84	High	High	High	High	High	High	High	High	High	High	84.2	72.2	88.7	151.4	139.9	91.4	95.2	88.9	94.4	93.7	13	13	13	13	13	13	13	13	13	13	Not Unique	4.24	High	8.762e-05	0.0001712
	FALSE	High	[R].EMSGSPASGIPVK.[V]	1xTMT6plex [E/K]; 1xOxidation [M2]		0.000188808	0.000131015	2	2	7	P0C0L4; P0C0L5	P0C0L4 [392-404]; P0C0L5 [392-404]	0	1733.95	High	High	High	High	High	High	High	High	High	High	84.2	71.8	82.2	148.4	147.8	85.9	104.6	81.9	96.2	97	5	5	5	5	5	5	5	5	5	5	Not Unique	3.68	High	0.001163	0.01181
	FALSE	High	[R].FGLLDEDGK.[K]	1xTMT6plex [F/K]		0.000239312	0.000131015	2	2	5	P0C0L4; P0C0L5	P0C0L4 [284-292]; P0C0L5 [284-292]	0	1451.81	High	High	High	High	High	High	High	High	High	High	67.8	70.9	76	145.5	156.3	95.2	97.3	79.9	98.4	112.6	2	2	2	2	2	2	2	2	2	2	Not Unique	3.5	High	7.566e-05	9.408e-05
	FALSE	High	[R].GSSTWLTAFVLK.[V]	1xTMT6plex [G/K]		0.000136888	0.000131015	1	1	3	P0C0L5	P0C0L5 [1073-1084]	0	1768.04	High	High	High	High	High	High	High	High	High	High	66.1	140.9	96.5	52.3	171.4	91.3	100.1	97	89.4	94.9	3	3	3	3	3	3	3	3	3	3	Unique	5.03	High	5.007e-05	6.39e-05
	FALSE	High	[R].GLEEELQFSLGSK.[I]	1xTMT6plex [G/K]; 1xDeamidated [Q7]		0.000171102	0.000131015	2	2	1	P0C0L4; P0C0L5	P0C0L4 [1353-1365]; P0C0L5 [1353-1365]	0	1896.04	Not Found	High	Not Found	Not Found	High	High	Not Found	High	Not Found	High																					No Quan Values	3.8	High	7.566e-05	7.473e-05
	FALSE	High	[R].LLLFSPSVVHLGVPLSVGVQLQDVPR.[G]	1xTMT6plex [N-Term]; 1xDeamidated [Q]		0.000320565	0.000131015	2	2	3	P0C0L4; P0C0L5	P0C0L4 [23-48]; P0C0L5 [23-48]	0	2999.75	High	High	High	High	High	High	High	High	High	High	77.5	81.1	77.3	168.7	136.1	96.3	108.4	78.1	88.2	88.4	2	2	2	2	2	2	2	2	2	2	Not Unique	4.31	High	8.762e-05	0.000226
	FALSE	High	[R].VGDTLNLNLR.[A]	1xTMT6plex [N-Term]		0.00111046	0.000131015	2	2	15	P0C0L4; P0C0L5	P0C0L4 [485-494]; P0C0L5 [485-494]	0	1343.78	High	High	High	High	High	High	High	High	High	High	78.6	69.8	91.9	132.7	154.5	95.4	91	86.8	103.3	96	11	11	11	11	11	11	11	11	11	11	Not Unique	3.6	High	8.762e-05	0.0003666
	FALSE	High	[K].ADGSYAAWLSR.[DG]	1xTMT6plex [N-Term]		0.000366642	0.000131015	2	2	8	P0C0L4; P0C0L5	P0C0L4 [1062-1072]; P0C0L5 [1062-1072]	0	1425.73	High	High	High	High	High	High	High	High	High	High	111	35.4	72.8	153.6	144.7	95.9	105.9	92.7	79.7	108.3	8	8	8	8	8	8	8	8	8	8	Not Unique	4.13	High	7.566e-05	0.0001278
	FALSE	High	[K].LELSVDGAK.[Q]	1xTMT6plex [L/K]		0.00103866	0.000131015	2	2	14	P0C0L4; P0C0L5	P0C0L4 [571-579]; P0C0L5 [571-579]	0	1389.84	High	High	High	High	High	High	High	High	High	High	112.2	49	92.1	160.6	123.8	91.1	101.8	94.8	76.7	97.9	12	12	12	12	12	12	12	12	12	12	Not Unique	3.7	High	8.762e-05	0.0003432
	FALSE	High	[R].FGLLDEDGKK.[T]	TMT6plex [F]		0.00113559	0.000131015	2	2	13	P0C0L4; P0C0L5	P0C0L4 [284-293]; P0C0L5 [284-293]	1	1809.07	High	High	High	High	High	High	High	High	High	High	73.7	71	83.6	139	149.4	94.8	98.5	87.1	104	98.9	13	13	13	13	13	13	13	13	13	13	Not Unique	3.22	High	0.001869	0.02061
	FALSE	High	[R].GCGEQTMIYLAPTLAASR.[Y]	1xTMT6plex [N-Term]; 1xCarbamidomethyl [C2]		0.000181514	0.000131015	2	2	3	P0C0L4; P0C0L5	P0C0L4 [1009-1026]; P0C0L5 [1009-1026]	0	2168.1	High	High	High	High	High	High	High	High	High	High	89	66.8	112.1	124.6	155.8	99.6	98.5	77	83.3	93.3	2	2	2	2	2	2	2	2	2	2	Not Unique	5.36	High	7.566e-05	7.755e-05
	FALSE	High	[K].GLCVATPVQLR.[V]	1xTMT6plex [N-Term]; 1xCarbamidomethyl [C3]		0.00126146	0.000131015	2	2	8	P0C0L4; P0C0L5	P0C0L4 [818-828]; P0C0L5 [818-828]	0	1442.84	High	High	High	High	High	High	High	High	High	High	83.8	88.5	111.1	166.3	86.8	116.8	77.2	124.2	68.4	76.8	7	7	7	7	7	7	7	7	7	7	Not Unique	4.49	High	0.0005976	0.006423
	FALSE	High	[K].SHALQLNNR.[Q]	1xTMT6plex [N-Term]		0.000519295	0.000131015	2	2	8	P0C0L4; P0C0L5	P0C0L4 [1341-1349]; P0C0L5 [1341-1349]	0	1281.72	High	High	High	High	High	High	High	High	High	High	78.9	73.2	83.6	154.8	144.5	92.8	90.2	92.2	94.1	95.7	5	5	5	5	5	5	5	5	5	5	Not Unique	3.88	High	8.762e-05	0.000307
	FALSE	High	[K].SHALQLNNR.[Q]	1xTMT6plex [N-Term]; 1xDeamidated [Q/N]		0.000588554	0.000131015	2	2	10	P0C0L4; P0C0L5	P0C0L4 [1341-1349]; P0C0L5 [1341-1349]	0	1282.71	High	High	High	High	High	High	High	High	High	High	82.9	71.5	92.7	152.1	139.6	86.7	92.9	84.2	96.1	101.3	9	9	9	9	9	9	9	9	9	9	Not Unique	4.35	High	8.762e-05	0.0002171
	FALSE	High	[R].SFFPENWLWR.[V]	1xTMT6plex [N-Term]		0.00176839	0.000244658	2	2	3	P0C0L4; P0C0L5	P0C0L4 [776-785]; P0C0L5 [776-785]	0	1610.83	High	High	High	High	High	High	High	High	High	High	82.2	70.2	80	155.4	156.6	92.6	82	92.3	98.4	90.3	3	3	3	3	3	3	3	3	3	3	Not Unique	4.45	High	0.0001123	0.0004588
	FALSE	High	[R].VDVQAGACEGKLELSVDGAK.[Q]	TMT6plex [V]; 1xDeamidated [Q4]; 1xCarbamidomethyl [C8]		0.0021883	0.000244658	2	2	3	P0C0L4; P0C0L5	P0C0L4 [560-579]; P0C0L5 [560-579]	1	2734.49	High	High	High	High	High	High	High	High	High	High	57.2	89.8	82.2	190.5	102.3	117	86.6	110.2	76	88.3	2	2	2	2	2	2	2	2	2	2	Not Unique	3.54	High	0.0001351	0.0005564
	FALSE	High	[K].LQETSNWLLSQQQADGSFQDLSPVIHR.[S]	1xTMT6plex [N-Term]; 1xDeamidated [Q]		0.00174101	0.000244658	1	1	3	P0C0L5	P0C0L5 [1100-1126]	0	3327.68	High	High	High	High	High	High	High	High	High	High																					No Quan Values	4.66	High	0.0001351	0.0006082
	FALSE	High	[K].YVLPNFEVK.[I]	1xTMT6plex [Y/K]; 1xDeamidated [N5]		0.00238983	0.000244658	2	2	1	P0C0L4; P0C0L5	P0C0L4 [236-244]; P0C0L5 [236-244]	0	1567.91	High	High	High	High	High	High	High	High	High	High	72	85.1	80	167.7	133.2	84	82.4	87.4	108.8	99.5	1	1	1	1	1	1	1	1	1	1	Not Unique	3.57	High	0.0001351	0.000603
	FALSE	High	[K].TKGLCVATPVQLR.[V]	1xTMT6plex [T/K]; 1xCarbamidomethyl [C5]		0.00197385	0.000244658	2	2	2	P0C0L4; P0C0L5	P0C0L4 [816-828]; P0C0L5 [816-828]	1	1901.14	High	High	High	High	High	High	High	High	High	High	94.1	67.3	135.3	167.9	84.7	115.9	73.8	127.8	70.3	63.1	2	2	2	2	2	2	2	2	2	2	Not Unique	3.9	High	0.0001123	0.0005056
	FALSE	High	[K].DHAVDLIQK.[G]	1xTMT6plex [D/K]		0.00240914	0.000244658	2	2	5	P0C0L4; P0C0L5	P0C0L4 [1043-1051]; P0C0L5 [1043-1051]	0	1496.88	High	High	High	High	High	High	High	High	High	High	94.4	69.8	111.6	135.3	126.3	92.6	86.5	96.2	94.2	93	3	3	3	3	3	3	3	3	3	3	Not Unique	3.41	High	0.0001444	0.0008046
	FALSE	High	[K].SCGLHQLLR.[G]	1xTMT6plex [N-Term]; 1xCarbamidomethyl [C2]		0.0017141	0.000244658	2	2	13	P0C0L4; P0C0L5	P0C0L4 [96-104]; P0C0L5 [96-104]	0	1312.74	High	High	High	High	High	High	High	High	High	High	83.2	83.1	95.1	164.9	104.4	111.7	85.3	108.8	76	87.4	11	11	11	11	11	11	11	11	11	11	Not Unique	3.62	High	0.0005976	0.006661
	FALSE	High	[K].SHKPLNMGK.[V]	TMT6plex [S]; 1xDeamidated [N6]; 1xOxidation [M7]		0.00194295	0.000244658	2	2	4	P0C0L4; P0C0L5	P0C0L4 [615-623]; P0C0L5 [615-623]	0	1716.01	High	High	High	High	High	High	High	High	High	High	81.2	68.4	87.2	136.4	144.6	83.5	108.9	86	99.3	104.5	3	3	3	3	3	3	3	3	3	3	Not Unique	3.4	High	0.0001444	0.001514
	FALSE	High	[R].EAPKVVEEQESR.[V]	1xTMT6plex [E/K]		0.00217093	0.000244658	2	2	2	P0C0L4; P0C0L5	P0C0L4 [1454-1465]; P0C0L5 [1454-1465]	1	1859.03	High	High	High	High	High	High	High	High	High	High	73.7	63.3	123.1	147.6	132.7	74	106.8	85.4	114	79.3	2	2	2	2	2	2	2	2	2	2	Not Unique	3.4	High	0.0001351	0.0005507
	FALSE	High	[K].QRVEASISK.[A]	1xTMT6plex [Q/K]		0.00198949	0.000244658	2	2	1	P0C0L4; P0C0L5	P0C0L4 [1166-1174]; P0C0L5 [1166-1174]	1	1475.89	High	High	High	High	High	High	High	High	High	High	75.7	46.3	78.9	101.9	105.9	171.1	73.4	100.4	116.7	129.7	1	1	1	1	1	1	1	1	1	1	Not Unique	4.2	High	0.0001123	0.0005108
	FALSE	High	[R].KKEVYMPSSIFQDDFVIPDISEPGTWK.[I]	TMT6plex [K]		0.00523797	0.000328449	2	2	1	P0C0L4; P0C0L5	P0C0L4 [188-214]; P0C0L5 [188-214]	2	4073.21	High	High	High	High	High	High	High	High	High	High	44.8	109.5	92.5	158.3	155.8	104.4	72.5	91.7	87.5	83.1	1	1	1	1	1	1	1	1	1	1	Not Unique	3.57	High	0.0001444	0.001323
	FALSE	High	[K].VDFTLSSER.[D]	1xTMT6plex [N-Term]		0.0057122	0.000328449	2	2	12	P0C0L4; P0C0L5	P0C0L4 [72-80]; P0C0L5 [72-80]	0	1282.68	High	High	High	High	High	High	High	High	High	High	84.5	74.4	85.9	136.3	139.7	90.4	98	86.8	105.4	98.5	11	11	11	11	11	11	11	11	11	11	Not Unique	3.09	High	0.0004206	0.005329
	FALSE	High	[R].NPSDPMPQAPALWIETTAYALLHLLLHEGK.[A]	1xTMT6plex [N/K]; 1xDeamidated [Q/N]		0.00295208	0.000328449	2	2	4	P0C0L4; P0C0L5	P0C0L4 [1249-1278]; P0C0L5 [1249-1278]	0	3786.03	High	High	High	High	High	High	High	High	High	High	91.1	75.5	72.1	142.4	157.9	88	94.1	84.6	95	99.4	2	2	2	2	2	2	2	2	2	2	Not Unique	4.78	High	0.0001444	0.0007407
	FALSE	High	[R].NPSDPMPQAPALWIETTAYALLHLLLHEGK.[A]	1xTMT6plex [N/K]; 1xDeamidated [Q8]; 1xOxidation [M6]		0.0061244	0.000328449	2	2	1	P0C0L4; P0C0L5	P0C0L4 [1249-1278]; P0C0L5 [1249-1278]	0	3802.03	High	High	High	High	High	High	High	High	High	High	86.1	70.8	90.4	126.6	155.9	74.2	99.1	74.7	95.6	126.8	1	1	1	1	1	1	1	1	1	1	Not Unique	4.5	High	0.0001444	0.001564
	FALSE	High	[R].GQIVFMNREPK.[R]	1xTMT6plex [G/K]		0.00378775	0.000328449	2	2	4	P0C0L4; P0C0L5	P0C0L4 [513-523]; P0C0L5 [513-523]	1	1777.02	High	High	High	High	High	High	High	High	High	High	120.9	68.9	119.5	126.6	117.7	76.4	91.5	95.3	91.7	91.4	4	4	4	4	4	4	4	4	4	4	Not Unique	4.03	High	0.0001444	0.000951
	FALSE	High	[R].NPSRNNVPCSPK.[V]	1xTMT6plex [N/K]; 1xCarbamidomethyl [C9]		0.00405218	0.000328449	2	2	1	P0C0L4; P0C0L5	P0C0L4 [60-71]; P0C0L5 [60-71]	1	1827.99	High	High	High	High	High	High	High	High	High	High																					No Quan Values	3.08	High	0.0001444	0.001017
	FALSE	High	[K].KEVYMPSSIFQDDFVIPDISEPGTWK.[I]	TMT6plex [K]; 1xDeamidated [Q11]		0.00532934	0.000328449	2	2	1	P0C0L4; P0C0L5	P0C0L4 [189-214]; P0C0L5 [189-214]	1	3716.94	High	High	High	High	High	High	High	High	High	High																					No Quan Values	3.2	High	0.0001444	0.001349
	FALSE	High	[R].DKGQAGLQR.[A]	1xTMT6plex [D/K]		0.00468351	0.000328449	2	2	5	P0C0L4; P0C0L5	P0C0L4 [748-756]; P0C0L5 [748-756]	1	1430.85	High	High	High	High	High	High	High	High	High	High	78.6	65.5	82.8	124.4	190	92.5	89	90.9	94.7	91.5	4	4	4	4	4	4	4	4	4	4	Not Unique	3.09	High	0.0001444	0.001173
	FALSE	High	[R].EELVYELNPLDHR.[G]	1xTMT6plex [N-Term]; 1xDeamidated [N8]		0.00295208	0.000328449	2	2	2	P0C0L4; P0C0L5	P0C0L4 [942-954]; P0C0L5 [942-954]	0	1856.96	High	High	High	High	High	High	High	High	High	High																					No Quan Values	4.26	High	0.0001444	0.000742
	FALSE	High	[R].VGDTLNLNLR.[A]	1xTMT6plex [N-Term]; 1xDeamidated [N]		0.00391753	0.000328449	2	2	5	P0C0L4; P0C0L5	P0C0L4 [485-494]; P0C0L5 [485-494]	0	1344.77	High	High	High	High	High	High	High	High	High	High	76.2	75.7	90	128.3	162.4	98.7	94.5	84.2	90.6	99.5	3	3	3	3	3	3	3	3	3	3	Not Unique	3.12	High	0.0001444	0.0009821
	FALSE	High	[R].VEYGFQVK.[V]	1xTMT6plex [V/K]		0.0060712	0.000328449	2	2	15	P0C0L4; P0C0L5	P0C0L4 [1623-1630]; P0C0L5 [1623-1630]	0	1427.83	High	High	High	High	High	High	High	High	High	High	83	73.8	89.7	148.1	146	87.7	93.5	93.8	92.9	91.4	13	13	13	13	13	13	13	13	13	13	Not Unique	3.76	High	0.0003083	0.003114
	FALSE	High	[K].ASSFLGEK.[A]	1xTMT6plex [A/K]		0.00576208	0.000328449	1	1	9	P0C0L5	P0C0L5 [1175-1182]	0	1296.76	High	High	High	High	High	High	High	High	High	High	57	106.7	75.9	122	183.1	88.6	92.6	86	93.5	94.6	9	9	9	9	9	9	9	9	9	9	Unique	3.56	High	0.0003083	0.003119
	FALSE	High	[R].TYNVLDMK.[N]	1xTMT6plex [T/K]		0.00366267	0.000328449	2	2	7	P0C0L4; P0C0L5	P0C0L4 [1383-1390]; P0C0L5 [1383-1390]	0	1441.81	High	High	High	High	High	High	High	High	High	High	69.4	81.9	78.9	168.4	134.7	97.9	95.3	98.1	90.9	84.5	4	4	4	4	4	4	4	4	4	4	Not Unique	3.68	High	0.0001444	0.001319
	FALSE	High	[K].LVNGQSHISLSK.[A]	1xTMT6plex [L/K]		0.00317932	0.000328449	2	2	2	P0C0L4; P0C0L5	P0C0L4 [305-316]; P0C0L5 [305-316]	0	1741.04	High	High	High	High	High	High	High	High	High	High	44.9	92.5	43.7	95.9	241.2	111.9	85.3	90.7	100.3	93.6	2	2	2	2	2	2	2	2	2	2	Not Unique	2.95	High	0.0001444	0.0007946
	FALSE	High	[R].ECVGFEAVQEVPVGLVQPASATLYDYYNPERR.[C]	1xTMT6plex [N-Term]; 1xCarbamidomethyl [C2]		0.00288034	0.000328449	2	2	1	P0C0L4; P0C0L5	P0C0L4 [1534-1565]; P0C0L5 [1534-1565]	1	3885.93	High	High	High	High	High	High	High	High	High	High																					No Quan Values	4.99	High	0.0001444	0.0007201
	FALSE	High	[R].NNVPCSPK.[V]	1xTMT6plex [N/K]; 1xCarbamidomethyl [C5]		0.00628698	0.000428386	2	2	11	P0C0L4; P0C0L5	P0C0L4 [64-71]; P0C0L5 [64-71]	0	1373.76	High	High	High	High	High	High	High	High	High	High	76.1	77.4	103.5	191	90.5	113.9	78.7	118.3	63	87.6	7	7	7	7	7	7	7	7	7	7	Not Unique	3.36	High	0.001457	0.01627
	FALSE	High	[K].VVEEQESR.[V]	1xTMT6plex [N-Term]		0.00790076	0.000633802	2	2	6	P0C0L4; P0C0L5	P0C0L4 [1458-1465]; P0C0L5 [1458-1465]	0	1204.64	High	High	High	High	High	High	High	High	High	High																					No Quan Values	3.14	High	0.0002306	0.002179
	FALSE	High	[R].NNVPCSPK.[V]	1xTMT6plex [N/K]; 1xDeamidated [N]; 1xCarbamidomethyl [C5]		0.00825765	0.000733166	2	2	11	P0C0L4; P0C0L5	P0C0L4 [64-71]; P0C0L5 [64-71]	0	1374.75	High	High	High	High	High	High	High	High	High	High	77.5	77.8	105.3	178.6	96.3	122.3	79.5	116.3	66.9	79.5	7	7	7	7	7	7	7	7	7	7	Not Unique	2.88	High	0.0002306	0.002169
	FALSE	High	[K].FACYYPR.[V]	1xTMT6plex [N-Term]; 1xCarbamidomethyl [C3]		0.00960024	0.000815525	2	2	5	P0C0L4; P0C0L5	P0C0L4 [1616-1622]; P0C0L5 [1616-1622]	0	1205.6	High	High	High	High	High	High	High	High	High	High	84.2	64.6	101.5	123.8	125.2	84.5	105.1	81.9	129.2	100.1	4	4	4	4	4	4	4	4	4	4	Not Unique	2.76	High	0.0002491	0.002548
	FALSE	High	[R].GQIVFMNR.[E]	1xTMT6plex [N-Term]		0.0112662	0.000914322	2	2	9	P0C0L4; P0C0L5	P0C0L4 [513-520]; P0C0L5 [513-520]	0	1193.67	High	High	High	High	High	High	High	High	High	High	88.7	75.7	83	139.7	153.8	88.9	93.2	83.8	97.8	95.5	7	7	7	7	7	7	7	7	7	7	Not Unique	3.29	High	0.005986	0.08686
	FALSE	High	[R].VQQPDCREPFLSCCQFAESLR.[K]	1xTMT6plex [N-Term]; 1xDeamidated [Q15]; 3xCarbamidomethyl [C6; C13; C14]		0.013107	0.000999921	2	2	2	P0C0L4; P0C0L5	P0C0L4 [723-743]; P0C0L5 [723-743]	1	2857.33	High	High	High	High	High	High	High	High	High	High	87.3	104.1	99.3	161.3	106.7	93	62.3	112.3	90	83.6	1	1	1	1	1	1	1	1	1	1	Not Unique	4.04	High	0.0009446	0.008733
	FALSE	High	[K].EGAIHREELVYELNPLDHR.[G]	1xTMT6plex [N-Term]; 1xDeamidated [N14]		0.0114685	0.000999921	2	2	2	P0C0L4; P0C0L5	P0C0L4 [936-954]; P0C0L5 [936-954]	1	2520.3	High	High	High	High	High	High	High	High	High	High																					No Quan Values	4.12	High	0.0003083	0.003114
	FALSE	High	[R].GQIVFMNR.[E]	1xTMT6plex [N-Term]; 1xDeamidated [N7]		0.0116745	0.000999921	2	2	1	P0C0L4; P0C0L5	P0C0L4 [513-520]; P0C0L5 [513-520]	0	1194.65	High	High	High	High	High	High	High	High	High	High	91	66.7	95.6	119.9	145.7	103.9	94.3	87.4	104	91.5	1	1	1	1	1	1	1	1	1	1	Not Unique	2.89	High	0.0003083	0.003181
	FALSE	High	[R].TYNVLDMK.[N]	1xTMT6plex [T/K]; 1xOxidation [M7]		0.0138262	0.00119133	2	2	6	P0C0L4; P0C0L5	P0C0L4 [1383-1390]; P0C0L5 [1383-1390]	0	1457.81	High	High	High	High	High	High	High	High	High	High	76.3	85	85.2	151.5	127.5	95.8	100.7	96.6	89.4	92.1	3	3	3	3	3	3	3	3	3	3	Not Unique	2.98	High	0.000676	0.006931
	FALSE	High	[R].VFALDQK.[M]	1xTMT6plex [V/K]		0.014979	0.0012605	2	2	15	P0C0L4; P0C0L5	P0C0L4 [160-166]; P0C0L5 [160-166]	0	1278.78	High	High	High	High	High	High	High	High	High	High	83.6	67.7	88.3	153.7	138.3	92.6	95.2	92	93.2	95.3	12	12	12	12	12	12	12	12	12	12	Not Unique	2.95	High	0.001287	0.0142
	FALSE	High	[K].SHKPLNMGK.[V]	TMT6plex [S]; 1xOxidation [M7]		0.0162267	0.0012605	2	2	14	P0C0L4; P0C0L5	P0C0L4 [615-623]; P0C0L5 [615-623]	0	1715.02	High	High	High	High	High	High	High	High	High	High	84.6	63.9	83.3	130.2	135.7	82.7	119.2	80	100.9	119.5	12	12	12	12	12	12	12	12	12	12	Not Unique	2.98	High	0.0008491	0.008177
	FALSE	High	[R].MKFACYYPR.[V]	1xTMT6plex [M/K]; 1xCarbamidomethyl [C5]		0.0142003	0.0012605	2	2	1	P0C0L4; P0C0L5	P0C0L4 [1614-1622]; P0C0L5 [1614-1622]	1	1693.9	High	High	High	High	High	High	High	High	High	High	86.8	76.1	79.6	140.3	109.7	113.3	100.2	116.7	87.6	89.8	1	1	1	1	1	1	1	1	1	1	Not Unique	1.95	High	0.0003862	0.003996
	FALSE	High	[K].LGQYASPTAKR.[C]	1xTMT6plex [L/K]		0.0204303	0.00161679	2	2	1	P0C0L4; P0C0L5	P0C0L4 [691-701]; P0C0L5 [691-701]	1	1649.97	High	High	High	High	High	High	High	High	High	High	85.6	90.9	40.4	88.2	163.4	59.3	179.8	93.4	107.4	91.5	1	1	1	1	1	1	1	1	1	1	Not Unique	3.54	High	0.0005412	0.006052
	FALSE	High	[R].RFEQLELRPVLYNYLDK.[N]	1xTMT6plex [R/K]		0.024576	0.00205237	2	2	1	P0C0L4; P0C0L5	P0C0L4 [845-861]; P0C0L5 [845-861]	1	2654.51	High	High	High	High	High	High	High	High	High	High	59.5	109.7	70.7	154.6	129.3	78.2	91.1	101.7	99.7	105.5	1	1	1	1	1	1	1	1	1	1	Not Unique	2.78	High	0.0007339	0.007428
	FALSE	High	[R].TLEIPGNSDPNMIPDGDFNSYVR.[V]	1xTMT6plex [N-Term]; 2xDeamidated [N11; N]		0.0254523	0.0022268	2	2	6	P0C0L4; P0C0L5	P0C0L4 [957-979]; P0C0L5 [957-979]	0	2782.31	High	High	High	High	High	High	High	High	High	High																					No Quan Values	3.85	High	0.005413	0.07527
	FALSE	High	[R].GLESQTK.[L]	1xTMT6plex [G/K]		0.0270584	0.00230875	2	2	12	P0C0L4; P0C0L5	P0C0L4 [298-304]; P0C0L5 [298-304]	0	1220.73	High	High	High	High	High	High	High	High	High	High	91.1	80	95	133.6	125.1	90.4	94.6	90.9	97.3	102.1	9	9	9	9	9	9	9	9	9	9	Not Unique	2.94	High	0.003833	0.04429
	FALSE	High	[K].QYRNGESVK.[L]	1xTMT6plex [Q/K]; 1xDeamidated [N4]		0.0277761	0.00248828	2	2	5	P0C0L4; P0C0L5	P0C0L4 [580-588]; P0C0L5 [580-588]	1	1539.85	High	High	High	High	High	High	High	High	High	High	91	86.6	90.8	148.8	131.5	84.4	95	91.7	89.9	90.4	5	5	5	5	5	5	5	5	5	5	Not Unique	3.14	High	0.002145	0.02263
	FALSE	High	[R].GQIVFMNR.[E]	1xTMT6plex [N-Term]; 1xOxidation [M6]		0.0322013	0.00326926	2	2	9	P0C0L4; P0C0L5	P0C0L4 [513-520]; P0C0L5 [513-520]	0	1209.66	High	High	High	High	High	High	High	High	High	High	86.5	68.1	84.3	122.6	149.2	84.4	102.2	83.2	105.2	114.3	9	9	9	9	9	9	9	9	9	9	Not Unique	1.99	High	0.001089	0.01018
	FALSE	High	[K].AAANQMR.[N]	1xTMT6plex [N-Term]		0.0417127	0.00378027	2	2	10	P0C0L4; P0C0L5	P0C0L4 [1659-1665]; P0C0L5 [1659-1665]	0	990.535	High	High	High	High	High	High	High	High	High	High	86.2	66.9	84.3	145.7	148.2	95.8	95	81	95.2	101.7	4	4	4	4	4	4	4	4	4	4	Not Unique	2.9	High	0.004096	0.04842
	FALSE	High	[R].ECVGFEAVQEVPVGLVQPASATLYDYYNPER.[R]	1xTMT6plex [N-Term]; 2xDeamidated [Q9; Q/N]; 1xCarbamidomethyl [C2]		0.049077	0.00440433	2	2	2	P0C0L4; P0C0L5	P0C0L4 [1534-1564]; P0C0L5 [1534-1564]	0	3731.8	High	Not Found	High	High	High	High	High	High	High	High																					No Quan Values	3.73	High	0.004851	0.06087
	FALSE	High	[R].GLQDEDGYR.[M]	1xTMT6plex [N-Term]		0.046229	0.00440433	2	2	2	P0C0L4; P0C0L5	P0C0L4 [1605-1613]; P0C0L5 [1605-1613]	0	1281.63	High	High	High	High	High	High	High	High	High	High	73.6	78.4	74.2	217.6	116.9	83.2	98.6	86.4	87.7	83.5	1	1	1	1	1	1	1	1	1	1	Not Unique	2.69	High	0.001428	0.0154
	FALSE	High	[R].NPSRNNVPCSPK.[V]	1xTMT6plex [N/K]; 1xDeamidated [N5]; 1xCarbamidomethyl [C9]		0.0516519	0.0048109	2	2	1	P0C0L4; P0C0L5	P0C0L4 [60-71]; P0C0L5 [60-71]	1	1828.97	High	High	High	High	High	High	High	High	High	High																					No Quan Values	2.43	High	0.001563	0.01742
	FALSE	High	[K].AAANQMR.[N]	1xTMT6plex [N-Term]; 1xDeamidated [N4]		0.0534402	0.00504427	2	2	1	P0C0L4; P0C0L5	P0C0L4 [1659-1665]; P0C0L5 [1659-1665]	0	991.519	Not Found	Not Found	High	High	High	High	High	Not Found	Not Found	High																					No Quan Values	2.28	High	0.001668	0.01824
	FALSE	High	[K].LTSLSDR.[Y]	1xTMT6plex [N-Term]		0.0534402	0.00504427	2	2	5	P0C0L4; P0C0L5	P0C0L4 [1504-1510]; P0C0L5 [1504-1510]	0	1020.59	High	High	High	High	High	High	High	High	High	High	93.9	74.3	86.3	148.4	136.9	87.1	102.2	84.7	92.1	94	5	5	5	5	5	5	5	5	5	5	Not Unique	3	High	0.004961	0.06277
	FALSE	High	[R].VEASISK.[A]	1xTMT6plex [V/K]		0.0567142	0.00551483	2	2	5	P0C0L4; P0C0L5	P0C0L4 [1168-1174]; P0C0L5 [1168-1174]	0	1191.73	High	High	High	High	High	High	High	High	High	High	89.7	66.6	88.8	149.3	152.3	90	85.7	90.8	89.4	97.4	4	4	4	4	4	4	4	4	4	4	Not Unique	3.07	High	0.001801	0.0195
	FALSE	High	[R].CCQDGVTR.[L]	1xTMT6plex [N-Term]; 2xCarbamidomethyl [C1; C2]		0.0562349	0.00551483	2	2	3	P0C0L4; P0C0L5	P0C0L4 [702-709]; P0C0L5 [702-709]	0	1224.57	High	High	High	High	High	High	High	High	High	High																					No Quan Values	2.33	High	0.00499	0.06332
	FALSE	High	[K].GQAGLQR.[A]	1xTMT6plex [N-Term]		0.0671686	0.00623246	2	2	2	P0C0L4; P0C0L5	P0C0L4 [750-756]; P0C0L5 [750-756]	0	958.563	High	High	High	High	High	High	High	High	High	High	82.3	45.6	80.4	155.5	173.1	80.6	98.4	91	85	108.1	2	2	2	2	2	2	2	2	2	2	Not Unique	2.54	High	0.005063	0.06556
	FALSE	High	[R].GPEVQLVAHSPWLK.[D]	1xTMT6plex [G/K]; 1xDeamidated [Q5]		0.0683107	0.00662012	2	2	2	P0C0L4; P0C0L5	P0C0L4 [105-118]; P0C0L5 [105-118]	0	2020.16	High	High	High	High	High	High	High	High	High	High	102.3	77.9	93.9	117.3	108.8	103.5	113.2	77.9	95	110.3	1	1	1	1	1	1	1	1	1	1	Not Unique	2.8	High	0.004219	0.05072
	FALSE	High	[K].AINEKLGQYASPTAK.[R]	TMT6plex [A]		0.0724576	0.00681448	2	2	1	P0C0L4; P0C0L5	P0C0L4 [686-700]; P0C0L5 [686-700]	1	2278.34	High	High	High	High	High	High	High	High	High	High																					No Quan Values	2.32	High	0.002407	0.02587
	FALSE	High	[R].NPSDPMPQAPALWIETTAYALLHLLLHEGK.[A]	1xTMT6plex [N/K]; 1xOxidation [M6]		0.0718507	0.00681448	2	2	2	P0C0L4; P0C0L5	P0C0L4 [1249-1278]; P0C0L5 [1249-1278]	0	3801.04	High	High	High	High	High	High	High	High	High	High																					No Quan Values	2.35	High	0.002374	0.02546
	FALSE	High	[R].RGHLFLQTDQPIYNPGQR.[V]	1xTMT6plex [N-Term]; 1xDeamidated [Q]		0.0743082	0.00681448	2	2	2	P0C0L4; P0C0L5	P0C0L4 [138-155]; P0C0L5 [138-155]	1	2370.25	High	High	High	High	High	High	High	High	High	High	54.4	86.2	91.3	112.5	203.1	74.3	79.5	86.3	102	110.5	1	1	1	1	1	1	1	1	1	1	Not Unique	3.75	High	0.002456	0.02648
	FALSE	High	[R].QGSFQGGFR.[S]	1xTMT6plex [N-Term]; 1xDeamidated [Q5]		0.0814921	0.00763025	2	2	1	P0C0L4; P0C0L5	P0C0L4 [1292-1300]; P0C0L5 [1292-1300]	0	1213.62	High	High	High	High	High	High	High	High	High	High	93.3	74.1	117.7	103.8	104.4	85.9	100.8	104.8	89.2	125.9	1	1	1	1	1	1	1	1	1	1	Not Unique	2.13	High	0.0027	0.02954
High	P0C0L4	Complement C4-A OS=Homo sapiens OX=9606 GN=C4A PE=1 SV=2	0	1218.43	66.5711	108	1395	4	1744	192.7	7.08	82.8	70.6	89.2	150	138.5	94.3	94.5	92.3	93.7	94	44027.2	37553.6	47451.4	79776.1	73652.2	50172.2	50247.1	49095.3	49834.7	49971.3	38259.5	33167	45598.9	79776.1	71205.9	45334.5	42923.5	44371	44903.5	43100.4	157	157	157	157	157	157	157	157
	Checked	Confidence	Annotated Sequence	Modifications	Modifications in Master Proteins	Qvality PEP	Qvality q-value	# Protein Groups	# Proteins	# PSMs	Master Protein Accessions	Positions in Master Proteins	# Missed Cleavages	Theo. MH+ [Da]	Found in Sample: [S1] F1: 126, Sample, PPV203	Found in Sample: [S2] F1: 127N, Sample, PPV210	Found in Sample: [S3] F1: 127C, Sample, PPV298	Found in Sample: [S4] F1: 128N, Sample, PPV322	Found in Sample: [S5] F1: 128C, Sample, PPV415	Found in Sample: [S6] F1: 129N, Sample, Pool 1	Found in Sample: [S7] F1: 129C, Sample, Pool 2	Found in Sample: [S8] F1: 130N, Sample, Pool 3	Found in Sample: [S9] F1: 130C, Sample, Pool 4	Found in Sample: [S10] F1: 131, Sample, Pool 5	Abundances (Scaled): F1: 126, Sample, PPV203	Abundances (Scaled): F1: 127N, Sample, PPV210	Abundances (Scaled): F1: 127C, Sample, PPV298	Abundances (Scaled): F1: 128N, Sample, PPV322	Abundances (Scaled): F1: 128C, Sample, PPV415	Abundances (Scaled): F1: 129N, Sample, Pool 1	Abundances (Scaled): F1: 129C, Sample, Pool 2	Abundances (Scaled): F1: 130N, Sample, Pool 3	Abundances (Scaled): F1: 130C, Sample, Pool 4	Abundances (Scaled): F1: 131, Sample, Pool 5	Abundances Count: F1: 126, Sample, PPV203	Abundances Count: F1: 127N, Sample, PPV210	Abundances Count: F1: 127C, Sample, PPV298	Abundances Count: F1: 128N, Sample, PPV322	Abundances Count: F1: 128C, Sample, PPV415	Abundances Count: F1: 129N, Sample, Pool 1	Abundances Count: F1: 129C, Sample, Pool 2	Abundances Count: F1: 130N, Sample, Pool 3	Abundances Count: F1: 130C, Sample, Pool 4	Abundances Count: F1: 131, Sample, Pool 5	Quan Info	XCorr Sequest HT	Confidence Sequest HT	Percolator q-Value Sequest HT	Percolator PEP Sequest HT
	FALSE	High	[K].TEQWSTLPPETK.[D]	1xTMT6plex [T/K]		7.7685e-06	0	2	2	12	P0C0L4; P0C0L5	P0C0L4 [1031-1042]; P0C0L5 [1031-1042]	0	1875.03	High	High	High	High	High	High	High	High	High	High	100.5	39.5	77.4	154.1	164	91.6	102.2	89.6	76.6	104.5	12	12	12	12	12	12	12	12	12	12	Not Unique	5.31	High	0	1.36e-05
	FALSE	High	[R].RGHLFLQTDQPIYNPGQR.[V]	1xTMT6plex [N-Term]		4.4012e-07	0	2	2	9	P0C0L4; P0C0L5	P0C0L4 [138-155]; P0C0L5 [138-155]	1	2369.27	High	High	High	High	High	High	High	High	High	High	76.4	84.4	87.9	104.1	178.4	91.4	91.6	86	102.8	96.9	9	9	9	9	9	9	9	9	9	9	Not Unique	5.51	High	0	1.027e-06
	FALSE	High	[R].YIYGKPVQGVAYVR.[F]	1xTMT6plex [Y/K]		1.12597e-05	0	2	2	15	P0C0L4; P0C0L5	P0C0L4 [270-283]; P0C0L5 [270-283]	0	2071.21	High	High	High	High	High	High	High	High	High	High	81.8	68.1	86	151.9	139.1	97.2	94.6	93.7	93	94.5	13	13	13	13	13	13	13	13	13	13	Not Unique	4.5	High	0	1.078e-05
	FALSE	High	[R].GHLFLQTDQPIYNPGQR.[V]	1xTMT6plex [N-Term]		1.55136e-06	0	2	2	9	P0C0L4; P0C0L5	P0C0L4 [139-155]; P0C0L5 [139-155]	0	2213.17	High	High	High	High	High	High	High	High	High	High	92.7	82.9	97.4	97.6	161.8	90.8	92.5	90.5	97.5	96.3	5	5	5	5	5	5	5	5	5	5	Not Unique	5.82	High	7.566e-05	6.92e-05
	FALSE	High	[K].KEVYMPSSIFQDDFVIPDISEPGTWK.[I]	TMT6plex [K]		2.97094e-06	0	2	2	7	P0C0L4; P0C0L5	P0C0L4 [189-214]; P0C0L5 [189-214]	1	3715.95	High	High	High	High	High	High	High	High	High	High	112.8	24.1	94.5	159	136.3	97.3	106.9	90.5	81.5	97.1	7	7	7	7	7	7	7	7	7	7	Not Unique	5.61	High	0	4.118e-06
	FALSE	High	[K].KEVYMPSSIFQDDFVIPDISEPGTWK.[I]	TMT6plex [K]; 1xOxidation [M5]		1.7787e-05	0	2	2	7	P0C0L4; P0C0L5	P0C0L4 [189-214]; P0C0L5 [189-214]	1	3731.95	High	High	High	High	High	High	High	High	High	High	117.5	27.6	84.6	150.4	138.9	84.5	110.5	96.6	85.2	104.1	7	7	7	7	7	7	7	7	7	7	Not Unique	4.96	High	0	1.503e-05
	FALSE	High	[K].AEMADQASAWLTR.[Q]	1xTMT6plex [N-Term]		6.4626e-05	0	1	1	4	P0C0L4	P0C0L4 [1279-1291]	0	1678.84	High	High	High	High	High	High	High	High	High	High	28.3	13.5	138.2	11.9	313.9	99.3	101.7	89.8	106	97.2	4	4	4	2	4	4	4	4	4	4	Unique	5.03	High	8.762e-05	0.0002312
	FALSE	High	[R].GLEEELQFSLGSK.[I]	1xTMT6plex [G/K]		1.5208e-06	0	2	2	35	P0C0L4; P0C0L5	P0C0L4 [1353-1365]; P0C0L5 [1353-1365]	0	1895.05	High	High	High	High	High	High	High	High	High	High	85	72.8	82.2	148.6	141.9	94.5	93.2	89.6	97	95.2	25	25	25	25	25	25	25	25	25	25	Not Unique	5.77	High	0	2.525e-06
	FALSE	High	[R].ECVGFEAVQEVPVGLVQPASATLYDYYNPER.[R]	1xTMT6plex [N-Term]; 1xDeamidated [N/Q]; 1xCarbamidomethyl [C2]		1.01942e-05	0	2	2	14	P0C0L4; P0C0L5	P0C0L4 [1534-1564]; P0C0L5 [1534-1564]	0	3730.81	High	High	High	High	High	High	High	High	High	High																					No Quan Values	6.68	High	0	1.002e-05
	FALSE	High	[R].ECVGFEAVQEVPVGLVQPASATLYDYYNPER.[R]	1xTMT6plex [N-Term]; 1xCarbamidomethyl [C2]		4.52713e-08	0	2	2	12	P0C0L4; P0C0L5	P0C0L4 [1534-1564]; P0C0L5 [1534-1564]	0	3729.83	High	High	High	High	High	High	High	High	High	High	75.1	83.8	92.1	164.6	129.1	110.8	91.7	99.7	73.8	79.3	5	5	5	5	5	5	5	5	5	5	Not Unique	6.51	High	0	9.26e-06
	FALSE	High	[K].DDPDAPLQPVTPLQLFEGR.[R]	1xTMT6plex [N-Term]		8.08713e-05	0	2	2	4	P0C0L4; P0C0L5	P0C0L4 [1429-1447]; P0C0L5 [1429-1447]	0	2337.23	High	High	High	High	High	High	High	High	High	High	73.9	74.8	58.6	116.2	161.2	97.3	99.9	99	114.2	104.9	4	4	4	4	4	4	4	4	4	4	Not Unique	4.46	High	0	4.427e-05
	FALSE	High	[R].ALEILQEEDLIDEDDIPVR.[S]	1xTMT6plex [N-Term]		1.5411e-06	0	2	2	4	P0C0L4; P0C0L5	P0C0L4 [757-775]; P0C0L5 [757-775]	0	2454.28	High	High	High	High	High	High	High	High	High	High																					No Quan Values	6.57	High	0	2.55e-06
	FALSE	High	[K].AEFQDALEKLNMGITDLQGLR.[L]	1xTMT6plex [A/K]		9.60389e-06	0	2	2	2	P0C0L4; P0C0L5	P0C0L4 [317-337]; P0C0L5 [317-337]	1	2820.53	High	High	High	High	High	High	High	High	High	High	49.2	78.9	64.4	132.6	270.2	97.8	51.2	103.4	94.5	57.9	2	2	2	2	2	2	2	2	2	2	Not Unique	5.42	High	0	9.597e-06
	FALSE	High	[R].EPFLSCCQFAESLR.[K]	1xTMT6plex [N-Term]; 2xCarbamidomethyl [C6; C7]		5.80331e-06	0	2	2	10	P0C0L4; P0C0L5	P0C0L4 [730-743]; P0C0L5 [730-743]	0	1972.95	High	High	High	High	High	High	High	High	High	High	79.8	91.2	78.1	148.3	134	103.9	96	92.6	81.6	94.6	7	7	7	7	7	7	7	7	7	7	Not Unique	5.68	High	0	9.529e-06
	FALSE	High	[R].EPFLSCCQFAESLRK.[K]	1xTMT6plex [E/K]; 2xCarbamidomethyl [C6; C7]		4.72532e-06	0	2	2	5	P0C0L4; P0C0L5	P0C0L4 [730-744]; P0C0L5 [730-744]	1	2330.2	High	High	High	High	High	High	High	High	High	High	85.8	51.8	114.2	156.4	131.1	100.6	89.7	108.6	72.8	89	4	4	4	4	4	4	4	4	4	4	Not Unique	5.35	High	0	5.742e-06
	FALSE	High	[K].KYVLPNFEVK.[I]	TMT6plex [K]		2.84676e-05	0	2	2	10	P0C0L4; P0C0L5	P0C0L4 [235-244]; P0C0L5 [235-244]	1	1924.19	High	High	High	High	High	High	High	High	High	High	87.1	62.2	89.8	151	139.5	95.1	93.8	91.4	95.7	94.4	10	10	10	10	10	10	10	10	10	10	Not Unique	4	High	0	2.98e-05
	FALSE	High	[K].KYVLPNFEVK.[I]	TMT6plex [K]; 1xDeamidated [N6]		5.16298e-05	0	2	2	3	P0C0L4; P0C0L5	P0C0L4 [235-244]; P0C0L5 [235-244]	1	1925.17	High	High	High	High	High	High	High	High	High	High	88.6	60.1	94.5	159.7	140.5	89.7	97.5	91.3	88.3	89.7	3	3	3	3	3	3	3	3	3	3	Not Unique	3.71	High	0	4.395e-05
	FALSE	High	[R].VQQPDCREPFLSCCQFAESLRK.[K]	1xTMT6plex [V/K]; 3xCarbamidomethyl [C6; C13; C14]		5.1972e-05	0	2	2	8	P0C0L4; P0C0L5	P0C0L4 [723-744]; P0C0L5 [723-744]	2	3213.6	High	High	High	High	High	High	High	High	High	High	96.1	44.7	103.7	184.3	128.8	108.1	81.1	98.4	72.4	82.3	4	4	4	4	4	4	4	4	4	4	Not Unique	5.44	High	8.762e-05	0.0002351
	FALSE	High	[R].VQQPDCREPFLSCCQFAESLRK.[K]	1xTMT6plex [V/K]; 1xDeamidated [Q15]; 3xCarbamidomethyl [C6; C13; C14]		3.33694e-05	0	2	2	1	P0C0L4; P0C0L5	P0C0L4 [723-744]; P0C0L5 [723-744]	2	3214.58	High	High	High	High	High	High	High	High	High	High	102.9	52.9	91.5	167	107.6	95.7	81.9	124.3	80.2	96	1	1	1	1	1	1	1	1	1	1	Not Unique	4.78	High	0	2.356e-05
	FALSE	High	[K].ITPGKPYILTVPGHLDEMQLDIQAR.[Y]	1xTMT6plex [I/K]; 1xOxidation [M18]		3.33137e-07	0	2	2	4	P0C0L4; P0C0L5	P0C0L4 [245-269]; P0C0L5 [245-269]	0	3279.82	High	High	High	High	High	High	High	High	High	High	85.4	67.2	87.2	146	142	82.6	113.2	83.1	97.4	95.8	3	3	3	3	3	3	3	3	3	3	Not Unique	6.31	High	0	8.415e-07
	FALSE	High	[K].ITPGKPYILTVPGHLDEMQLDIQAR.[Y]	1xTMT6plex [I/K]; 1xDeamidated [Q19]; 1xOxidation [M18]		3.43745e-06	0	2	2	1	P0C0L4; P0C0L5	P0C0L4 [245-269]; P0C0L5 [245-269]	0	3280.8	High	High	High	High	High	High	High	High	High	High	85.3	69.7	90.8	141.7	137.8	91.5	103	90.2	95	95.1	1	1	1	1	1	1	1	1	1	1	Not Unique	6.38	High	0	4.571e-06
	FALSE	High	[K].ITPGKPYILTVPGHLDEMQLDIQAR.[Y]	1xTMT6plex [I/K]; 1xDeamidated [Q19]		3.93866e-08	0	2	2	1	P0C0L4; P0C0L5	P0C0L4 [245-269]; P0C0L5 [245-269]	0	3264.81	High	High	High	High	High	High	High	High	High	High	90.6	77.7	127.3	116.1	93.8	102.2	107.8	95.5	90.5	98.4	1	1	1	1	1	1	1	1	1	1	Not Unique	6.55	High	0	1.784e-07
	FALSE	High	[K].ITPGKPYILTVPGHLDEMQLDIQAR.[Y]	1xTMT6plex [I/K]		1.94699e-07	0	2	2	5	P0C0L4; P0C0L5	P0C0L4 [245-269]; P0C0L5 [245-269]	0	3263.82	High	High	High	High	High	High	High	High	High	High	83.8	69	90.3	157.1	135.9	96.9	93.5	92.1	90.7	90.8	5	5	5	5	5	5	5	5	5	5	Not Unique	6.56	High	0	2.206e-06
	FALSE	High	[R].YVSHFETEGPHVLLYFDSVPTSR.[E]	1xTMT6plex [N-Term]		1.55136e-06	0	2	2	10	P0C0L4; P0C0L5	P0C0L4 [1511-1533]; P0C0L5 [1511-1533]	0	2909.47	High	High	High	High	High	High	High	High	High	High	87	78.4	88.2	140.7	126.6	90.4	103.9	92	94.9	97.9	9	9	9	9	9	9	9	9	9	9	Not Unique	4.31	High	0	2.102e-05
	FALSE	High	[K].LNMGITDLQGLR.[L]	1xTMT6plex [N-Term]		3.9772e-06	0	2	2	11	P0C0L4; P0C0L5	P0C0L4 [326-337]; P0C0L5 [326-337]	0	1559.88	High	High	High	High	High	High	High	High	High	High	82.9	74.3	86.9	152.4	141.8	90.6	91.7	88	97.5	93.9	9	9	9	9	9	9	9	9	9	9	Not Unique	5.55	High	0	5.597e-06
	FALSE	High	[K].LNMGITDLQGLR.[L]	1xTMT6plex [N-Term]; 1xDeamidated [N2]		4.27806e-06	0	2	2	7	P0C0L4; P0C0L5	P0C0L4 [326-337]; P0C0L5 [326-337]	0	1560.86	High	High	High	High	High	High	High	High	High	High	117.1	60	98.8	183.1	102.6	73.3	105.4	93.6	72.9	93	7	7	7	7	7	7	7	7	7	7	Not Unique	5.43	High	0	5.346e-06
	FALSE	High	[K].LNMGITDLQGLR.[L]	1xTMT6plex [N-Term]; 1xOxidation [M3]		5.68905e-06	0	2	2	7	P0C0L4; P0C0L5	P0C0L4 [326-337]; P0C0L5 [326-337]	0	1575.87	High	High	High	High	High	High	High	High	High	High	87.8	67.4	100.8	146	134.4	91	94.5	88	96.4	93.6	5	5	5	5	5	5	5	5	5	5	Not Unique	4.21	High	0	1.94e-05
	FALSE	High	[K].LQETSNWLLSQQQADGSFQDPCPVLDR.[S]	1xTMT6plex [N-Term]; 1xCarbamidomethyl [C22]		5.10104e-08	0	1	1	5	P0C0L4	P0C0L4 [1100-1126]	0	3361.63	High	Not Found	High	High	High	High	High	High	High	High																					No Quan Values	8.32	High	0	2.146e-07
	FALSE	High	[K].LQETSNWLLSQQQADGSFQDPCPVLDR.[S]	1xTMT6plex [N-Term]; 1xDeamidated [Q/N]; 1xCarbamidomethyl [C22]		6.48727e-09	0	1	1	6	P0C0L4	P0C0L4 [1100-1126]	0	3362.62	High	Not Found	High	High	High	High	High	High	High	High																					No Quan Values	8.69	High	0	5.391e-08
	FALSE	High	[R].YLDKTEQWSTLPPETK.[D]	TMT6plex [Y]		1.75963e-06	0	2	2	30	P0C0L4; P0C0L5	P0C0L4 [1027-1042]; P0C0L5 [1027-1042]	1	2623.46	High	High	High	High	High	High	High	High	High	High	73.2	80.2	95.4	150.3	141.7	91.2	91.5	91.7	100.6	84.3	30	30	30	30	30	30	30	30	30	30	Not Unique	6.23	High	0	6.522e-06
	FALSE	High	[R].YLDKTEQWSTLPPETK.[D]	TMT6plex [Y]; 1xDeamidated [Q7]		7.4229e-05	0	2	2	2	P0C0L4; P0C0L5	P0C0L4 [1027-1042]; P0C0L5 [1027-1042]	1	2624.44	High	High	High	High	High	High	High	High	High	High	79.7	78.8	99	158.8	126.1	85.6	85.8	94.6	105.3	86.3	1	1	1	1	1	1	1	1	1	1	Not Unique	4.96	High	0	4.173e-05
	FALSE	High	[R].GSFEFPVGDAVSK.[V]	1xTMT6plex [G/K]		4.55371e-05	0	2	2	10	P0C0L4; P0C0L5	P0C0L4 [917-929]; P0C0L5 [917-929]	0	1797.98	High	High	High	High	High	High	High	High	High	High	82.2	69.3	87	149.9	147.3	90	96.5	93.9	93.1	90.7	10	10	10	10	10	10	10	10	10	10	Not Unique	5.07	High	7.566e-05	6.806e-05
	FALSE	High	[R].VDVQAGACEGKLELSVDGAK.[Q]	TMT6plex [V]; 1xCarbamidomethyl [C8]		7.27028e-06	0	2	2	13	P0C0L4; P0C0L5	P0C0L4 [560-579]; P0C0L5 [560-579]	1	2733.51	High	High	High	High	High	High	High	High	High	High	53.4	120.1	102.7	167	99.6	115.4	71.5	120.2	82	68	11	11	11	11	11	11	11	11	11	11	Not Unique	4.91	High	0	7.853e-06
	FALSE	High	[R].VQQPDCREPFLSCCQFAESLR.[K]	1xTMT6plex [N-Term]; 3xCarbamidomethyl [C6; C13; C14]		7.56524e-06	0	2	2	10	P0C0L4; P0C0L5	P0C0L4 [723-743]; P0C0L5 [723-743]	1	2856.34	High	High	High	High	High	High	High	High	High	High	83.6	104.9	86.1	141.8	116.1	100.5	86.6	103.4	88.9	88.1	9	9	9	9	9	9	9	9	9	9	Not Unique	5.13	High	0	2.712e-05
	FALSE	High	[R].LLATLCSAEVCQCAEGK.[C]	1xTMT6plex [L/K]; 3xCarbamidomethyl [C6; C11; C13]		3.75369e-07	0	2	2	9	P0C0L4; P0C0L5	P0C0L4 [1578-1594]; P0C0L5 [1578-1594]	0	2368.21	High	High	High	High	High	High	High	High	High	High	98.7	90.5	101.8	217.7	25.6	126.2	98.2	133	20.4	87.7	9	9	9	9	9	9	9	9	8	9	Not Unique	6.36	High	0	2.062e-06
	FALSE	High	[K].VLSLAQEQVGGSPEK.[L]	1xTMT6plex [V/K]		4.01102e-07	0	2	2	12	P0C0L4; P0C0L5	P0C0L4 [1085-1099]; P0C0L5 [1085-1099]	0	2000.14	High	High	High	High	High	High	High	High	High	High	88.5	65.8	87.8	143.5	151.8	90.6	93	90.6	95.6	93	10	10	10	10	10	10	10	10	10	10	Not Unique	6.46	High	0	3.488e-06
	FALSE	High	[R].GCGEQTMIYLAPTLAASR.[Y]	1xTMT6plex [N-Term]; 1xDeamidated [Q5]; 1xOxidation [M7]; 1xCarbamidomethyl [C2]		2.77235e-05	0	2	2	4	P0C0L4; P0C0L5	P0C0L4 [1009-1026]; P0C0L5 [1009-1026]	0	2185.08	High	High	High	High	High	High	High	High	High	High	57.9	117.9	100.9	158	80.9	87	105.2	99.9	89.7	102.6	3	3	3	3	3	3	3	3	3	3	Not Unique	4.69	High	0	2.07e-05
	FALSE	High	[R].GCGEQTMIYLAPTLAASR.[Y]	1xTMT6plex [N-Term]; 1xOxidation [M7]; 1xCarbamidomethyl [C2]		9.41016e-05	0	2	2	1	P0C0L4; P0C0L5	P0C0L4 [1009-1026]; P0C0L5 [1009-1026]	0	2184.1	High	High	High	High	High	High	High	High	High	High	110.7	62.3	119.1	126.4	144.8	96.2	72.9	84.1	85.9	97.5	1	1	1	1	1	1	1	1	1	1	Not Unique	3.23	High	0	4.925e-05
	FALSE	High	[R].GCGEQTMIYLAPTLAASR.[Y]	1xTMT6plex [N-Term]; 1xDeamidated [Q5]; 1xCarbamidomethyl [C2]		3.25989e-06	0	2	2	8	P0C0L4; P0C0L5	P0C0L4 [1009-1026]; P0C0L5 [1009-1026]	0	2169.09	High	High	High	High	High	High	High	High	High	High	66.4	125.3	97.8	153.4	83.5	105.6	94	97.1	87	90	7	7	7	7	7	7	7	7	7	7	Not Unique	5.57	High	0	1.087e-05
	FALSE	High	[R].EMSGSPASGIPVK.[V]	1xTMT6plex [E/K]		3.62468e-06	0	2	2	11	P0C0L4; P0C0L5	P0C0L4 [392-404]; P0C0L5 [392-404]	0	1717.96	High	High	High	High	High	High	High	High	High	High	81.1	73.4	87.5	154.5	146.1	90.3	88.6	96	96.3	86	9	9	9	9	9	9	9	9	9	9	Not Unique	4.28	High	0	4.74e-06
	FALSE	High	[K].LVNGQSHISLSK.[A]	1xTMT6plex [L/K]; 1xDeamidated [Q/N]		1.31136e-05	0	2	2	43	P0C0L4; P0C0L5	P0C0L4 [305-316]; P0C0L5 [305-316]	0	1742.02	High	High	High	High	High	High	High	High	High	High	84.9	66.9	87.4	151	139	92.9	95.9	92.3	97.7	92	23	23	23	23	23	23	23	23	23	23	Not Unique	3.95	High	0	1.205e-05
	FALSE	High	[R].STQDTVIALDALSAYWIASHTTEER.[G]	1xTMT6plex [N-Term]		2.06348e-10	0	2	2	8	P0C0L4; P0C0L5	P0C0L4 [1301-1325]; P0C0L5 [1301-1325]	0	3007.52	High	High	High	High	High	High	High	High	High	High	74.2	82	86.6	152.9	142	86.2	102.3	83.5	97.8	92.4	5	5	5	5	5	5	5	5	5	5	Not Unique	9.52	High	0	3.933e-09
	FALSE	High	[R].STQDTVIALDALSAYWIASHTTEER.[G]	1xTMT6plex [N-Term]; 1xDeamidated [Q3]		2.37551e-07	0	2	2	2	P0C0L4; P0C0L5	P0C0L4 [1301-1325]; P0C0L5 [1301-1325]	0	3008.51	High	High	High	High	High	High	High	High	High	High																					No Quan Values	7.47	High	0	6.583e-07
	FALSE	High	[R].VTASDPLDTLGSEGALSPGGVASLLR.[L]	1xTMT6plex [N-Term]		1.8835e-07	0	2	2	11	P0C0L4; P0C0L5	P0C0L4 [980-1005]; P0C0L5 [980-1005]	0	2712.46	High	High	High	High	High	High	High	High	High	High	87	66.2	85.3	161.9	143.6	87	90.9	89.6	93.4	95	9	9	9	9	9	9	9	9	9	9	Not Unique	8.09	High	0	1.625e-06
	FALSE	High	[R].KADGSYAAWLSR.[DG]	1xTMT6plex [K]		3.93717e-05	0	2	2	13	P0C0L4; P0C0L5	P0C0L4 [1061-1072]; P0C0L5 [1061-1072]	1	1782.99	High	High	High	High	High	High	High	High	High	High	72.2	86.8	88	136.2	152.3	85.7	90.8	91.7	107.6	88.7	11	11	11	11	11	11	11	11	11	11	Not Unique	4.34	High	0	3.682e-05
	FALSE	High	[K].EVYMPSSIFQDDFVIPDISEPGTWK.[I]	1xTMT6plex [E/K]		5.35957e-06	0	2	2	3	P0C0L4; P0C0L5	P0C0L4 [190-214]; P0C0L5 [190-214]	0	3358.7	High	High	High	High	High	High	High	High	High	High	50.7	95.7	83.8	151.8	137.5	100.7	91.7	92.1	112.9	83.1	2	2	2	2	2	2	2	2	2	2	Not Unique	5.44	High	0	6.289e-06
	FALSE	High	[K].EVYMPSSIFQDDFVIPDISEPGTWK.[I]	1xTMT6plex [E/K]; 1xOxidation [M4]		3.25989e-06	0	2	2	2	P0C0L4; P0C0L5	P0C0L4 [190-214]; P0C0L5 [190-214]	0	3374.69	High	High	High	High	High	High	High	High	High	High	53.5	106.7	79.9	142.7	138.6	86.8	93.1	87.3	113.4	98	2	2	2	2	2	2	2	2	2	2	Not Unique	5.52	High	0	4.401e-06
	FALSE	High	[K].ASAGLLGAHAAAITAYALTLTK.[A]	1xTMT6plex [A/K]		5.91987e-06	0	2	2	2	P0C0L4; P0C0L5	P0C0L4 [1183-1204]; P0C0L5 [1183-1204]	0	2543.5	High	High	High	High	High	High	High	High	High	High	86.8	69	84.6	146.9	140.5	87.5	98.6	92	96	98.1	2	2	2	2	2	2	2	2	2	2	Not Unique	4.48	High	0	6.782e-06
	FALSE	High	[R].DSSTWLTAFVLK.[V]	1xTMT6plex [D/K]		2.38066e-05	0	1	1	5	P0C0L4	P0C0L4 [1073-1084]	0	1826.05	High	High	High	High	High	High	High	High	High	High	121.7	1.3	90.8	275.3	38.8	91.5	99.9	91.6	98.4	90.8	4	3	4	4	3	4	4	4	4	4	Unique	5.27	High	0	2.42e-05
	FALSE	High	[K].VGLSGMAIADVTLLSGFHALR.[A]	1xTMT6plex [N-Term]; 1xOxidation [M6]		1.41383e-06	0	2	2	2	P0C0L4; P0C0L5	P0C0L4 [1478-1498]; P0C0L5 [1478-1498]	0	2373.32	High	High	High	High	High	High	High	High	High	High	84.6	67.4	85.2	128.3	129	97.9	97.6	83.1	108	118.8	2	2	2	2	2	2	2	2	2	2	Not Unique	6.46	High	0	5.519e-06
	FALSE	High	[K].VGLSGMAIADVTLLSGFHALR.[A]	1xTMT6plex [N-Term]		1.58791e-08	0	2	2	13	P0C0L4; P0C0L5	P0C0L4 [1478-1498]; P0C0L5 [1478-1498]	0	2357.32	High	High	High	High	High	High	High	High	High	High	77.6	75.4	76	145.5	154.1	113.7	81.8	75.8	99.2	101.1	4	4	4	4	4	4	4	4	4	4	Not Unique	6.54	High	0	5.211e-06
	FALSE	High	[R].TTNIQGINLLFSSR.[R]	1xTMT6plex [N-Term]; 1xDeamidated [N/Q]		6.84926e-06	0	2	2	11	P0C0L4; P0C0L5	P0C0L4 [124-137]; P0C0L5 [124-137]	0	1794	High	High	High	High	High	High	High	High	High	High	86.1	74.9	80.5	184.9	97.8	95.1	97	97.8	88	98	4	4	4	4	4	4	4	4	4	4	Not Unique	5.09	High	0	7.545e-06
	FALSE	High	[R].TTNIQGINLLFSSR.[R]	1xTMT6plex [N-Term]		3.77176e-06	0	2	2	11	P0C0L4; P0C0L5	P0C0L4 [124-137]; P0C0L5 [124-137]	0	1793.01	High	High	High	High	High	High	High	High	High	High	106.1	83.3	107.8	132.7	129.8	76.1	101.2	76.1	86.3	100.5	9	9	9	9	9	9	9	9	9	9	Not Unique	5.52	High	0	8.115e-06
	FALSE	High	[R].AVGSGATFSHYYYMILSR.[G]	1xTMT6plex [N-Term]; 1xOxidation [M14]		5.55088e-07	0	2	2	4	P0C0L4; P0C0L5	P0C0L4 [495-512]; P0C0L5 [495-512]	0	2268.13	High	High	High	High	High	High	High	High	High	High	95.2	74.4	83.8	137	111.5	88.3	126.5	78	92.3	112.9	3	3	3	3	3	3	3	3	3	3	Not Unique	4.69	High	0	3.157e-06
	FALSE	High	[R].AVGSGATFSHYYYMILSR.[G]	1xTMT6plex [N-Term]		7.03329e-06	0	2	2	3	P0C0L4; P0C0L5	P0C0L4 [495-512]; P0C0L5 [495-512]	0	2252.14	High	High	High	High	High	High	High	High	High	High	92.5	85	96.4	126.1	121.9	93.3	99.2	90	93	102.6	2	2	2	2	2	2	2	2	2	2	Not Unique	6.4	High	0	7.682e-06
	FALSE	High	[R].VETVDRFQILTLWLPDSLTTWEIHGLSLSK.[T]	1xTMT6plex [V/K]		4.29065e-05	0	2	2	1	P0C0L4; P0C0L5	P0C0L4 [786-815]; P0C0L5 [786-815]	1	3956.19	High	High	High	High	High	High	High	High	High	High	107.3	102	55.2	140.7	139.1	76.7	99.6	76.6	110.8	92	1	1	1	1	1	1	1	1	1	1	Not Unique	6.11	High	0	2.819e-05
	FALSE	High	[R].SMQGGLVGNDETVALTAFVTIALHHGLAVFQDEGAEPLKQR.[V]	1xTMT6plex [S/K]		1.0667e-08	0	2	2	3	P0C0L4; P0C0L5	P0C0L4 [1127-1167]; P0C0L5 [1127-1167]	1	4778.53	High	High	High	High	High	High	High	High	High	High	88.3	68.4	92.7	179.9	115	98.9	83.3	93.9	95.1	84.6	2	2	2	2	2	2	2	2	2	2	Not Unique	5.96	High	0	6.909e-08
	FALSE	High	[R].SMQGGLVGNDETVALTAFVTIALHHGLAVFQDEGAEPLKQR.[V]	1xTMT6plex [S/K]; 1xDeamidated [Q/N]; 1xOxidation [M2]		1.15699e-09	0	2	2	3	P0C0L4; P0C0L5	P0C0L4 [1127-1167]; P0C0L5 [1127-1167]	1	4795.51	High	High	High	High	High	High	High	High	High	High	103	57.6	104.9	181.8	114.8	78.4	84.4	104.4	88	82.7	1	1	1	1	1	1	1	1	1	1	Not Unique	8.1	High	0	1.374e-08
	FALSE	High	[R].SMQGGLVGNDETVALTAFVTIALHHGLAVFQDEGAEPLKQR.[V]	1xTMT6plex [S/K]; 1xOxidation [M2]		2.00915e-06	0	2	2	3	P0C0L4; P0C0L5	P0C0L4 [1127-1167]; P0C0L5 [1127-1167]	1	4794.53	High	High	High	High	High	High	High	High	High	High	90.8	61.2	93	149.6	138.2	88.6	103.4	80.1	100.4	94.7	3	3	3	3	3	3	3	3	3	3	Not Unique	7.41	High	0	3.22e-06
	FALSE	High	[R].SMQGGLVGNDETVALTAFVTIALHHGLAVFQDEGAEPLKQR.[V]	1xTMT6plex [S/K]; 1xDeamidated [Q/N]		1.01488e-06	0	2	2	8	P0C0L4; P0C0L5	P0C0L4 [1127-1167]; P0C0L5 [1127-1167]	1	4779.52	High	High	High	High	High	High	High	High	High	High	90.9	63.7	98.7	172.5	120.9	91.7	84.3	96.2	92.2	88.8	3	3	3	3	3	3	3	3	3	3	Not Unique	5.71	High	0	5.938e-06
	FALSE	High	[R].FQILTLWLPDSLTTWEIHGLSLSK.[T]	1xTMT6plex [F/K]; 1xDeamidated [Q2]		3.83436e-05	0	2	2	3	P0C0L4; P0C0L5	P0C0L4 [792-815]; P0C0L5 [792-815]	0	3257.82	High	High	High	High	High	High	High	High	High	High	98.5	85.6	91	117.1	104.4	86.3	107.2	89.5	118.7	101.8	2	2	2	2	2	2	2	2	2	2	Not Unique	5.9	High	0	2.602e-05
	FALSE	High	[R].FQILTLWLPDSLTTWEIHGLSLSK.[T]	1xTMT6plex [F/K]		8.84456e-08	0	2	2	7	P0C0L4; P0C0L5	P0C0L4 [792-815]; P0C0L5 [792-815]	0	3256.84	High	High	High	High	High	High	High	High	High	High	80.4	78.4	79.9	150.2	118.9	91.3	108.8	82.8	109.4	99.7	4	4	4	4	4	4	4	4	4	4	Not Unique	6.34	High	0	1.231e-05
	FALSE	High	[R].SMQGGLVGNDETVALTAFVTIALHHGLAVFQDEGAEPLK.[Q]	1xTMT6plex [S/K]; 1xDeamidated [Q/N]; 1xOxidation [M2]		2.94199e-08	0	2	2	2	P0C0L4; P0C0L5	P0C0L4 [1127-1165]; P0C0L5 [1127-1165]	0	4511.35	High	High	High	High	High	High	High	High	High	High																					No Quan Values	7.5	High	0	6.78e-07
	FALSE	High	[R].SMQGGLVGNDETVALTAFVTIALHHGLAVFQDEGAEPLK.[Q]	1xTMT6plex [S/K]; 1xOxidation [M2]		8.07408e-09	0	2	2	3	P0C0L4; P0C0L5	P0C0L4 [1127-1165]; P0C0L5 [1127-1165]	0	4510.37	High	High	High	High	High	High	High	High	High	High	93.5	58.4	86.3	137.2	136	68.9	112.1	91.3	105.1	111.3	2	2	2	2	2	2	2	2	2	2	Not Unique	8.44	High	0	5.628e-08
	FALSE	High	[R].SMQGGLVGNDETVALTAFVTIALHHGLAVFQDEGAEPLK.[Q]	1xTMT6plex [S/K]; 2xDeamidated [Q3; Q/N]		1.69391e-07	0	2	2	8	P0C0L4; P0C0L5	P0C0L4 [1127-1165]; P0C0L5 [1127-1165]	0	4496.34	High	High	High	High	High	High	High	High	High	High	88	57.7	117.3	140.4	150.9	96.9	78.8	73.5	86	110.4	1	1	1	1	1	1	1	1	1	1	Not Unique	8.45	High	0	5.147e-07
	FALSE	High	[R].SMQGGLVGNDETVALTAFVTIALHHGLAVFQDEGAEPLK.[Q]	1xTMT6plex [S/K]; 1xDeamidated [Q/N]		4.85385e-10	0	2	2	15	P0C0L4; P0C0L5	P0C0L4 [1127-1165]; P0C0L5 [1127-1165]	0	4495.36	High	High	High	High	High	High	High	High	High	High	99.9	68	80	151.4	125.1	96.3	104.3	91.9	99.7	83.4	1	1	1	1	1	1	1	1	1	1	Not Unique	9.25	High	0	7.301e-09
	FALSE	High	[R].SMQGGLVGNDETVALTAFVTIALHHGLAVFQDEGAEPLK.[Q]	1xTMT6plex [S/K]		7.1536e-08	0	2	2	9	P0C0L4; P0C0L5	P0C0L4 [1127-1165]; P0C0L5 [1127-1165]	0	4494.37	High	High	High	High	High	High	High	High	High	High	86.5	80.3	86	144.4	123.8	101.7	99.3	87.7	93.2	97.1	7	7	7	7	7	7	7	7	7	7	Not Unique	6.79	High	0	2.754e-07
	FALSE	High	[R].LLLFSPSVVHLGVPLSVGVQLQDVPR.[G]	1xTMT6plex [N-Term]		3.42091e-07	0	2	2	5	P0C0L4; P0C0L5	P0C0L4 [23-48]; P0C0L5 [23-48]	0	2998.77	High	High	High	High	High	High	High	High	High	High	86.1	90.8	71.2	152.6	116.3	97.3	99.4	76.7	121.3	88.4	3	3	3	3	3	3	3	3	3	3	Not Unique	6.1	High	0	8.549e-07
	FALSE	High	[K].MRPSTDTITVMVENSHGLR.[V]	1xTMT6plex [N-Term]; 1xDeamidated [N14]; 2xOxidation [M1; M11]		1.07492e-05	0	2	2	1	P0C0L4; P0C0L5	P0C0L4 [167-185]; P0C0L5 [167-185]	0	2406.2	High	High	High	High	High	High	High	High	High	High	89	48	107.9	92.8	92.3	72.8	160.1	58	138.6	140.5	1	1	1	1	1	1	1	1	1	1	Not Unique	3.83	High	0	1.042e-05
	FALSE	High	[K].MRPSTDTITVMVENSHGLR.[V]	1xTMT6plex [N-Term]; 2xOxidation [M1; M11]		2.55076e-06	0	2	2	3	P0C0L4; P0C0L5	P0C0L4 [167-185]; P0C0L5 [167-185]	0	2405.21	High	High	High	High	High	High	High	High	High	High	85.1	56.8	85.1	151.7	138.7	94.1	109.5	77.9	96.4	104.8	3	3	3	3	3	3	3	3	3	3	Not Unique	3.92	High	5.007e-05	5.902e-05
	FALSE	High	[K].MRPSTDTITVMVENSHGLR.[V]	1xTMT6plex [N-Term]; 1xDeamidated [N14]; 1xOxidation [M]		1.67572e-05	0	2	2	8	P0C0L4; P0C0L5	P0C0L4 [167-185]; P0C0L5 [167-185]	0	2390.2	High	High	High	High	High	High	High	High	High	High	96.7	83.4	85.3	139.4	129.7	91.9	97.9	80.8	98.9	95.9	5	5	5	5	5	5	5	5	5	5	Not Unique	4.58	High	0	2.91e-05
	FALSE	High	[K].MRPSTDTITVMVENSHGLR.[V]	1xTMT6plex [N-Term]; 1xOxidation [M]		7.82016e-06	0	2	2	18	P0C0L4; P0C0L5	P0C0L4 [167-185]; P0C0L5 [167-185]	0	2389.22	High	High	High	High	High	High	High	High	High	High	88.6	73	88.9	138	131.8	87.6	99.8	86.5	100.7	105.2	14	14	14	14	14	14	14	14	14	14	Not Unique	4.84	High	0	2.085e-05
	FALSE	High	[K].MRPSTDTITVMVENSHGLR.[V]	1xTMT6plex [N-Term]; 1xDeamidated [N14]		3.5533e-06	0	2	2	7	P0C0L4; P0C0L5	P0C0L4 [167-185]; P0C0L5 [167-185]	0	2374.21	High	High	High	High	High	High	High	High	High	High	91.5	61.9	83.6	151.8	135.7	91.4	97.1	95.6	95.9	95.5	5	5	5	5	5	5	5	5	5	5	Not Unique	5.43	High	0	6.314e-06
	FALSE	High	[K].MRPSTDTITVMVENSHGLR.[V]	1xTMT6plex [N-Term]		4.3795e-08	0	2	2	14	P0C0L4; P0C0L5	P0C0L4 [167-185]; P0C0L5 [167-185]	0	2373.22	High	High	High	High	High	High	High	High	High	High	78.4	73.1	92.4	154.5	136.9	97.7	96.2	91.2	92.2	87.5	12	12	12	12	12	12	12	12	12	12	Not Unique	7.02	High	0	2.018e-07
	FALSE	High	[K].EGAIHREELVYELNPLDHR.[G]	1xTMT6plex [N-Term]		1.36773e-06	0	2	2	80	P0C0L4; P0C0L5	P0C0L4 [936-954]; P0C0L5 [936-954]	1	2519.32	High	High	High	High	High	High	High	High	High	High	64.1	73.1	79.3	140.1	164	99.6	91.4	84.8	105.8	97.7	67	67	67	67	67	67	67	67	67	67	Not Unique	5.92	High	0	2.337e-06
	FALSE	High	[R].HLVPGAPFLLQALVR.[E]	1xTMT6plex [N-Term]		3.49515e-05	0	2	2	2	P0C0L4; P0C0L5	P0C0L4 [377-391]; P0C0L5 [377-391]	0	1860.14	High	High	High	High	High	High	High	High	High	High	78.1	89.7	85.4	164.5	131.8	86.7	87.1	87.1	97.2	92.4	2	2	2	2	2	2	2	2	2	2	Not Unique	4.2	High	0	2.444e-05
	FALSE	High	[R].DFALLSLQVPLK.[D]	1xTMT6plex [D/K]		2.18423e-05	0	2	2	4	P0C0L4; P0C0L5	P0C0L4 [81-92]; P0C0L5 [81-92]	0	1802.12	High	High	High	High	High	High	High	High	High	High	83.7	65.8	78.6	143.5	131.5	99.1	99.4	97.3	100.7	100.4	4	4	4	4	4	4	4	4	4	4	Not Unique	5.1	High	0	1.742e-05
	FALSE	High	[R].AACAQLNDFLQEYGTQGCQV.[-]	1xTMT6plex [N-Term]; 2xDeamidated [Q5; Q/N]; 2xCarbamidomethyl [C3; C18]		1.75528e-05	0	2	2	10	P0C0L4; P0C0L5	P0C0L4 [1725-1744]; P0C0L5 [1725-1744]	0	2504.13	Not Found	Not Found	Not Found	High	Not Found	Not Found	Not Found	High	Not Found	Not Found																					No Quan Values	4.83	High	0	1.49e-05
	FALSE	High	[R].AACAQLNDFLQEYGTQGCQV.[-]	1xTMT6plex [N-Term]; 1xDeamidated [Q/N]; 2xCarbamidomethyl [C3; C18]		4.95914e-07	0	2	2	42	P0C0L4; P0C0L5	P0C0L4 [1725-1744]; P0C0L5 [1725-1744]	0	2503.14	High	High	High	High	High	High	High	High	High	High	72.2	83.1	92.7	187.3	116.6	98.4	92.7	98.6	67.8	90.8	5	5	5	5	5	5	5	5	5	5	Not Unique	7.01	High	0	1.207e-05
	FALSE	High	[R].AACAQLNDFLQEYGTQGCQV.[-]	1xTMT6plex [N-Term]; 2xCarbamidomethyl [C3; C18]		1.00151e-06	0	2	2	6	P0C0L4; P0C0L5	P0C0L4 [1725-1744]; P0C0L5 [1725-1744]	0	2502.16	High	High	High	High	High	High	High	High	High	High	76.1	83.3	97.2	185	115.3	94	84.2	111.8	79.7	73.5	3	3	3	3	3	3	3	3	3	3	Not Unique	6.57	High	0	8.373e-06
	FALSE	High	[R].TLEIPGNSDPNMIPDGDFNSYVR.[V]	1xTMT6plex [N-Term]; 1xDeamidated [N]		2.68971e-06	0	2	2	23	P0C0L4; P0C0L5	P0C0L4 [957-979]; P0C0L5 [957-979]	0	2781.32	High	High	High	High	High	High	High	High	High	High	82.5	70.7	89.9	147.1	148.5	92.5	92	85.8	93.7	97.4	10	10	10	10	10	10	10	10	10	10	Not Unique	5.07	High	0.0002094	0.001987
	FALSE	High	[R].TLEIPGNSDPNMIPDGDFNSYVR.[V]	1xTMT6plex [N-Term]; 1xDeamidated [N]; 1xOxidation [M12]		2.79077e-05	0	2	2	23	P0C0L4; P0C0L5	P0C0L4 [957-979]; P0C0L5 [957-979]	0	2797.32	High	High	High	High	High	High	High	High	High	High	71.9	69.6	97.9	151.7	146.7	90.5	100.9	86.1	91.4	93.2	4	4	4	4	4	4	4	4	4	4	Not Unique	4.85	High	0	2.071e-05
	FALSE	High	[R].TLEIPGNSDPNMIPDGDFNSYVR.[V]	1xTMT6plex [N-Term]; 1xOxidation [M12]		3.57694e-06	0	2	2	8	P0C0L4; P0C0L5	P0C0L4 [957-979]; P0C0L5 [957-979]	0	2796.33	High	High	High	High	High	High	High	High	High	High	81.8	73.2	86.1	144.7	152.7	94	99.1	86.2	93.2	89	7	7	7	7	7	7	7	7	7	7	Not Unique	4.73	High	0	4.705e-06
	FALSE	High	[R].TLEIPGNSDPNMIPDGDFNSYVR.[V]	1xTMT6plex [N-Term]		2.85508e-06	0	2	2	6	P0C0L4; P0C0L5	P0C0L4 [957-979]; P0C0L5 [957-979]	0	2780.34	High	High	High	High	High	High	High	High	High	High	85.3	73.6	89.6	148.7	135.3	92.7	88.8	82.7	99.7	103.5	5	5	5	5	5	5	5	5	5	5	Not Unique	4.91	High	0	5.894e-06
	FALSE	High	[R].EELVYELNPLDHR.[G]	1xTMT6plex [N-Term]		1.50715e-05	0	2	2	43	P0C0L4; P0C0L5	P0C0L4 [942-954]; P0C0L5 [942-954]	0	1855.98	High	High	High	High	High	High	High	High	High	High	85.5	79.2	75.8	155.7	139.4	85.5	100.5	86.8	95.2	96.4	17	17	17	17	17	17	17	17	17	17	Not Unique	5.03	High	0	3.178e-05
	FALSE	High	[K].VDFTLSSERDFALLSLQVPLKDAK.[S]	TMT6plex [V]		1.03302e-05	0	2	2	4	P0C0L4; P0C0L5	P0C0L4 [72-95]; P0C0L5 [72-95]	2	3379.94	High	High	High	High	High	High	High	High	High	High	95.1	65.5	99.9	167.8	127.9	90.5	86.2	100.2	80.7	86.1	2	2	2	2	2	2	2	2	2	2	Not Unique	5.57	High	0	1.634e-05
	FALSE	High	[R].GPEVQLVAHSPWLK.[D]	1xTMT6plex [G/K]		5.58781e-07	0	2	2	11	P0C0L4; P0C0L5	P0C0L4 [105-118]; P0C0L5 [105-118]	0	2019.18	High	High	High	High	High	High	High	High	High	High	78.1	79.5	86.1	146.5	145.4	93.3	90.9	91.4	95	93.8	10	10	10	10	10	10	10	10	10	10	Not Unique	5.43	High	0	1.191e-05
	FALSE	High	[K].VDFTLSSERDFALLSLQVPLK.[D]	1xTMT6plex [V/K]		0.000101836	0	2	2	3	P0C0L4; P0C0L5	P0C0L4 [72-92]; P0C0L5 [72-92]	1	2836.62	High	High	High	High	High	High	High	High	High	High	82.7	71.2	93.3	155.6	125.7	94.2	92.9	105.2	94.6	84.5	3	3	3	3	3	3	3	3	3	3	Not Unique	4.44	High	0	5.203e-05
	FALSE	High	[R].DFALLSLQVPLKDAK.[S]	TMT6plex [D]		9.79675e-06	0	2	2	4	P0C0L4; P0C0L5	P0C0L4 [81-95]; P0C0L5 [81-95]	1	2345.44	High	High	High	High	High	High	High	High	High	High	81.3	71.7	88	151.5	132.6	96.6	92.1	95.2	101.8	89.3	4	4	4	4	4	4	4	4	4	4	Not Unique	5.26	High	0	9.768e-06
	FALSE	High	[R].NPSDPMPQAPALWIETTAYALLHLLLHEGK.[A]	1xTMT6plex [N/K]		8.67036e-08	0	2	2	5	P0C0L4; P0C0L5	P0C0L4 [1249-1278]; P0C0L5 [1249-1278]	0	3785.05	High	High	High	High	High	High	High	High	High	High	89.2	67.3	81.1	140.6	149.6	94.9	86.9	92.7	100	97.8	5	5	5	5	5	5	5	5	5	5	Not Unique	6	High	0	3.153e-07
	FALSE	High	[R].RCSVFYGAPSK.[S]	1xTMT6plex [R/K]; 1xCarbamidomethyl [C2]		3.10261e-05	0	2	2	2	P0C0L4; P0C0L5	P0C0L4 [1565-1575]; P0C0L5 [1565-1575]	1	1729.95	High	High	High	High	High	High	High	High	High	High	96.6	82.9	119.1	156.1	89.8	105.8	92	101.4	74.4	82.1	2	2	2	2	2	2	2	2	2	2	Not Unique	4.4	High	0	2.241e-05
	FALSE	High	[K].LHLETDSLALVALGALDTALYAAGSK.[S]	1xTMT6plex [L/K]		2.40722e-07	0	2	2	18	P0C0L4; P0C0L5	P0C0L4 [589-614]; P0C0L5 [589-614]	0	3071.74	High	High	High	High	High	High	High	High	High	High	82	72.8	86.3	152.3	134.2	93.1	102.6	88.1	93.4	95.3	8	8	8	8	8	8	8	8	8	8	Not Unique	5.26	High	0	5.029e-05
	FALSE	High	[K].DHAVDLIQKGYMR.[I]	1xTMT6plex [D/K]		0.000276846	0.000131015	2	2	1	P0C0L4; P0C0L5	P0C0L4 [1043-1055]; P0C0L5 [1043-1055]	1	2004.11	High	High	High	High	High	High	High	High	High	High	53.9	72	75.7	196.4	131.2	94.5	93.1	89	92.4	101.9	1	1	1	1	1	1	1	1	1	1	Not Unique	4.1	High	7.566e-05	0.0001045
	FALSE	High	[K].YVLPNFEVK.[I]	1xTMT6plex [Y/K]		0.000508638	0.000131015	2	2	7	P0C0L4; P0C0L5	P0C0L4 [236-244]; P0C0L5 [236-244]	0	1566.93	High	High	High	High	High	High	High	High	High	High	73.1	86.2	86.5	151.5	138.7	87.7	91.9	95.6	99.6	89.3	7	7	7	7	7	7	7	7	7	7	Not Unique	3.72	High	8.762e-05	0.0001629
	FALSE	High	[K].RHLVPGAPFLLQALVR.[E]	1xTMT6plex [N-Term]		0.000392272	0.000131015	2	2	5	P0C0L4; P0C0L5	P0C0L4 [376-391]; P0C0L5 [376-391]	1	2016.24	High	High	High	High	High	High	High	High	High	High	96.5	25.4	99.2	161.9	149.5	94.5	94.8	98	75.9	104.3	3	3	3	3	3	3	3	3	3	3	Not Unique	3.92	High	8.762e-05	0.0001594
	FALSE	High	[K].ITQVLHFTK.[D]	1xTMT6plex [I/K]		0.00127102	0.000131015	2	2	3	P0C0L4; P0C0L5	P0C0L4 [1647-1655]; P0C0L5 [1647-1655]	0	1544.96	High	High	High	High	High	High	High	High	High	High	80	82.2	72.6	154.8	119.5	93.9	103.5	88.9	105.3	99.2	2	2	2	2	2	2	2	2	2	2	Not Unique	3.33	High	8.762e-05	0.0003423
	FALSE	High	[R].YIYGKPVQGVAYVR.[F]	1xTMT6plex [Y/K]; 1xDeamidated [Q8]		0.00146873	0.000131015	2	2	6	P0C0L4; P0C0L5	P0C0L4 [270-283]; P0C0L5 [270-283]	0	2072.19	High	High	High	High	High	High	High	High	High	High	74.5	84.4	102.6	121.1	108.8	102.9	103.8	94	102.7	105.3	4	4	4	4	4	4	4	4	4	4	Not Unique	3.18	High	0.0001444	0.0007636
	FALSE	High	[R].VHYTVCIWR.[N]	1xTMT6plex [N-Term]; 1xCarbamidomethyl [C6]		0.000541343	0.000131015	2	2	1	P0C0L4; P0C0L5	P0C0L4 [1466-1474]; P0C0L5 [1466-1474]	0	1462.78	High	High	High	High	High	High	High	High	High	High	83.3	101.6	145.8	176.6	63.1	129.8	59.2	136.5	55.4	48.7	1	1	1	1	1	1	1	1	1	1	Not Unique	3.73	High	8.762e-05	0.0001712
	FALSE	High	[R].LTVAAPPSGGPGFLSIERPDSRPPR.[V]	1xTMT6plex [N-Term]		0.000301864	0.000131015	2	2	13	P0C0L4; P0C0L5	P0C0L4 [460-484]; P0C0L5 [460-484]	0	2803.54	High	High	High	High	High	High	High	High	High	High	87.4	67.2	90	153.7	144	82.9	97	88.4	89.7	99.8	9	9	9	9	9	9	9	9	9	9	Not Unique	3.98	High	8.762e-05	0.0002357
	FALSE	High	[K].KEVYMPSSIFQDDFVIPDISEPGTWK.[I]	TMT6plex [K]; 1xDeamidated [Q11]; 1xOxidation [M5]		0.000158148	0.000131015	2	2	2	P0C0L4; P0C0L5	P0C0L4 [189-214]; P0C0L5 [189-214]	1	3732.93	High	High	High	High	High	High	High	High	High	High	116.1	21.9	91.1	147.2	143.1	86.4	102.6	86.9	90.4	114.4	1	1	1	1	1	1	1	1	1	1	Not Unique	3.69	High	7.566e-05	7.065e-05
	FALSE	High	[R].CSVFYGAPSK.[S]	1xTMT6plex [C/K]; 1xCarbamidomethyl [C1]		0.00014053	0.000131015	2	2	6	P0C0L4; P0C0L5	P0C0L4 [1566-1575]; P0C0L5 [1566-1575]	0	1573.84	High	High	High	High	High	High	High	High	High	High	81.5	68.2	89.3	181.1	115.7	107.8	83	103.4	74.1	96	4	4	4	4	4	4	4	4	4	4	Not Unique	4.11	High	5.007e-05	6.505e-05
	FALSE	High	[R].GQIVFMNREPK.[R]	1xTMT6plex [G/K]; 1xDeamidated [N7]		0.00127102	0.000131015	2	2	3	P0C0L4; P0C0L5	P0C0L4 [513-523]; P0C0L5 [513-523]	1	1778	High	High	High	High	High	High	High	High	High	High	95.1	73.4	103.4	142.2	109.5	90.8	87.6	79.1	127	92	2	2	2	2	2	2	2	2	2	2	Not Unique	3.35	High	8.762e-05	0.0003407
	FALSE	High	[K].LGQYASPTAK.[R]	1xTMT6plex [L/K]		0.000202964	0.000131015	2	2	14	P0C0L4; P0C0L5	P0C0L4 [691-700]; P0C0L5 [691-700]	0	1493.87	High	High	High	High	High	High	High	High	High	High	66.3	65.4	88.6	127.8	183.1	96.9	90.2	84.7	104.4	92.8	12	12	12	12	12	12	12	12	12	12	Not Unique	4.29	High	0.0001351	0.0005444
	FALSE	High	[K].SHKPLNMGK.[V]	TMT6plex [S]		0.000601045	0.000131015	2	2	21	P0C0L4; P0C0L5	P0C0L4 [615-623]; P0C0L5 [615-623]	0	1699.03	High	High	High	High	High	High	High	High	High	High	79.1	67.9	87.8	150.9	142.3	98.7	93.5	93.5	93	93.3	18	18	18	18	18	18	18	18	18	18	Not Unique	3.67	High	8.762e-05	0.0003109
	FALSE	High	[K].SHKPLNMGK.[V]	TMT6plex [S]; 1xDeamidated [N6]		0.000135102	0.000131015	2	2	8	P0C0L4; P0C0L5	P0C0L4 [615-623]; P0C0L5 [615-623]	0	1700.01	High	High	High	High	High	High	High	High	High	High	80.6	65.4	90.8	153.2	145	96.4	91.4	94.6	92.3	90.3	7	7	7	7	7	7	7	7	7	7	Not Unique	3.93	High	5.007e-05	6.328e-05
	FALSE	High	[R].SMQGGLVGNDETVALTAFVTIALHHGLAVFQDEGAEPLKQR.[V]	1xTMT6plex [S/K]; 2xDeamidated [Q/N]		0.00111877	0.000131015	2	2	4	P0C0L4; P0C0L5	P0C0L4 [1127-1167]; P0C0L5 [1127-1167]	1	4780.5	High	High	High	High	High	High	High	High	High	High	94.7	67.9	125.2	140.2	108.7	110.1	87.9	116.4	74.7	74.2	1	1	1	1	1	1	1	1	1	1	Not Unique	3.58	High	0.0001351	0.0006359
	FALSE	High	[R].QGSFQGGFR.[S]	1xTMT6plex [N-Term]		0.00144641	0.000131015	2	2	16	P0C0L4; P0C0L5	P0C0L4 [1292-1300]; P0C0L5 [1292-1300]	0	1212.63	High	High	High	High	High	High	High	High	High	High	71	74.2	80.5	155.9	166.3	81.9	87.1	93.7	94.1	95.4	7	7	7	7	7	7	7	7	7	7	Not Unique	3.25	High	0.0001351	0.0005641
	FALSE	High	[R].TLEIPGNSDPNMIPDGDFNSYVR.[V]	1xTMT6plex [N-Term]; 2xDeamidated [N11; N]; 1xOxidation [M12]		0.00148004	0.000131015	2	2	4	P0C0L4; P0C0L5	P0C0L4 [957-979]; P0C0L5 [957-979]	0	2798.3	High	High	High	High	High	High	High	High	High	High																					No Quan Values	4.63	High	8.762e-05	0.0003909
	FALSE	High	[K].RCCQDGVTR.[L]	1xTMT6plex [N-Term]; 2xCarbamidomethyl [C2; C3]		0.000936937	0.000131015	2	2	5	P0C0L4; P0C0L5	P0C0L4 [701-709]; P0C0L5 [701-709]	1	1380.67	High	High	High	High	High	High	High	High	High	High																					No Quan Values	3.49	High	8.762e-05	0.0002644
	FALSE	High	[R].VDVQAGACEGK.[L]	1xTMT6plex [V/K]; 1xCarbamidomethyl [C8]		0.000245722	0.000131015	2	2	10	P0C0L4; P0C0L5	P0C0L4 [560-570]; P0C0L5 [560-570]	0	1591.85	High	High	High	High	High	High	High	High	High	High	106.1	54	98.9	161.2	111.9	98.1	91.6	99	84.9	94.3	6	6	6	6	6	6	6	6	6	6	Not Unique	4.57	High	7.566e-05	9.608e-05
	FALSE	High	[K].AEFQDALEK.[L]	1xTMT6plex [A/K]		0.000541343	0.000131015	2	2	24	P0C0L4; P0C0L5	P0C0L4 [317-325]; P0C0L5 [317-325]	0	1508.84	High	High	High	High	High	High	High	High	High	High	84.2	72.2	88.7	151.4	139.9	91.4	95.2	88.9	94.4	93.7	13	13	13	13	13	13	13	13	13	13	Not Unique	4.24	High	8.762e-05	0.0001712
	FALSE	High	[R].EMSGSPASGIPVK.[V]	1xTMT6plex [E/K]; 1xOxidation [M2]		0.000188808	0.000131015	2	2	7	P0C0L4; P0C0L5	P0C0L4 [392-404]; P0C0L5 [392-404]	0	1733.95	High	High	High	High	High	High	High	High	High	High	84.2	71.8	82.2	148.4	147.8	85.9	104.6	81.9	96.2	97	5	5	5	5	5	5	5	5	5	5	Not Unique	3.68	High	0.001163	0.01181
	FALSE	High	[R].FGLLDEDGK.[K]	1xTMT6plex [F/K]		0.000239312	0.000131015	2	2	5	P0C0L4; P0C0L5	P0C0L4 [284-292]; P0C0L5 [284-292]	0	1451.81	High	High	High	High	High	High	High	High	High	High	67.8	70.9	76	145.5	156.3	95.2	97.3	79.9	98.4	112.6	2	2	2	2	2	2	2	2	2	2	Not Unique	3.5	High	7.566e-05	9.408e-05
	FALSE	High	[R].GLEEELQFSLGSK.[I]	1xTMT6plex [G/K]; 1xDeamidated [Q7]		0.000171102	0.000131015	2	2	1	P0C0L4; P0C0L5	P0C0L4 [1353-1365]; P0C0L5 [1353-1365]	0	1896.04	Not Found	High	Not Found	Not Found	High	High	Not Found	High	Not Found	High																					No Quan Values	3.8	High	7.566e-05	7.473e-05
	FALSE	High	[R].LLLFSPSVVHLGVPLSVGVQLQDVPR.[G]	1xTMT6plex [N-Term]; 1xDeamidated [Q]		0.000320565	0.000131015	2	2	3	P0C0L4; P0C0L5	P0C0L4 [23-48]; P0C0L5 [23-48]	0	2999.75	High	High	High	High	High	High	High	High	High	High	77.5	81.1	77.3	168.7	136.1	96.3	108.4	78.1	88.2	88.4	2	2	2	2	2	2	2	2	2	2	Not Unique	4.31	High	8.762e-05	0.000226
	FALSE	High	[R].VGDTLNLNLR.[A]	1xTMT6plex [N-Term]		0.00111046	0.000131015	2	2	15	P0C0L4; P0C0L5	P0C0L4 [485-494]; P0C0L5 [485-494]	0	1343.78	High	High	High	High	High	High	High	High	High	High	78.6	69.8	91.9	132.7	154.5	95.4	91	86.8	103.3	96	11	11	11	11	11	11	11	11	11	11	Not Unique	3.6	High	8.762e-05	0.0003666
	FALSE	High	[K].ADGSYAAWLSR.[DG]	1xTMT6plex [N-Term]		0.000366642	0.000131015	2	2	8	P0C0L4; P0C0L5	P0C0L4 [1062-1072]; P0C0L5 [1062-1072]	0	1425.73	High	High	High	High	High	High	High	High	High	High	111	35.4	72.8	153.6	144.7	95.9	105.9	92.7	79.7	108.3	8	8	8	8	8	8	8	8	8	8	Not Unique	4.13	High	7.566e-05	0.0001278
	FALSE	High	[K].LELSVDGAK.[Q]	1xTMT6plex [L/K]		0.00103866	0.000131015	2	2	14	P0C0L4; P0C0L5	P0C0L4 [571-579]; P0C0L5 [571-579]	0	1389.84	High	High	High	High	High	High	High	High	High	High	112.2	49	92.1	160.6	123.8	91.1	101.8	94.8	76.7	97.9	12	12	12	12	12	12	12	12	12	12	Not Unique	3.7	High	8.762e-05	0.0003432
	FALSE	High	[R].FGLLDEDGKK.[T]	TMT6plex [F]		0.00113559	0.000131015	2	2	13	P0C0L4; P0C0L5	P0C0L4 [284-293]; P0C0L5 [284-293]	1	1809.07	High	High	High	High	High	High	High	High	High	High	73.7	71	83.6	139	149.4	94.8	98.5	87.1	104	98.9	13	13	13	13	13	13	13	13	13	13	Not Unique	3.22	High	0.001869	0.02061
	FALSE	High	[R].GCGEQTMIYLAPTLAASR.[Y]	1xTMT6plex [N-Term]; 1xCarbamidomethyl [C2]		0.000181514	0.000131015	2	2	3	P0C0L4; P0C0L5	P0C0L4 [1009-1026]; P0C0L5 [1009-1026]	0	2168.1	High	High	High	High	High	High	High	High	High	High	89	66.8	112.1	124.6	155.8	99.6	98.5	77	83.3	93.3	2	2	2	2	2	2	2	2	2	2	Not Unique	5.36	High	7.566e-05	7.755e-05
	FALSE	High	[K].GLCVATPVQLR.[V]	1xTMT6plex [N-Term]; 1xCarbamidomethyl [C3]		0.00126146	0.000131015	2	2	8	P0C0L4; P0C0L5	P0C0L4 [818-828]; P0C0L5 [818-828]	0	1442.84	High	High	High	High	High	High	High	High	High	High	83.8	88.5	111.1	166.3	86.8	116.8	77.2	124.2	68.4	76.8	7	7	7	7	7	7	7	7	7	7	Not Unique	4.49	High	0.0005976	0.006423
	FALSE	High	[K].SHALQLNNR.[Q]	1xTMT6plex [N-Term]		0.000519295	0.000131015	2	2	8	P0C0L4; P0C0L5	P0C0L4 [1341-1349]; P0C0L5 [1341-1349]	0	1281.72	High	High	High	High	High	High	High	High	High	High	78.9	73.2	83.6	154.8	144.5	92.8	90.2	92.2	94.1	95.7	5	5	5	5	5	5	5	5	5	5	Not Unique	3.88	High	8.762e-05	0.000307
	FALSE	High	[K].SHALQLNNR.[Q]	1xTMT6plex [N-Term]; 1xDeamidated [Q/N]		0.000588554	0.000131015	2	2	10	P0C0L4; P0C0L5	P0C0L4 [1341-1349]; P0C0L5 [1341-1349]	0	1282.71	High	High	High	High	High	High	High	High	High	High	82.9	71.5	92.7	152.1	139.6	86.7	92.9	84.2	96.1	101.3	9	9	9	9	9	9	9	9	9	9	Not Unique	4.35	High	8.762e-05	0.0002171
	FALSE	High	[R].SFFPENWLWR.[V]	1xTMT6plex [N-Term]		0.00176839	0.000244658	2	2	3	P0C0L4; P0C0L5	P0C0L4 [776-785]; P0C0L5 [776-785]	0	1610.83	High	High	High	High	High	High	High	High	High	High	82.2	70.2	80	155.4	156.6	92.6	82	92.3	98.4	90.3	3	3	3	3	3	3	3	3	3	3	Not Unique	4.45	High	0.0001123	0.0004588
	FALSE	High	[R].VDVQAGACEGKLELSVDGAK.[Q]	TMT6plex [V]; 1xDeamidated [Q4]; 1xCarbamidomethyl [C8]		0.0021883	0.000244658	2	2	3	P0C0L4; P0C0L5	P0C0L4 [560-579]; P0C0L5 [560-579]	1	2734.49	High	High	High	High	High	High	High	High	High	High	57.2	89.8	82.2	190.5	102.3	117	86.6	110.2	76	88.3	2	2	2	2	2	2	2	2	2	2	Not Unique	3.54	High	0.0001351	0.0005564
	FALSE	High	[K].YVLPNFEVK.[I]	1xTMT6plex [Y/K]; 1xDeamidated [N5]		0.00238983	0.000244658	2	2	1	P0C0L4; P0C0L5	P0C0L4 [236-244]; P0C0L5 [236-244]	0	1567.91	High	High	High	High	High	High	High	High	High	High	72	85.1	80	167.7	133.2	84	82.4	87.4	108.8	99.5	1	1	1	1	1	1	1	1	1	1	Not Unique	3.57	High	0.0001351	0.000603
	FALSE	High	[K].TKGLCVATPVQLR.[V]	1xTMT6plex [T/K]; 1xCarbamidomethyl [C5]		0.00197385	0.000244658	2	2	2	P0C0L4; P0C0L5	P0C0L4 [816-828]; P0C0L5 [816-828]	1	1901.14	High	High	High	High	High	High	High	High	High	High	94.1	67.3	135.3	167.9	84.7	115.9	73.8	127.8	70.3	63.1	2	2	2	2	2	2	2	2	2	2	Not Unique	3.9	High	0.0001123	0.0005056
	FALSE	High	[K].DHAVDLIQK.[G]	1xTMT6plex [D/K]		0.00240914	0.000244658	2	2	5	P0C0L4; P0C0L5	P0C0L4 [1043-1051]; P0C0L5 [1043-1051]	0	1496.88	High	High	High	High	High	High	High	High	High	High	94.4	69.8	111.6	135.3	126.3	92.6	86.5	96.2	94.2	93	3	3	3	3	3	3	3	3	3	3	Not Unique	3.41	High	0.0001444	0.0008046
	FALSE	High	[K].SCGLHQLLR.[G]	1xTMT6plex [N-Term]; 1xCarbamidomethyl [C2]		0.0017141	0.000244658	2	2	13	P0C0L4; P0C0L5	P0C0L4 [96-104]; P0C0L5 [96-104]	0	1312.74	High	High	High	High	High	High	High	High	High	High	83.2	83.1	95.1	164.9	104.4	111.7	85.3	108.8	76	87.4	11	11	11	11	11	11	11	11	11	11	Not Unique	3.62	High	0.0005976	0.006661
	FALSE	High	[K].SHKPLNMGK.[V]	TMT6plex [S]; 1xDeamidated [N6]; 1xOxidation [M7]		0.00194295	0.000244658	2	2	4	P0C0L4; P0C0L5	P0C0L4 [615-623]; P0C0L5 [615-623]	0	1716.01	High	High	High	High	High	High	High	High	High	High	81.2	68.4	87.2	136.4	144.6	83.5	108.9	86	99.3	104.5	3	3	3	3	3	3	3	3	3	3	Not Unique	3.4	High	0.0001444	0.001514
	FALSE	High	[R].EAPKVVEEQESR.[V]	1xTMT6plex [E/K]		0.00217093	0.000244658	2	2	2	P0C0L4; P0C0L5	P0C0L4 [1454-1465]; P0C0L5 [1454-1465]	1	1859.03	High	High	High	High	High	High	High	High	High	High	73.7	63.3	123.1	147.6	132.7	74	106.8	85.4	114	79.3	2	2	2	2	2	2	2	2	2	2	Not Unique	3.4	High	0.0001351	0.0005507
	FALSE	High	[K].QRVEASISK.[A]	1xTMT6plex [Q/K]		0.00198949	0.000244658	2	2	1	P0C0L4; P0C0L5	P0C0L4 [1166-1174]; P0C0L5 [1166-1174]	1	1475.89	High	High	High	High	High	High	High	High	High	High	75.7	46.3	78.9	101.9	105.9	171.1	73.4	100.4	116.7	129.7	1	1	1	1	1	1	1	1	1	1	Not Unique	4.2	High	0.0001123	0.0005108
	FALSE	High	[R].KKEVYMPSSIFQDDFVIPDISEPGTWK.[I]	TMT6plex [K]		0.00523797	0.000328449	2	2	1	P0C0L4; P0C0L5	P0C0L4 [188-214]; P0C0L5 [188-214]	2	4073.21	High	High	High	High	High	High	High	High	High	High	44.8	109.5	92.5	158.3	155.8	104.4	72.5	91.7	87.5	83.1	1	1	1	1	1	1	1	1	1	1	Not Unique	3.57	High	0.0001444	0.001323
	FALSE	High	[K].VDFTLSSER.[D]	1xTMT6plex [N-Term]		0.0057122	0.000328449	2	2	12	P0C0L4; P0C0L5	P0C0L4 [72-80]; P0C0L5 [72-80]	0	1282.68	High	High	High	High	High	High	High	High	High	High	84.5	74.4	85.9	136.3	139.7	90.4	98	86.8	105.4	98.5	11	11	11	11	11	11	11	11	11	11	Not Unique	3.09	High	0.0004206	0.005329
	FALSE	High	[R].NPSDPMPQAPALWIETTAYALLHLLLHEGK.[A]	1xTMT6plex [N/K]; 1xDeamidated [Q/N]		0.00295208	0.000328449	2	2	4	P0C0L4; P0C0L5	P0C0L4 [1249-1278]; P0C0L5 [1249-1278]	0	3786.03	High	High	High	High	High	High	High	High	High	High	91.1	75.5	72.1	142.4	157.9	88	94.1	84.6	95	99.4	2	2	2	2	2	2	2	2	2	2	Not Unique	4.78	High	0.0001444	0.0007407
	FALSE	High	[R].NPSDPMPQAPALWIETTAYALLHLLLHEGK.[A]	1xTMT6plex [N/K]; 1xDeamidated [Q8]; 1xOxidation [M6]		0.0061244	0.000328449	2	2	1	P0C0L4; P0C0L5	P0C0L4 [1249-1278]; P0C0L5 [1249-1278]	0	3802.03	High	High	High	High	High	High	High	High	High	High	86.1	70.8	90.4	126.6	155.9	74.2	99.1	74.7	95.6	126.8	1	1	1	1	1	1	1	1	1	1	Not Unique	4.5	High	0.0001444	0.001564
	FALSE	High	[R].GQIVFMNREPK.[R]	1xTMT6plex [G/K]		0.00378775	0.000328449	2	2	4	P0C0L4; P0C0L5	P0C0L4 [513-523]; P0C0L5 [513-523]	1	1777.02	High	High	High	High	High	High	High	High	High	High	120.9	68.9	119.5	126.6	117.7	76.4	91.5	95.3	91.7	91.4	4	4	4	4	4	4	4	4	4	4	Not Unique	4.03	High	0.0001444	0.000951
	FALSE	High	[R].NPSRNNVPCSPK.[V]	1xTMT6plex [N/K]; 1xCarbamidomethyl [C9]		0.00405218	0.000328449	2	2	1	P0C0L4; P0C0L5	P0C0L4 [60-71]; P0C0L5 [60-71]	1	1827.99	High	High	High	High	High	High	High	High	High	High																					No Quan Values	3.08	High	0.0001444	0.001017
	FALSE	High	[K].KEVYMPSSIFQDDFVIPDISEPGTWK.[I]	TMT6plex [K]; 1xDeamidated [Q11]		0.00532934	0.000328449	2	2	1	P0C0L4; P0C0L5	P0C0L4 [189-214]; P0C0L5 [189-214]	1	3716.94	High	High	High	High	High	High	High	High	High	High																					No Quan Values	3.2	High	0.0001444	0.001349
	FALSE	High	[R].DKGQAGLQR.[A]	1xTMT6plex [D/K]		0.00468351	0.000328449	2	2	5	P0C0L4; P0C0L5	P0C0L4 [748-756]; P0C0L5 [748-756]	1	1430.85	High	High	High	High	High	High	High	High	High	High	78.6	65.5	82.8	124.4	190	92.5	89	90.9	94.7	91.5	4	4	4	4	4	4	4	4	4	4	Not Unique	3.09	High	0.0001444	0.001173
	FALSE	High	[R].EELVYELNPLDHR.[G]	1xTMT6plex [N-Term]; 1xDeamidated [N8]		0.00295208	0.000328449	2	2	2	P0C0L4; P0C0L5	P0C0L4 [942-954]; P0C0L5 [942-954]	0	1856.96	High	High	High	High	High	High	High	High	High	High																					No Quan Values	4.26	High	0.0001444	0.000742
	FALSE	High	[R].VGDTLNLNLR.[A]	1xTMT6plex [N-Term]; 1xDeamidated [N]		0.00391753	0.000328449	2	2	5	P0C0L4; P0C0L5	P0C0L4 [485-494]; P0C0L5 [485-494]	0	1344.77	High	High	High	High	High	High	High	High	High	High	76.2	75.7	90	128.3	162.4	98.7	94.5	84.2	90.6	99.5	3	3	3	3	3	3	3	3	3	3	Not Unique	3.12	High	0.0001444	0.0009821
	FALSE	High	[R].VEYGFQVK.[V]	1xTMT6plex [V/K]		0.0060712	0.000328449	2	2	15	P0C0L4; P0C0L5	P0C0L4 [1623-1630]; P0C0L5 [1623-1630]	0	1427.83	High	High	High	High	High	High	High	High	High	High	83	73.8	89.7	148.1	146	87.7	93.5	93.8	92.9	91.4	13	13	13	13	13	13	13	13	13	13	Not Unique	3.76	High	0.0003083	0.003114
	FALSE	High	[R].TYNVLDMK.[N]	1xTMT6plex [T/K]		0.00366267	0.000328449	2	2	7	P0C0L4; P0C0L5	P0C0L4 [1383-1390]; P0C0L5 [1383-1390]	0	1441.81	High	High	High	High	High	High	High	High	High	High	69.4	81.9	78.9	168.4	134.7	97.9	95.3	98.1	90.9	84.5	4	4	4	4	4	4	4	4	4	4	Not Unique	3.68	High	0.0001444	0.001319
	FALSE	High	[K].LVNGQSHISLSK.[A]	1xTMT6plex [L/K]		0.00317932	0.000328449	2	2	2	P0C0L4; P0C0L5	P0C0L4 [305-316]; P0C0L5 [305-316]	0	1741.04	High	High	High	High	High	High	High	High	High	High	44.9	92.5	43.7	95.9	241.2	111.9	85.3	90.7	100.3	93.6	2	2	2	2	2	2	2	2	2	2	Not Unique	2.95	High	0.0001444	0.0007946
	FALSE	High	[R].ECVGFEAVQEVPVGLVQPASATLYDYYNPERR.[C]	1xTMT6plex [N-Term]; 1xCarbamidomethyl [C2]		0.00288034	0.000328449	2	2	1	P0C0L4; P0C0L5	P0C0L4 [1534-1565]; P0C0L5 [1534-1565]	1	3885.93	High	High	High	High	High	High	High	High	High	High																					No Quan Values	4.99	High	0.0001444	0.0007201
	FALSE	High	[R].NNVPCSPK.[V]	1xTMT6plex [N/K]; 1xCarbamidomethyl [C5]		0.00628698	0.000428386	2	2	11	P0C0L4; P0C0L5	P0C0L4 [64-71]; P0C0L5 [64-71]	0	1373.76	High	High	High	High	High	High	High	High	High	High	76.1	77.4	103.5	191	90.5	113.9	78.7	118.3	63	87.6	7	7	7	7	7	7	7	7	7	7	Not Unique	3.36	High	0.001457	0.01627
	FALSE	High	[K].VVEEQESR.[V]	1xTMT6plex [N-Term]		0.00790076	0.000633802	2	2	6	P0C0L4; P0C0L5	P0C0L4 [1458-1465]; P0C0L5 [1458-1465]	0	1204.64	High	High	High	High	High	High	High	High	High	High																					No Quan Values	3.14	High	0.0002306	0.002179
	FALSE	High	[R].NNVPCSPK.[V]	1xTMT6plex [N/K]; 1xDeamidated [N]; 1xCarbamidomethyl [C5]		0.00825765	0.000733166	2	2	11	P0C0L4; P0C0L5	P0C0L4 [64-71]; P0C0L5 [64-71]	0	1374.75	High	High	High	High	High	High	High	High	High	High	77.5	77.8	105.3	178.6	96.3	122.3	79.5	116.3	66.9	79.5	7	7	7	7	7	7	7	7	7	7	Not Unique	2.88	High	0.0002306	0.002169
	FALSE	High	[K].FACYYPR.[V]	1xTMT6plex [N-Term]; 1xCarbamidomethyl [C3]		0.00960024	0.000815525	2	2	5	P0C0L4; P0C0L5	P0C0L4 [1616-1622]; P0C0L5 [1616-1622]	0	1205.6	High	High	High	High	High	High	High	High	High	High	84.2	64.6	101.5	123.8	125.2	84.5	105.1	81.9	129.2	100.1	4	4	4	4	4	4	4	4	4	4	Not Unique	2.76	High	0.0002491	0.002548
	FALSE	High	[K].ANSFLGEK.[A]	1xTMT6plex [A/K]		0.00968586	0.000815525	1	1	7	P0C0L4	P0C0L4 [1175-1182]	0	1323.77	High	High	High	High	High	High	High	High	High	High	76.9	62.6	84.2	70.9	253.4	86.4	86.1	80.4	96.8	102.4	3	3	3	3	3	3	3	3	3	3	Unique	3.16	High	0.0004206	0.005198
	FALSE	High	[R].GQIVFMNR.[E]	1xTMT6plex [N-Term]		0.0112662	0.000914322	2	2	9	P0C0L4; P0C0L5	P0C0L4 [513-520]; P0C0L5 [513-520]	0	1193.67	High	High	High	High	High	High	High	High	High	High	88.7	75.7	83	139.7	153.8	88.9	93.2	83.8	97.8	95.5	7	7	7	7	7	7	7	7	7	7	Not Unique	3.29	High	0.005986	0.08686
	FALSE	High	[R].VQQPDCREPFLSCCQFAESLR.[K]	1xTMT6plex [N-Term]; 1xDeamidated [Q15]; 3xCarbamidomethyl [C6; C13; C14]		0.013107	0.000999921	2	2	2	P0C0L4; P0C0L5	P0C0L4 [723-743]; P0C0L5 [723-743]	1	2857.33	High	High	High	High	High	High	High	High	High	High	87.3	104.1	99.3	161.3	106.7	93	62.3	112.3	90	83.6	1	1	1	1	1	1	1	1	1	1	Not Unique	4.04	High	0.0009446	0.008733
	FALSE	High	[K].EGAIHREELVYELNPLDHR.[G]	1xTMT6plex [N-Term]; 1xDeamidated [N14]		0.0114685	0.000999921	2	2	2	P0C0L4; P0C0L5	P0C0L4 [936-954]; P0C0L5 [936-954]	1	2520.3	High	High	High	High	High	High	High	High	High	High																					No Quan Values	4.12	High	0.0003083	0.003114
	FALSE	High	[R].GQIVFMNR.[E]	1xTMT6plex [N-Term]; 1xDeamidated [N7]		0.0116745	0.000999921	2	2	1	P0C0L4; P0C0L5	P0C0L4 [513-520]; P0C0L5 [513-520]	0	1194.65	High	High	High	High	High	High	High	High	High	High	91	66.7	95.6	119.9	145.7	103.9	94.3	87.4	104	91.5	1	1	1	1	1	1	1	1	1	1	Not Unique	2.89	High	0.0003083	0.003181
	FALSE	High	[R].TYNVLDMK.[N]	1xTMT6plex [T/K]; 1xOxidation [M7]		0.0138262	0.00119133	2	2	6	P0C0L4; P0C0L5	P0C0L4 [1383-1390]; P0C0L5 [1383-1390]	0	1457.81	High	High	High	High	High	High	High	High	High	High	76.3	85	85.2	151.5	127.5	95.8	100.7	96.6	89.4	92.1	3	3	3	3	3	3	3	3	3	3	Not Unique	2.98	High	0.000676	0.006931
	FALSE	High	[R].VFALDQK.[M]	1xTMT6plex [V/K]		0.014979	0.0012605	2	2	15	P0C0L4; P0C0L5	P0C0L4 [160-166]; P0C0L5 [160-166]	0	1278.78	High	High	High	High	High	High	High	High	High	High	83.6	67.7	88.3	153.7	138.3	92.6	95.2	92	93.2	95.3	12	12	12	12	12	12	12	12	12	12	Not Unique	2.95	High	0.001287	0.0142
	FALSE	High	[K].ANSFLGEK.[A]	1xTMT6plex [A/K]; 1xDeamidated [N2]		0.0169635	0.0012605	1	1	3	P0C0L4	P0C0L4 [1175-1182]	0	1324.75	High	High	High	High	High	High	High	High	High	High	149	20.9	115	182.1	85.3	81.3	97.3	89.1	87.9	92.2	3	3	3	3	3	3	3	3	3	3	Unique	2.83	High	0.0004035	0.004899
	FALSE	High	[K].SHKPLNMGK.[V]	TMT6plex [S]; 1xOxidation [M7]		0.0162267	0.0012605	2	2	14	P0C0L4; P0C0L5	P0C0L4 [615-623]; P0C0L5 [615-623]	0	1715.02	High	High	High	High	High	High	High	High	High	High	84.6	63.9	83.3	130.2	135.7	82.7	119.2	80	100.9	119.5	12	12	12	12	12	12	12	12	12	12	Not Unique	2.98	High	0.0008491	0.008177
	FALSE	High	[R].MKFACYYPR.[V]	1xTMT6plex [M/K]; 1xCarbamidomethyl [C5]		0.0142003	0.0012605	2	2	1	P0C0L4; P0C0L5	P0C0L4 [1614-1622]; P0C0L5 [1614-1622]	1	1693.9	High	High	High	High	High	High	High	High	High	High	86.8	76.1	79.6	140.3	109.7	113.3	100.2	116.7	87.6	89.8	1	1	1	1	1	1	1	1	1	1	Not Unique	1.95	High	0.0003862	0.003996
	FALSE	High	[K].LGQYASPTAKR.[C]	1xTMT6plex [L/K]		0.0204303	0.00161679	2	2	1	P0C0L4; P0C0L5	P0C0L4 [691-701]; P0C0L5 [691-701]	1	1649.97	High	High	High	High	High	High	High	High	High	High	85.6	90.9	40.4	88.2	163.4	59.3	179.8	93.4	107.4	91.5	1	1	1	1	1	1	1	1	1	1	Not Unique	3.54	High	0.0005412	0.006052
	FALSE	High	[R].RFEQLELRPVLYNYLDK.[N]	1xTMT6plex [R/K]		0.024576	0.00205237	2	2	1	P0C0L4; P0C0L5	P0C0L4 [845-861]; P0C0L5 [845-861]	1	2654.51	High	High	High	High	High	High	High	High	High	High	59.5	109.7	70.7	154.6	129.3	78.2	91.1	101.7	99.7	105.5	1	1	1	1	1	1	1	1	1	1	Not Unique	2.78	High	0.0007339	0.007428
	FALSE	High	[R].TLEIPGNSDPNMIPDGDFNSYVR.[V]	1xTMT6plex [N-Term]; 2xDeamidated [N11; N]		0.0254523	0.0022268	2	2	6	P0C0L4; P0C0L5	P0C0L4 [957-979]; P0C0L5 [957-979]	0	2782.31	High	High	High	High	High	High	High	High	High	High																					No Quan Values	3.85	High	0.005413	0.07527
	FALSE	High	[R].GLESQTK.[L]	1xTMT6plex [G/K]		0.0270584	0.00230875	2	2	12	P0C0L4; P0C0L5	P0C0L4 [298-304]; P0C0L5 [298-304]	0	1220.73	High	High	High	High	High	High	High	High	High	High	91.1	80	95	133.6	125.1	90.4	94.6	90.9	97.3	102.1	9	9	9	9	9	9	9	9	9	9	Not Unique	2.94	High	0.003833	0.04429
	FALSE	High	[K].QYRNGESVK.[L]	1xTMT6plex [Q/K]; 1xDeamidated [N4]		0.0277761	0.00248828	2	2	5	P0C0L4; P0C0L5	P0C0L4 [580-588]; P0C0L5 [580-588]	1	1539.85	High	High	High	High	High	High	High	High	High	High	91	86.6	90.8	148.8	131.5	84.4	95	91.7	89.9	90.4	5	5	5	5	5	5	5	5	5	5	Not Unique	3.14	High	0.002145	0.02263
	FALSE	High	[R].GQIVFMNR.[E]	1xTMT6plex [N-Term]; 1xOxidation [M6]		0.0322013	0.00326926	2	2	9	P0C0L4; P0C0L5	P0C0L4 [513-520]; P0C0L5 [513-520]	0	1209.66	High	High	High	High	High	High	High	High	High	High	86.5	68.1	84.3	122.6	149.2	84.4	102.2	83.2	105.2	114.3	9	9	9	9	9	9	9	9	9	9	Not Unique	1.99	High	0.001089	0.01018
	FALSE	High	[K].AAANQMR.[N]	1xTMT6plex [N-Term]		0.0417127	0.00378027	2	2	10	P0C0L4; P0C0L5	P0C0L4 [1659-1665]; P0C0L5 [1659-1665]	0	990.535	High	High	High	High	High	High	High	High	High	High	86.2	66.9	84.3	145.7	148.2	95.8	95	81	95.2	101.7	4	4	4	4	4	4	4	4	4	4	Not Unique	2.9	High	0.004096	0.04842
	FALSE	High	[R].ECVGFEAVQEVPVGLVQPASATLYDYYNPER.[R]	1xTMT6plex [N-Term]; 2xDeamidated [Q9; Q/N]; 1xCarbamidomethyl [C2]		0.049077	0.00440433	2	2	2	P0C0L4; P0C0L5	P0C0L4 [1534-1564]; P0C0L5 [1534-1564]	0	3731.8	High	Not Found	High	High	High	High	High	High	High	High																					No Quan Values	3.73	High	0.004851	0.06087
	FALSE	High	[R].GLQDEDGYR.[M]	1xTMT6plex [N-Term]		0.046229	0.00440433	2	2	2	P0C0L4; P0C0L5	P0C0L4 [1605-1613]; P0C0L5 [1605-1613]	0	1281.63	High	High	High	High	High	High	High	High	High	High	73.6	78.4	74.2	217.6	116.9	83.2	98.6	86.4	87.7	83.5	1	1	1	1	1	1	1	1	1	1	Not Unique	2.69	High	0.001428	0.0154
	FALSE	High	[R].NPSRNNVPCSPK.[V]	1xTMT6plex [N/K]; 1xDeamidated [N5]; 1xCarbamidomethyl [C9]		0.0516519	0.0048109	2	2	1	P0C0L4; P0C0L5	P0C0L4 [60-71]; P0C0L5 [60-71]	1	1828.97	High	High	High	High	High	High	High	High	High	High																					No Quan Values	2.43	High	0.001563	0.01742
	FALSE	High	[K].AAANQMR.[N]	1xTMT6plex [N-Term]; 1xDeamidated [N4]		0.0534402	0.00504427	2	2	1	P0C0L4; P0C0L5	P0C0L4 [1659-1665]; P0C0L5 [1659-1665]	0	991.519	Not Found	Not Found	High	High	High	High	High	Not Found	Not Found	High																					No Quan Values	2.28	High	0.001668	0.01824
	FALSE	High	[K].LTSLSDR.[Y]	1xTMT6plex [N-Term]		0.0534402	0.00504427	2	2	5	P0C0L4; P0C0L5	P0C0L4 [1504-1510]; P0C0L5 [1504-1510]	0	1020.59	High	High	High	High	High	High	High	High	High	High	93.9	74.3	86.3	148.4	136.9	87.1	102.2	84.7	92.1	94	5	5	5	5	5	5	5	5	5	5	Not Unique	3	High	0.004961	0.06277
	FALSE	High	[R].VEASISK.[A]	1xTMT6plex [V/K]		0.0567142	0.00551483	2	2	5	P0C0L4; P0C0L5	P0C0L4 [1168-1174]; P0C0L5 [1168-1174]	0	1191.73	High	High	High	High	High	High	High	High	High	High	89.7	66.6	88.8	149.3	152.3	90	85.7	90.8	89.4	97.4	4	4	4	4	4	4	4	4	4	4	Not Unique	3.07	High	0.001801	0.0195
	FALSE	High	[R].CCQDGVTR.[L]	1xTMT6plex [N-Term]; 2xCarbamidomethyl [C1; C2]		0.0562349	0.00551483	2	2	3	P0C0L4; P0C0L5	P0C0L4 [702-709]; P0C0L5 [702-709]	0	1224.57	High	High	High	High	High	High	High	High	High	High																					No Quan Values	2.33	High	0.00499	0.06332
	FALSE	High	[K].GQAGLQR.[A]	1xTMT6plex [N-Term]		0.0671686	0.00623246	2	2	2	P0C0L4; P0C0L5	P0C0L4 [750-756]; P0C0L5 [750-756]	0	958.563	High	High	High	High	High	High	High	High	High	High	82.3	45.6	80.4	155.5	173.1	80.6	98.4	91	85	108.1	2	2	2	2	2	2	2	2	2	2	Not Unique	2.54	High	0.005063	0.06556
	FALSE	High	[R].GPEVQLVAHSPWLK.[D]	1xTMT6plex [G/K]; 1xDeamidated [Q5]		0.0683107	0.00662012	2	2	2	P0C0L4; P0C0L5	P0C0L4 [105-118]; P0C0L5 [105-118]	0	2020.16	High	High	High	High	High	High	High	High	High	High	102.3	77.9	93.9	117.3	108.8	103.5	113.2	77.9	95	110.3	1	1	1	1	1	1	1	1	1	1	Not Unique	2.8	High	0.004219	0.05072
	FALSE	High	[K].AINEKLGQYASPTAK.[R]	TMT6plex [A]		0.0724576	0.00681448	2	2	1	P0C0L4; P0C0L5	P0C0L4 [686-700]; P0C0L5 [686-700]	1	2278.34	High	High	High	High	High	High	High	High	High	High																					No Quan Values	2.32	High	0.002407	0.02587
	FALSE	High	[R].NPSDPMPQAPALWIETTAYALLHLLLHEGK.[A]	1xTMT6plex [N/K]; 1xOxidation [M6]		0.0718507	0.00681448	2	2	2	P0C0L4; P0C0L5	P0C0L4 [1249-1278]; P0C0L5 [1249-1278]	0	3801.04	High	High	High	High	High	High	High	High	High	High																					No Quan Values	2.35	High	0.002374	0.02546
	FALSE	High	[R].RGHLFLQTDQPIYNPGQR.[V]	1xTMT6plex [N-Term]; 1xDeamidated [Q]		0.0743082	0.00681448	2	2	2	P0C0L4; P0C0L5	P0C0L4 [138-155]; P0C0L5 [138-155]	1	2370.25	High	High	High	High	High	High	High	High	High	High	54.4	86.2	91.3	112.5	203.1	74.3	79.5	86.3	102	110.5	1	1	1	1	1	1	1	1	1	1	Not Unique	3.75	High	0.002456	0.02648
	FALSE	High	[R].QGSFQGGFR.[S]	1xTMT6plex [N-Term]; 1xDeamidated [Q5]		0.0814921	0.00763025	2	2	1	P0C0L4; P0C0L5	P0C0L4 [1292-1300]; P0C0L5 [1292-1300]	0	1213.62	High	High	High	High	High	High	High	High	High	High	93.3	74.1	117.7	103.8	104.4	85.9	100.8	104.8	89.2	125.9	1	1	1	1	1	1	1	1	1	1	Not Unique	2.13	High	0.0027	0.02954
High	P10745	Retinol-binding protein 3 OS=Homo sapiens OX=9606 GN=RBP3 PE=1 SV=2	0	1038.07	82.2775	68	1291	68	1247	135.3	5.11	208.6	54.5	147.7	68.3	100.3	83.1	85.3	80.2	86.2	85.7	76235.3	19937.3	53999.3	24981.9	36680.3	30390.9	31176.4	29301.5	31493.5	31342.3	66248.2	17608.5	51891.2	24981.9	35462	27460.5	26632.4	26481.9	28377.2	27032.8	119	119	119	119	119	119	119	119
	Checked	Confidence	Annotated Sequence	Modifications	Modifications in Master Proteins	Qvality PEP	Qvality q-value	# Protein Groups	# Proteins	# PSMs	Master Protein Accessions	Positions in Master Proteins	# Missed Cleavages	Theo. MH+ [Da]	Found in Sample: [S1] F1: 126, Sample, PPV203	Found in Sample: [S2] F1: 127N, Sample, PPV210	Found in Sample: [S3] F1: 127C, Sample, PPV298	Found in Sample: [S4] F1: 128N, Sample, PPV322	Found in Sample: [S5] F1: 128C, Sample, PPV415	Found in Sample: [S6] F1: 129N, Sample, Pool 1	Found in Sample: [S7] F1: 129C, Sample, Pool 2	Found in Sample: [S8] F1: 130N, Sample, Pool 3	Found in Sample: [S9] F1: 130C, Sample, Pool 4	Found in Sample: [S10] F1: 131, Sample, Pool 5	Abundances (Scaled): F1: 126, Sample, PPV203	Abundances (Scaled): F1: 127N, Sample, PPV210	Abundances (Scaled): F1: 127C, Sample, PPV298	Abundances (Scaled): F1: 128N, Sample, PPV322	Abundances (Scaled): F1: 128C, Sample, PPV415	Abundances (Scaled): F1: 129N, Sample, Pool 1	Abundances (Scaled): F1: 129C, Sample, Pool 2	Abundances (Scaled): F1: 130N, Sample, Pool 3	Abundances (Scaled): F1: 130C, Sample, Pool 4	Abundances (Scaled): F1: 131, Sample, Pool 5	Abundances Count: F1: 126, Sample, PPV203	Abundances Count: F1: 127N, Sample, PPV210	Abundances Count: F1: 127C, Sample, PPV298	Abundances Count: F1: 128N, Sample, PPV322	Abundances Count: F1: 128C, Sample, PPV415	Abundances Count: F1: 129N, Sample, Pool 1	Abundances Count: F1: 129C, Sample, Pool 2	Abundances Count: F1: 130N, Sample, Pool 3	Abundances Count: F1: 130C, Sample, Pool 4	Abundances Count: F1: 131, Sample, Pool 5	Quan Info	XCorr Sequest HT	Confidence Sequest HT	Percolator q-Value Sequest HT	Percolator PEP Sequest HT
	FALSE	High	[K].KIMHTDAMIIDMR.[F]	1xTMT6plex [K]		8.46892e-05	0	1	1	11	P10745	P10745 [1070-1082]	1	2033.11	High	High	High	High	High	High	High	High	High	High	211.2	46.1	167.5	63.8	99.3	81.4	81.4	84.1	85.1	80	9	9	9	9	9	9	9	9	9	9	Unique	4.06	High	7.566e-05	0.0001061
	FALSE	High	[K].KIMHTDAMIIDMR.[F]	1xTMT6plex [K]; 1xOxidation [M]		5.37174e-05	0	1	1	14	P10745	P10745 [1070-1082]	1	2049.11	High	High	High	High	High	High	High	High	High	High	209.3	52	151.3	69.4	95.2	84.5	84.5	79.3	85.7	88.6	12	12	12	12	12	12	12	12	12	12	Unique	3.62	High	0.000269	0.002897
	FALSE	High	[R].SVGASDGSSWEGVGVTPHVVVPAEEALAR.[A]	1xTMT6plex [N-Term]		9.35793e-10	0	1	1	29	P10745	P10745 [1197-1225]	0	3092.59	High	High	High	High	High	High	High	High	High	High	177.6	74.7	117.2	87.4	102.7	82.1	95.8	85.3	88.8	88.4	13	13	13	13	13	13	13	13	13	13	Unique	9.04	High	0	1.562e-08
	FALSE	High	[R].FDAMAELETVK.[A]	1xTMT6plex [F/K]		6.81292e-05	0	1	1	11	P10745	P10745 [748-758]	0	1711.93	High	High	High	High	High	High	High	High	High	High	225.8	44.2	163.1	66.6	101.5	74.7	86	78.2	82.2	78	9	9	9	9	9	9	9	9	9	9	Unique	4.99	High	0	3.928e-05
	FALSE	High	[K].LVADNYASAELGAK.[M]	1xTMT6plex [L/K]; 1xDeamidated [N5]		9.37259e-07	0	1	1	4	P10745	P10745 [947-960]	0	1881.04	High	High	High	High	High	High	High	High	High	High	224.7	48.8	155.5	66.1	99.7	83.1	80.8	74.8	83.7	82.6	3	3	3	3	3	3	3	3	3	3	Unique	5.41	High	0	1.782e-06
	FALSE	High	[K].LVADNYASAELGAK.[M]	1xTMT6plex [L/K]		3.95818e-07	0	1	1	68	P10745	P10745 [947-960]	0	1880.05	High	High	High	High	High	High	High	High	High	High	206.2	54.1	141.5	74.4	101.8	82.9	87.6	80.7	87	83.8	52	52	52	52	52	52	52	52	52	52	Unique	6.56	High	0	1.201e-06
	FALSE	High	[K].DRIPGIVPMQIPSPEVFEELIK.[F]	1xTMT6plex [D/K]		8.16807e-08	0	1	1	8	P10745	P10745 [1009-1030]	1	2965.68	High	High	High	High	High	High	High	High	High	High	220.6	54.9	159.5	57.7	97.5	83	85	81.6	78.2	82	7	7	7	7	7	7	7	7	7	7	Unique	6.29	High	0	3.019e-07
	FALSE	High	[K].DRIPGIVPMQIPSPEVFEELIK.[F]	1xTMT6plex [D/K]; 1xOxidation [M9]		2.22807e-05	0	1	1	4	P10745	P10745 [1009-1030]	1	2981.68	High	High	High	High	High	High	High	High	High	High	223.2	47.2	154.1	59.1	92.8	72.5	100.7	72.1	94.1	84.2	4	4	4	4	4	4	4	4	4	4	Unique	5.9	High	0	1.769e-05
	FALSE	High	[K].FSFHTNVLEDNIGYLR.[F]	1xTMT6plex [N-Term]		1.22193e-06	0	1	1	34	P10745	P10745 [1031-1046]	0	2154.12	High	High	High	High	High	High	High	High	High	High	192.6	64.7	134.4	67.1	106.9	83.5	86.2	79.8	91.2	93.7	25	25	25	25	25	25	25	25	25	25	Unique	5.92	High	0	3.44e-06
	FALSE	High	[R].IGESDFFFTVPVSR.[S]	1xTMT6plex [N-Term]		5.65146e-06	0	1	1	10	P10745	P10745 [271-284]	0	1829.96	High	High	High	High	High	High	High	High	High	High	194	54.2	147.1	63.2	113	85.1	85.3	73.4	92.3	92.5	10	10	10	10	10	10	10	10	10	10	Unique	5.37	High	0	2.069e-05
	FALSE	High	[R].IPGIVPMQIPSPEVFEELIK.[F]	1xTMT6plex [I/K]		5.61412e-06	0	1	1	9	P10745	P10745 [1011-1030]	0	2694.56	High	High	High	High	High	High	High	High	High	High	226	52.5	156.4	63.3	92.9	82.4	81	77.2	84.3	83.9	7	7	7	7	7	7	7	7	7	7	Unique	4.55	High	0	6.528e-06
	FALSE	High	[R].IPGIVPMQIPSPEVFEELIK.[F]	1xTMT6plex [I/K]; 1xOxidation [M7]		9.22609e-05	0	1	1	8	P10745	P10745 [1011-1030]	0	2710.55	High	High	High	High	High	High	High	High	High	High	243.9	44.2	153.1	54.4	90.1	72.8	88.8	66.3	90.5	95.7	7	7	7	7	7	7	7	7	7	7	Unique	4.6	High	0	4.854e-05
	FALSE	High	[K].VLLDNYCFPENLLGMQEAIQQAIK.[S]	1xTMT6plex [V/K]; 1xCarbamidomethyl [C7]		4.80553e-08	0	1	1	8	P10745	P10745 [34-57]	0	3265.74	High	High	High	High	High	High	High	High	High	High	179.9	59.2	195.5	81.3	67.1	120.5	64.2	113.9	53.1	65.3	5	5	5	5	5	5	5	5	5	5	Unique	5.57	High	0	2.323e-06
	FALSE	High	[K].VLLDNYCFPENLLGMQEAIQQAIK.[S]	1xTMT6plex [V/K]; 1xDeamidated [N]; 1xCarbamidomethyl [C7]		5.02831e-05	0	1	1	9	P10745	P10745 [34-57]	0	3266.72	High	High	High	High	High	High	High	High	High	High	186.3	66.9	176.9	83	62.6	134.3	68	96.1	49.5	76.4	2	2	2	2	2	2	2	2	2	2	Unique	6.23	High	0	3.791e-05
	FALSE	High	[K].VLLDNYCFPENLLGMQEAIQQAIK.[S]	1xTMT6plex [V/K]; 1xOxidation [M15]; 1xCarbamidomethyl [C7]		4.13858e-06	0	1	1	9	P10745	P10745 [34-57]	0	3281.73	High	High	High	High	High	High	High	High	High	High	185.3	67.4	173	80.5	68.5	112.2	66.5	112.1	60.6	73.9	7	7	7	7	7	7	7	7	7	7	Unique	5.69	High	0	5.222e-06
	FALSE	High	[K].VLLDNYCFPENLLGMQEAIQQAIK.[S]	1xTMT6plex [V/K]; 1xDeamidated [N/Q]; 1xOxidation [M15]; 1xCarbamidomethyl [C7]		1.23824e-06	0	1	1	7	P10745	P10745 [34-57]	0	3282.72	High	High	High	High	High	High	High	High	High	High																					No Quan Values	5.76	High	0	2.18e-06
	FALSE	High	[R].AKVPTVLQTAGK.[L]	TMT6plex [A]; 1xDeamidated [Q8]		0.000109479	0	1	1	1	P10745	P10745 [935-946]	1	1901.2	High	High	High	High	High	High	High	High	High	High	218.3	48.8	155.6	70.5	102.2	79.2	83	77.3	87	78.2	1	1	1	1	1	1	1	1	1	1	Unique	4.36	High	0	5.469e-05
	FALSE	High	[R].AKVPTVLQTAGK.[L]	TMT6plex [A]		5.62594e-05	0	1	1	11	P10745	P10745 [935-946]	1	1900.22	High	High	High	High	High	High	High	High	High	High	202.5	46.8	146	64.7	90.6	114.3	76.8	77	87.4	93.9	9	9	9	9	9	9	9	9	9	9	Unique	4.73	High	7.566e-05	7.202e-05
	FALSE	High	[K].VTEVWTLPQVAGQR.[Y]	1xTMT6plex [N-Term]		7.27028e-06	0	1	1	16	P10745	P10745 [820-833]	0	1813.02	High	High	High	High	High	High	High	High	High	High	217.4	45.9	152.2	67.3	103.9	83	82.3	80.2	79.9	88	11	11	11	11	11	11	11	11	11	11	Unique	5.17	High	0	9.679e-06
	FALSE	High	[R].FDMFGDGELLTQVSR.[L]	1xTMT6plex [N-Term]		3.34749e-06	0	1	1	31	P10745	P10745 [1047-1061]	0	1943.97	High	High	High	High	High	High	High	High	High	High	213.3	49.6	154.1	65.7	102.4	81.3	85.1	78.9	85.4	84.1	18	18	18	18	18	18	18	18	18	18	Unique	5.64	High	0	4.82e-06
	FALSE	High	[R].FDMFGDGELLTQVSR.[L]	1xTMT6plex [N-Term]; 1xOxidation [M3]		4.79742e-07	0	1	1	12	P10745	P10745 [1047-1061]	0	1959.97	High	High	High	High	High	High	High	High	High	High	223.9	49.6	154.5	63.6	97.3	76	91	77.4	82.8	83.9	11	11	11	11	11	11	11	11	11	11	Unique	5.41	High	0	9.08e-06
	FALSE	High	[R].SLGPLGGGSQTWEGSGVLPCVGTPAEQALEK.[A]	1xTMT6plex [S/K]; 1xCarbamidomethyl [C20]		5.80331e-06	0	1	1	3	P10745	P10745 [285-315]	0	3540.84	High	High	High	High	High	High	High	High	High	High	218.9	62.7	146.1	73.4	97.2	84	78	85.2	79.1	75.5	3	3	3	3	3	3	3	3	3	3	Unique	7.21	High	0	6.69e-06
	FALSE	High	[R].ALVIGEVTSGGCQPPQTYHVDDTNLYLTIPTAR.[S]	1xTMT6plex [N-Term]; 1xCarbamidomethyl [C12]		1.34079e-06	0	1	1	13	P10745	P10745 [1164-1196]	0	3815.95	High	High	High	High	High	High	High	High	High	High	198.6	57.6	153.9	93	79.1	76.4	103.1	78.5	85.2	74.6	5	5	5	5	5	5	5	5	5	5	Unique	6.96	High	0	2.311e-06
	FALSE	High	[R].ALVIGEVTSGGCQPPQTYHVDDTNLYLTIPTAR.[S]	1xTMT6plex [N-Term]; 1xDeamidated [Q/N]; 1xCarbamidomethyl [C12]		8.98801e-06	0	1	1	24	P10745	P10745 [1164-1196]	0	3816.93	High	High	High	High	High	High	High	High	High	High	163.3	67.3	128.3	120.7	98.2	83.2	84.4	93.7	92.3	68.6	3	3	3	3	3	3	3	3	3	3	Unique	6.43	High	0	9.17e-06
	FALSE	High	[R].ALVIGEVTSGGCQPPQTYHVDDTNLYLTIPTAR.[S]	1xTMT6plex [N-Term]; 2xDeamidated [Q13; N24]; 1xCarbamidomethyl [C12]		3.0016e-05	0	1	1	1	P10745	P10745 [1164-1196]	0	3817.92	High	High	High	High	High	High	High	High	High	High																					No Quan Values	5.73	High	0	2.191e-05
	FALSE	High	[K].IMHTDAMIIDMR.[F]	1xTMT6plex [N-Term]; 1xOxidation [M]		5.33637e-05	0	1	1	17	P10745	P10745 [1071-1082]	0	1691.85	High	High	High	High	High	High	High	High	High	High	193.4	55.1	139.9	59.2	92.4	69.3	82.7	66.4	128	113.8	11	11	11	11	11	11	11	11	11	11	Unique	4.01	High	0	5.012e-05
	FALSE	High	[K].IMHTDAMIIDMR.[F]	1xTMT6plex [N-Term]		4.20637e-05	0	1	1	18	P10745	P10745 [1071-1082]	0	1675.85	High	High	High	High	High	High	High	High	High	High	190.8	69.4	144.2	67.3	89.4	85	88.7	84.9	85	95.2	14	14	14	14	14	14	14	14	14	14	Unique	4.59	High	7.566e-05	0.0001335
	FALSE	High	[R].YGADKDVVVLTSSQTR.[G]	1xTMT6plex [Y/K]		8.24601e-06	0	1	1	28	P10745	P10745 [221-236]	1	2197.22	High	High	High	High	High	High	High	High	High	High	193.6	52.2	151.5	65.8	110.3	84.9	84	78.1	91.4	88.2	20	20	20	20	20	20	20	20	20	20	Unique	5.99	High	0	1.82e-05
	FALSE	High	[R].VTSEVALAEILGADLQMLSGDPHLK.[A]	1xTMT6plex [V/K]		3.75413e-11	0	1	1	27	P10745	P10745 [975-999]	0	3065.7	High	High	High	High	High	High	High	High	High	High	220.5	48.4	156.9	65.3	100.4	79.7	85.1	78.6	85.2	79.9	24	24	24	24	24	24	24	24	24	24	Unique	8.95	High	0	6.82e-09
	FALSE	High	[R].VTSEVALAEILGADLQMLSGDPHLK.[A]	1xTMT6plex [V/K]; 1xDeamidated [Q16]		4.24979e-06	0	1	1	4	P10745	P10745 [975-999]	0	3066.68	High	High	High	High	High	High	High	High	High	High	226.6	70.3	118.2	54.7	88.2	71.9	96	93.1	90.9	90.1	1	1	1	1	1	1	1	1	1	1	Unique	6.27	High	0	1.022e-05
	FALSE	High	[R].VTSEVALAEILGADLQMLSGDPHLK.[A]	1xTMT6plex [V/K]; 1xOxidation [M17]		8.75755e-10	0	1	1	14	P10745	P10745 [975-999]	0	3081.69	High	High	High	High	High	High	High	High	High	High	212.8	53.3	146.2	69.9	99.9	79.3	89.6	77.7	82.6	88.8	13	13	13	13	13	13	13	13	13	13	Unique	7.63	High	0	1.121e-08
	FALSE	High	[R].VTSEVALAEILGADLQMLSGDPHLK.[A]	1xTMT6plex [V/K]; 1xDeamidated [Q16]; 1xOxidation [M17]		7.83624e-07	0	1	1	2	P10745	P10745 [975-999]	0	3082.67	High	High	High	High	High	High	High	High	High	High	198.4	63.1	164.7	77.2	85.6	95.3	74.2	80.9	79.3	81.4	2	2	2	2	2	2	2	2	2	2	Unique	5.3	High	0	1.561e-06
	FALSE	High	[K].AWDLAGVEPDITVPMSEALSIAQDIVALR.[A]	1xTMT6plex [N-Term]		1.37362e-05	0	1	1	4	P10745	P10745 [906-934]	0	3309.76	High	High	High	High	High	High	High	High	High	High	209	62.2	156.6	73.9	102	85.5	84.3	61.5	73.4	91.6	1	1	1	1	1	1	1	1	1	1	Unique	7.07	High	0	4.988e-05
	FALSE	High	[K].AWDLAGVEPDITVPMSEALSIAQDIVALR.[A]	1xTMT6plex [N-Term]; 1xOxidation [M15]		1.72073e-05	0	1	1	15	P10745	P10745 [906-934]	0	3325.76	High	High	High	High	High	High	High	High	High	High	212.6	51.3	148.5	63.5	104.3	70.8	91.2	73.3	91.2	93.4	14	14	14	14	14	14	14	14	14	14	Unique	6.44	High	0	1.711e-05
	FALSE	High	[K].SMVILTSSVTAGTAEEFTYIMK.[R]	1xTMT6plex [S/K]; 1xOxidation [M]		1.41052e-05	0	1	1	16	P10745	P10745 [1138-1159]	0	2853.5	High	High	High	High	High	High	High	High	High	High	185.1	70.2	120.5	82.5	103.3	82.4	90.3	77.6	101.6	86.5	3	3	3	3	3	3	3	3	3	3	Unique	4.32	High	0	5.558e-05
	FALSE	High	[K].SMVILTSSVTAGTAEEFTYIMK.[R]	1xTMT6plex [S/K]		3.22817e-08	0	1	1	64	P10745	P10745 [1138-1159]	0	2837.51	High	High	High	High	High	High	High	High	High	High	211.6	63.1	138.1	59.6	95.9	89.4	80.4	78.8	95.4	87.7	35	35	35	35	35	35	35	35	35	35	Unique	7.05	High	0	5.196e-07
	FALSE	High	[K].DLYILMSHTSGSAAEAFAHTMQDLQR.[A]	1xTMT6plex [N-Term]; 1xOxidation [M]		6.21167e-05	0	1	1	6	P10745	P10745 [839-864]	0	3138.52	High	High	High	High	High	High	High	High	High	High	177.7	58.3	109.7	80.7	105.1	67	106.1	74.1	111	110.3	6	6	6	6	6	6	6	6	6	6	Unique	5.82	High	0	3.67e-05
	FALSE	High	[K].DLYILMSHTSGSAAEAFAHTMQDLQR.[A]	1xTMT6plex [N-Term]		1.04393e-07	0	1	1	7	P10745	P10745 [839-864]	0	3122.52	High	High	High	High	High	High	High	High	High	High	221.7	36	150.5	83.5	82.8	85.6	86.7	86.7	82.1	84.4	2	2	2	2	2	2	2	2	2	2	Unique	6.87	High	0	3.62e-07
	FALSE	High	[R].QALVDSVFQVSVLPGNVGYLR.[F]	1xTMT6plex [N-Term]; 1xDeamidated [N/Q]		1.31136e-05	0	1	1	4	P10745	P10745 [423-443]	0	2491.38	High	High	High	High	High	High	High	High	High	High	218.6	50.5	152.4	60.2	99.8	82.1	83.6	79.4	86.7	86.8	3	3	3	3	3	3	3	3	3	3	Unique	4.44	High	0.0001351	0.0006233
	FALSE	High	[R].QALVDSVFQVSVLPGNVGYLR.[F]	1xTMT6plex [N-Term]		4.40864e-08	0	1	1	46	P10745	P10745 [423-443]	0	2490.39	High	High	High	High	High	High	High	High	High	High	214.4	54.7	144.7	71.7	95.4	84.8	83.7	77.2	88.2	85.1	27	27	27	27	27	27	27	27	27	27	Unique	6.14	High	0	6.214e-06
	FALSE	High	[K].IYSRPDDSVSELWTHAQVVGER.[Y]	1xTMT6plex [N-Term]		7.00088e-07	0	1	1	21	P10745	P10745 [1111-1132]	0	2773.41	High	High	High	High	High	High	High	High	High	High	204.2	49.8	163.1	68.7	99	76.1	85	82.4	83.2	88.4	17	17	17	17	17	17	17	17	17	17	Unique	7.25	High	0	1.438e-06
	FALSE	High	[R].ATVIGEPTAGGALSVGIYQVGSSPLYASMPTQMAMSATTGK.[A]	1xTMT6plex [A/K]		1.09352e-07	0	1	1	16	P10745	P10745 [865-905]	0	4459.3	High	High	High	High	High	High	High	High	High	High	215	50.2	160.5	76.4	83.8	85.3	81.9	88.2	85.8	73	11	11	11	11	11	11	11	11	11	11	Unique	7.3	High	0	2.892e-06
	FALSE	High	[R].ATVIGEPTAGGALSVGIYQVGSSPLYASMPTQMAMSATTGK.[A]	1xTMT6plex [A/K]; 1xDeamidated [Q]		3.93202e-07	0	1	1	23	P10745	P10745 [865-905]	0	4460.28	High	High	High	High	High	High	High	High	High	High	214.9	55.2	147.6	65.8	96.2	86.5	85.9	88.6	89.9	69.5	5	5	5	5	5	5	5	5	5	5	Unique	7.34	High	0	2.219e-06
	FALSE	High	[R].ATVIGEPTAGGALSVGIYQVGSSPLYASMPTQMAMSATTGK.[A]	1xTMT6plex [A/K]; 2xDeamidated [Q19; Q32]		1.72794e-07	0	1	1	4	P10745	P10745 [865-905]	0	4461.26	High	High	High	High	High	High	High	High	High	High	211.2	63.7	142.1	64.4	96	85.9	80.1	87.6	104.4	64.6	2	2	2	2	2	2	2	2	2	2	Unique	6.85	High	0	5.212e-07
	FALSE	High	[R].ATVIGEPTAGGALSVGIYQVGSSPLYASMPTQMAMSATTGK.[A]	1xTMT6plex [A/K]; 3xOxidation [M29; M33; M35]		0.000110928	0	1	1	1	P10745	P10745 [865-905]	0	4507.28	High	High	High	High	High	High	High	High	High	High	161.9	54.6	148	89.6	110.2	80.7	94.2	108	71.8	80.8	1	1	1	1	1	1	1	1	1	1	Unique	4.56	High	0	5.524e-05
	FALSE	High	[R].ATVIGEPTAGGALSVGIYQVGSSPLYASMPTQMAMSATTGK.[A]	1xTMT6plex [A/K]; 1xDeamidated [Q]; 2xOxidation [M33; M]		5.39522e-06	0	1	1	6	P10745	P10745 [865-905]	0	4492.27	High	High	High	High	High	High	High	High	High	High	212.3	46	145.5	55.8	88.6	63.5	111	70.9	97.8	108.5	3	3	3	3	3	3	3	3	3	3	Unique	6.99	High	0	6.324e-06
	FALSE	High	[R].ATVIGEPTAGGALSVGIYQVGSSPLYASMPTQMAMSATTGK.[A]	1xTMT6plex [A/K]; 2xOxidation [M33; M]		2.21336e-05	0	1	1	2	P10745	P10745 [865-905]	0	4491.29	High	High	High	High	High	High	High	High	High	High	219.2	63.1	141	60.9	76.7	90.1	87.5	87.6	86.7	87.3	1	1	1	1	1	1	1	1	1	1	Unique	7.36	High	0	1.754e-05
	FALSE	High	[R].ATVIGEPTAGGALSVGIYQVGSSPLYASMPTQMAMSATTGK.[A]	1xTMT6plex [A/K]; 2xDeamidated [Q19; Q32]; 1xOxidation [M]		4.43487e-05	0	1	1	7	P10745	P10745 [865-905]	0	4477.26	High	High	High	High	High	High	High	High	High	High	196.2	48.3	148.5	90.5	86.7	98.1	93.1	81	79.4	78.2	2	2	2	2	2	2	2	2	2	2	Unique	5.45	High	0	2.887e-05
	FALSE	High	[R].ATVIGEPTAGGALSVGIYQVGSSPLYASMPTQMAMSATTGK.[A]	1xTMT6plex [A/K]; 1xDeamidated [Q]; 1xOxidation [M]		7.1536e-08	0	1	1	36	P10745	P10745 [865-905]	0	4476.28	High	High	High	High	High	High	High	High	High	High	214.2	54.2	146	61.7	88.8	85.2	91.5	83	88.6	86.7	8	8	8	8	8	8	8	8	8	8	Unique	7.69	High	0	2.741e-07
	FALSE	High	[R].ATVIGEPTAGGALSVGIYQVGSSPLYASMPTQMAMSATTGK.[A]	1xTMT6plex [A/K]; 1xOxidation [M]		8.30084e-06	0	1	1	23	P10745	P10745 [865-905]	0	4475.29	High	High	High	High	High	High	High	High	High	High	207.3	59.8	139	66	94.2	84.7	90.6	74.2	96.8	87.3	6	6	6	6	6	6	6	6	6	6	Unique	6.72	High	0	1.561e-05
	FALSE	High	[R].AIGPTETPSWPAPDAAAEDSPGVAPELPEDEAIR.[Q]	1xTMT6plex [N-Term]		1.62506e-06	0	1	1	3	P10745	P10745 [389-422]	0	3685.81	High	High	High	High	High	High	High	High	High	High	222.1	51	142.9	78.2	106.3	72.1	91.1	70.7	76.9	88.7	2	2	2	2	2	2	2	2	2	2	Unique	7.14	High	0	2.653e-06
	FALSE	High	[R].QVWEPLQDTEHLIMDLR.[H]	1xTMT6plex [N-Term]		5.22931e-07	0	1	1	9	P10745	P10745 [463-479]	0	2352.22	High	High	High	High	High	High	High	High	High	High	223.3	56.1	152.2	72.9	103.9	74.3	77.2	78.5	82	79.7	8	8	8	8	8	8	8	8	8	8	Unique	5.56	High	0	1.313e-06
	FALSE	High	[R].QVWEPLQDTEHLIMDLR.[H]	1xTMT6plex [N-Term]; 1xOxidation [M14]		2.96212e-05	0	1	1	5	P10745	P10745 [463-479]	0	2368.22	High	High	High	High	High	High	High	High	High	High	189	54.5	145.3	77.4	98.5	62.4	102.6	85.1	96.4	89	2	2	2	2	2	2	2	2	2	2	Unique	3.88	High	7.566e-05	7.285e-05
	FALSE	High	[R].TAVDLESLASQLTADLQEVSGDHR.[L]	1xTMT6plex [N-Term]; 1xDeamidated [Q]		8.9034e-08	0	1	1	13	P10745	P10745 [675-698]	0	2785.41	High	High	High	High	High	High	High	High	High	High	199.5	59.2	148.2	79.8	101.5	75.7	80.1	80.5	86	89.6	5	5	5	5	5	5	5	5	5	5	Unique	8.24	High	0	9.712e-07
	FALSE	High	[R].TAVDLESLASQLTADLQEVSGDHR.[L]	1xTMT6plex [N-Term]		1.32986e-09	0	1	1	33	P10745	P10745 [675-698]	0	2784.42	High	High	High	High	High	High	High	High	High	High	217.1	48	146.3	67.3	104.1	80.7	84	82.3	83.9	86.3	24	24	24	24	24	24	24	24	24	24	Unique	8.74	High	0	1.498e-07
	FALSE	High	[K].KSMVILTSSVTAGTAEEFTYIMK.[R]	TMT6plex [K]		1.56435e-07	0	1	1	9	P10745	P10745 [1137-1159]	1	3194.77	High	High	High	High	High	High	High	High	High	High	213.8	47	166.1	65.8	89.6	86.8	76.2	94.2	93.1	67.3	3	3	3	3	3	3	3	3	3	3	Unique	5.07	High	0	4.855e-07
	FALSE	High	[R].FNIGGPTSSIPILCSYFFDEGPPVLLDK.[I]	1xTMT6plex [F/K]; 1xDeamidated [N2]; 1xCarbamidomethyl [C14]		6.37785e-05	0	1	1	4	P10745	P10745 [1083-1110]	0	3542.85	High	High	High	High	High	High	High	High	High	High	188.3	55.2	198.1	73.3	75.1	101.3	80.3	92.2	61.2	75	4	4	4	4	4	4	4	4	4	4	Unique	5.34	High	0	3.738e-05
	FALSE	High	[R].FNIGGPTSSIPILCSYFFDEGPPVLLDK.[I]	1xTMT6plex [F/K]; 1xCarbamidomethyl [C14]		2.61931e-06	0	1	1	11	P10745	P10745 [1083-1110]	0	3541.87	High	High	High	High	High	High	High	High	High	High	193.9	58.3	199.6	71.4	71.3	99	76.1	100.9	62.5	67.1	9	9	9	9	9	9	9	9	9	9	Unique	6.46	High	0	1.944e-05
	FALSE	High	[R].FDSFADASVLGVLAPYVLR.[Q]	1xTMT6plex [N-Term]		1.50333e-07	0	1	1	23	P10745	P10745 [444-462]	0	2269.24	High	High	High	High	High	High	High	High	High	High	213.1	55.3	150	77.9	92	78.5	82.4	84.2	85.3	81.2	14	14	14	14	14	14	14	14	14	14	Unique	7.12	High	0	5.587e-07
	FALSE	High	[R].YNPGSYSTAIPLLCSYFFEAEPR.[Q]	1xTMT6plex [N-Term]; 1xDeamidated [N2]; 1xCarbamidomethyl [C14]		2.38066e-05	0	1	1	1	P10745	P10745 [784-806]	0	2912.4	High	High	High	High	High	High	High	High	High	High	209.8	61.5	194	73.8	75.9	103.1	93.6	88	42.4	58	1	1	1	1	1	1	1	1	1	1	Unique	4.63	High	0	1.85e-05
	FALSE	High	[R].YNPGSYSTAIPLLCSYFFEAEPR.[Q]	1xTMT6plex [N-Term]; 1xCarbamidomethyl [C14]		4.24979e-06	0	1	1	7	P10745	P10745 [784-806]	0	2911.42	High	High	High	High	High	High	High	High	High	High	188.7	57.3	199.5	75.9	62.9	96.9	79.2	114.6	67.4	57.5	3	3	3	3	3	3	3	3	3	3	Unique	5.26	High	8.762e-05	0.0002048
	FALSE	High	[K].SHEILSISDPQTLASVLTAGVQSSLNDPR.[L]	1xTMT6plex [N-Term]; 1xDeamidated [Q/N]		1.49085e-06	0	1	1	15	P10745	P10745 [58-86]	0	3265.71	High	High	High	High	High	High	High	High	High	High	134.1	80	134.8	92	105.3	84.2	91.6	92.1	82.3	103.8	3	3	3	3	3	3	3	3	3	3	Unique	6.99	High	0	2.489e-06
	FALSE	High	[K].SHEILSISDPQTLASVLTAGVQSSLNDPR.[L]	1xTMT6plex [N-Term]		4.04453e-08	0	1	1	14	P10745	P10745 [58-86]	0	3264.73	High	High	High	High	High	High	High	High	High	High	174.5	62.3	143.5	61.7	97.5	87.3	95.1	85.5	98.4	94.4	7	7	7	7	7	7	7	7	7	7	Unique	6.44	High	0	4.295e-06
	FALSE	High	[R].VPTLLQHLASMDFSTVVSEEDLVTK.[L]	1xTMT6plex [V/K]; 1xOxidation [M11]		1.14858e-05	0	1	1	2	P10745	P10745 [347-371]	0	3233.74	High	High	High	High	High	High	High	High	High	High	228.9	61	118.5	76.1	95.4	83.4	86	83.3	65	102.2	2	2	2	2	2	2	2	2	2	2	Unique	6.28	High	0	1.094e-05
	FALSE	High	[R].VPTLLQHLASMDFSTVVSEEDLVTK.[L]	1xTMT6plex [V/K]; 1xDeamidated [Q6]		7.56524e-06	0	1	1	4	P10745	P10745 [347-371]	0	3218.73	High	High	High	High	High	High	High	High	High	High	148.4	93.7	87.7	75.7	105.2	101.3	94.9	107.7	108.1	77.1	2	2	2	2	2	2	2	2	2	2	Unique	4.97	High	0	8.09e-06
	FALSE	High	[R].VPTLLQHLASMDFSTVVSEEDLVTK.[L]	1xTMT6plex [V/K]		2.14e-08	0	1	1	11	P10745	P10745 [347-371]	0	3217.74	High	High	High	High	High	High	High	High	High	High	189.5	70	98.2	65	134	101.2	84.6	83.9	92.5	81.2	8	8	8	8	8	8	8	8	8	8	Unique	6.22	High	0	1.142e-07
	FALSE	High	[K].LNAGLQAASEDPR.[L]	1xTMT6plex [N-Term]		3.61272e-05	0	1	1	18	P10745	P10745 [372-384]	0	1570.84	High	High	High	High	High	High	High	High	High	High	199.6	56.7	149.9	64.1	102.7	87.1	85.5	77.2	87.3	89.8	10	10	10	10	10	10	10	10	10	10	Unique	4.59	High	0	2.76e-05
	FALSE	High	[R].HNPGGPSSAVPLLLSYFQGPEAGPVHLFTTYDRR.[T]	1xTMT6plex [N-Term]		7.62128e-05	0	1	1	1	P10745	P10745 [480-513]	1	3910.02	High	High	High	High	High	High	High	High	High	High	199.3	54.8	121.3	70.6	129.5	95.6	60.9	83	86.6	98.5	1	1	1	1	1	1	1	1	1	1	Unique	3.61	High	0	4.248e-05
	FALSE	High	[R].HEVLEGNVGYLR.[V]	1xTMT6plex [N-Term]; 1xDeamidated [N7]		2.53391e-06	0	1	1	9	P10745	P10745 [123-134]	0	1615.86	High	High	High	High	High	High	High	High	High	High	166.1	79	121.2	96.8	107.6	85.4	88.3	84	87.9	83.8	5	5	5	5	5	5	5	5	5	5	Unique	4.77	High	0	1.611e-05
	FALSE	High	[R].HEVLEGNVGYLR.[V]	1xTMT6plex [N-Term]		2.9907e-06	0	1	1	28	P10745	P10745 [123-134]	0	1614.88	High	High	High	High	High	High	High	High	High	High	194.1	61.5	143.6	79	106.4	79.8	85.2	79.9	82.7	87.6	21	21	21	21	21	21	21	21	21	21	Unique	5.34	High	0	1.418e-05
	FALSE	High	[R].SALPGVVHCLQEVLKDYYTLVDR.[V]	1xTMT6plex [S/K]; 1xCarbamidomethyl [C9]		4.58391e-05	0	1	1	2	P10745	P10745 [324-346]	1	3133.71	High	High	High	High	High	High	High	High	High	High	198.8	82.6	126.8	86.3	97.1	116.3	56.3	107.5	68.3	60.1	1	1	1	1	1	1	1	1	1	1	Unique	4.58	High	0.0001444	0.001462
	FALSE	High	[R].HNPGGPSSAVPLLLSYFQGPEAGPVHLFTTYDR.[R]	1xTMT6plex [N-Term]; 1xDeamidated [Q/N]		1.53354e-07	0	1	1	6	P10745	P10745 [480-512]	0	3754.91	High	High	High	High	High	High	High	High	High	High	186.2	66.4	128.3	51.2	123	81.9	114	66.5	84.8	97.7	2	2	2	2	2	2	2	2	2	2	Unique	8.32	High	0	4.775e-07
	FALSE	High	[R].HNPGGPSSAVPLLLSYFQGPEAGPVHLFTTYDR.[R]	1xTMT6plex [N-Term]		3.88678e-08	0	1	1	10	P10745	P10745 [480-512]	0	3753.92	High	High	High	High	High	High	High	High	High	High	201.7	60.5	136.5	80.3	97.9	76.7	93.4	79.8	84.3	88.9	8	8	8	8	8	8	8	8	8	8	Unique	7.11	High	0	2.85e-05
	FALSE	High	[K].AQEVLEFHQSLGALVEGTGHLLEAHYARPEVVGQTSALLR.[A]	1xTMT6plex [N-Term]; 2xDeamidated [Q9; Q34]		2.31841e-05	0	1	1	3	P10745	P10745 [626-665]	0	4557.39	High	High	High	High	High	High	High	High	High	High	104.9	95.4	92.2	158.5	91	74	87.3	91.7	81.6	123.4	1	1	1	1	1	1	1	1	1	1	Unique	5.99	High	0	1.821e-05
	FALSE	High	[K].AQEVLEFHQSLGALVEGTGHLLEAHYARPEVVGQTSALLR.[A]	1xTMT6plex [N-Term]		9.24912e-07	0	1	1	2	P10745	P10745 [626-665]	0	4555.43	High	High	High	High	High	High	High	High	High	High																					No Quan Values	6.71	High	0	1.76e-06
	FALSE	High	[R].SALPGVVHCLQEVLK.[D]	1xTMT6plex [S/K]; 1xCarbamidomethyl [C9]		3.67975e-07	0	1	1	4	P10745	P10745 [324-338]	0	2108.23	High	High	High	High	High	High	High	High	High	High	192.8	79.8	114.2	76.4	99.8	111.4	74.3	109.7	70.3	71.3	4	4	4	4	4	4	4	4	4	4	Unique	5.44	High	0	8.596e-06
	FALSE	High	[R].TATAAEEFAFLMQSLGWATLVGEITAGNLLHTR.[T]	1xTMT6plex [N-Term]; 2xDeamidated [Q13; N28]		8.77128e-07	0	1	1	1	P10745	P10745 [545-577]	0	3750.93	High	Not Found	High	High	High	High	High	Not Found	Not Found	Not Found																					No Quan Values	7.44	High	0	1.693e-06
	FALSE	High	[R].TATAAEEFAFLMQSLGWATLVGEITAGNLLHTR.[T]	1xTMT6plex [N-Term]		2.28671e-08	0	1	1	7	P10745	P10745 [545-577]	0	3748.96	High	High	High	High	High	High	High	High	High	High	226.9	61.3	160.7	67.7	95.2	75.6	78.3	80.3	75.9	78.2	4	4	4	4	4	4	4	4	4	4	Unique	7.72	High	0	1.201e-07
	FALSE	High	[R].TATAAEEFAFLMQSLGWATLVGEITAGNLLHTR.[T]	1xTMT6plex [N-Term]; 1xDeamidated [Q/N]		8.08366e-06	0	1	1	2	P10745	P10745 [545-577]	0	3749.94	High	Not Found	High	High	Not Found	Not Found	Not Found	High	Not Found	Not Found																					No Quan Values	5.99	High	7.566e-05	7.269e-05
	FALSE	High	[R].VDSVPGQEVLSMMGEFLVAHVWGNLMGTSALVLDLR.[H]	1xTMT6plex [N-Term]		1.15621e-05	0	1	1	5	P10745	P10745 [135-170]	0	4100.12	High	High	High	High	High	High	High	High	High	High																					No Quan Values	5.75	High	0.0001123	0.000496
	FALSE	High	[R].VDSVPGQEVLSMMGEFLVAHVWGNLMGTSALVLDLR.[H]	1xTMT6plex [N-Term]; 1xDeamidated [Q/N]		4.52713e-08	0	1	1	7	P10745	P10745 [135-170]	0	4101.11	High	High	High	High	High	High	High	High	High	High	143.3	86.7	79.4	88.6	70.6	112.1	91.5	97.3	125.7	104.7	1	1	1	1	1	1	1	1	1	1	Unique	6.88	High	0	1.967e-07
	FALSE	High	[R].VDSVPGQEVLSMMGEFLVAHVWGNLMGTSALVLDLR.[H]	1xTMT6plex [N-Term]; 2xDeamidated [Q7; N24]		2.91243e-06	0	1	1	2	P10745	P10745 [135-170]	0	4102.09	High	Not Found	High	High	High	High	High	High	Not Found	High																					No Quan Values	6.54	High	0	4.059e-06
	FALSE	High	[R].LVWQQLVDTAALVIDLR.[Y]	1xTMT6plex [N-Term]		8.03026e-06	0	1	1	22	P10745	P10745 [767-783]	0	2182.28	High	High	High	High	High	High	High	High	High	High	196.4	55.2	153.2	64.2	100.3	80.8	77.9	85.9	94.4	91.7	7	7	7	7	7	7	7	7	7	7	Unique	6.13	High	0	8.463e-06
	FALSE	High	[R].GVYLLTSHR.[T]	1xTMT6plex [N-Term]		0.00126146	0.000131015	1	1	17	P10745	P10745 [536-544]	0	1274.74	High	High	High	High	High	High	High	High	High	High	203	58.3	146.1	69.2	100.1	84.1	87.3	80.8	85.4	85.7	15	15	15	15	15	15	15	15	15	15	Unique	3.76	High	0.0003288	0.003614
	FALSE	High	[R].GVAEDIAHILK.[Q]	1xTMT6plex [G/K]		0.000233075	0.000131015	1	1	13	P10745	P10745 [237-247]	0	1623.98	High	High	High	High	High	High	High	High	High	High	219.4	57.1	146.6	70.7	98.3	78.3	84.6	78.3	84.8	82	13	13	13	13	13	13	13	13	13	13	Unique	3.83	High	8.762e-05	0.0003847
	FALSE	High	[K].DYYTLVDRVPTLLQHLASMDFSTVVSEEDLVTK.[L]	1xTMT6plex [D/K]		0.000218203	0.000131015	1	1	1	P10745	P10745 [339-371]	1	4243.22	High	High	High	High	High	High	High	High	High	High	133.9	89.1	103.1	79	153.2	93	82	85.2	101.8	79.7	1	1	1	1	1	1	1	1	1	1	Unique	3.53	High	7.566e-05	8.855e-05
	FALSE	High	[R].LLVFHSPGELVVEEAPPPPPAVPSPEELTYLIEALFK.[T]	1xTMT6plex [L/K]		0.000225513	0.000131015	1	1	3	P10745	P10745 [699-735]	0	4483.48	High	High	High	High	High	High	High	High	High	High	244	49.5	145	69.9	100.8	68.2	90.2	59.5	110.8	62.1	1	1	1	1	1	1	1	1	1	1	Unique	3.95	High	8.762e-05	0.0002027
	FALSE	High	[K].AQEVLEFHQSLGALVEGTGHLLEAHYARPEVVGQTSALLR.[A]	1xTMT6plex [N-Term]; 1xDeamidated [Q34]		0.000212531	0.000131015	1	1	1	P10745	P10745 [626-665]	0	4556.41	High	High	High	High	High	High	High	High	High	High																					No Quan Values	5.19	High	7.566e-05	8.676e-05
	FALSE	High	[K].KIMHTDAMIIDMR.[F]	1xTMT6plex [K]; 2xOxidation [M3; M8]		0.000986357	0.000131015	1	1	2	P10745	P10745 [1070-1082]	1	2065.1	High	High	High	High	High	High	High	High	High	High	208.5	53.6	140.9	64.5	104.3	73.8	89.9	70.7	81.8	111.8	2	2	2	2	2	2	2	2	2	2	Unique	2.86	High	8.762e-05	0.0003973
	FALSE	High	[K].DRIPGIVPMQIPSPEVFEELIK.[F]	1xTMT6plex [D/K]; 1xDeamidated [Q10]; 1xOxidation [M9]		0.000137789	0.000131015	1	1	1	P10745	P10745 [1009-1030]	1	2982.66	High	High	High	High	High	High	High	High	High	High	228.7	52.5	141.4	66.3	101.9	40.1	89.1	61.4	112.3	106.2	1	1	1	1	1	1	1	1	1	1	Unique	4.89	High	5.007e-05	6.428e-05
	FALSE	High	[R].ATSKVTEVWTLPQVAGQR.[Y]	1xTMT6plex [A/K]		0.000320565	0.000131015	1	1	1	P10745	P10745 [816-833]	1	2429.39	High	High	High	High	High	High	High	High	High	High																					No Quan Values	3.53	High	7.566e-05	0.0001163
	FALSE	High	[R].AKEMLQHNQLR.[V]	1xTMT6plex [A/K]		0.000207009	0.000131015	1	1	3	P10745	P10745 [1226-1236]	1	1826.05	High	High	High	High	High	High	High	High	High	High	189	80.6	164.9	74.2	83.7	84	73.8	73.9	95.5	80.4	3	3	3	3	3	3	3	3	3	3	Unique	3.91	High	7.566e-05	8.523e-05
	FALSE	High	[K].AWDLAGVEPDITVPMSEALSIAQDIVALR.[A]	1xTMT6plex [N-Term]; 1xDeamidated [Q23]; 1xOxidation [M15]		0.000702019	0.000131015	1	1	4	P10745	P10745 [906-934]	0	3326.74	High	High	High	High	High	High	High	High	High	High	230.4	55.7	138.3	66.3	117.1	67.6	89.1	72	72.8	90.7	3	3	3	3	3	3	3	3	3	3	Unique	6.32	High	8.762e-05	0.0002187
	FALSE	High	[R].YGSHKDLYILMSHTSGSAAEAFAHTMQDLQR.[A]	1xTMT6plex [Y/K]		0.000174504	0.000131015	1	1	1	P10745	P10745 [834-864]	1	3923.96	High	High	High	High	High	High	High	High	High	High	138.8	50.7	151.1	66.2	97.2	96.7	89.6	95.7	105.2	108.8	1	1	1	1	1	1	1	1	1	1	Unique	5.08	High	7.566e-05	7.561e-05
	FALSE	High	[R].QHLYSVFDR.[A]	1xTMT6plex [N-Term]		0.00103101	0.000131015	1	1	14	P10745	P10745 [807-815]	0	1393.74	High	High	High	High	High	High	High	High	High	High	222.5	48.6	148.7	66	105.3	81.1	85.6	79.2	79	83.9	9	9	9	9	9	9	9	9	9	9	Unique	3.76	High	0.000269	0.002716
	FALSE	High	[K].IMHTDAMIIDMR.[F]	1xTMT6plex [N-Term]; 2xOxidation [M7; M]		0.000276846	0.000131015	1	1	5	P10745	P10745 [1071-1082]	0	1707.84	High	High	High	High	High	High	High	High	High	High	219	45.4	140.9	60.4	105.7	65.6	90.4	86.6	100.4	85.6	2	2	2	2	2	2	2	2	2	2	Unique	3.13	High	0.0001123	0.0004258
	FALSE	High	[K].IMHTDAMIIDMR.[F]	1xTMT6plex [N-Term]; 3xOxidation [M2; M7; M11]		0.000465115	0.000131015	1	1	2	P10745	P10745 [1071-1082]	0	1723.84	High	High	High	High	High	High	High	High	High	High	154.6	79.8	98.7	65.7	101.4	61.2	128.4	92.5	95	122.7	1	1	1	1	1	1	1	1	1	1	Unique	2.93	High	8.762e-05	0.0001526
	FALSE	High	[K].AAHIPENAKDR.[I]	1xTMT6plex [A/K]; 1xDeamidated [N7]		0.000491398	0.000131015	1	1	6	P10745	P10745 [1000-1010]	1	1680.94	High	High	High	High	High	High	High	High	High	High	164.1	73.1	135	68	120.3	85.5	91.6	82.5	86.3	93.7	5	5	5	5	5	5	5	5	5	5	Unique	3.76	High	0.0002094	0.002001
	FALSE	High	[K].LNAGLQAASEDPR.[L]	1xTMT6plex [N-Term]; 1xDeamidated [N/Q]		0.000852238	0.000131015	1	1	4	P10745	P10745 [372-384]	0	1571.82	High	High	High	High	High	High	High	High	High	High	265.9	51.2	147.6	69.1	82.6	72	82.6	79.2	72.4	77.4	2	2	2	2	2	2	2	2	2	2	Unique	3.96	High	8.762e-05	0.0002451
	FALSE	High	[K].DVVVLTSSQTR.[G]	1xTMT6plex [N-Term]		0.00142445	0.000131015	1	1	2	P10745	P10745 [226-236]	0	1433.82	High	High	High	High	High	High	High	High	High	High	135.1	49.8	127.9	65.7	138.1	89.1	99.6	88.5	104.5	101.7	2	2	2	2	2	2	2	2	2	2	Unique	3.53	High	8.762e-05	0.0003778
	FALSE	High	[R].FDAMAELETVK.[A]	1xTMT6plex [F/K]; 1xOxidation [M4]		0.000123232	0.000131015	1	1	17	P10745	P10745 [748-758]	0	1727.93	High	High	High	High	High	High	High	High	High	High	224.3	51.9	143.2	67.6	105.8	73.9	86.6	76.8	82.8	87.1	16	16	16	16	16	16	16	16	16	16	Unique	3.36	High	5.007e-05	5.929e-05
	FALSE	High	[K].DLYILMSHTSGSAAEAFAHTMQDLQR.[A]	1xTMT6plex [N-Term]; 1xDeamidated [Q]		0.000193836	0.000131015	1	1	3	P10745	P10745 [839-864]	0	3123.51	High	High	High	High	High	High	High	High	High	High	84.5	112.5	76.7	128	95.5	101.6	93	86.6	137.4	84.2	1	1	1	1	1	1	1	1	1	1	Unique	3.97	High	7.566e-05	8.121e-05
	FALSE	High	[R].YGADKDVVVLTSSQTR.[G]	1xTMT6plex [Y/K]; 1xDeamidated [Q14]		0.000781497	0.000131015	1	1	4	P10745	P10745 [221-236]	1	2198.21	High	High	High	High	High	High	High	High	High	High	161.1	57.6	126.8	69.2	111.8	109.9	89.6	67.9	96.5	109.5	3	3	3	3	3	3	3	3	3	3	Unique	3.66	High	8.762e-05	0.000228
	FALSE	High	[K].EMLQHNQLR.[V]	1xTMT6plex [N-Term]		0.00140287	0.000131015	1	1	3	P10745	P10745 [1228-1236]	0	1397.75	High	High	High	High	High	High	High	High	High	High	205.1	60	137	76.5	81.7	88.8	93.7	86.2	82	88.9	3	3	3	3	3	3	3	3	3	3	Unique	4.41	High	0.0001444	0.001345
	FALSE	High	[K].TEVLPGQLGYLR.[F]	1xTMT6plex [N-Term]		0.000132466	0.000131015	1	1	14	P10745	P10745 [736-747]	0	1574.91	High	High	High	High	High	High	High	High	High	High	217.9	51.2	150.6	67.6	106.5	78.5	89.4	78	79.7	80.6	14	14	14	14	14	14	14	14	14	14	Unique	4.03	High	7.566e-05	0.0001121
	FALSE	High	[R].QVWEPLQDTEHLIMDLR.[H]	1xTMT6plex [N-Term]; 1xDeamidated [Q1]		0.00213663	0.000244658	1	1	1	P10745	P10745 [463-479]	0	2353.21	High	High	High	High	High	High	High	High	High	High	219	37.5	131.8	65.4	93.2	80.5	114.5	84	106	68	1	1	1	1	1	1	1	1	1	1	Unique	3.56	High	0.0001351	0.0005448
	FALSE	High	[R].GLRHEVLEGNVGYLR.[V]	1xTMT6plex [N-Term]		0.00170081	0.000244658	1	1	1	P10745	P10745 [120-134]	1	1941.09	High	High	High	High	High	High	High	High	High	High	218.1	48.4	145.8	88	87.6	80.5	79.1	105	66.7	80.7	1	1	1	1	1	1	1	1	1	1	Unique	2.58	High	0.0001123	0.0004413
	FALSE	High	[K].LVADNYASAELGAKMATKLSGLQSR.[Y]	TMT6plex [L]		0.00233292	0.000244658	1	1	1	P10745	P10745 [947-971]	2	3281.85	High	High	High	High	High	High	High	High	High	High	129.7	79.3	133.4	70.6	75.2	90.1	113.9	104.1	117.4	86.4	1	1	1	1	1	1	1	1	1	1	Unique	3.62	High	0.0001351	0.0005916
	FALSE	High	[R].TGGGALDLR.[K]	1xTMT6plex [N-Term]		0.00596625	0.000328449	1	1	3	P10745	P10745 [259-267]	0	1088.63	High	High	High	High	High	High	High	High	High	High	193.9	47.4	151.9	65.3	115.3	85	87.4	81.7	80.4	91.6	3	3	3	3	3	3	3	3	3	3	Unique	2.43	High	0.004913	0.06234
	FALSE	High	[R].LLVEHIWK.[K]	1xTMT6plex [L/K]		0.00398423	0.000328449	1	1	20	P10745	P10745 [1062-1069]	0	1495.94	High	High	High	High	High	High	High	High	High	High	224.1	47	154	60.1	102	84.3	81.8	77.8	86.3	82.5	17	17	17	17	17	17	17	17	17	17	Unique	3.72	High	0.0001444	0.001134
	FALSE	High	[K].DYYTLVDRVPTLLQHLASMDFSTVVSEEDLVTK.[L]	1xTMT6plex [D/K]; 1xDeamidated [Q14]; 1xOxidation [M19]		0.00357183	0.000328449	1	1	1	P10745	P10745 [339-371]	1	4260.2	High	High	High	High	High	High	High	High	High	Not Found																					No Quan Values	3.75	High	0.0001444	0.000896
	FALSE	High	[K].EMLQHNQLR.[V]	1xTMT6plex [N-Term]; 1xOxidation [M2]		0.00274253	0.000328449	1	1	3	P10745	P10745 [1228-1236]	0	1413.75	High	High	High	High	High	High	High	High	High	High	157.2	75.3	107.1	87.2	88.3	89.5	105.6	73.7	94	122	2	2	2	2	2	2	2	2	2	2	Unique	3.07	High	0.0001444	0.0006888
	FALSE	High	[R].IPGIVPMQIPSPEVFEELIK.[F]	1xTMT6plex [I/K]; 1xDeamidated [Q8]		0.00281051	0.000328449	1	1	1	P10745	P10745 [1011-1030]	0	2695.54	High	High	High	High	High	High	High	High	High	High																					No Quan Values	3.8	High	0.0001444	0.000703
	FALSE	High	[R].SLGPLGGGSQTWEGSGVLPCVGTPAEQALEK.[A]	1xTMT6plex [S/K]; 1xDeamidated [Q]; 1xCarbamidomethyl [C20]		0.00363211	0.000328449	1	1	2	P10745	P10745 [285-315]	0	3541.82	High	High	High	High	High	High	High	High	High	High																					No Quan Values	4.75	High	0.0001444	0.001313
	FALSE	High	[K].DRIPGIVPMQIPSPEVFEELIK.[F]	1xTMT6plex [D/K]; 1xDeamidated [Q10]		0.00493114	0.000328449	1	1	1	P10745	P10745 [1009-1030]	1	2966.67	High	High	High	High	High	High	High	High	High	High	207.5	39	158	62	96.6	98.1	114.9	88.1	79	56.8	1	1	1	1	1	1	1	1	1	1	Unique	1.98	High	0.0001444	0.001241
	FALSE	High	[K].AAHIPENAKDRIPGIVPMQIPSPEVFEELIK.[F]	TMT6plex [A]		0.0057122	0.000328449	1	1	1	P10745	P10745 [1000-1030]	2	4126.33	High	High	High	High	High	High	High	High	High	High	242.8	43	191.8	83.1	90.9	74.2	72.4	84	65	52.8	1	1	1	1	1	1	1	1	1	1	Unique	2.27	High	0.0001444	0.001452
	FALSE	High	[K].LVADNYASAELGAKMATKLSGLQSR.[Y]	TMT6plex [L]; 1xDeamidated [Q23]		0.00519291	0.000328449	1	1	1	P10745	P10745 [947-971]	2	3282.83	High	High	High	High	High	High	High	High	High	High																					No Quan Values	4.54	High	0.0001444	0.001313
	FALSE	High	[K].AAHIPENAKDR.[I]	1xTMT6plex [A/K]		0.00723414	0.000428386	1	1	2	P10745	P10745 [1000-1010]	1	1679.96	High	High	High	High	High	High	High	High	High	High	206.5	60.8	146.8	63.4	86.4	88	84.4	83.6	92.3	87.8	2	2	2	2	2	2	2	2	2	2	Unique	3.65	High	0.0001652	0.001869
	FALSE	High	[K].EMLQHNQLR.[V]	1xTMT6plex [N-Term]; 1xDeamidated [N6]		0.00698414	0.000428386	1	1	1	P10745	P10745 [1228-1236]	0	1398.74	High	High	High	High	High	High	High	High	High	High																					No Quan Values	3.26	High	0.0001652	0.0018
	FALSE	High	[K].AAHIPENAK.[D]	1xTMT6plex [A/K]		0.0063979	0.000428386	1	1	10	P10745	P10745 [1000-1008]	0	1408.83	High	High	High	High	High	High	High	High	High	High	210.9	54.7	144.5	66.6	100.7	79.8	88.4	78	86.1	90.2	9	9	9	9	9	9	9	9	9	9	Unique	3.09	High	0.0004206	0.005054
	FALSE	High	[R].HNPGGPSSAVPLLLSYFQGPEAGPVHLFTTYDRR.[T]	1xTMT6plex [N-Term]; 1xDeamidated [Q18]		0.00833101	0.000733166	1	1	1	P10745	P10745 [480-513]	1	3911.01	High	High	High	High	High	High	High	High	High	High																					No Quan Values	3.37	High	0.0002306	0.002176
	FALSE	High	[K].ALAILTLR.[S]	1xTMT6plex [N-Term]		0.00994741	0.000815525	1	1	6	P10745	P10745 [316-323]	0	1099.74	High	High	High	High	High	High	High	High	High	High	235.9	48.7	147.8	75.1	88.7	74.2	88.4	73.8	87.3	80.2	3	3	3	3	3	3	3	3	3	3	Unique	3.19	High	0.0007339	0.007219
	FALSE	High	[K].AAHIPENAK.[D]	1xTMT6plex [A/K]; 1xDeamidated [N7]		0.0129908	0.000999921	1	1	8	P10745	P10745 [1000-1008]	0	1409.82	High	High	High	High	High	High	High	High	High	High	203.3	53.7	144	63	109.1	83.2	86.6	80.6	89.7	86.8	7	7	7	7	7	7	7	7	7	7	Unique	3.29	High	0.005833	0.08413
	FALSE	High	[K].VPTVLQTAGK.[L]	1xTMT6plex [V/K]		0.0142003	0.0012605	1	1	7	P10745	P10745 [937-946]	0	1471.92	High	High	High	High	High	High	High	High	High	High	221.7	56.2	141.5	64.5	96.2	83.7	86.3	78.6	87.2	84	7	7	7	7	7	7	7	7	7	7	Unique	3.11	High	0.0003862	0.003975
	FALSE	High	[R].YGSHKDLYILMSHTSGSAAEAFAHTMQDLQR.[A]	1xTMT6plex [Y/K]; 2xDeamidated [Q27; Q30]		0.0159409	0.0012605	1	1	1	P10745	P10745 [834-864]	1	3925.93	High	High	High	High	High	High	High	High	High	High																					No Quan Values	4.44	High	0.0004035	0.004522
	FALSE	High	[K].AVGPQLVR.[L]	1xTMT6plex [N-Term]		0.0180501	0.00134485	1	1	5	P10745	P10745 [759-766]	0	1068.67	High	High	High	High	High	High	High	High	High	High	209	59.3	138.5	75.7	107.2	81.4	85.7	81.9	81.5	79.7	5	5	5	5	5	5	5	5	5	5	Unique	3.3	High	0.004574	0.05711
	FALSE	High	[K].AAHIPENAKDRIPGIVPMQIPSPEVFEELIK.[F]	TMT6plex [A]; 1xDeamidated [Q19]		0.022313	0.00179129	1	1	1	P10745	P10745 [1000-1030]	2	4127.32	High	High	High	High	High	High	High	High	High	High	240.2	43.6	193.5	65.3	97.4	71.2	63.6	78	70.1	77.2	1	1	1	1	1	1	1	1	1	1	Unique	3.45	High	0.0005976	0.006711
	FALSE	High	[K].IYSRPDDSVSELWTHAQVVGER.[Y]	1xTMT6plex [N-Term]; 1xDeamidated [Q17]		0.0268231	0.00230875	1	1	3	P10745	P10745 [1111-1132]	0	2774.39	High	High	High	High	High	High	High	High	High	High	69.4	192.4	144.3	75.3	65.4	91.6	78.7	76.9	109.3	96.9	2	2	2	2	2	2	2	2	2	2	Unique	4.83	High	0.0008684	0.008234
	FALSE	High	[R].AIVVGER.[T]	1xTMT6plex [N-Term]		0.0345109	0.00340911	1	1	7	P10745	P10745 [252-258]	0	972.604	High	High	High	High	High	High	High	High	High	High	216.9	58.1	146.4	71.4	101.2	78.1	87.8	77.3	79.1	83.7	6	6	6	6	6	6	6	6	6	6	Unique	2.89	High	0.005501	0.07742
	FALSE	High	[K].FSFHTNVLEDNIGYLR.[F]	1xTMT6plex [N-Term]; 1xDeamidated [N]		0.0543566	0.00520226	1	1	2	P10745	P10745 [1031-1046]	0	2155.1	High	High	High	High	High	High	High	High	High	High	91.1	119.1	55.7	59.9	142.7	111.7	100.1	117.4	93.5	108.7	1	1	1	1	1	1	1	1	1	1	Unique	3.29	High	0.0017	0.01853
	FALSE	High	[K].LSGLQSR.[Y]	1xTMT6plex [N-Term]		0.0660448	0.00623246	1	1	8	P10745	P10745 [965-971]	0	989.594	High	High	High	High	High	High	High	High	High	High	205.2	53.3	137.7	73.6	110.2	81.8	88.4	84.6	80.5	84.6	6	6	6	6	6	6	6	6	6	6	Unique	2.89	High	0.00499	0.06349
	FALSE	High	[R].ATVIGEPTAGGALSVGIYQVGSSPLYASMPTQMAMSATTGK.[A]	1xTMT6plex [A/K]; 1xDeamidated [Q32]; 3xOxidation [M29; M33; M35]		0.0694716	0.00662012	1	1	1	P10745	P10745 [865-905]	0	4508.27	High	Not Found	High	High	High	High	High	High	High	High																					No Quan Values	3.16	High	0.002311	0.02453
	FALSE	High	[K].DYYTLVDR.[V]	1xTMT6plex [N-Term]		0.0683107	0.00662012	1	1	2	P10745	P10745 [339-346]	0	1273.66	High	High	High	High	High	High	High	High	High	High	217.3	72.6	82.2	64.2	128	112.9	84.5	90.2	74.1	74	2	2	2	2	2	2	2	2	2	2	Unique	2.87	High	0.002311	0.02421
	FALSE	High	[K].LAQGAYR.[T]	1xTMT6plex [N-Term]		0.0700591	0.00676673	1	1	4	P10745	P10745 [668-674]	0	1007.58	High	High	High	High	High	High	High	High	High	High	188.2	53.4	158.4	62.4	101.9	82.5	79.7	83.8	95.8	93.9	3	3	3	3	3	3	3	3	3	3	Unique	2.97	High	0.009511	0.1289
	FALSE	High	[K].VLLDNYCFPENLLGMQEAIQQAIK.[S]	1xTMT6plex [V/K]; 2xDeamidated [N11; N/Q]; 1xOxidation [M15]; 1xCarbamidomethyl [C7]		0.0700591	0.00676673	1	1	2	P10745	P10745 [34-57]	0	3283.7	High	Not Found	High	Not Found	High	Not Found	High	High	High	High																					No Quan Values	3.36	High	0.002344	0.02479
	FALSE	High	[R].VDSVPGQEVLSMMGEFLVAHVWGNLMGTSALVLDLR.[H]	1xTMT6plex [N-Term]; 1xDeamidated [Q7]; 1xOxidation [M26]		0.0788055	0.00749802	1	1	1	P10745	P10745 [135-170]	0	4117.1	Not Found	Not Found	High	Not Found	Not Found	Not Found	Not Found	Not Found	Not Found	Not Found																					No Quan Values	4.08	High	0.002653	0.02849
	FALSE	High	[R].HNPGGPSSAVPLLLSYFQGPEAGPVHLFTTYDR.[R]	1xTMT6plex [N-Term]; 2xDeamidated [N2; Q18]		0.0801379	0.0075615	1	1	1	P10745	P10745 [480-512]	0	3755.89	High	High	High	High	High	High	High	High	High	High	133.5	73.1	126.5	62	89.3	62.7	143	98.7	92.3	118.9	1	1	1	1	1	1	1	1	1	1	Unique	3.05	High	0.002668	0.02916
	FALSE	High	[R].LLVEHIWKK.[I]	TMT6plex [L]		0.0864078	0.00805042	1	1	1	P10745	P10745 [1062-1070]	1	1853.2	High	High	High	High	High	High	High	High	High	High	204.5	49.9	170.1	83.5	87.1	87.5	78.2	93.6	76.7	68.9	1	1	1	1	1	1	1	1	1	1	Unique	1.99	High	0.002909	0.03183
	FALSE	High	[R].TATAAEEFAFLMQSLGWATLVGEITAGNLLHTR.[T]	1xTMT6plex [N-Term]; 2xDeamidated [Q13; N28]; 1xOxidation [M12]		0.0955076	0.00884153	1	1	1	P10745	P10745 [545-577]	0	3766.92	High	Not Found	Not Found	Not Found	Not Found	Not Found	Not Found	Not Found	Not Found	Not Found																					No Quan Values	3.57	High	0.003215	0.03566
High	P02787	Serotransferrin OS=Homo sapiens OX=9606 GN=TF PE=1 SV=3	0	1002.4	79.3696	69	1773	69	698	77	7.12	97.1	117.5	119.3	65.9	65.4	111	107.7	113.2	98.4	104.4	62617	75706	76926.2	42456.6	42181.4	71539.7	69424.9	72932.8	63453.4	67305.8	54413.9	66862.9	73923	42456.6	40780.4	64641.8	59306.1	65914.7	57174.7	58051.4	113	113	113	113	113	113	113	113
	Checked	Confidence	Annotated Sequence	Modifications	Modifications in Master Proteins	Qvality PEP	Qvality q-value	# Protein Groups	# Proteins	# PSMs	Master Protein Accessions	Positions in Master Proteins	# Missed Cleavages	Theo. MH+ [Da]	Found in Sample: [S1] F1: 126, Sample, PPV203	Found in Sample: [S2] F1: 127N, Sample, PPV210	Found in Sample: [S3] F1: 127C, Sample, PPV298	Found in Sample: [S4] F1: 128N, Sample, PPV322	Found in Sample: [S5] F1: 128C, Sample, PPV415	Found in Sample: [S6] F1: 129N, Sample, Pool 1	Found in Sample: [S7] F1: 129C, Sample, Pool 2	Found in Sample: [S8] F1: 130N, Sample, Pool 3	Found in Sample: [S9] F1: 130C, Sample, Pool 4	Found in Sample: [S10] F1: 131, Sample, Pool 5	Abundances (Scaled): F1: 126, Sample, PPV203	Abundances (Scaled): F1: 127N, Sample, PPV210	Abundances (Scaled): F1: 127C, Sample, PPV298	Abundances (Scaled): F1: 128N, Sample, PPV322	Abundances (Scaled): F1: 128C, Sample, PPV415	Abundances (Scaled): F1: 129N, Sample, Pool 1	Abundances (Scaled): F1: 129C, Sample, Pool 2	Abundances (Scaled): F1: 130N, Sample, Pool 3	Abundances (Scaled): F1: 130C, Sample, Pool 4	Abundances (Scaled): F1: 131, Sample, Pool 5	Abundances Count: F1: 126, Sample, PPV203	Abundances Count: F1: 127N, Sample, PPV210	Abundances Count: F1: 127C, Sample, PPV298	Abundances Count: F1: 128N, Sample, PPV322	Abundances Count: F1: 128C, Sample, PPV415	Abundances Count: F1: 129N, Sample, Pool 1	Abundances Count: F1: 129C, Sample, Pool 2	Abundances Count: F1: 130N, Sample, Pool 3	Abundances Count: F1: 130C, Sample, Pool 4	Abundances Count: F1: 131, Sample, Pool 5	Quan Info	XCorr Sequest HT	Confidence Sequest HT	Percolator q-Value Sequest HT	Percolator PEP Sequest HT
	FALSE	High	[K].HQTVPQNTGGKNPDPWAK.[N]	TMT6plex [H]		1.83105e-06	0	1	1	9	P02787	P02787 [554-571]	1	2662.47	High	High	High	High	High	High	High	High	High	High	108.6	96.1	144.9	62.4	55.9	109.6	96.9	120.2	114.1	91.3	8	8	8	8	8	8	8	8	8	8	Unique	5.42	High	0	5.42e-06
	FALSE	High	[K].HQTVPQNTGGKNPDPWAK.[N]	TMT6plex [H]; 1xDeamidated [N/Q]		5.70074e-05	0	1	1	9	P02787	P02787 [554-571]	1	2663.45	High	High	High	High	High	High	High	High	High	High	105.5	105.9	110.9	77.2	71.8	98.6	109.2	105.5	110.8	104.7	1	1	1	1	1	1	1	1	1	1	Unique	3.92	High	0	4.352e-05
	FALSE	High	[K].SASDLTWDNLK.[G]	1xTMT6plex [S/K]		3.5889e-05	0	1	1	25	P02787	P02787 [454-464]	0	1707.93	High	High	High	High	High	High	High	High	High	High	96.2	113.7	114.3	62.6	66.2	109	111.7	108.5	110.8	106.9	22	22	22	22	22	22	22	22	22	22	Unique	5.35	High	0	2.904e-05
	FALSE	High	[R].SMGGKEDLIWELLNQAQEHFGKDK.[S]	TMT6plex [S]; 1xDeamidated [Q/N]; 1xOxidation [M2]		1.75528e-05	0	1	1	9	P02787	P02787 [274-297]	2	3706.99	High	High	High	High	High	High	High	High	High	High	114.8	106.4	118	68.3	80.4	93.1	111.2	99.5	93.8	114.5	4	4	4	4	4	4	4	4	4	4	Unique	4.6	High	0	1.488e-05
	FALSE	High	[R].SMGGKEDLIWELLNQAQEHFGKDK.[S]	TMT6plex [S]; 1xDeamidated [N/Q]		5.97089e-07	0	1	1	14	P02787	P02787 [274-297]	2	3691	High	High	High	High	High	High	High	High	High	High	101	119.1	126.3	73.2	70	110.4	96.8	106.4	96.7	100.1	6	6	6	6	6	6	6	6	6	6	Unique	5.95	High	0	1.858e-06
	FALSE	High	[R].SMGGKEDLIWELLNQAQEHFGKDK.[S]	TMT6plex [S]; 1xOxidation [M2]		1.07729e-06	0	1	1	6	P02787	P02787 [274-297]	2	3706.01	High	High	High	High	High	High	High	High	High	High	107.1	120.4	117.9	60.1	76.3	94.7	114.8	100.3	96.4	112	5	5	5	5	5	5	5	5	5	5	Unique	5.04	High	0	1.97e-06
	FALSE	High	[R].SMGGKEDLIWELLNQAQEHFGK.[D]	TMT6plex [S]		2.19752e-08	0	1	1	10	P02787	P02787 [274-295]	1	3217.73	High	High	High	High	High	High	High	High	High	High	98.7	128	111.1	66.6	69.1	111.5	112.6	102.8	91.4	108.1	10	10	10	10	10	10	10	10	10	10	Unique	7.61	High	0	1.165e-07
	FALSE	High	[R].SMGGKEDLIWELLNQAQEHFGK.[D]	TMT6plex [S]; 1xDeamidated [Q/N]		1.16651e-06	0	1	1	6	P02787	P02787 [274-295]	1	3218.71	High	High	High	High	High	High	High	High	High	High	107.3	139.9	110.8	66.2	70	90.6	108.6	107.2	94.1	105.3	3	3	3	3	3	3	3	3	3	3	Unique	5.8	High	0	2.087e-06
	FALSE	High	[R].SMGGKEDLIWELLNQAQEHFGK.[D]	TMT6plex [S]; 1xOxidation [M2]		1.20788e-07	0	1	1	7	P02787	P02787 [274-295]	1	3233.72	High	High	High	High	High	High	High	High	High	High	107.7	131.2	108.3	60.8	64.6	90.7	119.9	88.6	98.2	129.9	4	4	4	4	4	4	4	4	4	4	Unique	5.92	High	0	4.01e-07
	FALSE	High	[R].SMGGKEDLIWELLNQAQEHFGK.[D]	TMT6plex [S]; 1xDeamidated [Q/N]; 1xOxidation [M2]		1.69101e-06	0	1	1	4	P02787	P02787 [274-295]	1	3234.71	High	High	High	High	High	High	High	High	High	High																					No Quan Values	5.48	High	0	2.733e-06
	FALSE	High	[R].SMGGKEDLIWELLNQAQEHFGKDK.[S]	TMT6plex [S]		2.53836e-07	0	1	1	10	P02787	P02787 [274-297]	2	3690.01	High	High	High	High	High	High	High	High	High	High	111.6	115.2	129.7	70	66.6	105	102.8	112.4	91.5	95.3	10	10	10	10	10	10	10	10	10	10	Unique	6.48	High	0	1.514e-06
	FALSE	High	[R].SAGWNIPIGLLYCDLPEPR.[K]	1xTMT6plex [N-Term]; 1xCarbamidomethyl [C13]		2.26777e-07	0	1	1	9	P02787	P02787 [144-162]	0	2400.26	High	High	High	High	High	High	High	High	High	High	90.3	127.9	131.9	79	52.8	127.1	98.6	126.9	75	90.6	9	9	9	9	9	9	9	9	9	9	Unique	5.57	High	0	1.964e-06
	FALSE	High	[K].EDLIWELLNQAQEHFGK.[D]	1xTMT6plex [E/K]		1.95028e-08	0	1	1	9	P02787	P02787 [279-295]	0	2528.35	High	High	High	High	High	High	High	High	High	High	104.3	118.2	94.4	68.7	70.9	102.9	118.6	103.4	97.6	121.1	7	7	7	7	7	7	7	7	7	7	Unique	7.74	High	0	3.199e-07
	FALSE	High	[K].SKEFQLFSSPHGK.[D]	TMT6plex [S]; 1xDeamidated [Q5]		1.3027e-05	0	1	1	1	P02787	P02787 [298-310]	1	2180.23	High	High	High	High	High	High	High	High	High	High																					No Quan Values	5.2	High	0	1.2e-05
	FALSE	High	[R].KCSTSSLLEACTFR.[R]	1xTMT6plex [K]; 2xCarbamidomethyl [C2; C11]		1.04216e-06	0	1	1	10	P02787	P02787 [683-696]	1	2118.11	High	High	High	High	High	High	High	High	High	High	57.6	249.2	117.9	71.3	41.2	105.8	78	114.9	88	76.2	6	6	6	6	6	6	6	6	6	6	Unique	5.29	High	0	5.342e-06
	FALSE	High	[K].SKEFQLFSSPHGK.[D]	TMT6plex [S]		1.97299e-07	0	1	1	16	P02787	P02787 [298-310]	1	2179.25	High	High	High	High	High	High	High	High	High	High	74.1	164.5	128.6	69.9	68.7	87.4	98.5	104.1	109.6	94.6	13	13	13	13	13	13	13	13	13	13	Unique	5.18	High	0	6.428e-06
	FALSE	High	[R].KPVEEYANCHLAR.[A]	1xTMT6plex [K]; 1xDeamidated [N8]; 1xCarbamidomethyl [C9]		1.96958e-06	0	1	1	19	P02787	P02787 [588-600]	0	2046.08	High	High	High	High	High	High	High	High	High	High	108.2	72.3	132.7	44.7	73.6	114.4	114.3	115.2	114.2	110.4	15	15	15	15	15	15	15	15	15	15	Unique	5.07	High	5.007e-05	5.753e-05
	FALSE	High	[R].KPVEEYANCHLAR.[A]	1xTMT6plex [K]; 1xCarbamidomethyl [C9]		1.81895e-06	0	1	1	23	P02787	P02787 [588-600]	0	2045.1	High	High	High	High	High	High	High	High	High	High	107	69.7	133.2	42.2	63	106	109.6	115.5	145.6	108.3	17	17	17	17	17	17	17	17	17	17	Unique	5.42	High	0	1.624e-05
	FALSE	High	[K].CDEWSVNSVGK.[I]	1xTMT6plex [C/K]; 1xDeamidated [N7]; 1xCarbamidomethyl [C1]		7.87669e-05	0	1	1	9	P02787	P02787 [374-384]	0	1739.87	High	High	High	High	High	High	High	High	High	High	91.3	57.9	123	65.5	45.3	135.6	120.8	138.8	100.5	121.5	8	8	8	8	8	8	8	8	8	8	Unique	4.47	High	0	4.354e-05
	FALSE	High	[K].CSTSSLLEACTFR.[R]	1xTMT6plex [N-Term]; 2xCarbamidomethyl [C1; C10]		1.08207e-05	0	1	1	11	P02787	P02787 [684-696]	0	1760.85	High	High	High	High	High	High	High	High	High	High	90.2	103.3	124	86	54.7	123	104.1	133.5	83	98.2	8	8	8	8	8	8	8	8	8	8	Unique	4.85	High	0	1.557e-05
	FALSE	High	[K].SVIPSDGPSVACVK.[K]	1xTMT6plex [S/K]; 1xCarbamidomethyl [C12]		9.43495e-07	0	1	1	18	P02787	P02787 [47-60]	0	1874.05	High	High	High	High	High	High	High	High	High	High	104.1	134.7	135.8	87.5	65.5	116.3	89.6	122.4	66	78.3	15	15	15	15	15	15	15	15	15	15	Unique	4.64	High	7.566e-05	9.907e-05
	FALSE	High	[R].LKCDEWSVNSVGK.[I]	TMT6plex [L]; 1xCarbamidomethyl [C3]		9.16553e-05	0	1	1	13	P02787	P02787 [372-384]	1	2209.23	High	High	High	High	High	High	High	High	High	High	52.2	233.5	127.3	68.5	43.9	109.2	72.7	128.8	101.1	62.8	8	8	8	8	8	8	8	8	8	8	Unique	5.06	High	8.762e-05	0.0001871
	FALSE	High	[K].HSTIFENLANK.[A]	1xTMT6plex [H/K]		2.71782e-05	0	1	1	22	P02787	P02787 [226-236]	0	1731.98	High	High	High	High	High	High	High	High	High	High	121.9	103.2	117	68.5	66.9	106.2	114.2	106.7	89.8	105.6	21	21	21	21	21	21	21	21	21	21	Unique	5.17	High	0	2.037e-05
	FALSE	High	[K].EDPQTFYYAVAVVK.[K]	1xTMT6plex [E/K]		7.94086e-07	0	1	1	17	P02787	P02787 [108-121]	0	2088.14	High	High	High	High	High	High	High	High	High	High	103.3	123.4	107.2	69.3	69.3	107.2	115	102.3	93.1	109.9	16	16	16	16	16	16	16	16	16	16	Unique	5.48	High	0	4.202e-06
	FALSE	High	[K].LCMGSGLNLCEPNNK.[E]	1xTMT6plex [L/K]; 1xOxidation [M3]; 2xCarbamidomethyl [C2; C10]		3.37584e-07	0	1	1	14	P02787	P02787 [516-530]	0	2181.09	High	High	High	High	High	High	High	High	High	High	91.8	116.9	124.5	64.9	44.7	124.7	113.8	126	83.1	109.6	10	10	10	10	10	10	10	10	10	10	Unique	5.24	High	0	6.831e-06
	FALSE	High	[K].LCMGSGLNLCEPNNK.[E]	1xTMT6plex [L/K]; 1xDeamidated [N]; 2xCarbamidomethyl [C2; C10]		2.55525e-07	0	1	1	23	P02787	P02787 [516-530]	0	2166.08	High	High	High	High	High	High	High	High	High	High	91.5	124.1	128.4	72.8	43.5	141.4	94.4	134.4	77	92.4	11	11	11	11	11	11	11	11	11	11	Unique	6.06	High	0	6.919e-07
	FALSE	High	[K].LCMGSGLNLCEPNNK.[E]	1xTMT6plex [L/K]; 2xCarbamidomethyl [C2; C10]		1.3342e-07	0	1	1	21	P02787	P02787 [516-530]	0	2165.09	High	High	High	High	High	High	High	High	High	High	90.3	122.2	129.9	71.6	46.6	138.9	91.9	135.2	80.1	93.4	17	17	17	17	17	17	17	17	17	17	Unique	5.57	High	0	4.319e-07
	FALSE	High	[R].FDEFFSEGCAPGSK.[K]	1xTMT6plex [F/K]; 1xCarbamidomethyl [C9]		7.63113e-07	0	1	1	14	P02787	P02787 [495-508]	0	2035.98	High	High	High	High	High	High	High	High	High	High	91.1	120.4	120.7	68.8	53.1	121.4	106.8	120.7	92.3	104.7	14	14	14	14	14	14	14	14	14	14	Unique	5.78	High	0	6.209e-06
	FALSE	High	[K].MYLGYEYVTAIR.[N]	1xTMT6plex [N-Term]; 1xOxidation [M1]		1.62111e-05	0	1	1	7	P02787	P02787 [332-343]	0	1723.89	High	High	High	High	High	High	High	High	High	High	97.4	108.5	103.4	58.6	69.3	86.3	136.5	96.5	111.3	132.3	4	4	4	4	4	4	4	4	4	4	Unique	4.49	High	0	1.404e-05
	FALSE	High	[K].MYLGYEYVTAIR.[N]	1xTMT6plex [N-Term]		7.92451e-06	0	1	1	66	P02787	P02787 [332-343]	0	1707.9	High	High	High	High	High	High	High	High	High	High	85.4	102.9	97.1	59.9	116.3	93.9	162.5	93.4	94.4	94.3	31	31	31	31	31	31	31	31	31	31	Unique	5.18	High	0	8.35e-06
	FALSE	High	[R].FDEFFSEGCAPGSKK.[D]	TMT6plex [F]; 1xCarbamidomethyl [C9]		2.02251e-06	0	1	1	4	P02787	P02787 [495-509]	1	2393.24	High	High	High	High	High	High	High	High	High	High	76.4	180.1	127.3	70.7	57.8	115.5	84.1	117.4	89.8	80.9	4	4	4	4	4	4	4	4	4	4	Unique	5.81	High	0	3.109e-06
	FALSE	High	[K].KSASDLTWDNLK.[G]	TMT6plex [K]		1.62506e-06	0	1	1	30	P02787	P02787 [453-464]	1	2065.19	High	High	High	High	High	High	High	High	High	High	90.8	117.8	114.8	58.5	62	108.9	109.2	112.3	116.2	109.4	21	21	21	21	21	21	21	21	21	21	Unique	5.08	High	0	4.435e-06
	FALSE	High	[R].WCAVSEHEATK.[C]	1xTMT6plex [W/K]; 1xCarbamidomethyl [C2]		2.49363e-05	0	1	1	15	P02787	P02787 [27-37]	0	1775.92	High	High	High	High	High	High	High	High	High	High	105.8	139.1	141.7	82.4	67.6	117.7	87.8	125.9	58.2	73.8	11	11	11	11	11	11	11	11	11	11	Unique	5.37	High	0	3.22e-05
	FALSE	High	[K].DCHLAQVPSHTVVAR.[S]	1xTMT6plex [N-Term]; 1xCarbamidomethyl [C2]		1.23824e-06	0	1	1	6	P02787	P02787 [259-273]	0	1919.01	High	High	High	High	High	High	High	High	High	High	106.1	113.9	127.9	69.3	76.6	108.5	109.8	111.5	80.4	95.9	4	4	4	4	4	4	4	4	4	4	Unique	4.86	High	0	2.845e-05
	FALSE	High	[K].KDSGFQMNQLR.[G]	1xTMT6plex [K]; 1xDeamidated [N/Q]		9.85395e-05	0	1	1	9	P02787	P02787 [122-132]	1	1782.96	High	High	High	High	High	High	High	High	High	High	113.4	100.4	112.5	72.5	76.8	108.7	109	107.8	85.5	113.3	7	7	7	7	7	7	7	7	7	7	Unique	4.4	High	5.007e-05	6.376e-05
	FALSE	High	[K].KDSGFQMNQLR.[G]	1xTMT6plex [K]		8.52491e-05	0	1	1	18	P02787	P02787 [122-132]	1	1781.97	High	High	High	High	High	High	High	High	High	High	115.2	93.4	119.6	70.8	71.5	104.2	106.2	104.6	100.5	113.9	14	14	14	14	14	14	14	14	14	14	Unique	3.59	High	7.566e-05	0.0001022
	FALSE	High	[R].KPVDEYKDCHLAQVPSHTVVAR.[S]	TMT6plex [K]; 1xDeamidated [Q13]; 1xCarbamidomethyl [C9]		3.48333e-06	0	1	1	4	P02787	P02787 [252-273]	1	3237.77	High	High	High	High	High	High	High	High	High	High	113.6	124.4	139.3	80.9	71	98.2	90.3	125.1	70.5	86.7	1	1	1	1	1	1	1	1	1	1	Unique	5.02	High	0	4.602e-06
	FALSE	High	[R].KPVDEYKDCHLAQVPSHTVVAR.[S]	TMT6plex [K]; 1xCarbamidomethyl [C9]		1.4447e-07	0	1	1	18	P02787	P02787 [252-273]	1	3236.78	High	High	High	High	High	High	High	High	High	High	107.7	126.4	130	78.4	69.8	114.2	94.9	118.1	68.9	91.5	15	15	15	15	15	15	15	15	15	15	Unique	6.35	High	0	7.61e-06
	FALSE	High	[K].IMNGEADAMSLDGGFVYIAGK.[C]	1xTMT6plex [I/K]; 1xDeamidated [N3]; 2xOxidation [M2; M9]		8.20854e-07	0	1	1	5	P02787	P02787 [400-420]	0	2650.31	High	High	High	High	High	High	High	High	High	High	90.5	116.9	103	81.7	67.3	105.8	109.8	114	100.9	109.9	4	4	4	4	4	4	4	4	4	4	Unique	5.32	High	0	1.617e-06
	FALSE	High	[K].IMNGEADAMSLDGGFVYIAGK.[C]	1xTMT6plex [I/K]; 1xDeamidated [N3]; 1xOxidation [M]		1.25477e-06	0	1	1	70	P02787	P02787 [400-420]	0	2634.32	High	High	High	High	High	High	High	High	High	High	97.4	110.5	111.6	63.5	69.5	105.9	114.1	105.3	112.9	109.3	31	31	31	31	31	31	31	31	31	31	Unique	5.86	High	0	1.029e-05
	FALSE	High	[K].IMNGEADAMSLDGGFVYIAGK.[C]	1xTMT6plex [I/K]; 1xDeamidated [N3]		9.14271e-08	0	1	1	115	P02787	P02787 [400-420]	0	2618.32	High	High	High	High	High	High	High	High	High	High	90	115	112.2	63.1	64.8	114.2	107.8	113.1	112.4	107.4	73	73	73	73	73	73	73	73	73	73	Unique	5.35	High	0	7.763e-06
	FALSE	High	[K].IMNGEADAMSLDGGFVYIAGK.[C]	1xTMT6plex [I/K]		4.39301e-06	0	1	1	1	P02787	P02787 [400-420]	0	2617.34	High	High	High	High	High	High	High	High	High	High	77.9	126	89.6	71.8	63.1	99.8	127.3	97.8	142.4	104.3	1	1	1	1	1	1	1	1	1	1	Unique	5.09	High	0	5.455e-06
	FALSE	High	[R].TAGWNIPMGLLYNK.[I]	1xTMT6plex [T/K]		2.58481e-06	0	1	1	4	P02787	P02787 [476-489]	0	2036.14	High	High	High	High	High	High	High	High	High	High	96	114.3	111.6	61.9	61.4	104.7	115.4	121.8	111.1	101.7	4	4	4	4	4	4	4	4	4	4	Unique	5.17	High	0	3.71e-06
	FALSE	High	[R].TAGWNIPMGLLYNK.[I]	1xTMT6plex [T/K]; 1xOxidation [M8]		2.42844e-05	0	1	1	7	P02787	P02787 [476-489]	0	2052.14	High	High	High	High	High	High	High	High	High	High	93.2	99.9	96.5	55	67.6	90.4	144.8	94.2	116.1	142.3	6	6	6	6	6	6	6	6	6	6	Unique	4.9	High	7.566e-05	8.783e-05
	FALSE	High	[R].AIAANEADAVTLDAGLVYDAYLAPNNLKPVVAEFYGSK.[E]	TMT6plex [A]; 3xDeamidated [N5; N25; N26]		2.56057e-05	0	1	1	3	P02787	P02787 [70-107]	0	4644.46	High	High	High	High	High	High	High	High	High	High	96.2	116.1	99.6	69.2	82.3	115.1	110	93.3	99.8	118.4	1	1	1	1	1	1	1	1	1	1	Unique	5.47	High	0	1.949e-05
	FALSE	High	[R].AIAANEADAVTLDAGLVYDAYLAPNNLKPVVAEFYGSK.[E]	TMT6plex [A]; 2xDeamidated [N25; N]		8.75755e-10	0	1	1	34	P02787	P02787 [70-107]	0	4643.47	High	High	High	High	High	High	High	High	High	High	102.2	118.7	113	65.4	68.1	107.4	105.7	109.3	99.7	110.4	16	16	16	16	16	16	16	16	16	16	Unique	7.65	High	0	3.585e-06
	FALSE	High	[R].AIAANEADAVTLDAGLVYDAYLAPNNLKPVVAEFYGSK.[E]	TMT6plex [A]; 1xDeamidated [N]		2.39535e-08	0	1	1	141	P02787	P02787 [70-107]	0	4642.49	High	High	High	High	High	High	High	High	High	High	102.3	118.8	110.7	65.4	71.3	108.9	112.2	103.6	96.5	110.3	44	44	44	44	44	44	44	44	44	44	Unique	8.03	High	0	4.962e-06
	FALSE	High	[R].AIAANEADAVTLDAGLVYDAYLAPNNLKPVVAEFYGSK.[E]	TMT6plex [A]		1.48603e-08	0	1	1	86	P02787	P02787 [70-107]	0	4641.51	High	High	High	High	High	High	High	High	High	High	100.4	121.4	111.1	64.5	67.3	107.3	113.9	106.4	95.9	111.8	60	60	60	60	60	60	60	60	60	60	Unique	8.08	High	0	1.33e-06
	FALSE	High	[K].EDLIWELLNQAQEHFGKDK.[S]	TMT6plex [E]		2.25278e-07	0	1	1	6	P02787	P02787 [279-297]	1	3000.64	High	High	High	High	High	High	High	High	High	High	109.9	105.8	111.5	69.1	68.3	109.6	107.9	112.2	98.4	107.3	6	6	6	6	6	6	6	6	6	6	Unique	6.66	High	0	7.341e-07
	FALSE	High	[K].ADRDQYELLCLDNTR.[K]	1xTMT6plex [N-Term]; 1xCarbamidomethyl [C10]		3.17458e-06	0	1	1	76	P02787	P02787 [237-251]	1	2111.04	High	High	High	High	High	High	High	High	High	High	111.9	119.8	137.6	83.6	70.7	111.9	97.5	115.5	64.7	86.7	29	29	29	29	29	29	29	29	29	29	Unique	5.79	High	0	1.184e-05
	FALSE	High	[R].EGTCPEAPTDECKPVK.[W]	TMT6plex [E]; 2xCarbamidomethyl [C4; C12]		9.73203e-06	0	1	1	20	P02787	P02787 [347-362]	0	2505.29	High	High	High	High	High	High	High	High	High	High	79.2	133.1	120.2	65.3	55.6	132.9	102.8	114	96	101.1	11	11	11	11	11	11	11	11	11	11	Unique	5.22	High	0	2.858e-05
	FALSE	High	[R].DQYELLCLDNTR.[K]	1xTMT6plex [N-Term]; 1xCarbamidomethyl [C7]		2.64678e-05	0	1	1	23	P02787	P02787 [240-251]	0	1768.87	High	High	High	High	High	High	High	High	High	High	53.8	260	112.3	74.3	53.1	103.1	71.4	107.7	85.7	78.5	1	1	1	1	1	1	1	1	1	1	Unique	4.58	High	0	1.999e-05
	FALSE	High	[K].NLNEKDYELLCLDGTR.[K]	1xTMT6plex [N/K]; 1xDeamidated [N]; 1xCarbamidomethyl [C11]		3.70961e-05	0	1	1	37	P02787	P02787 [572-587]	1	2412.25	High	High	High	High	High	High	High	High	High	High	95.2	111.3	130.1	54.2	58	122.8	104.3	119.4	103.5	101.3	14	14	14	14	14	14	14	14	14	14	Unique	3.92	High	0	3.022e-05
	FALSE	High	[K].NLNEKDYELLCLDGTR.[K]	1xTMT6plex [N/K]; 1xCarbamidomethyl [C11]		9.66775e-06	0	1	1	24	P02787	P02787 [572-587]	1	2411.26	High	High	High	High	High	High	High	High	High	High	93.2	106.3	125.2	63.2	66	113.1	108.4	119.2	98.9	106.5	19	19	19	19	19	19	19	19	19	19	Unique	5.24	High	0	5.469e-05
	FALSE	High	[K].DLLFRDDTVCLAK.[L]	1xTMT6plex [D/K]; 1xCarbamidomethyl [C10]		1.31136e-05	0	1	1	21	P02787	P02787 [647-659]	1	2024.13	High	High	High	High	High	High	High	High	High	High	112.9	105.9	128.1	68.7	64	114	97.2	115.7	95.8	97.7	18	18	18	18	18	18	18	18	18	18	Unique	5.46	High	0	4.839e-05
	FALSE	High	[K].IECVSAETTEDCIAK.[I]	1xTMT6plex [I/K]; 2xCarbamidomethyl [C3; C12]		3.3983e-07	0	1	1	8	P02787	P02787 [385-399]	0	2184.09	High	High	High	High	High	High	High	High	High	High	81.2	113.5	125.9	75.5	46.4	135.5	101.2	135.7	94.3	90.7	4	4	4	4	4	4	4	4	4	4	Unique	6.2	High	0	1.256e-05
	FALSE	High	[K].EFQLFSSPHGK.[D]	1xTMT6plex [E/K]		1.96455e-05	0	1	1	23	P02787	P02787 [300-310]	0	1734.96	High	High	High	High	High	High	High	High	High	High	123.8	86.4	114.9	66.5	72.8	108.8	116.3	108.2	84.5	117.7	21	21	21	21	21	21	21	21	21	21	Unique	4.91	High	0	2.55e-05
	FALSE	High	[K].HQTVPQNTGGK.[N]	1xTMT6plex [H/K]		2.96212e-05	0	1	1	47	P02787	P02787 [554-564]	0	1624.92	High	High	High	High	High	High	High	High	High	High	102.5	101.3	113.8	58	66.5	111	111.8	110.6	116.4	108.2	31	31	31	31	31	31	31	31	31	31	Unique	4	High	0	4.815e-05
	FALSE	High	[K].LCMGSGLNLCEPNNKEGYYGYTGAFR.[C]	1xTMT6plex [L/K]; 2xCarbamidomethyl [C2; C10]		4.31452e-07	0	1	1	9	P02787	P02787 [516-541]	1	3429.64	High	High	High	High	High	High	High	High	High	High	88.4	122	129.4	77.1	49.1	126.2	96.9	139.2	80.9	90.9	6	6	6	6	6	6	6	6	6	6	Unique	6.66	High	0	1.606e-06
	FALSE	High	[R].QQQHLFGSNVTDCSGNFCLFR.[S]	1xTMT6plex [N-Term]; 2xCarbamidomethyl [C13; C18]		4.82934e-07	0	1	1	1	P02787	P02787 [622-642]	0	2744.29	High	High	High	High	High	High	High	High	High	High	64.1	158.6	110.2	80.2	55.9	137.8	102.1	154.8	74.6	61.5	1	1	1	1	1	1	1	1	1	1	Unique	6.79	High	0	1.097e-06
	FALSE	High	[K].LCMGSGLNLCEPNNKEGYYGYTGAFR.[C]	1xTMT6plex [L/K]; 1xDeamidated [N]; 2xCarbamidomethyl [C2; C10]		4.03771e-07	0	1	1	28	P02787	P02787 [516-541]	1	3430.63	High	High	High	High	High	High	High	High	High	High	76	121.4	133.7	73.2	43.2	135.1	99.8	142.9	80.5	94.3	7	7	7	7	7	7	7	7	7	7	Unique	7.66	High	0	1.27e-06
	FALSE	High	[K].LCMGSGLNLCEPNNKEGYYGYTGAFR.[C]	1xTMT6plex [L/K]; 2xDeamidated [N13; N]; 2xCarbamidomethyl [C2; C10]		5.80331e-06	0	1	1	6	P02787	P02787 [516-541]	1	3431.61	High	High	High	High	High	High	High	High	High	High	91.2	135.5	112	96.3	39.1	139.6	83.9	138.4	83.4	80.5	1	1	1	1	1	1	1	1	1	1	Unique	7.19	High	0	6.676e-06
	FALSE	High	[K].LCMGSGLNLCEPNNKEGYYGYTGAFR.[C]	1xTMT6plex [L/K]; 1xOxidation [M3]; 2xCarbamidomethyl [C2; C10]		3.35353e-07	0	1	1	5	P02787	P02787 [516-541]	1	3445.64	High	High	High	High	High	High	High	High	High	High	83.5	124.3	141.3	73.9	47.9	119	97.4	137.1	82.8	93	5	5	5	5	5	5	5	5	5	5	Unique	5.4	High	0	8.449e-07
	FALSE	High	[R].QQQHLFGSNVTDCSGNFCLFR.[S]	1xTMT6plex [N-Term]; 1xDeamidated [N]; 2xCarbamidomethyl [C13; C18]		2.419e-06	0	1	1	2	P02787	P02787 [622-642]	0	2745.27	High	High	High	High	High	High	High	High	High	High																					No Quan Values	6.69	High	0	3.533e-06
	FALSE	High	[K].SVIPSDGPSVACVKK.[A]	TMT6plex [S]; 1xCarbamidomethyl [C12]		0.000299858	0.000131015	1	1	2	P02787	P02787 [47-61]	1	2231.3	High	High	High	High	High	High	High	High	High	High	83.6	99.6	178	81.6	44.9	154	68.1	172.5	55	62.8	2	2	2	2	2	2	2	2	2	2	Unique	4.08	High	7.566e-05	0.0001106
	FALSE	High	[R].CLVEKGDVAFVK.[H]	TMT6plex [C]; 1xCarbamidomethyl [C1]		0.00115269	0.000131015	1	1	3	P02787	P02787 [542-553]	1	2052.21	High	High	High	High	High	High	High	High	High	High	55.6	170.9	164.4	77.2	44.4	133.1	65.3	138.6	81.1	69.4	3	3	3	3	3	3	3	3	3	3	Unique	3.6	High	8.762e-05	0.000315
	FALSE	High	[K].EDLIWELLNQAQEHFGK.[D]	1xTMT6plex [E/K]; 1xDeamidated [Q/N]		0.000576345	0.000131015	1	1	3	P02787	P02787 [279-295]	0	2529.34	High	High	High	High	High	High	High	High	High	High	65	123.4	92.9	83.8	84.5	119.5	107.2	103.5	87.8	132.3	1	1	1	1	1	1	1	1	1	1	Unique	4.38	High	8.762e-05	0.0001836
	FALSE	High	[K].KSASDLTWDNLK.[G]	TMT6plex [K]; 1xDeamidated [N10]		0.000190053	0.000131015	1	1	1	P02787	P02787 [453-464]	1	2066.17	High	High	High	High	High	High	High	High	High	High																					No Quan Values	4.09	High	7.566e-05	8.022e-05
	FALSE	High	[K].CLKDGAGDVAFVK.[H]	TMT6plex [C]; 1xCarbamidomethyl [C1]		0.000545115	0.000131015	1	1	7	P02787	P02787 [213-225]	1	2067.19	High	High	High	High	High	High	High	High	High	High	97.5	135.3	147	84.4	58	122	83.8	126.5	61.8	83.7	5	5	5	5	5	5	5	5	5	5	Unique	4.33	High	8.762e-05	0.0001725
	FALSE	High	[R].NLREGTCPEAPTDECKPVK.[W]	TMT6plex [N]; 2xCarbamidomethyl [C7; C15]		0.000455653	0.000131015	1	1	1	P02787	P02787 [344-362]	1	2888.52	High	High	High	High	High	High	High	High	High	High	39.4	83	113.9	43.3	32.3	159.7	120.5	140.4	152.1	115.4	1	1	1	1	1	1	1	1	1	1	Unique	5.25	High	8.762e-05	0.0001502
	FALSE	High	[K].EGYYGYTGAFR.[C]	1xTMT6plex [N-Term]		0.000129882	0.000131015	1	1	19	P02787	P02787 [531-541]	0	1512.73	High	High	High	High	High	High	High	High	High	High	73	120.8	96.7	54.6	77.5	125.9	106.4	106	126.9	112.4	12	12	12	12	12	12	12	12	12	12	Unique	3.82	High	8.762e-05	0.0001981
	FALSE	High	[K].DYELLCLDGTR.[K]	1xTMT6plex [N-Term]; 1xCarbamidomethyl [C6]		0.000288112	0.000131015	1	1	51	P02787	P02787 [577-587]	0	1583.79	High	High	High	High	High	High	High	High	High	High	99.5	96.5	113.6	68.4	70.2	115.6	112.1	111.2	98.7	114.3	21	21	21	21	21	21	21	21	21	21	Unique	4.81	High	8.762e-05	0.0001509
	FALSE	High	[K].NLNEKDYELLCLDGTR.[K]	1xTMT6plex [N/K]; 2xDeamidated [N1; N3]; 1xCarbamidomethyl [C11]		0.000883773	0.000131015	1	1	3	P02787	P02787 [572-587]	1	2413.23	High	High	High	High	High	High	High	High	High	High	65.7	124.4	106.5	59.8	66.2	136.6	117.9	117.3	104	101.7	2	2	2	2	2	2	2	2	2	2	Unique	3.23	High	0.007466	0.1046
	FALSE	High	[K].CDEWSVNSVGK.[I]	1xTMT6plex [C/K]; 1xCarbamidomethyl [C1]		0.00011692	0.000131015	1	1	5	P02787	P02787 [374-384]	0	1738.88	High	High	High	High	High	High	High	High	High	High	85.4	68.3	122.4	60.8	47.3	136	123.2	139.2	98.8	118.6	3	3	3	3	3	3	3	3	3	3	Unique	4.24	High	5.007e-05	6.409e-05
	FALSE	High	[K].DGAGDVAFVK.[H]	1xTMT6plex [D/K]		0.000276846	0.000131015	1	1	15	P02787	P02787 [216-225]	0	1436.81	High	High	High	High	High	High	High	High	High	High	93.5	129.9	113.5	62.6	68.3	109.5	112.5	101.7	90	118.5	14	14	14	14	14	14	14	14	14	14	Unique	4.06	High	7.566e-05	0.0001253
	FALSE	High	[K].IMNGEADAMSLDGGFVYIAGK.[C]	1xTMT6plex [I/K]; 1xOxidation [M2]		0.000169983	0.000131015	1	1	1	P02787	P02787 [400-420]	0	2633.34	High	High	High	High	High	High	High	High	High	High	89.4	91.1	126.3	57.9	62	106.7	112.7	109.1	124.2	120.7	1	1	1	1	1	1	1	1	1	1	Unique	4.59	High	7.566e-05	7.432e-05
	FALSE	High	[R].SAGWNIPIGLLYCDLPEPR.[K]	1xTMT6plex [N-Term]; 1xDeamidated [N5]; 1xCarbamidomethyl [C13]		0.000474789	0.000131015	1	1	2	P02787	P02787 [144-162]	0	2401.24	High	High	High	High	High	High	High	High	High	High	100.2	114.7	133.6	66.4	68	117.3	121	110.7	81.5	86.6	2	2	2	2	2	2	2	2	2	2	Unique	4.16	High	8.762e-05	0.0001547
	FALSE	High	[K].SASDLTWDNLK.[G]	1xTMT6plex [S/K]; 1xDeamidated [N9]		0.000157114	0.000131015	1	1	6	P02787	P02787 [454-464]	0	1708.92	High	High	High	High	High	High	High	High	High	High	95	108	108.1	66.2	63.7	112.5	110.8	111.4	114.9	109.4	5	5	5	5	5	5	5	5	5	5	Unique	4.17	High	7.566e-05	7.038e-05
	FALSE	High	[K].KDSGFQMNQLR.[G]	1xTMT6plex [K]; 1xOxidation [M7]		0.000890233	0.000131015	1	1	20	P02787	P02787 [122-132]	1	1797.97	High	High	High	High	High	High	High	High	High	High	114.5	89.2	110.4	65.3	72.7	94	132.5	100.6	90.6	130.2	15	15	15	15	15	15	15	15	15	15	Unique	2.45	High	0.002192	0.02318
	FALSE	High	[K].WCALSHHER.[L]	1xTMT6plex [N-Term]; 1xCarbamidomethyl [C2]		0.000177974	0.000131015	1	1	12	P02787	P02787 [363-371]	0	1424.71	High	High	High	High	High	High	High	High	High	High	82.3	112.4	122.5	68.4	45.7	133.8	106.3	138.6	93.2	96.9	2	2	2	2	2	2	2	2	2	2	Unique	4.64	High	7.566e-05	0.0001377
	FALSE	High	[K].DKEACVHK.[I]	TMT6plex [D]; 1xCarbamidomethyl [C5]		0.000644821	0.000131015	1	1	9	P02787	P02787 [611-618]	1	1673.96	High	High	High	High	High	High	High	High	High	High	104.4	95.5	126.9	62.7	57.7	126.4	108.2	127.4	93.1	97.6	8	8	8	8	8	8	8	8	8	8	Unique	4.1	High	8.762e-05	0.0001992
	FALSE	High	[R].KDKEACVHK.[I]	TMT6plex [K]; 1xCarbamidomethyl [C6]		0.000533883	0.000131015	1	1	12	P02787	P02787 [610-618]	2	2031.22	High	High	High	High	High	High	High	High	High	High	75.6	153.2	122.5	64.2	54.1	114.3	94.2	125.1	106.4	90.5	10	10	10	10	10	10	10	10	10	10	Unique	3.68	High	8.762e-05	0.000238
	FALSE	High	[K].LCMGSGLNLCEPNNK.[E]	1xTMT6plex [L/K]; 1xDeamidated [N]; 1xOxidation [M3]; 2xCarbamidomethyl [C2; C10]		0.000134218	0.000131015	1	1	8	P02787	P02787 [516-530]	0	2182.07	High	High	High	High	High	High	High	High	High	High	93.4	116.4	114.2	66.7	48.6	130.7	108	126.2	90	105.8	5	5	5	5	5	5	5	5	5	5	Unique	4.87	High	7.566e-05	6.891e-05
	FALSE	High	[K].LCMGSGLNLCEPNNK.[E]	1xTMT6plex [L/K]; 2xDeamidated [N8; N13]; 1xOxidation [M3]; 2xCarbamidomethyl [C2; C10]		0.000434371	0.000131015	1	1	1	P02787	P02787 [516-530]	0	2183.05	High	High	High	High	High	High	High	High	High	High	85.1	129.1	119.3	62.2	51.2	112.7	122.1	114.5	74.7	129.1	1	1	1	1	1	1	1	1	1	1	Unique	3.6	High	7.566e-05	0.0001449
	FALSE	High	[R].LKCDEWSVNSVGK.[I]	TMT6plex [L]; 1xDeamidated [N9]; 1xCarbamidomethyl [C3]		0.000333708	0.000131015	1	1	7	P02787	P02787 [372-384]	1	2210.21	High	High	High	High	High	High	High	High	High	High	48.2	238.6	125.8	67	45.5	109.6	69.6	128.2	105.2	62.3	6	6	6	6	6	6	6	6	6	6	Unique	4.82	High	8.762e-05	0.0002105
	FALSE	High	[K].HSTIFENLANK.[A]	1xTMT6plex [H/K]; 1xDeamidated [N7]		0.000136888	0.000131015	1	1	4	P02787	P02787 [226-236]	0	1732.96	High	High	High	High	High	High	High	High	High	High	119.6	102.2	117.1	71.7	86.2	104.6	101.1	103.6	84.8	109.2	3	3	3	3	3	3	3	3	3	3	Unique	4.21	High	5.007e-05	6.383e-05
	FALSE	High	[K].DSGFQMNQLR.[G]	1xTMT6plex [N-Term]		0.000234618	0.000131015	1	1	10	P02787	P02787 [123-132]	0	1424.72	High	High	High	High	High	High	High	High	High	High	84.6	139.8	107.5	79.7	86.2	88.8	111.9	94	100	107.4	7	7	7	7	7	7	7	7	7	7	Unique	4.14	High	0.0001351	0.0005269
	FALSE	High	[K].HQTVPQNTGGK.[N]	1xTMT6plex [H/K]; 1xDeamidated [Q/N]		0.000131599	0.000131015	1	1	15	P02787	P02787 [554-564]	0	1625.9	High	High	High	High	High	High	High	High	High	High	111.2	95.3	124.7	67.2	74.6	105	103.3	108.9	104.1	105.7	6	6	6	6	6	6	6	6	6	6	Unique	3.84	High	8.762e-05	0.0002174
	FALSE	High	[K].LCMGSGLNLCEPNNKEGYYGYTGAFR.[C]	1xTMT6plex [L/K]; 1xDeamidated [N]; 1xOxidation [M3]; 2xCarbamidomethyl [C2; C10]		0.000286201	0.000131015	1	1	8	P02787	P02787 [516-541]	1	3446.62	High	High	High	High	High	High	High	High	High	High	92	117.6	125.5	57.8	49.5	130.7	95	120.6	112.3	98.9	3	3	3	3	3	3	3	3	3	3	Unique	4.14	High	8.762e-05	0.0002299
	FALSE	High	[K].LCMGSGLNLCEPNNKEGYYGYTGAFR.[C]	1xTMT6plex [L/K]; 2xDeamidated [N8; N13]; 1xOxidation [M3]; 2xCarbamidomethyl [C2; C10]		0.000204303	0.000131015	1	1	4	P02787	P02787 [516-541]	1	3447.61	High	High	High	High	High	High	High	High	High	High	81.4	141.6	137.9	81.9	44.8	117.9	89.2	132.3	97.5	75.5	1	1	1	1	1	1	1	1	1	1	Unique	4.24	High	7.566e-05	8.426e-05
	FALSE	High	[K].LCMGSGLNLCEPNNKEGYYGYTGAFR.[C]	1xTMT6plex [L/K]; 3xDeamidated [N8; N13; N14]; 2xCarbamidomethyl [C2; C10]		0.000221098	0.000131015	1	1	1	P02787	P02787 [516-541]	1	3432.6	High	High	High	High	High	High	High	High	High	High																					No Quan Values	4.84	High	7.566e-05	8.93e-05
	FALSE	High	[K].KASYLDCIR.[A]	1xTMT6plex [K]; 1xCarbamidomethyl [C7]		0.00205347	0.000244658	1	1	10	P02787	P02787 [61-69]	1	1583.9	High	High	High	High	High	High	High	High	High	High	75.9	183.2	138.5	87.2	63.5	119.2	73	126.9	65.6	67.1	10	10	10	10	10	10	10	10	10	10	Unique	3.63	High	0.0001351	0.0005247
	FALSE	High	[K].DSGFQMNQLR.[G]	1xTMT6plex [N-Term]; 1xOxidation [M6]		0.00252864	0.000244658	1	1	8	P02787	P02787 [123-132]	0	1440.71	High	High	High	High	High	High	High	High	High	High	90.8	123.3	100	56.6	84.8	77.8	134.3	79.7	110.7	142	5	5	5	5	5	5	5	5	5	5	Unique	4.38	High	0.0001351	0.0006373
	FALSE	High	[R].APNHAVVTR.[K]	1xTMT6plex [N-Term]; 1xDeamidated [N3]		0.00224135	0.000244658	1	1	4	P02787	P02787 [601-609]	0	1194.68	High	High	High	High	High	High	High	High	High	High	96.2	106.5	108.7	68	74.1	102.9	114.8	104.9	108.4	115.5	4	4	4	4	4	4	4	4	4	4	Unique	2.92	High	0.0001444	0.001248
	FALSE	High	[R].APNHAVVTR.[K]	1xTMT6plex [N-Term]		0.00254919	0.000244658	1	1	8	P02787	P02787 [601-609]	0	1193.7	High	High	High	High	High	High	High	High	High	High	89.6	118.8	110.1	62.9	58.9	98.7	105.2	115.4	119	121.3	3	3	3	3	3	3	3	3	3	3	Unique	3.13	High	0.0001444	0.001349
	FALSE	High	[K].KSCHTAVGR.[T]	1xTMT6plex [K]; 1xCarbamidomethyl [C3]		0.00194295	0.000244658	1	1	15	P02787	P02787 [467-475]	1	1473.84	High	High	High	High	High	High	High	High	High	High	82.1	110.5	130.3	65	56.4	133.3	93.2	127.5	109.5	92.1	4	4	4	4	4	4	4	4	4	4	Unique	3.27	High	0.0003862	0.00412
	FALSE	High	[K].DKSKEFQLFSSPHGK.[D]	TMT6plex [D]		0.00235172	0.000244658	1	1	1	P02787	P02787 [296-310]	2	2651.53	High	High	High	High	High	High	High	High	High	High	74.5	164.3	138.6	76.5	75	84.2	94.4	111.5	97.7	83.4	1	1	1	1	1	1	1	1	1	1	Unique	2.35	High	0.0001351	0.0005941
	FALSE	High	[K].DSGFQMNQLR.[G]	1xTMT6plex [N-Term]; 1xDeamidated [Q/N]		0.00464356	0.000328449	1	1	4	P02787	P02787 [123-132]	0	1425.7	High	High	High	High	High	High	High	High	High	High	87.5	170.8	103	67.3	72	91.6	105	84.9	105.3	112.6	2	2	2	2	2	2	2	2	2	2	Unique	2.84	High	0.0003862	0.003956
	FALSE	High	[K].YLGEEYVKAVGNLR.[K]	1xTMT6plex [Y/K]		0.00295208	0.000328449	1	1	2	P02787	P02787 [669-682]	1	2069.18	High	High	High	High	High	High	High	High	High	High	73.5	122.6	81.9	86.7	61.6	82.9	131.8	96.3	139.5	123.2	2	2	2	2	2	2	2	2	2	2	Unique	3.73	High	0.0001444	0.0007425
	FALSE	High	[K].YLGEEYVK.[A]	1xTMT6plex [Y/K]		0.00276499	0.000328449	1	1	21	P02787	P02787 [669-676]	0	1458.82	High	High	High	High	High	High	High	High	High	High	92	114.6	112.5	62	64.3	112.1	108.7	108.7	113.2	111.8	20	20	20	20	20	20	20	20	20	20	Unique	4.11	High	0.0001444	0.0009817
	FALSE	High	[K].KSCHTGLGR.[S]	1xTMT6plex [K]; 1xCarbamidomethyl [C3]		0.00290404	0.000328449	1	1	10	P02787	P02787 [135-143]	1	1473.84	High	High	High	High	High	High	High	High	High	High	100	125.7	151	81.3	60.6	123.7	72.7	126.3	81.2	77.6	5	5	5	5	5	5	5	5	5	5	Unique	3.35	High	0.002374	0.02512
	FALSE	High	[K].LHDRNTYEK.[Y]	1xTMT6plex [L/K]; 1xDeamidated [N5]		0.00342586	0.000328449	1	1	6	P02787	P02787 [660-668]	1	1634.89	High	High	High	High	High	High	High	High	High	High	99.8	114.7	119.1	61.5	64.2	108.2	106.8	112.3	109.8	103.6	5	5	5	5	5	5	5	5	5	5	Unique	3.39	High	0.0001444	0.0008541
	FALSE	High	[K].DSAHGFLK.[V]	1xTMT6plex [D/K]		0.00351264	0.000328449	1	1	18	P02787	P02787 [316-323]	0	1332.77	High	High	High	High	High	High	High	High	High	High	105.2	118.1	116.2	65.5	70.1	103.1	111	106	93	111.8	17	17	17	17	17	17	17	17	17	17	Unique	3.54	High	0.0001652	0.001653
	FALSE	High	[R].TAGWNIPMGLLYNK.[I]	1xTMT6plex [T/K]; 1xDeamidated [N]		0.0044874	0.000328449	1	1	3	P02787	P02787 [476-489]	0	2037.12	High	High	High	High	High	High	High	High	High	High	91.7	104.1	112.7	66.7	71.2	110.1	104.2	116.4	115.1	107.9	3	3	3	3	3	3	3	3	3	3	Unique	4.19	High	0.0004618	0.005503
	FALSE	High	[R].DDTVCLAK.[L]	1xTMT6plex [D/K]; 1xCarbamidomethyl [C5]		0.00351264	0.000328449	1	1	12	P02787	P02787 [652-659]	0	1379.76	High	High	High	High	High	High	High	High	High	High	98.1	112.5	113.2	61.4	64.5	111.2	109.3	111.7	108.1	110.1	11	11	11	11	11	11	11	11	11	11	Unique	3.5	High	0.0001444	0.0008779
	FALSE	High	[K].ADRDQYELLCLDNTR.[K]	1xTMT6plex [N-Term]; 1xDeamidated [Q5]; 1xCarbamidomethyl [C10]		0.00662595	0.000428386	1	1	1	P02787	P02787 [237-251]	1	2112.02	Not Found	Not Found	Not Found	Not Found	Not Found	Not Found	Not Found	Not Found	Not Found	Not Found																					No Quan Values	4.27	High	0.0001652	0.001692
	FALSE	High	[K].SCHTAVGR.[T]	1xTMT6plex [N-Term]; 1xCarbamidomethyl [C2]		0.00628698	0.000428386	1	1	10	P02787	P02787 [468-475]	0	1116.58	High	High	High	High	High	High	High	High	High	High																					No Quan Values	3.26	High	0.0002491	0.0026
	FALSE	High	[K].IMNGEADAMSLDGGFVYIAGK.[C]	1xTMT6plex [I/K]; 2xOxidation [M2; M9]		0.00710799	0.000428386	1	1	2	P02787	P02787 [400-420]	0	2649.33	High	High	High	High	High	High	High	High	High	High	91.2	112.1	106.2	90.1	71.8	95.1	101.3	90.6	121.4	120.2	1	1	1	1	1	1	1	1	1	1	Unique	3.06	High	0.0001652	0.001833
	FALSE	High	[K].SCHTGLGR.[S]	1xTMT6plex [N-Term]; 1xCarbamidomethyl [C2]		0.00804157	0.000633802	1	1	8	P02787	P02787 [136-143]	0	1116.58	High	High	High	High	High	High	High	High	High	High	102.1	123.6	140.5	85.7	71	109.8	83.3	125	65.4	93.6	2	2	2	2	2	2	2	2	2	2	Unique	2.63	High	0.0003083	0.003203
	FALSE	High	[R].SETKDLLFRDDTVCLAK.[L]	TMT6plex [S]; 1xCarbamidomethyl [C14]		0.00790076	0.000633802	1	1	2	P02787	P02787 [643-659]	2	2698.51	High	High	High	High	High	High	High	High	High	High	56.1	156.5	89.4	76.9	44.1	110	116.1	112.5	125.3	113	2	2	2	2	2	2	2	2	2	2	Unique	2.84	High	0.0002094	0.002067
	FALSE	High	[K].HQTVPQNTGGKNPDPWAK.[N]	TMT6plex [H]; 2xDeamidated [Q/N]		0.00960024	0.000815525	1	1	3	P02787	P02787 [554-571]	1	2664.43	High	High	High	High	High	High	High	High	High	High																					No Quan Values	2.14	High	0.0002491	0.00256
	FALSE	High	[R].TAGWNIPMGLLYNK.[I]	1xTMT6plex [T/K]; 2xDeamidated [N5; N13]		0.0108723	0.000815525	1	1	1	P02787	P02787 [476-489]	0	2038.11	High	High	High	High	High	High	High	High	High	High	80.6	113.7	97.6	87.9	88.6	108.9	100.3	97.2	103.1	122.1	1	1	1	1	1	1	1	1	1	1	Unique	3.72	High	0.000269	0.00293
	FALSE	High	[R].KPVDEYK.[D]	TMT6plex [K]		0.0126484	0.000999921	1	1	3	P02787	P02787 [252-258]	0	1565.95	High	High	High	High	High	High	High	High	High	High	110.8	118.5	102.8	55.3	62.5	98.5	139.8	97.9	92.8	121.2	2	2	2	2	2	2	2	2	2	2	Unique	3.3	High	0.0004206	0.005071
	FALSE	High	[K].ASYLDCIR.[A]	1xTMT6plex [N-Term]; 1xCarbamidomethyl [C6]		0.0185364	0.00134485	1	1	3	P02787	P02787 [62-69]	0	1226.64	High	High	High	High	High	High	High	High	High	High	90.3	124.6	143.8	89	52.5	160.8	70.5	152.6	50.2	65.9	3	3	3	3	3	3	3	3	3	3	Unique	3.38	High	0.0004206	0.005378
	FALSE	High	[K].KDSSLCK.[L]	TMT6plex [K]; 1xCarbamidomethyl [C6]		0.0202506	0.00161679	1	1	18	P02787	P02787 [509-515]	1	1524.9	High	High	High	High	High	High	High	High	High	High	97.5	99.3	126	69.7	55.4	121.6	107.7	129.2	88.2	105.4	15	15	15	15	15	15	15	15	15	15	Unique	3	High	0.004259	0.05262
	FALSE	High	[K].NPDPWAK.[N]	1xTMT6plex [N/K]		0.0327644	0.00335596	1	1	9	P02787	P02787 [565-571]	0	1285.73	High	High	High	High	High	High	High	High	High	High	95.9	111.4	112.3	59.9	63.4	107.6	111.3	111.2	112.7	114.2	8	8	8	8	8	8	8	8	8	8	Unique	3.31	High	0.001393	0.01501
	FALSE	High	[K].KDSGFQMNQLR.[G]	1xTMT6plex [K]; 1xDeamidated [Q/N]; 1xOxidation [M7]		0.0386072	0.00345698	1	1	7	P02787	P02787 [122-132]	1	1798.95	High	High	High	High	High	High	High	High	High	High	113.7	95.6	111.7	62.9	73	102.5	118.8	108.8	87.6	125.4	3	3	3	3	3	3	3	3	3	3	Unique	2.12	High	0.001457	0.01651
	FALSE	High	[K].LHDRNTYEK.[Y]	1xTMT6plex [L/K]		0.0406518	0.00371254	1	1	2	P02787	P02787 [660-668]	1	1633.91	High	High	High	High	High	High	High	High	High	High	95.8	111.1	126.4	70.5	64.1	97.6	102.2	126.9	104.5	101	2	2	2	2	2	2	2	2	2	2	Unique	2.75	High	0.001256	0.01324
	FALSE	High	[AK].GDVAFVK.[H]	1xTMT6plex [G/K]		0.0458354	0.00426809	1	1	9	P02787	P02787 [219-225]; [547-553]	0	1193.73	High	High	High	High	High	High	High	High	High	High	100.3	111.2	110	58.1	66.7	112	115.1	106.7	110.8	109.1	8	8	8	8	8	8	8	8	8	8	Unique	3.2	High	0.003818	0.04395
	FALSE	High	[K].LCMGSGLNLCEPNNK.[E]	1xTMT6plex [L/K]; 2xDeamidated [N13; N]; 2xCarbamidomethyl [C2; C10]		0.0516519	0.0048109	1	1	2	P02787	P02787 [516-530]	0	2167.06	High	High	High	High	High	High	High	High	High	High	83	123.9	121.9	64.8	41.5	152.2	105.8	133.1	78.4	95.3	1	1	1	1	1	1	1	1	1	1	Unique	3.94	High	0.001599	0.01755
	FALSE	High	[R].DQYELLCLDNTR.[K]	1xTMT6plex [N-Term]; 1xDeamidated [N10]; 1xCarbamidomethyl [C7]		0.0534402	0.00504427	1	1	1	P02787	P02787 [240-251]	0	1769.86	Not Found	High	Not Found	Not Found	High	Not Found	Not Found	Not Found	Not Found	High																					No Quan Values	3.19	High	0.001668	0.01828
	FALSE	High	[K].DSGFQMNQLR.[G]	1xTMT6plex [N-Term]; 1xDeamidated [N7]; 1xOxidation [M6]		0.0596735	0.00563027	1	1	1	P02787	P02787 [123-132]	0	1441.69	High	High	High	High	High	High	High	High	High	High	63.1	140.1	88.9	84.6	114.6	103.9	89.5	103.4	106.5	105.3	1	1	1	1	1	1	1	1	1	1	Unique	1.57	High	0.001869	0.02057
	FALSE	High	[K].HSTIFENLANKADRDQYELLCLDNTR.[K]	1xTMT6plex [H/K]; 1xCarbamidomethyl [C21]		0.0828683	0.00785656	1	1	1	P02787	P02787 [226-251]	2	3594.84	High	High	High	High	High	High	High	High	High	High																					No Quan Values	3.43	High	0.002817	0.0302
	FALSE	High	[K].EACVHK.[I]	1xTMT6plex [E/K]; 1xCarbamidomethyl [C3]		0.0971113	0.00899036	1	1	1	P02787	P02787 [613-618]	0	1201.68	High	High	High	High	High	High	High	High	High	High																					No Quan Values	2.9	High	0.003313	0.03633
High	P02774	Vitamin D-binding protein OS=Homo sapiens OX=9606 GN=GC PE=1 SV=2	0	702.771	82.0675	49	1379	49	474	52.9	5.45	75.6	134.3	83.5	124.2	97.1	100.9	95.3	100.4	94.2	94.5	34649.7	61565.6	38271.6	56932.5	44503.5	46260.3	43664.5	46002.1	43165	43324.7	30110.5	54374.3	36777.4	56932.5	43025.4	41799.8	37300.3	41575.4	38893.8	37367.6	85	85	85	85	85	85	85	85
	Checked	Confidence	Annotated Sequence	Modifications	Modifications in Master Proteins	Qvality PEP	Qvality q-value	# Protein Groups	# Proteins	# PSMs	Master Protein Accessions	Positions in Master Proteins	# Missed Cleavages	Theo. MH+ [Da]	Found in Sample: [S1] F1: 126, Sample, PPV203	Found in Sample: [S2] F1: 127N, Sample, PPV210	Found in Sample: [S3] F1: 127C, Sample, PPV298	Found in Sample: [S4] F1: 128N, Sample, PPV322	Found in Sample: [S5] F1: 128C, Sample, PPV415	Found in Sample: [S6] F1: 129N, Sample, Pool 1	Found in Sample: [S7] F1: 129C, Sample, Pool 2	Found in Sample: [S8] F1: 130N, Sample, Pool 3	Found in Sample: [S9] F1: 130C, Sample, Pool 4	Found in Sample: [S10] F1: 131, Sample, Pool 5	Abundances (Scaled): F1: 126, Sample, PPV203	Abundances (Scaled): F1: 127N, Sample, PPV210	Abundances (Scaled): F1: 127C, Sample, PPV298	Abundances (Scaled): F1: 128N, Sample, PPV322	Abundances (Scaled): F1: 128C, Sample, PPV415	Abundances (Scaled): F1: 129N, Sample, Pool 1	Abundances (Scaled): F1: 129C, Sample, Pool 2	Abundances (Scaled): F1: 130N, Sample, Pool 3	Abundances (Scaled): F1: 130C, Sample, Pool 4	Abundances (Scaled): F1: 131, Sample, Pool 5	Abundances Count: F1: 126, Sample, PPV203	Abundances Count: F1: 127N, Sample, PPV210	Abundances Count: F1: 127C, Sample, PPV298	Abundances Count: F1: 128N, Sample, PPV322	Abundances Count: F1: 128C, Sample, PPV415	Abundances Count: F1: 129N, Sample, Pool 1	Abundances Count: F1: 129C, Sample, Pool 2	Abundances Count: F1: 130N, Sample, Pool 3	Abundances Count: F1: 130C, Sample, Pool 4	Abundances Count: F1: 131, Sample, Pool 5	Quan Info	XCorr Sequest HT	Confidence Sequest HT	Percolator q-Value Sequest HT	Percolator PEP Sequest HT
	FALSE	High	[K].HQPQEFPTYVEPTNDEICEAFRK.[D]	1xTMT6plex [H/K]; 1xDeamidated [N/Q]; 1xCarbamidomethyl [C18]		2.66436e-05	0	1	1	13	P02774	P02774 [128-150]	1	3294.61	High	High	High	High	High	High	High	High	High	High	76.6	123.7	80.6	141.2	101.8	101.7	87.4	106.4	91.5	89.2	7	7	7	7	7	7	7	7	7	7	Unique	4.9	High	0	2.009e-05
	FALSE	High	[K].HQPQEFPTYVEPTNDEICEAFRK.[D]	1xTMT6plex [H/K]; 1xCarbamidomethyl [C18]		8.04687e-07	0	1	1	14	P02774	P02774 [128-150]	1	3293.63	High	High	High	High	High	High	High	High	High	High	80.3	130.2	80.9	140	88.5	102.5	89.5	112.7	88.8	86.7	12	12	12	12	12	12	12	12	12	12	Unique	5.52	High	0	1.59e-06
	FALSE	High	[K].ELSSFIDKGQELCADYSENTFTEYKK.[K]	TMT6plex [E]; 1xCarbamidomethyl [C13]		6.9491e-05	0	1	1	2	P02774	P02774 [395-420]	2	4019.08	High	High	High	High	High	High	High	High	High	High	50	371.2	63.5	92.3	67.4	73.7	65.4	75.7	80.9	59.9	2	2	2	2	2	2	2	2	2	2	Unique	6.3	High	0	3.971e-05
	FALSE	High	[K].ELSSFIDKGQELCADYSENTFTEYKK.[K]	TMT6plex [E]; 1xDeamidated [N19]; 1xCarbamidomethyl [C13]		3.85981e-05	0	1	1	1	P02774	P02774 [395-420]	2	4020.06	High	High	High	High	High	High	High	High	High	High	52.1	349.1	54.7	98.6	72.4	81.3	61.8	81.7	81.3	67	1	1	1	1	1	1	1	1	1	1	Unique	4.82	High	0	2.624e-05
	FALSE	High	[K].SCESNSPFPVHPGTAECCTK.[E]	1xTMT6plex [S/K]; 1xDeamidated [N5]; 3xCarbamidomethyl [C2; C17; C18]		2.97624e-07	0	1	1	18	P02774	P02774 [95-114]	0	2724.25	High	High	High	High	High	High	High	High	High	High	73.8	141.3	76.1	142.7	84.4	107.3	93.5	107.7	82.3	91	14	14	14	14	14	14	14	14	14	14	Unique	6.24	High	0	1.154e-06
	FALSE	High	[K].SCESNSPFPVHPGTAECCTK.[E]	1xTMT6plex [S/K]; 3xCarbamidomethyl [C2; C17; C18]		1.01832e-08	0	1	1	26	P02774	P02774 [95-114]	0	2723.26	High	High	High	High	High	High	High	High	High	High	75	141.8	75.2	138.9	82.8	108.2	91	111.5	83.4	92.2	20	20	20	20	20	20	20	20	20	20	Unique	5.82	High	0	6.671e-08
	FALSE	High	[K].FPSGTFEQVSQLVK.[E]	1xTMT6plex [F/K]		9.94894e-07	0	1	1	4	P02774	P02774 [52-65]	0	2025.14	High	High	High	High	High	High	High	High	High	High	84.2	135.4	54.6	117.5	124.5	84.6	93.3	94	113	99	3	3	3	3	3	3	3	3	3	3	Unique	5.11	High	0	1.861e-06
	FALSE	High	[K].KELSSFIDKGQELCADYSENTFTEYK.[K]	TMT6plex [K]; 1xCarbamidomethyl [C14]		3.16459e-08	0	1	1	24	P02774	P02774 [394-419]	2	4019.08	High	High	High	High	High	High	High	High	High	High	83	77.2	80.2	140.8	100.5	116.6	97.1	115	94.7	95	13	13	13	13	13	13	13	13	13	13	Unique	5.51	High	0	3.441e-05
	FALSE	High	[K].KELSSFIDKGQELCADYSENTFTEYK.[K]	TMT6plex [K]; 1xDeamidated [N/Q]; 1xCarbamidomethyl [C14]		5.47776e-07	0	1	1	21	P02774	P02774 [394-419]	2	4020.06	High	High	High	High	High	High	High	High	High	High	80	76.2	82	137.4	103.1	115	105.1	115.6	92.4	93.2	10	10	10	10	10	10	10	10	10	10	Unique	5.68	High	0	9.308e-06
	FALSE	High	[K].KELSSFIDKGQELCADYSENTFTEYK.[K]	TMT6plex [K]; 2xDeamidated [Q11; N20]; 1xCarbamidomethyl [C14]		9.83449e-08	0	1	1	6	P02774	P02774 [394-419]	2	4021.04	High	High	High	High	High	High	High	High	High	High	94.3	86.9	81.9	136.3	94.4	103.9	96.4	115.2	101.7	89.1	5	5	5	5	5	5	5	5	5	5	Unique	5.89	High	0	3.469e-07
	FALSE	High	[K].AKLPDATPTELAK.[L]	TMT6plex [A]		0.000105937	0	1	1	10	P02774	P02774 [428-440]	1	2042.25	High	High	High	High	High	High	High	High	High	High	12.3	6.4	441.5	8.1	16.2	100.6	105.2	105.3	101.2	103.2	10	5	10	9	10	10	10	10	10	10	Unique	4.07	High	5.007e-05	5.791e-05
	FALSE	High	[K].EDFTSLSLVLYSR.[K]	1xTMT6plex [N-Term]		1.45804e-05	0	1	1	37	P02774	P02774 [38-50]	0	1758.95	High	High	High	High	High	High	High	High	High	High	84.3	128.2	62.2	126.1	99.2	95.8	102.2	92.7	103.3	106	18	18	18	18	18	18	18	18	18	18	Unique	4.45	High	0	4.134e-05
	FALSE	High	[K].ELSSFIDKGQELCADYSENTFTEYK.[K]	TMT6plex [E]; 1xCarbamidomethyl [C13]		1.12101e-06	0	1	1	4	P02774	P02774 [395-419]	1	3661.82	High	High	High	High	High	High	High	High	High	High	50.2	388.7	51.4	95	70	69.6	64	77.4	67	66.7	4	4	4	4	4	4	4	4	4	4	Unique	5.95	High	0	2.026e-06
	FALSE	High	[K].ELSSFIDKGQELCADYSENTFTEYK.[K]	TMT6plex [E]; 1xDeamidated [N/Q]; 1xCarbamidomethyl [C13]		2.35981e-07	0	1	1	3	P02774	P02774 [395-419]	1	3662.8	High	High	High	High	High	High	High	High	High	High	49.6	446.9	33.2	84.6	58.7	58.6	64.4	70.3	78.2	55.3	1	1	1	1	1	1	1	1	1	1	Unique	6.76	High	0	6.533e-07
	FALSE	High	[K].LCDNLSTKNSK.[F]	TMT6plex [L]; 1xDeamidated [N9]; 1xCarbamidomethyl [C2]		8.81039e-05	0	1	1	5	P02774	P02774 [285-295]	1	1968.1	High	High	High	High	High	High	High	High	High	High	105.7	78	83.7	125.1	111.8	111.1	100.4	104.9	78.7	100.6	5	5	5	5	5	5	5	5	5	5	Unique	3.56	High	0	4.7e-05
	FALSE	High	[K].LAQKVPTADLEDVLPLAEDITNILSK.[C]	TMT6plex [L]; 1xDeamidated [Q/N]		4.73422e-07	0	1	1	17	P02774	P02774 [239-264]	1	3495.02	High	High	High	High	High	High	High	High	High	High	73.3	121.9	74	127.2	110.8	97.3	91.1	103.4	102.5	98.5	6	6	6	6	6	6	6	6	6	6	Unique	5.85	High	0	1.857e-06
	FALSE	High	[K].LAQKVPTADLEDVLPLAEDITNILSK.[C]	TMT6plex [L]; 2xDeamidated [Q3; N22]		2.97094e-06	0	1	1	1	P02774	P02774 [239-264]	1	3496	High	High	High	High	High	High	High	High	High	High																					No Quan Values	4.59	High	0	4.117e-06
	FALSE	High	[K].LAQKVPTADLEDVLPLAEDITNILSK.[C]	TMT6plex [L]		5.56026e-08	0	1	1	48	P02774	P02774 [239-264]	1	3494.03	High	High	High	High	High	High	High	High	High	High	80.2	125.2	77.5	126.7	107.6	100	92.5	99.3	96.8	93.9	35	35	35	35	35	35	35	35	35	35	Unique	6.94	High	0	2.288e-07
	FALSE	High	[R].KFPSGTFEQVSQLVK.[E]	TMT6plex [K]		1.21385e-06	0	1	1	56	P02774	P02774 [51-65]	1	2382.4	High	High	High	High	High	High	High	High	High	High	80.3	124.3	69.5	124.7	112.2	99.9	96.1	97.1	100.2	95.8	48	48	48	48	48	48	48	48	48	48	Unique	6.23	High	0	7.121e-06
	FALSE	High	[R].KFPSGTFEQVSQLVK.[E]	TMT6plex [K]; 1xDeamidated [Q]		1.39195e-05	0	1	1	7	P02774	P02774 [51-65]	1	2383.38	High	High	High	High	High	High	High	High	High	High	87.6	124.7	63.7	118.2	112.8	101.8	100.3	91.1	106.4	93.4	3	3	3	3	3	3	3	3	3	3	Unique	5.07	High	8.762e-05	0.0003452
	FALSE	High	[K].SYLSMVGSCCTSASPTVCFLK.[E]	1xTMT6plex [S/K]; 1xOxidation [M5]; 3xCarbamidomethyl [C9; C10; C18]		2.88404e-08	0	1	1	13	P02774	P02774 [181-201]	0	2829.37	High	High	High	High	High	High	High	High	High	High	83.2	134.2	79.6	129.9	77.6	117	96.2	110.3	76.6	95.5	9	9	9	9	9	9	9	9	9	9	Unique	6.7	High	0	2.992e-07
	FALSE	High	[K].SYLSMVGSCCTSASPTVCFLK.[E]	1xTMT6plex [S/K]; 3xCarbamidomethyl [C9; C10; C18]		2.55957e-08	0	1	1	14	P02774	P02774 [181-201]	0	2813.37	High	High	High	High	High	High	High	High	High	High	78.2	136.2	81	132.3	80.1	120.1	87.9	120.4	80.2	83.7	12	12	12	12	12	12	12	12	12	12	Unique	6.92	High	0	4.453e-07
	FALSE	High	[K].TAMDVFVCTYFMPAAQLPELPDVELPTNKDVCDPGNTK.[V]	TMT6plex [T]; 2xCarbamidomethyl [C8; C32]		3.68515e-05	0	1	1	7	P02774	P02774 [304-341]	1	4971.49	High	High	High	High	High	High	High	High	High	High	65.5	164.7	85.6	153.1	63.3	127.3	75.6	125.4	71	68.5	7	7	7	7	7	7	7	7	7	7	Unique	4.83	High	0	2.535e-05
	FALSE	High	[K].EYANQFMWEYSTNYGQAPLSLLVSYTK.[S]	1xTMT6plex [E/K]		7.78445e-07	0	1	1	31	P02774	P02774 [154-180]	0	3661.83	High	High	High	High	High	High	High	High	High	High	84.7	126.3	69	115.3	112	103.4	98.1	100.8	101.6	88.8	21	21	21	21	21	21	21	21	21	21	Unique	6.09	High	0	9.71e-06
	FALSE	High	[K].EYANQFMWEYSTNYGQAPLSLLVSYTK.[S]	1xTMT6plex [E/K]; 1xDeamidated [Q/N]		6.73918e-08	0	1	1	48	P02774	P02774 [154-180]	0	3662.81	High	High	High	High	High	High	High	High	High	High	83.8	116.6	80.4	111	100.8	105.3	100	94.9	104	103.1	4	4	4	4	4	4	4	4	4	4	Unique	6.56	High	0	2.455e-05
	FALSE	High	[K].EYANQFMWEYSTNYGQAPLSLLVSYTK.[S]	1xTMT6plex [E/K]; 2xDeamidated [Q/N]		3.83436e-05	0	1	1	15	P02774	P02774 [154-180]	0	3663.8	High	High	High	High	High	High	High	High	High	High	97.7	111.5	64	112.1	120.9	85.6	100.3	86.4	139.3	82.2	2	2	2	2	2	2	2	2	2	2	Unique	5.28	High	0	2.603e-05
	FALSE	High	[K].EYANQFMWEYSTNYGQAPLSLLVSYTK.[S]	1xTMT6plex [E/K]; 1xOxidation [M7]		9.37259e-07	0	1	1	14	P02774	P02774 [154-180]	0	3677.82	High	High	High	High	High	High	High	High	High	High	75.6	129.7	70.7	108.3	118.6	105.8	99.2	88.3	105.8	98.1	6	6	6	6	6	6	6	6	6	6	Unique	5.89	High	0	4.299e-06
	FALSE	High	[K].EYANQFMWEYSTNYGQAPLSLLVSYTK.[S]	1xTMT6plex [E/K]; 1xDeamidated [N/Q]; 1xOxidation [M7]		2.17931e-07	0	1	1	30	P02774	P02774 [154-180]	0	3678.81	High	High	High	High	High	High	High	High	High	High	80.6	129	66.2	102.3	110.4	114.8	103.7	106.5	107	79.4	3	3	3	3	3	3	3	3	3	3	Unique	6.66	High	8.762e-05	0.0001916
	FALSE	High	[K].DPKEYANQFMWEYSTNYGQAPLSLLVSYTK.[S]	TMT6plex [D]; 1xDeamidated [N/Q]		2.75405e-05	0	1	1	7	P02774	P02774 [151-180]	1	4232.15	High	High	High	High	High	High	High	High	High	High	69.2	107.6	91.1	136.2	104.4	96.9	92.1	89.3	114.9	98.4	2	2	2	2	2	2	2	2	2	2	Unique	4.48	High	7.566e-05	0.0001367
	FALSE	High	[K].EFSHLGKEDFTSLSLVLYSR.[K]	1xTMT6plex [E/K]		2.02602e-07	0	1	1	60	P02774	P02774 [31-50]	1	2786.51	High	High	High	High	High	High	High	High	High	High	79.6	133.5	74.2	130.9	93.8	99.6	99.9	97.1	98.6	92.7	44	44	44	44	44	44	44	44	44	44	Unique	6.48	High	0	7.836e-07
	FALSE	High	[K].TAMDVFVCTYFMPAAQLPELPDVELPTNK.[D]	1xTMT6plex [T/K]; 1xOxidation [M]; 1xCarbamidomethyl [C8]		5.73852e-05	0	1	1	15	P02774	P02774 [304-332]	0	3771.91	High	High	High	High	High	High	High	High	High	High	79.4	128	74.7	136.6	75.4	107.7	106.9	107.1	82.8	101.4	12	12	12	12	12	12	12	12	12	12	Unique	5.26	High	7.566e-05	8.692e-05
	FALSE	High	[K].TAMDVFVCTYFMPAAQLPELPDVELPTNK.[D]	1xTMT6plex [T/K]; 1xCarbamidomethyl [C8]		3.35909e-05	0	1	1	23	P02774	P02774 [304-332]	0	3755.91	High	High	High	High	High	High	High	High	High	High	71.5	151.5	74.7	150.9	70.2	124.5	85.6	115.1	74	82.1	14	14	14	14	14	14	14	14	14	14	Unique	5.76	High	0	5.023e-05
	FALSE	High	[K].EYANQFMWEYSTNYGQAPLSLLVSYTK.[S]	1xTMT6plex [E/K]; 2xDeamidated [N/Q]; 1xOxidation [M7]		4.14624e-07	0	1	1	9	P02774	P02774 [154-180]	0	3679.79	High	High	High	High	High	High	High	High	High	High	85	135.6	58.8	85	126.2	105.8	120.3	75.9	124.5	82.9	1	1	1	1	1	1	1	1	1	1	Unique	5.92	High	8.762e-05	0.0001845
	FALSE	High	[K].HQPQEFPTYVEPTNDEICEAFR.[K]	1xTMT6plex [N-Term]; 1xDeamidated [N14]; 1xCarbamidomethyl [C18]		2.61099e-08	0	1	1	13	P02774	P02774 [128-149]	0	2937.36	High	High	High	High	High	High	High	High	High	High	77.2	125.9	70.4	128.2	94	99	101	95.4	96.1	112.8	6	6	6	6	6	6	6	6	6	6	Unique	6.57	High	0	1.823e-07
	FALSE	High	[K].HQPQEFPTYVEPTNDEICEAFR.[K]	1xTMT6plex [N-Term]; 1xCarbamidomethyl [C18]		1.18609e-08	0	1	1	39	P02774	P02774 [128-149]	0	2936.37	High	High	High	High	High	High	High	High	High	High	78.1	127.9	71	133.8	97.5	105.6	96.7	100.8	89.8	98.8	33	33	33	33	33	33	33	33	33	33	Unique	6.36	High	0	3.32e-07
	FALSE	High	[K].NSKFEDCCQEK.[T]	TMT6plex [N]; 1xDeamidated [N1]; 2xCarbamidomethyl [C7; C8]		8.24861e-05	0	1	1	6	P02774	P02774 [293-303]	1	2133.06	High	High	High	High	High	High	High	High	High	High	42.5	387.7	61.6	100.8	62.3	70.1	55.7	81.8	83.4	54.2	5	5	5	5	5	5	5	5	5	5	Unique	4.06	High	0	4.495e-05
	FALSE	High	[K].CCESASEDCMAK.[E]	1xTMT6plex [C/K]; 1xOxidation [M10]; 3xCarbamidomethyl [C1; C2; C9]		5.30124e-05	0	1	1	5	P02774	P02774 [265-276]	0	1921.82	High	High	High	High	High	High	High	High	High	High	81.6	132	84.1	147	90.1	93.9	88	99.3	79.6	104.4	2	2	2	2	2	2	2	2	2	2	Unique	4.46	High	0	3.286e-05
	FALSE	High	[K].CCESASEDCMAK.[E]	1xTMT6plex [C/K]; 3xCarbamidomethyl [C1; C2; C9]		1.62111e-05	0	1	1	13	P02774	P02774 [265-276]	0	1905.82	High	High	High	High	High	High	High	High	High	High	73.9	139.1	88.1	137.9	86.2	104.6	86.9	113.6	81.5	88.3	6	6	6	6	6	6	6	6	6	6	Unique	3.94	High	7.566e-05	0.0001044
	FALSE	High	[K].SLGECCDVEDSTTCFNAK.[G]	1xTMT6plex [S/K]; 1xDeamidated [N16]; 3xCarbamidomethyl [C5; C6; C14]		1.20583e-06	0	1	1	10	P02774	P02774 [371-388]	0	2552.14	High	High	High	High	High	High	High	High	High	High	72.7	149.7	79.4	148.7	79.4	122.7	88.8	95.5	76.5	86.6	3	3	3	3	3	3	3	3	3	3	Unique	4.8	High	0	3.117e-06
	FALSE	High	[K].SLGECCDVEDSTTCFNAK.[G]	1xTMT6plex [S/K]; 3xCarbamidomethyl [C5; C6; C14]		1.19197e-07	0	1	1	28	P02774	P02774 [371-388]	0	2551.15	High	High	High	High	High	High	High	High	High	High	78.4	143.3	84.4	142.6	73.8	109.3	93.5	111.2	75.2	88.3	18	18	18	18	18	18	18	18	18	18	Unique	5.93	High	0	6.302e-06
	FALSE	High	[K].GQELCADYSENTFTEYK.[K]	1xTMT6plex [G/K]; 1xDeamidated [N/Q]; 1xCarbamidomethyl [C5]		2.40301e-06	0	1	1	34	P02774	P02774 [403-419]	0	2514.17	High	High	High	High	High	High	High	High	High	High	71.9	130.6	65.6	125	108	115.1	94.4	100	88.7	100.6	5	5	5	5	5	5	5	5	5	5	Unique	7.2	High	0	2.636e-05
	FALSE	High	[K].GQELCADYSENTFTEYK.[K]	1xTMT6plex [G/K]; 1xCarbamidomethyl [C5]		2.95657e-07	0	1	1	104	P02774	P02774 [403-419]	0	2513.19	High	High	High	High	High	High	High	High	High	High	78.6	129.6	66.4	127	99	107.2	99.6	102.1	92.8	97.7	38	38	38	38	38	38	38	38	38	38	Unique	5.91	High	8.762e-05	0.000164
	FALSE	High	[K].HLSLLTTLSNR.[V]	1xTMT6plex [N-Term]		7.18212e-05	0	1	1	29	P02774	P02774 [208-218]	0	1483.88	High	High	High	High	High	High	High	High	High	High	92.2	112.8	77.1	110.7	102.3	104.6	100.1	106.9	95.8	97.5	17	17	17	17	17	17	17	17	17	17	Unique	4.58	High	8.762e-05	0.0002375
	FALSE	High	[K].EVVSLTEACCAEGADPDCYDTR.[T]	1xTMT6plex [N-Term]; 3xCarbamidomethyl [C9; C10; C18]		3.18027e-07	0	1	1	7	P02774	P02774 [66-87]	0	2747.18	High	High	High	High	High	High	High	High	High	High	68.4	143.1	75	162.9	82.1	123	87.3	120	52.6	85.7	2	2	2	2	2	2	2	2	2	2	Unique	6.95	High	0	8.283e-07
	FALSE	High	[R].VCSQYAAYGEKKSR.[L]	TMT6plex [V]; 1xCarbamidomethyl [C2]		9.7893e-05	0	1	1	1	P02774	P02774 [219-232]	2	2334.28	High	High	High	High	High	High	High	High	High	High	76.5	170.1	66.7	183	48.3	89.5	101.6	92.1	81.1	91	1	1	1	1	1	1	1	1	1	1	Unique	3.21	High	0	5.055e-05
	FALSE	High	[K].GQELCADYSENTFTEYKK.[K]	TMT6plex [G]; 1xCarbamidomethyl [C5]		1.00988e-07	0	1	1	19	P02774	P02774 [403-420]	1	2870.45	High	High	High	High	High	High	High	High	High	High	73.3	132.5	71.1	125.6	96	104.3	100.2	106.3	93.3	97.4	15	15	15	15	15	15	15	15	15	15	Unique	7.29	High	0	4.618e-07
	FALSE	High	[K].GQELCADYSENTFTEYKK.[K]	TMT6plex [G]; 1xDeamidated [N/Q]; 1xCarbamidomethyl [C5]		4.45996e-07	0	1	1	14	P02774	P02774 [403-420]	1	2871.43	High	High	High	High	High	High	High	High	High	High	74.6	135	69.2	127.4	97.1	105.2	95.7	106.4	95.4	94.3	5	5	5	5	5	5	5	5	5	5	Unique	6.48	High	0	2.098e-06
	FALSE	High	[K].VPTADLEDVLPLAEDITNILSK.[C]	1xTMT6plex [V/K]		1.4447e-07	0	1	1	40	P02774	P02774 [243-264]	0	2824.6	High	High	High	High	High	High	High	High	High	High	79.2	128.9	65.7	122.4	107.7	98	100.1	99.6	97.1	101.2	13	13	13	13	13	13	13	13	13	13	Unique	6.65	High	0	9.519e-07
	FALSE	High	[R].RTHLPEVFLSK.[V]	1xTMT6plex [R/K]		5.47925e-05	0	1	1	23	P02774	P02774 [353-363]	1	1785.08	High	High	High	High	High	High	High	High	High	High	76.1	134.8	68	130.7	107.2	97.2	94.9	94.7	99.5	96.8	20	20	20	20	20	20	20	20	20	20	Unique	5.18	High	5.007e-05	6.547e-05
	FALSE	High	[K].VPTADLEDVLPLAEDITNILSK.[C]	1xTMT6plex [V/K]; 1xDeamidated [N18]		2.65896e-07	0	1	1	10	P02774	P02774 [243-264]	0	2825.58	High	High	High	High	High	High	High	High	High	High	86.9	129	68	114.1	104.8	104.8	94.9	88.4	107.2	102	5	5	5	5	5	5	5	5	5	5	Unique	6.39	High	0	2.392e-05
	FALSE	High	[R].KDPKEYANQFMWEYSTNYGQAPLSLLVSYTK.[S]	TMT6plex [K]		0.00137116	0.000131015	1	1	1	P02774	P02774 [150-180]	2	4588.42	High	High	High	High	High	High	High	High	High	High																					No Quan Values	4.57	High	8.762e-05	0.0003642
	FALSE	High	[R].KLCMAALK.[H]	TMT6plex [K]; 1xCarbamidomethyl [C3]		0.00130019	0.000131015	1	1	12	P02774	P02774 [120-127]	1	1622.01	High	High	High	High	High	High	High	High	High	High	56.5	251.4	65.1	118.9	80.8	90.6	70.8	93.8	100.9	71.2	10	10	10	10	10	10	10	10	10	10	Unique	4.25	High	0.0001444	0.001173
	FALSE	High	[R].THLPEVFLSK.[V]	1xTMT6plex [T/K]		0.000145218	0.000131015	1	1	16	P02774	P02774 [354-363]	0	1628.98	High	High	High	High	High	High	High	High	High	High	79.7	118.4	70.5	128.4	111.7	98.8	99.5	101	93.8	98.2	13	13	13	13	13	13	13	13	13	13	Unique	4.48	High	7.566e-05	0.0001363
	FALSE	High	[K].VMDKYTFELSR.[R]	1xTMT6plex [V/K]		0.000428488	0.000131015	1	1	31	P02774	P02774 [342-352]	1	1847.01	High	High	High	High	High	High	High	High	High	High	65.5	158.4	75.1	125.8	105	93.9	86.7	97.5	105.4	86.7	27	27	27	27	27	27	27	27	27	27	Unique	3.7	High	8.762e-05	0.0001591
	FALSE	High	[K].KELSSFIDK.[G]	TMT6plex [K]		0.000171102	0.000131015	1	1	28	P02774	P02774 [394-402]	1	1754.07	High	High	High	High	High	High	High	High	High	High	84	73.3	70.8	129.9	111.9	106.7	110.5	101.9	101.9	109.1	22	22	22	22	22	22	22	22	22	22	Unique	4.33	High	7.566e-05	0.0001292
	FALSE	High	[K].DVCDPGNTK.[V]	1xTMT6plex [D/K]; 1xCarbamidomethyl [C3]		0.000979124	0.000131015	1	1	12	P02774	P02774 [333-341]	0	1463.76	High	High	High	High	High	High	High	High	High	High	73.2	132.6	66.2	135.6	87.9	112.8	96.4	99.2	93.3	102.9	9	9	9	9	9	9	9	9	9	9	Unique	3.76	High	8.762e-05	0.000274
	FALSE	High	[K].HLSLLTTLSNR.[V]	1xTMT6plex [N-Term]; 1xDeamidated [N10]		0.000127347	0.000131015	1	1	7	P02774	P02774 [208-218]	0	1484.86	High	High	High	High	High	High	High	High	High	High	87.6	111.7	78.1	116	108.5	93.7	103.9	96.7	95.5	108.2	5	5	5	5	5	5	5	5	5	5	Unique	4.18	High	7.566e-05	0.0001302
	FALSE	High	[K].LCDNLSTKNSK.[F]	TMT6plex [L]; 1xCarbamidomethyl [C2]		0.000957775	0.000131015	1	1	1	P02774	P02774 [285-295]	1	1967.12	High	High	High	High	High	High	High	High	High	High																					No Quan Values	2.53	High	8.762e-05	0.0002685
	FALSE	High	[R].VCSQYAAYGEK.[K]	1xTMT6plex [V/K]; 1xCarbamidomethyl [C2]		0.000468316	0.000131015	1	1	35	P02774	P02774 [219-229]	0	1733.89	High	High	High	High	High	High	High	High	High	High	80	127	81.1	126.2	101.3	108.9	90.9	107.7	88.4	88.6	28	28	28	28	28	28	28	28	28	28	Unique	4.79	High	0.0003862	0.0042
	FALSE	High	[K].HQPQEFPTYVEPTNDEICEAFRK.[D]	1xTMT6plex [H/K]; 2xDeamidated [Q2; N14]; 1xCarbamidomethyl [C18]		0.00138164	0.000131015	1	1	1	P02774	P02774 [128-150]	1	3295.6	High	High	High	High	High	High	High	High	High	High																					No Quan Values	3.89	High	8.762e-05	0.0003668
	FALSE	High	[K].TAMDVFVCTYFMPAAQLPELPDVELPTNKDVCDPGNTK.[V]	TMT6plex [T]; 1xDeamidated [N/Q]; 2xCarbamidomethyl [C8; C32]		0.000787138	0.000131015	1	1	8	P02774	P02774 [304-341]	1	4972.47	High	High	High	High	High	High	High	High	High	High	61.5	170.8	74.7	156.7	90.4	98.4	64.3	120.6	86.8	75.8	1	1	1	1	1	1	1	1	1	1	Unique	4.24	High	0.0004035	0.004738
	FALSE	High	[K].TAMDVFVCTYFMPAAQLPELPDVELPTNKDVCDPGNTK.[V]	TMT6plex [T]; 2xDeamidated [Q16; N36]; 2xCarbamidomethyl [C8; C32]		0.000852238	0.000131015	1	1	7	P02774	P02774 [304-341]	1	4973.46	High	High	High	High	High	High	High	High	High	High	89.4	144.1	84.7	136	63.9	141.2	81	101.4	73.3	85.1	1	1	1	1	1	1	1	1	1	1	Unique	4.43	High	8.762e-05	0.0002443
	FALSE	High	[K].TAMDVFVCTYFMPAAQLPELPDVELPTNKDVCDPGNTK.[V]	TMT6plex [T]; 1xDeamidated [N/Q]; 1xOxidation [M]; 2xCarbamidomethyl [C8; C32]		0.000560493	0.000131015	1	1	15	P02774	P02774 [304-341]	1	4988.47	High	High	High	High	High	High	High	High	High	High	69.3	138.9	90.9	139.8	83.5	124.1	80.8	117.8	74.2	80.7	5	5	5	5	5	5	5	5	5	5	Unique	4.86	High	8.762e-05	0.0003663
	FALSE	High	[K].TAMDVFVCTYFMPAAQLPELPDVELPTNK.[D]	1xTMT6plex [T/K]; 1xDeamidated [Q/N]; 1xOxidation [M12]; 1xCarbamidomethyl [C8]		0.000964834	0.000131015	1	1	7	P02774	P02774 [304-332]	0	3772.89	High	High	High	High	High	High	High	High	High	High	79.4	132.3	59.1	106.9	114.3	140.8	85	109.1	95.8	77.2	1	1	1	1	1	1	1	1	1	1	Unique	4.98	High	8.762e-05	0.0002712
	FALSE	High	[K].TAMDVFVCTYFMPAAQLPELPDVELPTNK.[D]	1xTMT6plex [T/K]; 1xDeamidated [N/Q]; 1xCarbamidomethyl [C8]		0.000291973	0.000131015	1	1	18	P02774	P02774 [304-332]	0	3756.9	High	High	High	High	High	High	High	High	High	High	67.8	146.2	87.8	132.6	63.8	132	78.4	116.1	81.9	93.3	3	3	3	3	3	3	3	3	3	3	Unique	5.3	High	8.762e-05	0.0001977
	FALSE	High	[K].LPDATPTELAK.[L]	1xTMT6plex [L/K]		0.00132005	0.000131015	1	1	4	P02774	P02774 [430-440]	0	1613.95	High	High	High	High	High	High	High	High	High	High	18.2	7.7	432	16.4	17.4	97.7	101.6	99.4	105.4	104.2	4	1	4	4	4	4	4	4	4	4	Unique	3.42	High	8.762e-05	0.0003541
	FALSE	High	[K].NSKFEDCCQEK.[T]	TMT6plex [N]; 2xCarbamidomethyl [C7; C8]		0.000297866	0.000131015	1	1	7	P02774	P02774 [293-303]	1	2132.07	High	High	High	High	High	High	High	High	High	High	26.8	472.3	47	103.3	47.4	59.1	46.2	77.9	76.3	43.6	4	5	4	5	5	5	5	5	5	5	Unique	3.83	High	7.566e-05	0.0001295
	FALSE	High	[K].LCDNLSTKNSKFEDCCQEK.[T]	TMT6plex [L]; 1xDeamidated [N/Q]; 3xCarbamidomethyl [C2; C15; C16]		0.000692111	0.000131015	1	1	7	P02774	P02774 [285-303]	2	3293.66	High	High	High	High	High	High	High	High	High	High	79.3	154.6	90.9	128.5	91.9	106.6	78.5	108.4	88.1	73.3	4	4	4	4	4	4	4	4	4	4	Unique	4.1	High	0.0003862	0.004443
	FALSE	High	[K].HQPQEFPTYVEPTNDEICEAFRKDPK.[E]	TMT6plex [H]; 1xDeamidated [N14]; 1xCarbamidomethyl [C18]		0.00149144	0.000131015	1	1	1	P02774	P02774 [128-153]	2	3863.95	High	High	High	High	High	High	High	High	High	High	65	112.5	76.4	184.3	87.5	83.2	91.8	94	122.6	82.7	1	1	1	1	1	1	1	1	1	1	Unique	2.82	High	8.762e-05	0.0003914
	FALSE	High	[K].TAMDVFVCTYFMPAAQLPELPDVELPTNKDVCDPGNTK.[V]	TMT6plex [T]; 1xOxidation [M]; 2xCarbamidomethyl [C8; C32]		0.00229581	0.000244658	1	1	11	P02774	P02774 [304-341]	1	4987.48	High	High	High	High	High	High	High	High	High	High	70.3	144	88.8	154.6	72	115.2	78.2	120.7	80.2	75.8	7	7	7	7	7	7	7	7	7	7	Unique	4.38	High	0.0001876	0.001903
	FALSE	High	[K].DPKEYANQFMWEYSTNYGQAPLSLLVSYTK.[S]	TMT6plex [D]		0.00244827	0.000244658	1	1	1	P02774	P02774 [151-180]	1	4231.17	High	High	High	High	High	High	High	High	High	High																					No Quan Values	2.92	High	0.0001351	0.0006183
	FALSE	High	[K].LCDNLSTKNSKFEDCCQEK.[T]	TMT6plex [L]; 2xDeamidated [N4; N9]; 3xCarbamidomethyl [C2; C15; C16]		0.00252864	0.000244658	1	1	2	P02774	P02774 [285-303]	2	3294.65	High	High	High	High	High	High	High	High	High	High	133.5	117.3	113.8	97.4	85.3	97.4	87.6	93.6	91.8	82.2	1	1	1	1	1	1	1	1	1	1	Unique	3.6	High	0.0001351	0.0006376
	FALSE	High	[K].DPKEYANQFMWEYSTNYGQAPLSLLVSYTK.[S]	TMT6plex [D]; 2xDeamidated [Q/N]		0.00488891	0.000328449	1	1	3	P02774	P02774 [151-180]	1	4233.13	High	High	High	High	High	High	High	High	High	High																					No Quan Values	4.24	High	0.0001444	0.001233
	FALSE	High	[R].KLCMAALK.[H]	TMT6plex [K]; 1xOxidation [M4]; 1xCarbamidomethyl [C3]		0.00476453	0.000328449	1	1	5	P02774	P02774 [120-127]	1	1638	High	High	High	High	High	High	High	High	High	High	58	242.5	58.2	105.9	83.6	73.6	100	79.4	101	97.8	4	4	4	4	4	4	4	4	4	4	Unique	1.46	High	0.001457	0.01655
	FALSE	High	[K].FEDCCQEK.[T]	1xTMT6plex [F/K]; 2xCarbamidomethyl [C4; C5]		0.00532934	0.000328449	1	1	11	P02774	P02774 [296-303]	0	1573.74	High	High	High	High	High	High	High	High	High	High	79.6	88.5	74.7	154.2	94.5	114.1	97.9	109.2	84.2	103	8	8	8	8	8	8	8	8	8	8	Unique	2.95	High	0.0001444	0.001344
	FALSE	High	[K].ELPEHTVK.[L]	1xTMT6plex [E/K]		0.00415649	0.000328449	1	1	9	P02774	P02774 [277-284]	0	1410.84	High	High	High	High	High	High	High	High	High	High	75.1	129.4	67	127.1	110.6	98	99.2	98.4	94.1	101.1	6	6	6	6	6	6	6	6	6	6	Unique	3.38	High	0.0001444	0.001042
	FALSE	High	[K].LCDNLSTK.[N]	1xTMT6plex [L/K]; 1xCarbamidomethyl [C2]		0.00292795	0.000328449	1	1	19	P02774	P02774 [285-292]	0	1408.79	High	High	High	High	High	High	High	High	High	High	81	127.7	74.3	127.2	104.5	104.8	91.4	102.2	94.1	92.9	14	14	14	14	14	14	14	14	14	14	Unique	3.51	High	0.0001444	0.0007339
	FALSE	High	[K].LCDNLSTK.[N]	1xTMT6plex [L/K]; 1xDeamidated [N4]; 1xCarbamidomethyl [C2]		0.00532934	0.000328449	1	1	8	P02774	P02774 [285-292]	0	1409.77	High	High	High	High	High	High	High	High	High	High	79.2	135	74	129.8	102.5	98	91.7	100.2	93.7	95.9	7	7	7	7	7	7	7	7	7	7	Unique	3.73	High	0.0001444	0.001354
	FALSE	High	[K].TAMDVFVCTYFMPAAQLPELPDVELPTNK.[D]	1xTMT6plex [T/K]; 2xDeamidated [Q16; N28]; 1xCarbamidomethyl [C8]		0.00265468	0.000328449	1	1	6	P02774	P02774 [304-332]	0	3757.88	High	High	High	High	High	High	High	High	High	High	77.8	132.5	87	110.3	88.5	121.4	94.3	105	93.8	89.4	2	2	2	2	2	2	2	2	2	2	Unique	4.91	High	0.0003697	0.003807
	FALSE	High	[K].ELSSFIDK.[G]	1xTMT6plex [E/K]		0.0057122	0.000328449	1	1	6	P02774	P02774 [395-402]	0	1396.81	High	High	High	High	High	High	High	High	High	High	51.4	375.9	42.2	81.8	86.5	56.5	72.2	64.1	92	77.5	5	5	4	5	5	5	5	5	5	5	Unique	3.7	High	0.0001652	0.001797
	FALSE	High	[K].SCESNSPFPVHPGTAECCTKEGLER.[K]	1xTMT6plex [S/K]; 1xDeamidated [N5]; 3xCarbamidomethyl [C2; C17; C18]		0.0116745	0.000999921	1	1	1	P02774	P02774 [95-119]	1	3308.54	High	High	High	High	High	High	High	High	High	High	55.2	156.7	50	87.8	116	38.8	187.3	77.1	158.3	72.9	1	1	1	1	1	1	1	1	1	1	Unique	3.73	High	0.0003083	0.003182
	FALSE	High	[R].VCSQYAAYGEK.[K]	1xTMT6plex [V/K]; 1xDeamidated [Q4]; 1xCarbamidomethyl [C2]		0.0197209	0.00152937	1	1	5	P02774	P02774 [219-229]	0	1734.88	High	High	High	High	High	High	High	High	High	High	73.1	127.6	74	129.2	104.6	117.3	91.4	105.4	88.6	88.8	4	4	4	4	4	4	4	4	4	4	Unique	3.96	High	0.00286	0.03127
	FALSE	High	[K].EFSHLGK.[E]	1xTMT6plex [E/K]		0.019896	0.00161679	1	1	10	P02774	P02774 [31-37]	0	1275.75	High	High	High	High	High	High	High	High	High	High	83.4	127.2	65.1	120.7	105.9	96.5	106.8	96.5	97.5	100.4	9	9	9	9	9	9	9	9	9	9	Unique	3.15	High	0.001377	0.01481
	FALSE	High	[K].VCKEFSHLGK.[E]	TMT6plex [V]; 1xCarbamidomethyl [C2]		0.0213517	0.00179129	1	1	2	P02774	P02774 [28-37]	1	1892.1	High	High	High	High	High	High	High	High	High	High	92	90.2	97.7	148.9	92.6	108.5	87.3	128.2	76.6	78	2	2	2	2	2	2	2	2	2	2	Unique	2.5	High	0.0005976	0.00632
	FALSE	High	[RK].TSALSAK.[SK]	1xTMT6plex [T/K]		0.0265898	0.00230875	1	2	33	P02774	P02774 [88-94]	0	1135.71	High	High	High	High	High	High	High	High	High	High	79.5	119.7	72.5	127.1	111.2	98.8	99.3	96.9	94	100.9	29	29	29	29	29	29	29	29	29	29	Unique	3.31	High	0.001443	0.01554
	FALSE	High	[K].TAMDVFVCTYFMPAAQLPELPDVELPTNKDVCDPGNTK.[V]	TMT6plex [T]; 3xDeamidated [Q16; N28; N36]; 1xOxidation [M12]; 2xCarbamidomethyl [C8; C32]		0.0272956	0.00248828	1	1	2	P02774	P02774 [304-341]	1	4990.44	High	High	High	High	High	High	High	High	High	High	61	145.5	87.7	168	73.2	103.6	81.8	122.2	82.3	74.6	1	1	1	1	1	1	1	1	1	1	Unique	3.07	High	0.002751	0.02976
	FALSE	High	[K].LCMAALK.[H]	1xTMT6plex [L/K]; 1xCarbamidomethyl [C2]		0.038941	0.00345698	1	1	4	P02774	P02774 [121-127]	0	1264.75	High	High	High	High	High	High	High	High	High	High	86.8	67.5	76.7	151.9	110.8	120.9	90.3	107.9	91.6	95.6	3	3	3	3	3	3	3	3	3	3	Unique	3.31	High	0.001163	0.01266
	FALSE	High	[K].VLEPTLK.[S]	1xTMT6plex [V/K]		0.040304	0.00371254	1	1	8	P02774	P02774 [364-370]	0	1257.82	High	High	High	High	High	High	High	High	High	High	79.8	127.5	69.2	126.8	111.6	98.7	97.1	92.2	98.4	98.8	8	8	8	8	8	8	8	8	8	8	Unique	2.68	High	0.005399	0.07474
	FALSE	High	[K].TAMDVFVCTYFMPAAQLPELPDVELPTNK.[D]	1xTMT6plex [T/K]; 1xDeamidated [N28]; 2xOxidation [M3; M12]; 1xCarbamidomethyl [C8]		0.0466259	0.00440433	1	1	1	P02774	P02774 [304-332]	0	3788.89	High	Not Found	High	High	High	High	High	High	High	High																					No Quan Values	3.77	High	0.001428	0.01549
	FALSE	High	[K].LCMAALK.[H]	1xTMT6plex [L/K]; 1xOxidation [M3]; 1xCarbamidomethyl [C2]		0.0571974	0.00557415	1	1	3	P02774	P02774 [121-127]	0	1280.75	High	High	High	High	High	High	High	High	High	High	96.6	52.5	59.6	107.5	111.1	69.4	155.9	76.1	107.5	163.8	2	2	2	2	2	2	2	2	2	2	Unique	2.55	High	0.001801	0.01959
	FALSE	High	[K].TAMDVFVCTYFMPAAQLPELPDVELPTNKDVCDPGNTK.[V]	TMT6plex [T]; 2xDeamidated [N36; N/Q]; 1xOxidation [M12]; 2xCarbamidomethyl [C8; C32]		0.0576846	0.00557415	1	1	3	P02774	P02774 [304-341]	1	4989.45	High	High	High	High	High	High	High	High	High	High																					No Quan Values	3.54	High	0.003674	0.04197
	FALSE	High	[K].YTFELSR.[R]	1xTMT6plex [N-Term]		0.0612084	0.00577868	1	1	7	P02774	P02774 [346-352]	0	1144.62	High	High	High	High	High	High	High	High	High	High	89.8	91.4	67.6	136	111.1	98.2	117.5	92.3	84.5	111.7	5	5	5	5	5	5	5	5	5	5	Unique	2.96	High	0.004067	0.04743
	FALSE	High	[K].VMDKYTFELSR.[R]	1xTMT6plex [V/K]; 1xOxidation [M2]		0.0649392	0.00616722	1	1	2	P02774	P02774 [342-352]	1	1863.01	High	High	High	High	High	High	High	High	High	High	75.7	143.1	71.9	127.1	100.1	98	83.2	87.6	114.4	98.8	1	1	1	1	1	1	1	1	1	1	Unique	1.8	High	0.002145	0.02276
	FALSE	High	[K].TAMDVFVCTYFMPAAQLPELPDVELPTNK.[D]	1xTMT6plex [T/K]; 2xOxidation [M3; M12]; 1xCarbamidomethyl [C8]		0.100397	0.00918795	1	1	1	P02774	P02774 [304-332]	0	3787.9	High	High	High	High	High	High	High	High	High	High																					No Quan Values	3.33	High	0.003372	0.03785
High	P02768	Serum albumin OS=Homo sapiens OX=9606 GN=ALB PE=1 SV=2	0	680.388	83.2512	59	983	59	609	69.3	6.28	44.8	172.3	44.5	83.7	46.5	125.1	120.3	126.1	117.1	119.6	18842.1	72469.7	18716.7	35183.8	19575.5	52607.9	50572.3	53028.4	49259.7	50283.7	16373.7	64004.6	17986	35183.8	18925.3	47535.3	43201.3	47925.6	44385.4	43369.8	82	82	82	82	82	82	82	82
	Checked	Confidence	Annotated Sequence	Modifications	Modifications in Master Proteins	Qvality PEP	Qvality q-value	# Protein Groups	# Proteins	# PSMs	Master Protein Accessions	Positions in Master Proteins	# Missed Cleavages	Theo. MH+ [Da]	Found in Sample: [S1] F1: 126, Sample, PPV203	Found in Sample: [S2] F1: 127N, Sample, PPV210	Found in Sample: [S3] F1: 127C, Sample, PPV298	Found in Sample: [S4] F1: 128N, Sample, PPV322	Found in Sample: [S5] F1: 128C, Sample, PPV415	Found in Sample: [S6] F1: 129N, Sample, Pool 1	Found in Sample: [S7] F1: 129C, Sample, Pool 2	Found in Sample: [S8] F1: 130N, Sample, Pool 3	Found in Sample: [S9] F1: 130C, Sample, Pool 4	Found in Sample: [S10] F1: 131, Sample, Pool 5	Abundances (Scaled): F1: 126, Sample, PPV203	Abundances (Scaled): F1: 127N, Sample, PPV210	Abundances (Scaled): F1: 127C, Sample, PPV298	Abundances (Scaled): F1: 128N, Sample, PPV322	Abundances (Scaled): F1: 128C, Sample, PPV415	Abundances (Scaled): F1: 129N, Sample, Pool 1	Abundances (Scaled): F1: 129C, Sample, Pool 2	Abundances (Scaled): F1: 130N, Sample, Pool 3	Abundances (Scaled): F1: 130C, Sample, Pool 4	Abundances (Scaled): F1: 131, Sample, Pool 5	Abundances Count: F1: 126, Sample, PPV203	Abundances Count: F1: 127N, Sample, PPV210	Abundances Count: F1: 127C, Sample, PPV298	Abundances Count: F1: 128N, Sample, PPV322	Abundances Count: F1: 128C, Sample, PPV415	Abundances Count: F1: 129N, Sample, Pool 1	Abundances Count: F1: 129C, Sample, Pool 2	Abundances Count: F1: 130N, Sample, Pool 3	Abundances Count: F1: 130C, Sample, Pool 4	Abundances Count: F1: 131, Sample, Pool 5	Quan Info	XCorr Sequest HT	Confidence Sequest HT	Percolator q-Value Sequest HT	Percolator PEP Sequest HT
	FALSE	High	[K].KVPQVSTPTLVEVSR.[N]	1xTMT6plex [K]; 1xDeamidated [Q4]		9.10537e-05	0	1	1	4	P02768	P02768 [438-452]	1	2099.25	High	High	High	High	High	High	High	High	High	High																					No Quan Values	4.89	High	8.762e-05	0.000196
	FALSE	High	[K].KVPQVSTPTLVEVSR.[N]	1xTMT6plex [K]		4.67572e-05	0	1	1	30	P02768	P02768 [438-452]	1	2098.26	High	High	High	High	High	High	High	High	High	High	45.2	157.2	44.2	80	49	126.9	124	120.9	125.5	127	25	25	25	25	25	25	25	25	25	25	Unique	5.07	High	0	2.998e-05
	FALSE	High	[R].RPCFSALEVDETYVPK.[E]	1xTMT6plex [R/K]; 1xCarbamidomethyl [C3]		3.79685e-06	0	1	1	25	P02768	P02768 [509-524]	0	2369.26	High	High	High	High	High	High	High	High	High	High	45	168.6	41.9	82.7	45.3	127.5	128.4	121.7	116.6	122.2	20	20	20	20	20	20	20	20	20	20	Unique	4.75	High	0	9.146e-06
	FALSE	High	[K].YICENQDSISSK.[L]	1xTMT6plex [Y/K]; 1xDeamidated [Q/N]; 1xCarbamidomethyl [C3]		7.18212e-05	0	1	1	10	P02768	P02768 [287-298]	0	1902.95	High	High	High	High	High	High	High	High	High	High	38.6	179.5	41.4	83.1	41.7	134.2	118	132.7	116.6	114.2	6	6	6	6	6	6	6	6	6	6	Unique	4.19	High	7.566e-05	0.000119
	FALSE	High	[K].YICENQDSISSK.[L]	1xTMT6plex [Y/K]; 1xCarbamidomethyl [C3]		5.18485e-06	0	1	1	21	P02768	P02768 [287-298]	0	1901.97	High	High	High	High	High	High	High	High	High	High	45.1	173.9	50.7	82.1	43.2	126.4	121.9	133.1	110.2	113.5	15	15	15	15	15	15	15	15	15	15	Unique	5.21	High	0	1.112e-05
	FALSE	High	[R].MPCAEDYLSVVLNQLCVLHEK.[T]	1xTMT6plex [M/K]; 2xCarbamidomethyl [C3; C16]		2.83201e-09	0	1	1	5	P02768	P02768 [470-490]	0	2976.54	High	High	High	High	High	High	High	High	High	High	30.5	240.4	45.8	98.5	32.3	139.7	92.3	154.7	86.1	79.6	5	5	5	5	5	5	5	5	5	5	Unique	8.13	High	0	2.636e-08
	FALSE	High	[R].MPCAEDYLSVVLNQLCVLHEK.[T]	1xTMT6plex [M/K]; 1xDeamidated [N/Q]; 2xCarbamidomethyl [C3; C16]		5.91987e-06	0	1	1	4	P02768	P02768 [470-490]	0	2977.52	High	High	High	High	High	High	High	High	High	High	42.9	219.6	46.9	73.9	33.6	150	90.2	158.3	81.6	103	1	1	1	1	1	1	1	1	1	1	Unique	6.97	High	0	6.764e-06
	FALSE	High	[R].MPCAEDYLSVVLNQLCVLHEK.[T]	1xTMT6plex [M/K]; 1xOxidation [M1]; 2xCarbamidomethyl [C3; C16]		4.8375e-08	0	1	1	3	P02768	P02768 [470-490]	0	2992.53	High	High	High	High	High	High	High	High	High	High	27.7	233	49.2	99.1	33.2	141.1	100	133.8	86.4	96.6	3	3	3	3	3	3	3	3	3	3	Unique	5.54	High	0	1.297e-05
	FALSE	High	[K].RMPCAEDYLSVVLNQLCVLHEK.[T]	1xTMT6plex [R/K]; 1xOxidation [M2]; 2xCarbamidomethyl [C4; C17]		1.45183e-06	0	1	1	4	P02768	P02768 [469-490]	1	3148.64	High	High	High	High	High	High	High	High	High	High	41.7	176.9	50.7	94.7	33.7	156.3	102.2	155.9	85.6	102.4	4	4	4	4	4	4	4	4	4	4	Unique	4.41	High	0	2.45e-06
	FALSE	High	[K].RMPCAEDYLSVVLNQLCVLHEK.[T]	1xTMT6plex [R/K]; 1xDeamidated [N/Q]; 2xCarbamidomethyl [C4; C17]		9.68854e-07	0	1	1	5	P02768	P02768 [469-490]	1	3133.62	High	High	High	High	High	High	High	High	High	High	37.1	178.9	49.4	105	31.2	169.3	97.3	162.7	86.1	83	3	3	3	3	3	3	3	3	3	3	Unique	5.86	High	0	1.823e-06
	FALSE	High	[K].RMPCAEDYLSVVLNQLCVLHEK.[T]	1xTMT6plex [R/K]; 2xCarbamidomethyl [C4; C17]		3.74148e-09	0	1	1	11	P02768	P02768 [469-490]	1	3132.64	High	High	High	High	High	High	High	High	High	High	42.5	171.7	55.8	98.9	35.3	156.8	99.8	164	84.3	91	10	10	10	10	10	10	10	10	10	10	Unique	8.5	High	0	6.259e-08
	FALSE	High	[K].QEPERNECFLQHKDDNPNLPR.[L]	1xTMT6plex [Q/K]; 1xDeamidated [Q/N]; 1xCarbamidomethyl [C8]		6.42009e-05	0	1	1	11	P02768	P02768 [118-138]	2	3095.54	High	High	High	High	High	High	High	High	High	High	53.3	171.3	67.8	84.3	44.5	127.3	108.4	113.1	112.5	117.5	2	2	2	2	2	2	2	2	2	2	Unique	4.41	High	0	3.764e-05
	FALSE	High	[K].QEPERNECFLQHKDDNPNLPR.[L]	1xTMT6plex [Q/K]; 1xCarbamidomethyl [C8]		5.33637e-05	0	1	1	12	P02768	P02768 [118-138]	2	3094.55	High	High	High	High	High	High	High	High	High	High	43	176.8	48	86.4	43.1	122.4	116.5	129.6	118.4	115.8	11	11	11	11	11	11	11	11	11	11	Unique	4.04	High	0.0001444	0.000699
	FALSE	High	[K].AAFTECCQAADK.[A]	1xTMT6plex [A/K]; 2xCarbamidomethyl [C6; C7]		2.18423e-05	0	1	1	11	P02768	P02768 [187-198]	0	1829.89	High	High	High	High	High	High	High	High	High	High	41	192.1	45.2	89.8	35.6	136.3	113.9	137.5	100	108.7	11	11	11	11	11	11	11	11	11	11	Unique	4.79	High	0	1.869e-05
	FALSE	High	[K].ADDKETCFAEEGKK.[L]	TMT6plex [A]; 1xCarbamidomethyl [C7]		1.23824e-06	0	1	1	5	P02768	P02768 [585-598]	2	2544.38	High	High	High	High	High	High	High	High	High	High	49.4	185.4	51.5	89.9	34.4	147.4	108.5	157.5	83.5	92.4	5	5	5	5	5	5	5	5	5	5	Unique	5.64	High	0	2.182e-06
	FALSE	High	[K].AVMDDFAAFVEK.[C]	1xTMT6plex [A/K]		1.23543e-05	0	1	1	9	P02768	P02768 [570-581]	0	1800.96	High	High	High	High	High	High	High	High	High	High	44.1	180.8	41.1	83.3	41.6	125.7	123	129.9	111.5	119	8	8	8	8	8	8	8	8	8	8	Unique	5.98	High	0	1.176e-05
	FALSE	High	[K].VFDEFKPLVEEPQNLIK.[Q]	TMT6plex [V]		1.11361e-06	0	1	1	15	P02768	P02768 [397-413]	0	2732.58	High	High	High	High	High	High	High	High	High	High	40.8	172.9	40.5	79.4	49.7	119.8	122.1	125.5	129.6	119.6	13	13	13	13	13	13	13	13	13	13	Unique	5.7	High	0	4.724e-06
	FALSE	High	[K].VFDEFKPLVEEPQNLIK.[Q]	TMT6plex [V]; 1xDeamidated [N/Q]		2.79886e-06	0	1	1	11	P02768	P02768 [397-413]	0	2733.57	High	High	High	High	High	High	High	High	High	High	41.3	165.8	41.2	82.7	47.7	127.3	117.5	126.4	126.1	123.9	6	6	6	6	6	6	6	6	6	6	Unique	5.81	High	0	6.595e-06
	FALSE	High	[K].EFNAETFTFHADICTLSEK.[E]	1xTMT6plex [E/K]; 1xCarbamidomethyl [C14]		9.54045e-06	0	1	1	19	P02768	P02768 [525-543]	0	2718.35	High	High	High	High	High	High	High	High	High	High	52.9	159.2	52.4	81.3	70.2	112.5	116.7	111.9	121.3	121.7	11	11	11	11	11	11	11	11	11	11	Unique	5.45	High	0	1.077e-05
	FALSE	High	[R].LVRPEVDVMCTAFHDNEETFLK.[K]	1xTMT6plex [L/K]; 1xCarbamidomethyl [C10]		7.63113e-07	0	1	1	8	P02768	P02768 [139-160]	0	3108.59	High	High	High	High	High	High	High	High	High	High	48	150.1	52.8	87.3	44.4	129.1	133.6	129.8	110.3	114.5	6	6	6	6	6	6	6	6	6	6	Unique	6.15	High	0	1.529e-06
	FALSE	High	[R].LVRPEVDVMCTAFHDNEETFLK.[K]	1xTMT6plex [L/K]; 1xOxidation [M9]; 1xCarbamidomethyl [C10]		3.5889e-05	0	1	1	4	P02768	P02768 [139-160]	0	3124.58	High	High	High	High	High	High	High	High	High	High	60.2	147.1	53.1	72.9	48.6	127.9	131.1	124.6	108.4	126.1	4	4	4	4	4	4	4	4	4	4	Unique	4.46	High	0	2.484e-05
	FALSE	High	[K].EFNAETFTFHADICTLSEKER.[Q]	1xTMT6plex [E/K]; 1xCarbamidomethyl [C14]		6.0506e-07	0	1	1	12	P02768	P02768 [525-545]	1	3003.49	High	High	High	High	High	High	High	High	High	High	48.6	167.9	51.8	105.2	55.1	118.7	109.5	126.3	106.1	110.8	9	9	9	9	9	9	9	9	9	9	Unique	5.49	High	0	3.312e-05
	FALSE	High	[K].EFNAETFTFHADICTLSEKER.[Q]	1xTMT6plex [E/K]; 1xDeamidated [N3]; 1xCarbamidomethyl [C14]		7.6717e-05	0	1	1	7	P02768	P02768 [525-545]	1	3004.48	High	High	High	High	High	High	High	High	High	High	55.5	152.2	61.4	95.7	61.9	117.2	119.5	113.9	103.2	119.5	4	4	4	4	4	4	4	4	4	4	Unique	4.95	High	0	4.26e-05
	FALSE	High	[K].VPQVSTPTLVEVSR.[N]	1xTMT6plex [N-Term]		8.86862e-05	0	1	1	4	P02768	P02768 [439-452]	0	1741.01	High	High	High	High	High	High	High	High	High	High	42.6	200.2	50	60.7	68.5	93.5	115.1	106.7	144.6	118.1	2	2	2	2	2	2	2	2	2	2	Unique	3.83	High	0.0001351	0.0006321
	FALSE	High	[R].NECFLQHKDDNPNLPR.[L]	1xTMT6plex [N/K]; 1xCarbamidomethyl [C3]		6.72361e-05	0	1	1	3	P02768	P02768 [123-138]	1	2455.26	High	High	High	High	High	High	High	High	High	High	41.6	146.8	41.8	89.7	84	109	133.5	128.6	115.5	109.5	3	3	3	3	3	3	3	3	3	3	Unique	5.89	High	0	5.237e-05
	FALSE	High	[R].LVRPEVDVMCTAFHDNEETFLKK.[Y]	TMT6plex [L]; 1xDeamidated [N16]; 1xCarbamidomethyl [C10]		4.27207e-09	0	1	1	6	P02768	P02768 [139-161]	1	3466.83	High	High	High	High	High	High	High	High	High	High	56	181.8	54	80.1	58.7	117.9	112	119.5	111.5	108.3	5	5	5	5	5	5	5	5	5	5	Unique	7.25	High	0	3.546e-08
	FALSE	High	[R].LVRPEVDVMCTAFHDNEETFLKK.[Y]	TMT6plex [L]; 1xCarbamidomethyl [C10]		6.39101e-08	0	1	1	8	P02768	P02768 [139-161]	1	3465.85	High	High	High	High	High	High	High	High	High	High	41	201.1	44.6	81.2	43.7	124.1	115	125.7	115.7	108	7	7	7	7	7	7	7	7	7	7	Unique	5.4	High	0	2.687e-06
	FALSE	High	[K].DVFLGMFLYEYAR.[R]	1xTMT6plex [N-Term]		1.13345e-05	0	1	1	19	P02768	P02768 [348-360]	0	1852.95	High	High	High	High	High	High	High	High	High	High	49.1	168.4	48.5	74	47.5	129.2	121.8	122.3	122	117	12	12	12	12	12	12	12	12	12	12	Unique	5.21	High	0	2.128e-05
	FALSE	High	[K].DVFLGMFLYEYAR.[R]	1xTMT6plex [N-Term]; 1xOxidation [M6]		5.4311e-06	0	1	1	7	P02768	P02768 [348-360]	0	1868.95	High	High	High	High	High	High	High	High	High	High	49.9	184.1	42.5	70.3	42.1	105.6	141.3	107.7	119.7	137	5	5	5	5	5	5	5	5	5	5	Unique	4.9	High	0	6.352e-06
	FALSE	High	[K].ALVLIAFAQYLQQCPFEDHVK.[L]	1xTMT6plex [A/K]; 1xCarbamidomethyl [C14]		2.01603e-08	0	1	1	18	P02768	P02768 [45-65]	0	2948.61	High	High	High	High	High	High	High	High	High	High	48	170.4	53	87.9	39.8	139.5	107.4	134.5	103.5	115.9	15	15	15	15	15	15	15	15	15	15	Unique	8.39	High	0	1.094e-07
	FALSE	High	[K].NYAEAKDVFLGMFLYEYAR.[R]	1xTMT6plex [N/K]		9.3484e-05	0	1	1	1	P02768	P02768 [342-360]	1	2758.43	High	High	High	High	High	High	High	High	High	High																					No Quan Values	4.7	High	0	4.907e-05
	FALSE	High	[R].RHPYFYAPELLFFAK.[R]	1xTMT6plex [R/K]		3.32537e-06	0	1	1	8	P02768	P02768 [169-183]	1	2357.32	High	High	High	High	High	High	High	High	High	High	44.9	169.5	45.4	79.8	47.2	120.3	122	122	125.9	122.9	7	7	7	7	7	7	7	7	7	7	Unique	5.92	High	0	4.466e-06
	FALSE	High	[R].ETYGEMADCCAK.[Q]	1xTMT6plex [E/K]; 1xOxidation [M6]; 2xCarbamidomethyl [C9; C10]		6.25281e-05	0	1	1	4	P02768	P02768 [106-117]	0	1908.85	High	High	High	High	High	High	High	High	High	High	45.1	186.7	45.1	88.8	42.7	124.8	118.2	130.8	105.8	111.8	4	4	4	4	4	4	4	4	4	4	Unique	4.45	High	0.0001444	0.000998
	FALSE	High	[R].ETYGEMADCCAK.[Q]	1xTMT6plex [E/K]; 2xCarbamidomethyl [C9; C10]		3.16484e-05	0	1	1	5	P02768	P02768 [106-117]	0	1892.86	High	High	High	High	High	High	High	High	High	High	41.6	179.6	50.4	91.1	44.7	130.1	113.8	128.4	110.5	109.8	4	4	4	4	4	4	4	4	4	4	Unique	4.6	High	7.566e-05	0.0001127
	FALSE	High	[K].VHTECCHGDLLECADDRADLAK.[Y]	1xTMT6plex [V/K]; 3xCarbamidomethyl [C5; C6; C13]		4.09852e-08	0	1	1	10	P02768	P02768 [265-286]	1	3043.44	High	High	High	High	High	High	High	High	High	High	42.5	182.5	52.1	97.4	35.6	135.5	112.6	144.3	93.8	103.8	9	9	9	9	9	9	9	9	9	9	Unique	5.24	High	0	1.834e-07
	FALSE	High	[K].QNCELFEQLGEYK.[F]	1xTMT6plex [Q/K]; 1xDeamidated [N/Q]; 1xCarbamidomethyl [C3]		9.60389e-06	0	1	1	49	P02768	P02768 [414-426]	0	2117.06	High	High	High	High	High	High	High	High	High	High	49.7	172.4	46.5	92.8	42.4	122.9	121.4	139.1	101.1	111.6	13	13	13	13	13	13	13	13	13	13	Unique	5.66	High	0	1.662e-05
	FALSE	High	[K].QNCELFEQLGEYK.[F]	1xTMT6plex [Q/K]; 1xCarbamidomethyl [C3]		1.93079e-06	0	1	1	13	P02768	P02768 [414-426]	0	2116.08	High	High	High	High	High	High	High	High	High	High	39	180.2	39.4	86.9	42.5	129.3	117.5	134.5	116	114.6	12	12	12	12	12	12	12	12	12	12	Unique	6.2	High	0	3.003e-06
	FALSE	High	[K].SHCIAEVENDEMPADLPSLAADFVESK.[D]	1xTMT6plex [S/K]; 1xDeamidated [N9]; 1xOxidation [M12]; 1xCarbamidomethyl [C3]		1.62255e-09	0	1	1	25	P02768	P02768 [311-337]	0	3449.65	High	High	High	High	High	High	High	High	High	High	47.1	171.4	51.3	98.8	56.2	117.3	115.9	120.4	105.3	116.2	3	3	3	3	3	3	3	3	3	3	Unique	7.54	High	0	1.756e-08
	FALSE	High	[K].SHCIAEVENDEMPADLPSLAADFVESK.[D]	1xTMT6plex [S/K]; 1xOxidation [M12]; 1xCarbamidomethyl [C3]		6.32813e-10	0	1	1	92	P02768	P02768 [311-337]	0	3448.67	High	High	High	High	High	High	High	High	High	High	38.9	184	40.6	85.3	41.9	127.3	119.2	130.1	115.5	117.2	32	33	33	33	33	33	33	33	33	33	Unique	7.54	High	0	8.61e-07
	FALSE	High	[K].SHCIAEVENDEMPADLPSLAADFVESK.[D]	1xTMT6plex [S/K]; 1xDeamidated [N9]; 1xCarbamidomethyl [C3]		2.77623e-09	0	1	1	28	P02768	P02768 [311-337]	0	3433.65	High	High	High	High	High	High	High	High	High	High	51.6	162.3	39.8	89.3	46.6	132.1	122.4	124.7	115.8	115.3	7	7	7	7	7	7	7	7	7	7	Unique	7.04	High	0	2.59e-08
	FALSE	High	[K].SHCIAEVENDEMPADLPSLAADFVESK.[D]	1xTMT6plex [S/K]; 1xCarbamidomethyl [C3]		1.93109e-10	0	1	1	42	P02768	P02768 [311-337]	0	3432.67	High	High	High	High	High	High	High	High	High	High	51.3	172.6	40.1	79	50.4	135.9	109.8	124	117.6	119.4	33	33	33	33	33	33	33	33	33	33	Unique	7.28	High	0	3.741e-09
	FALSE	High	[K].CCAAADPHECYAK.[V]	1xTMT6plex [C/K]; 3xCarbamidomethyl [C1; C2; C10]		3.5065e-06	0	1	1	8	P02768	P02768 [384-396]	0	2010.92	High	High	High	High	High	High	High	High	High	High	41.4	195	46.1	98.7	31.8	133.6	118.6	143.2	78	113.5	7	7	7	7	7	7	7	7	7	7	Unique	4.9	High	0	4.644e-06
	FALSE	High	[K].TCVADESAENCDK.[S]	1xTMT6plex [T/K]; 2xCarbamidomethyl [C2; C11]		3.25989e-06	0	1	1	6	P02768	P02768 [76-88]	0	1956.9	High	High	High	High	High	High	High	High	High	High	25	198.4	50.2	101.6	32.1	151.9	96.3	154	95.4	95	1	2	2	2	2	2	2	2	2	2	Unique	5.03	High	0	4.388e-06
	FALSE	High	[R].RHPDYSVVLLLR.[L]	1xTMT6plex [N-Term]		9.22947e-06	0	1	1	24	P02768	P02768 [361-372]	1	1697.01	High	High	High	High	High	High	High	High	High	High	42.8	172.6	43.2	81.4	48.8	118.9	124.4	118.9	124	124.8	23	23	23	23	23	23	23	23	23	23	Unique	4.72	High	0	9.367e-06
	FALSE	High	[K].KQTALVELVK.[H]	TMT6plex [K]		3.52982e-06	0	1	1	22	P02768	P02768 [549-558]	1	1816.19	High	High	High	High	High	High	High	High	High	High	43.8	161.3	41.9	79.9	46.8	126.7	118.5	121.3	127.2	132.6	19	19	19	19	19	19	19	19	19	19	Unique	5	High	0	1.727e-05
	FALSE	High	[K].EFNAETFTFHADICTLSEK.[E]	1xTMT6plex [E/K]; 1xDeamidated [N3]; 1xCarbamidomethyl [C14]		0.000185125	0.000131015	1	1	5	P02768	P02768 [525-543]	0	2719.33	High	High	High	High	High	High	High	High	High	High	82.1	126.9	59	104.8	116	85.3	106.5	87.9	121.6	110	2	2	2	2	2	2	2	2	2	2	Unique	4.04	High	7.566e-05	7.868e-05
	FALSE	High	[K].SLHTLFGDK.[L]	1xTMT6plex [S/K]		0.000839973	0.000131015	1	1	12	P02768	P02768 [89-97]	0	1475.86	High	High	High	High	High	High	High	High	High	High	38.4	165.6	38.1	81.8	41	146.4	118	119.3	114.5	136.9	9	9	9	9	9	9	9	9	9	9	Unique	3.86	High	8.762e-05	0.0002418
	FALSE	High	[R].LVRPEVDVMCTAFHDNEETFLK.[K]	1xTMT6plex [L/K]; 1xDeamidated [N16]; 1xCarbamidomethyl [C10]		0.000147136	0.000131015	1	1	3	P02768	P02768 [139-160]	0	3109.57	High	High	High	High	High	High	High	High	High	High	74	107.7	44.8	84.4	91.6	106.8	119.9	91.3	134.2	145.3	3	3	3	3	3	3	3	3	3	3	Unique	4.29	High	7.566e-05	6.726e-05
	FALSE	High	[K].RMPCAEDYLSVVLNQLCVLHEK.[T]	1xTMT6plex [R/K]; 1xDeamidated [Q/N]; 1xOxidation [M2]; 2xCarbamidomethyl [C4; C17]		0.000197696	0.000131015	1	1	2	P02768	P02768 [469-490]	1	3149.62	High	High	High	High	High	High	High	High	High	High																					No Quan Values	4.04	High	8.762e-05	0.00022
	FALSE	High	[K].VFDEFKPLVEEPQNLIK.[Q]	TMT6plex [V]; 2xDeamidated [Q13; N14]		0.000722305	0.000131015	1	1	1	P02768	P02768 [397-413]	0	2734.55	High	High	High	High	High	High	High	High	High	High	44.6	152	41.6	82.9	44.5	134.8	122.2	128.1	119.9	129.4	1	1	1	1	1	1	1	1	1	1	Unique	2.72	High	8.762e-05	0.0002142
	FALSE	High	[K].AVMDDFAAFVEK.[C]	1xTMT6plex [A/K]; 1xOxidation [M3]		0.000668007	0.000131015	1	1	10	P02768	P02768 [570-581]	0	1816.96	High	High	High	High	High	High	High	High	High	High	44.2	177.4	40.5	85.6	42.2	120.1	124.7	122.7	116.4	126.2	9	9	9	9	9	9	9	9	9	9	Unique	3.54	High	0.0001876	0.001915
	FALSE	High	[R].HPYFYAPELLFFAK.[R]	1xTMT6plex [H/K]		0.000519295	0.000131015	1	1	5	P02768	P02768 [170-183]	0	2201.22	High	High	High	High	High	High	High	High	High	High	37.3	173	38.3	75.7	52.1	125.9	117.2	126.9	134.2	119.4	5	5	5	5	5	5	5	5	5	5	Unique	4.49	High	8.762e-05	0.0001661
	FALSE	High	[R].HPDYSVVLLLR.[L]	1xTMT6plex [N-Term]		0.000186345	0.000131015	1	1	3	P02768	P02768 [362-372]	0	1540.9	High	High	High	High	High	High	High	High	High	High	54.8	168.5	51.5	74	60.1	115.2	117.9	103.1	134.9	120	2	2	2	2	2	2	2	2	2	2	Unique	4.54	High	7.566e-05	7.933e-05
	FALSE	High	[K].ECCEKPLLEK.[S]	TMT6plex [E]; 2xCarbamidomethyl [C2; C3]		0.00044034	0.000131015	1	1	3	P02768	P02768 [301-310]	0	1993.11	High	High	High	High	High	High	High	High	High	High	55.3	182.7	52.3	80.8	46.8	127.7	116.3	130.6	95.9	111.5	3	3	3	3	3	3	3	3	3	3	Unique	3.69	High	0.0001444	0.0008822
	FALSE	High	[R].DAHKSEVAHR.[F]	1xTMT6plex [D/K]		0.000727477	0.000131015	1	1	8	P02768	P02768 [25-34]	1	1607.9	High	High	High	High	High	High	High	High	High	High	15.1	630.9	21.2	40.5	27.7	38.4	46.2	52.7	94.2	33.1	4	6	4	6	6	6	6	6	6	6	Unique	4.02	High	0.0001123	0.0004901
	FALSE	High	[K].ADDKETCFAEEGK.[K]	TMT6plex [A]; 1xCarbamidomethyl [C7]		0.00048468	0.000131015	1	1	1	P02768	P02768 [585-597]	1	2187.12	High	High	High	High	High	High	High	High	High	High	44.3	166.6	39.3	93.5	31.3	157.4	111.1	174.2	76	106.4	1	1	1	1	1	1	1	1	1	1	Unique	4.09	High	8.762e-05	0.0001573
	FALSE	High	[K].AAFTECCQAADK.[A]	1xTMT6plex [A/K]; 1xDeamidated [Q8]; 2xCarbamidomethyl [C6; C7]		0.000359305	0.000131015	1	1	2	P02768	P02768 [187-198]	0	1830.88	High	High	High	High	High	High	High	High	High	High																					No Quan Values	3.77	High	7.566e-05	0.000126
	FALSE	High	[K].LVNEVTEFAK.[T]	1xTMT6plex [L/K]; 1xDeamidated [N3]		0.000392272	0.000131015	1	1	7	P02768	P02768 [66-75]	0	1608.92	High	High	High	High	High	High	High	High	High	High	41.9	176.6	37.9	79.4	50.1	124.4	128.1	123	120.4	118.1	5	5	5	5	5	5	5	5	5	5	Unique	3.87	High	8.762e-05	0.0001631
	FALSE	High	[R].LVRPEVDVMCTAFHDNEETFLKK.[Y]	TMT6plex [L]; 1xOxidation [M9]; 1xCarbamidomethyl [C10]		0.000144268	0.000131015	1	1	4	P02768	P02768 [139-161]	1	3481.84	High	High	High	High	High	High	High	High	High	High	50.4	169.4	54.9	78.8	49.9	112.3	121.2	121.4	122.5	119	3	3	3	3	3	3	3	3	3	3	Unique	2.75	High	8.762e-05	0.0001482
	FALSE	High	[K].LVNEVTEFAK.[T]	1xTMT6plex [L/K]		0.000131599	0.000131015	1	1	14	P02768	P02768 [66-75]	0	1607.94	High	High	High	High	High	High	High	High	High	High	46	170	44.5	81.1	45.2	116.4	127.5	122.4	125	121.8	13	13	13	13	13	13	13	13	13	13	Unique	4.73	High	7.566e-05	7.982e-05
	FALSE	High	[K].SLHTLFGDKLCTVATLR.[E]	1xTMT6plex [S/K]; 1xCarbamidomethyl [C11]		0.000322717	0.000131015	1	1	3	P02768	P02768 [89-105]	1	2390.36	High	High	High	High	High	High	High	High	High	High																					No Quan Values	3.83	High	7.566e-05	0.0001166
	FALSE	High	[K].LVAASQAALGL.[-]	1xTMT6plex [N-Term]		0.000923323	0.000131015	1	1	7	P02768	P02768 [599-609]	0	1242.76	High	High	High	High	High	High	High	High	High	High	44.9	165.1	42.6	83.1	49	120.8	124.4	117.9	124.5	127.7	7	7	7	7	7	7	7	7	7	7	Unique	2.63	High	8.762e-05	0.0002611
	FALSE	High	[K].ALVLIAFAQYLQQCPFEDHVK.[L]	1xTMT6plex [A/K]; 1xDeamidated [Q]; 1xCarbamidomethyl [C14]		0.000188808	0.000131015	1	1	8	P02768	P02768 [45-65]	0	2949.59	High	High	High	High	High	High	High	High	High	High	40	171.5	58.2	89.2	29.3	133.2	115.7	138.8	98	126	1	1	1	1	1	1	1	1	1	1	Unique	5.94	High	0.0001444	0.001347
	FALSE	High	[K].LKECCEKPLLEK.[S]	TMT6plex [L]; 2xCarbamidomethyl [C4; C5]		0.000213935	0.000131015	1	1	22	P02768	P02768 [299-310]	1	2463.45	High	High	High	High	High	High	High	High	High	High	45.5	174	45.6	86.3	40.6	141.3	110.8	139.8	104.8	111.2	20	20	20	20	20	20	20	20	20	20	Unique	3.54	High	0.0001652	0.001588
	FALSE	High	[K].QEPERNECFLQHK.[D]	1xTMT6plex [Q/K]; 1xCarbamidomethyl [C8]		0.000125685	0.000131015	1	1	11	P02768	P02768 [118-130]	1	2173.12	High	High	High	High	High	High	High	High	High	High	45.8	158.3	41.6	77.7	51.7	117.6	129.8	120.7	124.2	132.6	11	11	11	11	11	11	11	11	11	11	Unique	4.23	High	8.762e-05	0.0001559
	FALSE	High	[K].QTALVELVK.[H]	1xTMT6plex [Q/K]		0.000584453	0.000131015	1	1	14	P02768	P02768 [550-558]	0	1458.93	High	High	High	High	High	High	High	High	High	High	41.7	177.1	39.3	79.7	44.7	116.3	129	123.2	121.5	127.5	13	13	13	13	13	13	13	13	13	13	Unique	4.44	High	8.762e-05	0.0001811
	FALSE	High	[R].LVRPEVDVMCTAFHDNEETFLK.[K]	1xTMT6plex [L/K]; 1xDeamidated [N16]; 1xOxidation [M9]; 1xCarbamidomethyl [C10]		0.00181036	0.000244658	1	1	1	P02768	P02768 [139-160]	0	3125.57	High	High	High	High	High	High	High	High	High	High																					No Quan Values	3.25	High	0.0001123	0.0004661
	FALSE	High	[R].FKDLGEENFK.[A]	TMT6plex [F]		0.00170081	0.000244658	1	1	18	P02768	P02768 [35-44]	1	1914.09	High	High	High	High	High	High	High	High	High	High	46.2	164.4	44.7	83	48.6	121	124.6	121.9	124.3	121.4	18	18	18	18	18	18	18	18	18	18	Unique	3.51	High	0.004727	0.05954
	FALSE	High	[K].CCTESLVNR.[R]	1xTMT6plex [N-Term]; 2xCarbamidomethyl [C1; C2]		0.00233292	0.000244658	1	1	13	P02768	P02768 [500-508]	0	1367.66	High	High	High	High	High	High	High	High	High	High	63.3	155.5	59.1	96.1	64	109.7	117.1	119.2	96.6	119.5	7	7	7	7	7	7	7	7	7	7	Unique	3.42	High	0.0003697	0.003737
	FALSE	High	[K].KYLYEIAR.[R]	1xTMT6plex [K]		0.00360184	0.000328449	1	1	8	P02768	P02768 [161-168]	1	1513.91	High	High	High	High	High	High	High	High	High	High	43.6	121	43.9	87.1	52.1	129.7	134.3	134.8	125.2	128.3	6	6	6	6	6	6	6	6	6	6	Unique	3.43	High	0.0001444	0.0009011
	FALSE	High	[K].QNCELFEQLGEYKFQNALLVR.[Y]	1xTMT6plex [Q/K]; 1xCarbamidomethyl [C3]		0.00528344	0.000328449	1	1	1	P02768	P02768 [414-434]	1	3057.62	High	High	High	High	High	High	High	High	High	High	90.5	178.2	77.4	75.1	97.8	85.8	102.5	88.6	114	90.1	1	1	1	1	1	1	1	1	1	1	Unique	2.69	High	0.0001444	0.001341
	FALSE	High	[K].AEFAEVSK.[L]	1xTMT6plex [A/K]		0.00488891	0.000328449	1	1	17	P02768	P02768 [250-257]	0	1338.77	High	High	High	High	High	High	High	High	High	High	43.2	175	41.4	80.6	48.1	119.1	124	119.2	125.9	123.7	14	14	14	14	14	14	14	14	14	14	Unique	3.83	High	0.000269	0.002918
	FALSE	High	[R].NECFLQHK.[D]	1xTMT6plex [N/K]; 1xCarbamidomethyl [C3]		0.00366267	0.000328449	1	1	2	P02768	P02768 [123-130]	0	1533.82	High	High	High	High	High	High	High	High	High	High	39.6	164	33.3	80.2	43.1	113.8	139.1	123.1	118.8	145	1	1	1	1	1	1	1	1	1	1	Unique	3	High	0.0001444	0.0009192
	FALSE	High	[R].LVRPEVDVMCTAFHDNEETFLKK.[Y]	TMT6plex [L]; 1xDeamidated [N16]; 1xOxidation [M9]; 1xCarbamidomethyl [C10]		0.00276499	0.000328449	1	1	1	P02768	P02768 [139-161]	1	3482.83	High	High	High	High	High	High	High	High	High	High																					No Quan Values	3.24	High	0.0001444	0.0006946
	FALSE	High	[K].FQNALLVR.[Y]	1xTMT6plex [N-Term]; 1xDeamidated [Q/N]		0.00586322	0.000328449	1	1	11	P02768	P02768 [427-434]	0	1190.71	High	High	High	High	High	High	High	High	High	High	50.5	150.9	47.5	78.9	56.5	120.8	127.8	115.8	122.6	128.7	7	7	7	7	7	7	7	7	7	7	Unique	3.55	High	0.0001444	0.001495
	FALSE	High	[K].LDELRDEGK.[A]	1xTMT6plex [L/K]		0.00506021	0.000328449	1	1	50	P02768	P02768 [206-214]	1	1532.87	High	High	High	High	High	High	High	High	High	High	42.4	169.1	39.9	80.9	50.2	119.5	125.3	118.4	132.4	121.9	24	24	23	24	24	24	24	24	24	24	Unique	3.19	High	0.001123	0.01085
	FALSE	High	[K].DLGEENFK.[A]	1xTMT6plex [D/K]		0.00674316	0.000428386	1	1	3	P02768	P02768 [37-44]	0	1409.77	High	High	High	High	High	High	High	High	High	High	46	166.1	34.8	75.7	48	121	130.5	125.1	128.1	124.6	2	2	2	2	2	2	2	2	2	2	Unique	3.33	High	0.0004808	0.005786
	FALSE	High	[K].ETCFAEEGKK.[L]	TMT6plex [E]; 1xCarbamidomethyl [C3]		0.010776	0.000815525	1	1	1	P02768	P02768 [589-598]	1	1886.03	High	High	High	High	High	High	High	High	High	High	70.2	178.3	60.7	93.4	57.6	102.4	109.5	111.1	113	103.8	1	1	1	1	1	1	1	1	1	1	Unique	2.01	High	0.000269	0.002913
	FALSE	High	[K].DDNPNLPR.[L]	1xTMT6plex [N-Term]		0.0112662	0.000914322	1	1	4	P02768	P02768 [131-138]	0	1169.61	High	High	High	High	High	High	High	High	High	High																					No Quan Values	2.83	High	0.001457	0.01647
	FALSE	High	[K].LCTVATLR.[E]	1xTMT6plex [N-Term]; 1xCarbamidomethyl [C2]		0.0137037	0.00119133	1	1	11	P02768	P02768 [98-105]	0	1162.68	High	High	High	High	High	High	High	High	High	High	48.4	154.5	59	93.6	54.8	123	117.1	127.8	110.3	111.4	8	8	8	8	8	8	8	8	8	8	Unique	3.24	High	0.0003697	0.003803
	FALSE	High	[K].FQNALLVR.[Y]	1xTMT6plex [N-Term]		0.0151129	0.0012605	1	1	5	P02768	P02768 [427-434]	0	1189.73	High	High	High	High	High	High	High	High	High	High	49	155.1	41.3	94.9	52.1	118.6	126.3	124	112.7	125.9	5	5	5	5	5	5	5	5	5	5	Unique	3.36	High	0.0004808	0.00564
	FALSE	High	[K].KVPQVSTPTLVEVSRNLGK.[V]	TMT6plex [K]; 1xDeamidated [N16]		0.0171147	0.0012605	1	1	1	P02768	P02768 [438-456]	2	2740.65	High	High	High	High	High	High	High	High	High	High	67.7	203.1	36.4	125.4	100	87.6	74.4	87.1	123.1	95.2	1	1	1	1	1	1	1	1	1	1	Unique	2.9	High	0.0004035	0.004948
	FALSE	High	[R].FKDLGEENFK.[A]	TMT6plex [F]; 1xDeamidated [N8]		0.0300405	0.00292633	1	1	5	P02768	P02768 [35-44]	1	1915.08	High	High	High	High	High	High	High	High	High	High	42.8	170.2	44.3	78.4	47.5	119.2	122.4	128	125.5	121.7	5	5	5	5	5	5	5	5	5	5	Unique	2.89	High	0.001017	0.00943
	FALSE	High	[K].LVTDLTK.[V]	1xTMT6plex [L/K]		0.0316475	0.00318691	1	1	16	P02768	P02768 [258-264]	0	1247.8	High	High	High	High	High	High	High	High	High	High	60.2	144.4	61.9	87.9	56.9	120.8	112.7	114.7	120.7	119.8	15	15	15	15	15	15	15	15	15	15	Unique	3.18	High	0.003422	0.03864
	FALSE	High	[K].AACLLPK.[L]	1xTMT6plex [A/K]; 1xCarbamidomethyl [C3]		0.0417127	0.00378027	1	1	8	P02768	P02768 [199-205]	0	1230.76	High	High	High	High	High	High	High	High	High	High	40.3	175.7	42.3	84.5	41.5	127.8	117.1	135.8	114.6	120.2	7	7	7	7	7	7	7	7	7	7	Unique	2.92	High	0.003026	0.03311
	FALSE	High	[R].NECFLQHK.[D]	1xTMT6plex [N/K]; 1xDeamidated [N1]; 1xCarbamidomethyl [C3]		0.0413562	0.00378027	1	1	1	P02768	P02768 [123-130]	0	1534.81	High	High	High	High	High	High	High	High	High	High	60	150.7	55.7	68.7	52.4	114.6	123.3	110.1	131	133.6	1	1	1	1	1	1	1	1	1	1	Unique	2.74	High	0.00127	0.01363
	FALSE	High	[K].TYETTLEK.[C]	1xTMT6plex [T/K]		0.0529876	0.00496689	1	1	5	P02768	P02768 [376-383]	0	1442.81	High	High	High	High	High	High	High	High	High	High	49.3	159.4	44.7	85.8	51	120	127.7	127.6	114.5	120	5	5	5	5	5	5	5	5	5	5	Unique	3.29	High	0.005063	0.06471
	FALSE	High	[K].CCKHPEAK.[R]	TMT6plex [C]; 2xCarbamidomethyl [C1; C2]		0.060181	0.00563027	1	1	1	P02768	P02768 [461-468]	1	1716.95	High	High	High	High	High	High	High	High	High	High	50	171.4	50.3	88.8	41.3	125.8	117.2	142.7	105.3	107.1	1	1	1	1	1	1	1	1	1	1	Unique	2.53	High	0.001904	0.0208
	FALSE	High	[K].YLYEIAR.[R]	1xTMT6plex [N-Term]		0.0617284	0.00577868	1	1	6	P02768	P02768 [162-168]	0	1156.66	High	High	High	High	High	High	High	High	High	High	41.2	193.9	46.8	78.7	51.2	111.4	115.9	118	127.7	115	6	6	6	6	6	6	6	6	6	6	Unique	3.15	High	0.00286	0.03123
	FALSE	High	[K].KLVAASQAALGL.[-]	1xTMT6plex [K]		0.0743082	0.00681448	1	1	1	P02768	P02768 [598-609]	1	1600.02	High	High	High	High	High	High	High	High	High	High	44.8	146.7	41.4	82.5	36.9	130	127.6	138.1	116.3	135.7	1	1	1	1	1	1	1	1	1	1	Unique	2.22	High	0.002469	0.02667
High	P00751	Complement factor B OS=Homo sapiens OX=9606 GN=CFB PE=1 SV=2	0	616.731	60.733	62	1056	62	764	85.5	7.06	64	127.1	66.2	126.1	92.3	105.7	103.5	105.2	106.8	103.1	27764.5	55121.6	28688.8	54677.6	40013.7	45844.2	44880	45603.4	46289.3	44678.6	24127.3	48683	27568.8	54677.6	38684.7	41423.8	38338.6	41215.1	41708.9	38535.4	81	81	81	81	81	81	81	81
	Checked	Confidence	Annotated Sequence	Modifications	Modifications in Master Proteins	Qvality PEP	Qvality q-value	# Protein Groups	# Proteins	# PSMs	Master Protein Accessions	Positions in Master Proteins	# Missed Cleavages	Theo. MH+ [Da]	Found in Sample: [S1] F1: 126, Sample, PPV203	Found in Sample: [S2] F1: 127N, Sample, PPV210	Found in Sample: [S3] F1: 127C, Sample, PPV298	Found in Sample: [S4] F1: 128N, Sample, PPV322	Found in Sample: [S5] F1: 128C, Sample, PPV415	Found in Sample: [S6] F1: 129N, Sample, Pool 1	Found in Sample: [S7] F1: 129C, Sample, Pool 2	Found in Sample: [S8] F1: 130N, Sample, Pool 3	Found in Sample: [S9] F1: 130C, Sample, Pool 4	Found in Sample: [S10] F1: 131, Sample, Pool 5	Abundances (Scaled): F1: 126, Sample, PPV203	Abundances (Scaled): F1: 127N, Sample, PPV210	Abundances (Scaled): F1: 127C, Sample, PPV298	Abundances (Scaled): F1: 128N, Sample, PPV322	Abundances (Scaled): F1: 128C, Sample, PPV415	Abundances (Scaled): F1: 129N, Sample, Pool 1	Abundances (Scaled): F1: 129C, Sample, Pool 2	Abundances (Scaled): F1: 130N, Sample, Pool 3	Abundances (Scaled): F1: 130C, Sample, Pool 4	Abundances (Scaled): F1: 131, Sample, Pool 5	Abundances Count: F1: 126, Sample, PPV203	Abundances Count: F1: 127N, Sample, PPV210	Abundances Count: F1: 127C, Sample, PPV298	Abundances Count: F1: 128N, Sample, PPV322	Abundances Count: F1: 128C, Sample, PPV415	Abundances Count: F1: 129N, Sample, Pool 1	Abundances Count: F1: 129C, Sample, Pool 2	Abundances Count: F1: 130N, Sample, Pool 3	Abundances Count: F1: 130C, Sample, Pool 4	Abundances Count: F1: 131, Sample, Pool 5	Quan Info	XCorr Sequest HT	Confidence Sequest HT	Percolator q-Value Sequest HT	Percolator PEP Sequest HT
	FALSE	High	[R].LLQEGQALEYVCPSGFYPYPVQTR.[T]	1xTMT6plex [N-Term]; 1xCarbamidomethyl [C12]		2.19381e-07	0	1	1	7	P00751	P00751 [51-74]	0	3044.54	High	High	High	High	High	High	High	High	High	High	54.6	149.9	64.1	128.9	89.4	116.4	77.5	128.5	95.8	94.8	3	3	3	3	3	3	3	3	3	3	Unique	6.95	High	0	6.195e-07
	FALSE	High	[R].HVIILMTDGLHNMGGDPITVIDEIR.[D]	1xTMT6plex [N-Term]		3.70423e-07	0	1	1	3	P00751	P00751 [382-406]	0	2988.58	High	High	High	High	High	High	High	High	High	High	60.6	142.5	56.2	123.4	89.2	95.5	113.8	96.7	95.6	126.4	2	2	2	2	2	2	2	2	2	2	Unique	5.08	High	0	9.055e-07
	FALSE	High	[R].HVIILMTDGLHNMGGDPITVIDEIR.[D]	1xTMT6plex [N-Term]; 1xDeamidated [N12]		2.3093e-06	0	1	1	1	P00751	P00751 [382-406]	0	2989.57	High	High	High	High	High	High	High	High	High	High	77.3	124.2	73.3	128.6	94.3	95.9	102.3	96.3	79.9	128	1	1	1	1	1	1	1	1	1	1	Unique	5.56	High	0	3.415e-06
	FALSE	High	[R].HVIILMTDGLHNMGGDPITVIDEIR.[D]	1xTMT6plex [N-Term]; 1xOxidation [M]		4.51106e-06	0	1	1	3	P00751	P00751 [382-406]	0	3004.58	High	High	High	High	High	High	High	High	High	High	55.1	129.1	52.8	124.7	99.1	98.1	118.9	100.8	97.8	123.5	1	1	1	1	1	1	1	1	1	1	Unique	4.05	High	0.0009247	0.008574
	FALSE	High	[K].EAGIPEFYDYDVALIK.[L]	1xTMT6plex [E/K]		2.48837e-07	0	1	1	9	P00751	P00751 [566-581]	0	2301.24	High	High	High	High	High	High	High	High	High	High	45.3	228.8	50.5	111	84.7	84.2	90.6	87.2	122.5	95.1	7	7	7	7	7	7	7	7	7	7	Unique	5.68	High	0	6.795e-07
	FALSE	High	[R].KGTDYHKQPWQAK.[I]	TMT6plex [K]		2.57759e-05	0	1	1	10	P00751	P00751 [486-498]	2	2503.46	High	High	High	High	High	High	High	High	High	High	48.7	129.6	63.7	114.6	103	126.8	92	102.2	117.9	101.6	9	9	9	9	9	9	9	9	9	9	Unique	4.81	High	0	1.964e-05
	FALSE	High	[R].FLCTGGVSPYADPNTCRGDSGGPLIVHK.[R]	1xTMT6plex [F/K]; 1xDeamidated [N14]; 2xCarbamidomethyl [C3; C16]		5.85333e-05	0	1	1	4	P00751	P00751 [680-707]	1	3434.72	High	High	High	High	High	High	High	High	High	High	83.2	116.5	75.9	144.2	72.6	117.3	87.5	114.8	89.9	98.1	2	2	2	2	2	2	2	2	2	2	Unique	4.99	High	0	3.519e-05
	FALSE	High	[R].FLCTGGVSPYADPNTCRGDSGGPLIVHK.[R]	1xTMT6plex [F/K]; 2xCarbamidomethyl [C3; C16]		4.57984e-07	0	1	1	10	P00751	P00751 [680-707]	1	3433.74	High	High	High	High	High	High	High	High	High	High	67	116.8	79.8	141.5	84.1	113.7	88.1	120.1	93	95.9	8	8	8	8	8	8	8	8	8	8	Unique	5.4	High	0	1.058e-06
	FALSE	High	[R].YGLVTYATYPK.[I]	1xTMT6plex [Y/K]		3.3814e-05	0	1	1	14	P00751	P00751 [309-319]	0	1733.99	High	High	High	High	High	High	High	High	High	High	53	132.3	59.5	117	100.3	110.6	103.4	100.5	116.5	106.9	11	11	11	11	11	11	11	11	11	11	Unique	4.88	High	0	3.686e-05
	FALSE	High	[K].RDLEIEVVLFHPNYNINGKK.[E]	TMT6plex [R]; 1xDeamidated [N]		5.51556e-05	0	1	1	3	P00751	P00751 [546-565]	2	3086.76	High	High	High	High	High	High	High	High	High	High																					No Quan Values	4.54	High	7.566e-05	6.71e-05
	FALSE	High	[K].RDLEIEVVLFHPNYNINGKK.[E]	TMT6plex [R]; 2xDeamidated [N15; N17]		4.64492e-05	0	1	1	1	P00751	P00751 [546-565]	2	3087.74	High	High	High	High	High	High	High	High	High	High	80.9	105.3	78.7	113.5	101.2	111.1	96.4	105.1	105	102.8	1	1	1	1	1	1	1	1	1	1	Unique	4.88	High	0	2.985e-05
	FALSE	High	[K].YGQTIRPICLPCTEGTTR.[A]	1xTMT6plex [N-Term]; 2xCarbamidomethyl [C9; C12]		4.24979e-06	0	1	1	16	P00751	P00751 [588-605]	0	2352.2	High	High	High	High	High	High	High	High	High	High	65.2	138.1	67.8	149.5	80.9	108.5	87.8	114.2	89.1	99.1	7	7	7	7	7	7	7	7	7	7	Unique	4.55	High	0	5.326e-06
	FALSE	High	[K].KEAGIPEFYDYDVALIK.[L]	TMT6plex [K]		8.41161e-06	0	1	1	10	P00751	P00751 [565-581]	1	2658.5	High	High	High	High	High	High	High	High	High	High	78.2	58.5	65.3	132.1	96.8	125.3	117.7	116.3	98.3	111.6	9	9	9	9	9	9	9	9	9	9	Unique	5.3	High	8.762e-05	0.0001727
	FALSE	High	[R].WSGQTAICDNGAGYCSNPGIPIGTR.[K]	1xTMT6plex [N-Term]; 2xCarbamidomethyl [C8; C15]		1.3342e-07	0	1	1	2	P00751	P00751 [151-175]	0	2881.36	High	High	High	High	High	High	High	High	High	High	77.9	128	81.4	129.8	72.8	83.6	116	117.1	79.3	113.9	2	2	2	2	2	2	2	2	2	2	Unique	5.99	High	0	4.322e-07
	FALSE	High	[R].WSGQTAICDNGAGYCSNPGIPIGTR.[K]	1xTMT6plex [N-Term]; 1xDeamidated [Q/N]; 2xCarbamidomethyl [C8; C15]		3.58344e-07	0	1	1	18	P00751	P00751 [151-175]	0	2882.34	High	High	High	High	High	High	High	High	High	High	55.8	128.5	63.1	149.5	89.6	111.7	102	107.9	93.9	97.8	10	10	10	10	10	10	10	10	10	10	Unique	6.1	High	0	3.807e-06
	FALSE	High	[R].WSGQTAICDNGAGYCSNPGIPIGTR.[K]	1xTMT6plex [N-Term]; 2xDeamidated [N17; Q/N]; 2xCarbamidomethyl [C8; C15]		1.23543e-05	0	1	1	4	P00751	P00751 [151-175]	0	2883.32	High	High	High	High	High	High	High	High	High	High	114.3	78.4	91	92.2	96.8	103.2	128.1	117.8	73.9	104.5	1	1	1	1	1	1	1	1	1	1	Unique	5.13	High	0	1.155e-05
	FALSE	High	[R].LPPTTTCQQQKEELLPAQDIK.[A]	TMT6plex [L]; 1xDeamidated [Q]; 1xCarbamidomethyl [C7]		9.0456e-05	0	1	1	12	P00751	P00751 [609-629]	1	3126.73	High	High	High	High	High	High	High	High	High	High	63	134.9	68	135.7	83.5	102.4	99.9	114.9	99.9	97.8	2	2	2	2	2	2	2	2	2	2	Unique	4.23	High	7.566e-05	0.0001283
[truncated: 12,652 more rows]
[truncated: 6 more columns]

## Sheet: Proteins Only
Protein FDR Confidence	Accession	Description	Exp. q-value	Sum PEP Score	Coverage	# Peptides	# PSMs	# Unique Peptides	# AAs	MW [kDa]	calc. pI	Abundances (Scaled): F1: 126, Sample, PPV203	Abundances (Scaled): F1: 127N, Sample, PPV210	Abundances (Scaled): F1: 127C, Sample, PPV298	Abundances (Scaled): F1: 128N, Sample, PPV322	Abundances (Scaled): F1: 128C, Sample, PPV415	Abundances (Scaled): F1: 129N, Sample, Pool 1	Abundances (Scaled): F1: 129C, Sample, Pool 2	Abundances (Scaled): F1: 130N, Sample, Pool 3	Abundances (Scaled): F1: 130C, Sample, Pool 4	Abundances (Scaled): F1: 131, Sample, Pool 5	Abundances (Normalized): F1: 126, Sample, PPV203	Abundances (Normalized): F1: 127N, Sample, PPV210	Abundances (Normalized): F1: 127C, Sample, PPV298	Abundances (Normalized): F1: 128N, Sample, PPV322	Abundances (Normalized): F1: 128C, Sample, PPV415	Abundances (Normalized): F1: 129N, Sample, Pool 1	Abundances (Normalized): F1: 129C, Sample, Pool 2	Abundances (Normalized): F1: 130N, Sample, Pool 3	Abundances (Normalized): F1: 130C, Sample, Pool 4	Abundances (Normalized): F1: 131, Sample, Pool 5	Abundance: F1: 126, Sample, PPV203	Abundance: F1: 127N, Sample, PPV210	Abundance: F1: 127C, Sample, PPV298	Abundance: F1: 128N, Sample, PPV322	Abundance: F1: 128C, Sample, PPV415	Abundance: F1: 129N, Sample, Pool 1	Abundance: F1: 129C, Sample, Pool 2	Abundance: F1: 130N, Sample, Pool 3	Abundance: F1: 130C, Sample, Pool 4	Abundance: F1: 131, Sample, Pool 5	Abundances Count: F1: 126, Sample, PPV203	Abundances Count: F1: 127N, Sample, PPV210	Abundances Count: F1: 127C, Sample, PPV298	Abundances Count: F1: 128N, Sample, PPV322	Abundances Count: F1: 128C, Sample, PPV415	Abundances Count: F1: 129N, Sample, Pool 1	Abundances Count: F1: 129C, Sample, Pool 2	Abundances Count: F1: 130N, Sample, Pool 3
[truncated: 1,152 more rows]
[truncated: 6 more columns]

[truncated: 1 more sheets: TMT Info]
