# Supplementary material for: A validated analysis pipeline for mass spectrometry-based vitreous proteomics: new insights into proliferative diabetic retinopathy
Source: Clin Proteomics. 2021 Dec 3;18:28. doi: 10.1186/s12014-021-09328-8 (PMC8903510; doi:10.1186/s12014-021-09328-8)
Supplement: Supplementary file 1 — Additional file 1. Supplementary material detailing inputs, protein sets, and analysis results from experiments 1 and 2 can be found here. [file 12014_2021_9328_MOESM1_ESM.zip › Oculomics_tomwgard_CU3-power_analysis-main/inputs/design.csv]

sample	batch	plex	phenotype	pheno
PPV203	A	0	Control	Control
PPV210	A	0	Control	Control
PPV298	A	0	Control	Control
PPV322	A	0	Control	Control
PPV415	A	0	Control	Control
Pool1-1	A	0	Pool1	Pool1
Pool1-2	A	0	Pool1	Pool1
Pool1-3	A	0	Pool1	Pool1
Pool1-4	A	0	Pool1	Pool1
Pool1-5	A	0	Pool1	Pool1
PPV193	B	1	Control	Control
PPV229	B	1	Control	Control
PPV232	B	1	Control	Control
PPV423	B	1	PDR-Clear	PDR
PPV503	B	1	PDR-Clear	PDR
PPV508	B	1	PDR-Clear	PDR
PPV516	B	1	PDR-Yellow	PDR
PPV526	B	1	PDR-Yellow	PDR
Pool12	B	1	Pool1	Control
Pool2	B	1	Pool 2	Control
PPV242	B	2	Control	Control
PPV334	B	2	Control	Control
PPV377	B	2	Control	Control
PPV554	B	2	PDR-Clear	PDR
PPV715	B	2	PDR-Clear	PDR
PPV728	B	2	PDR-Clear	PDR
PPV661	B	2	PDR-Yellow	PDR
PPV808	B	2	PDR-Yellow	PDR
Pool13	B	2	Pool1	Control
Pool2	B	2	Pool 2	Control
PPV519	B	3	Control	Control
PPV546	B	3	Control	Control
PPV780	B	3	PDR-Clear	PDR
PPV842	B	3	PDR-Clear	PDR
PPV856	B	3	PDR-Clear	PDR
PPV942	B	3	PDR-Clear	PDR
PPV890	B	3	PDR-Yellow	PDR
PPV934	B	3	PDR-Yellow	PDR
Pool14	B	3	Pool1	Control
Pool2	B	3	Pool 2	Control
PPV875	B	4	Control	Control
PPV988	B	4	Control	Control
PPV315	B	4	PDR-Red	PDR
PPV414	B	4	PDR-Red	PDR
PPV449	B	4	PDR-Red	PDR
PPV523	B	4	PDR-Red	PDR
PPV632	B	4	PDR-Red	PDR
PPV682	B	4	PDR-Red	PDR
Pool15	B	4	Pool1	Control
Pool2	B	4	Pool 2	Control
