# Supplementary material for: A validated analysis pipeline for mass spectrometry-based vitreous proteomics: new insights into proliferative diabetic retinopathy
Source: Clin Proteomics. 2021 Dec 3;18:28. doi: 10.1186/s12014-021-09328-8 (PMC8903510; doi:10.1186/s12014-021-09328-8)
Supplement: Supplementary file 1 — Additional file 1. Supplementary material detailing inputs, protein sets, and analysis results from experiments 1 and 2 can be found here. [file 12014_2021_9328_MOESM1_ESM.zip › Oculomics_tomwgard_CU3-power_analysis-main/outputs/data/exp2_diffex-kammers.tsv]

logFC	t.ord	t.mod	p.ord	p.mod	q.ord	q.mod	df.r	df.0	s2.0	s2	s2.post	protein	Gene
-1.48990566811393	-6.64291537592495	-6.80223680357511	2.3476969798092e-07	8.56460593524003e-08	1.61057872317808e-05	7.10599761306305e-06	30	3.52904206673877	0.193722553388551	0.345838076638602	0.329827416999568	Q92563	SPOCK2
3.87966514551162	6.42152262044576	6.758105412154	4.31922061909674e-07	9.74090445282588e-08	1.61057872317808e-05	7.10599761306305e-06	30	3.52904206673877	0.193722553388551	2.50948818556251	2.265746228474	P32119	PRDX2
1.93746647826996	6.30287579142024	6.54940521608768	5.99870834850015e-07	1.79404328789695e-07	1.78946951492661e-05	7.84234819496777e-06	30	3.52904206673877	0.193722553388551	0.649626300664283	0.601640930270538	P25786	PSMA1
1.94646730996617	6.23090930147367	6.47810713906624	7.32530942550734e-07	2.21192132328236e-07	1.82100561526541e-05	7.84234819496777e-06	30	3.52904206673877	0.193722553388551	0.670909701559484	0.620684183149196	P04406	GAPDH
2.03317517640659	6.03646908268625	6.29041231214337	1.25920266115385e-06	3.84479329068908e-07	2.24498579851123e-05	7.84234819496777e-06	30	3.52904206673877	0.193722553388551	0.779931279984958	0.718230881508608	P20618	PSMB1
0.843887033616755	6.5098572184556	6.28968588974353	3.38482618221766e-07	3.85304523794107e-07	1.61057872317808e-05	7.84234819496777e-06	30	3.52904206673877	0.193722553388551	0.115530965816079	0.123760887841859	P06744	GPI
-0.817604141029475	-6.5429580543006	-6.28236194438658	3.08988560974148e-07	3.93724585747448e-07	1.61057872317808e-05	7.84234819496777e-06	30	3.52904206673877	0.193722553388551	0.107352112524319	0.116442885786673	P47972	NPTX2
1.91265470917243	6.0103223649837	6.25250441344893	1.35462643487518e-06	4.30011765343354e-07	2.24498579851123e-05	7.84234819496777e-06	30	3.52904206673877	0.193722553388551	0.696226129574467	0.643335973765156	P37837	TALDO1
1.63674426747342	5.71103269058392	5.91934364359157	3.13473003663803e-06	1.15354776072114e-06	3.89632755933969e-05	1.87003114864431e-05	30	3.52904206673877	0.193722553388551	0.564683460255203	0.525638603475753	P28070	PSMB4
3.16410316034264	5.56744332514994	5.85583232505405	4.69564440873119e-06	1.39302153845682e-06	4.66917878216288e-05	1.99773713502389e-05	30	3.52904206673877	0.193722553388551	2.22055923116718	2.00722799778293	P00915	CA1
1.5988520207545	5.62626197888852	5.82954988827408	3.9789036846749e-06	1.50617438782926e-06	4.23908331171655e-05	1.99773713502389e-05	30	3.52904206673877	0.193722553388551	0.55519985191885	0.517153176140123	P00558	PGK1
2.86088906397454	5.49800083536716	5.77713586106455	5.71066846315563e-06	1.760112754676e-06	4.676134956138e-05	2.10434423068608e-05	30	3.52904206673877	0.193722553388551	1.86150897610634	1.68596896418498	P04040	CAT
2.66361047344233	5.44475271191642	5.7166446459889	6.63592038895528e-06	2.10702369407578e-06	4.676134956138e-05	2.10434423068608e-05	30	3.52904206673877	0.193722553388551	1.64534816242941	1.49255978782379	P07738	BPGM
2.22750164988925	5.4581831755307	5.71371753830886	6.38924258163e-06	2.12544985205553e-06	4.676134956138e-05	2.10434423068608e-05	30	3.52904206673877	0.193722553388551	1.14501864459539	1.04489159899979	P23526	AHCY
1.55707667998993	5.50993485619949	5.70775627035583	5.52173985362343e-06	2.16347695318174e-06	4.676134956138e-05	2.10434423068608e-05	30	3.52904206673877	0.193722553388551	0.549034676414508	0.511636905655505	P28066	PSMA5
1.56750863897933	5.45495239111958	5.65450348141042	6.44772896120493e-06	2.53490854706058e-06	4.676134956138e-05	2.31152227341681e-05	30	3.52904206673877	0.193722553388551	0.567689235737837	0.528328011192786	P31946	YWHAB
2.30666442795496	5.3712888881903	5.62807961883888	8.16440936063738e-06	2.74228617180933e-06	5.19483510639419e-05	2.35352936748022e-05	30	3.52904206673877	0.193722553388551	1.26789858446007	1.15483802063041	P26447	S100A4
1.34364419057686	5.43106254132902	5.59219581660344	6.89720535001653e-06	3.05137408188404e-06	4.676134956138e-05	2.47331093414022e-05	30	3.52904206673877	0.193722553388551	0.420796047736245	0.396895814851592	P04075	ALDOA
1.57525778819556	5.36295007115473	5.56374687428142	8.35884837472715e-06	3.32102351879254e-06	5.19483510639419e-05	2.4847025828415e-05	30	3.52904206673877	0.193722553388551	0.59315536928667	0.551113750342276	P25789	PSMA4
-0.576229992045955	-6.17419327309209	-5.55525613250962	8.57687177961476e-07	3.40603132326636e-06	1.82754230356135e-05	2.4847025828415e-05	30	3.52904206673877	0.193722553388551	0.0598830593845311	0.0739701067744048	Q92820	GGH
1.53954755131159	5.33453163436114	5.5305965387033	9.0570291691081e-06	3.66546634610546e-06	5.40358912363937e-05	2.54662918108253e-05	30	3.52904206673877	0.193722553388551	0.572619755690082	0.532739577687079	P63104	YWHAZ
2.06705351011972	5.19606966648817	5.43655321228822	1.33905515184002e-05	4.84972388403328e-06	6.88711013304268e-05	3.07915174443851e-05	30	3.52904206673877	0.193722553388551	1.0879932746756	0.993868337011322	P00352	ALDH1A1
1.53016207038757	5.24124680853975	5.43625453907749	1.17864604222057e-05	4.85403785045865e-06	6.76155547196307e-05	3.07915174443851e-05	30	3.52904206673877	0.193722553388551	0.585973998632329	0.544688242592863	P50395	GDI2
2.6198905849349	5.13024680099797	5.38946438157568	1.61266232258497e-05	5.57948591818176e-06	7.80939352303488e-05	3.29013516683207e-05	30	3.52904206673877	0.193722553388551	1.79292653336161	1.62460504933628	P06703	S100A6
-0.674286822675474	-5.65802968401894	-5.38598046934663	3.63862854915246e-06	5.63764830114733e-06	4.17475440389402e-05	3.29013516683207e-05	30	3.52904206673877	0.193722553388551	0.0976408618913008	0.107753776255579	P43251	BTD
-1.25163597425762	-5.2149196744226	-5.36103732164252	1.26962674889425e-05	6.07213716943449e-06	6.88711013304268e-05	3.40740687425239e-05	30	3.52904206673877	0.193722553388551	0.396034964475671	0.374740917126252	Q06481	APLP2
-0.741610854560987	-5.46883603551607	-5.32178626492064	6.20014046775322e-06	6.82455859586892e-06	4.676134956138e-05	3.68779331166574e-05	30	3.52904206673877	0.193722553388551	0.126425608463965	0.133508833482119	P15289	ARSA
2.91851528674323	5.0433374271374	5.30553492129452	2.06132879647085e-05	7.1627059797077e-06	8.30963805203259e-05	3.7322855418149e-05	30	3.52904206673877	0.193722553388551	2.30229301395412	2.08035903083563	P62826	RAN
1.49463357474006	5.05405472321873	5.24459394274118	1.999874037123e-05	8.58650984123047e-06	8.28584304972273e-05	4.31990746053857e-05	30	3.52904206673877	0.193722553388551	0.601259969093564	0.558365314336346	P07195	LDHB
1.79922404906402	4.99937242818736	5.21888987017077	2.33380022885552e-05	9.26867744341846e-06	8.49016992561914e-05	4.50767175390137e-05	30	3.52904206673877	0.193722553388551	0.890455490029116	0.817122054561654	P52209	PGD
-0.527211494559711	-5.83725726001659	-5.20371389405882	2.1991891724486e-06	9.69653976926965e-06	3.01238043047726e-05	4.56363454246247e-05	30	3.52904206673877	0.193722553388551	0.0560821655870691	0.0705692695629839	P08174	CD55
1.60880172871567	4.97675107874743	5.17982385211618	2.48771516571933e-05	1.04103225255304e-05	8.62916472093218e-05	4.74646164634223e-05	30	3.52904206673877	0.193722553388551	0.718432404129977	0.663204964812955	P34932	HSPA4
2.09986206763896	4.90508711202642	5.13930422548615	3.04538942765642e-05	1.1742687000242e-05	9.6645478107667e-05	5.04123414560418e-05	30	3.52904206673877	0.193722553388551	1.25997169842023	1.14774546544431	P22392	NME2
1.96483844740359	4.91125980824256	5.13915503796443	2.99280617889874e-05	1.17478939310151e-05	9.6645478107667e-05	5.04123414560418e-05	30	3.52904206673877	0.193722553388551	1.10037465727929	1.00494653833217	P10599	TXN
0.781666424763307	5.12796506872057	5.07150943344045	1.62308939684114e-05	1.43622947340282e-05	7.80939352303488e-05	5.97726280119509e-05	30	3.52904206673877	0.193722553388551	0.15974434836038	0.163320666307609	P00338	LDHA
3.25484502014176	4.80601172915092	5.06257084510463	4.02707153030116e-05	1.47485417546311e-05	0.00012513669122663	5.97726280119509e-05	30	3.52904206673877	0.193722553388551	3.15328829404034	2.84178425592169	P00918	CA2
1.00611306465756	4.9479172161967	5.03300041111183	2.69866754478793e-05	1.61014978654828e-05	9.14814986706731e-05	6.34921924888566e-05	30	3.52904206673877	0.193722553388551	0.284263716530575	0.274733961017022	P61981	YWHAG
-0.788409803390376	-5.06586570700232	-5.02287002674285	1.93426544173341e-05	1.65928443797203e-05	8.28584304972273e-05	6.37078594040095e-05	30	3.52904206673877	0.193722553388551	0.166521145101588	0.169384182880245	P05067	APP
1.96036502270812	4.77603507246875	5.00019186121536	4.38204180672842e-05	1.77475219860804e-05	0.000126374931974333	6.63940078305219e-05	30	3.52904206673877	0.193722553388551	1.15827472091437	1.0567524296426	P07451	CA3
2.49798761338494	4.73749575028245	4.97880589199147	4.88450444766484e-05	1.89094987035757e-05	0.000128410754364741	6.72834232095818e-05	30	3.52904206673877	0.193722553388551	1.9114176712017	1.73062460480486	P13716	ALAD
-0.715305706739044	-5.08677237752287	-4.97668510902679	1.82335882039899e-05	1.90287721045854e-05	8.24128178004719e-05	6.72834232095818e-05	30	3.52904206673877	0.193722553388551	0.13594757766754	0.142028584077399	Q9GZM5	YIPF3
1.51127108909043	4.77914180840009	4.97071175787668	4.3438518073271e-05	1.93687502882266e-05	0.000126374931974333	6.72834232095818e-05	30	3.52904206673877	0.193722553388551	0.687476118984076	0.635506930597468	P62258	YWHAE
-0.454712181541252	-5.83364258592799	-4.96073003146229	2.22160038325033e-06	1.99503966729667e-05	3.01238043047726e-05	6.73822963766223e-05	30	3.52904206673877	0.193722553388551	0.0417701702714278	0.0577636588743574	Q9UBQ6	EXTL2
1.30320770904314	4.78602068497329	4.95025409053597	4.26046672627258e-05	2.05795205376907e-05	0.000126374931974333	6.73822963766223e-05	30	3.52904206673877	0.193722553388551	0.509742495361077	0.47648035602141	P60900	PSMA6
-0.747313614988688	-5.01668677035028	-4.9469382739908	2.2224477514301e-05	2.07827279117383e-05	8.49016992561914e-05	6.73822963766223e-05	30	3.52904206673877	0.193722553388551	0.152561349069093	0.156893701340651	Q9UHC6	CNTNAP2
-0.718741046896567	-5.01952013040883	-4.92346933034529	2.20473763152547e-05	2.2279143599986e-05	8.49016992561914e-05	6.95020702109017e-05	30	3.52904206673877	0.193722553388551	0.140959125811392	0.146512650279359	Q9ULB1	NRXN1
-0.598231880899673	-5.1983586961574	-4.91486412852117	1.33042556782141e-05	2.28542446068618e-05	6.88711013304268e-05	6.95020702109017e-05	30	3.52904206673877	0.193722553388551	0.0910498685751379	0.101856506685774	Q02246	CNTN2
2.92736892923279	4.66841638408438	4.914695920923	5.93267874237595e-05	2.2865631948542e-05	0.000147481023338262	6.95020702109017e-05	30	3.52904206673877	0.193722553388551	2.70326394052642	2.43912644725108	P30043	BLVRB
1.46225219972839	4.72073020903474	4.90663672292553	5.1205978969148e-05	2.34178799988828e-05	0.000131682857179628	6.97280091689221e-05	30	3.52904206673877	0.193722553388551	0.659627733694137	0.61058967954582	P05121	SERPINE1
1.10484236132857	4.762792995675	4.88687947644065	4.54860418010051e-05	2.48284107672475e-05	0.00012667265208462	7.22407286398058e-05	30	3.52904206673877	0.193722553388551	0.369955871879166	0.351406734886931	P06733	ENO1
2.26701370967653	4.64921584585543	4.88116300122082	6.26180895896063e-05	2.52520432412281e-05	0.000148250383426107	7.22407286398058e-05	30	3.52904206673877	0.193722553388551	1.63463794817646	1.48297685888269	P04114	APOB
1.84938887120762	4.6501691574706	4.86536047673357	6.24504780305985e-05	2.64608338087565e-05	0.000148250383426107	7.42430749689437e-05	30	3.52904206673877	0.193722553388551	1.08740588644146	0.993342773322705	Q06830	PRDX1
1.2553782682548	4.69670668279565	4.85395051559841	5.47880468387037e-05	2.73691682411946e-05	0.000138506567883809	7.53427554305973e-05	30	3.52904206673877	0.193722553388551	0.49117362490802	0.459865920318689	Q13867	BLMH
-0.659035948657969	-5.00051517346023	-4.84439106323166	2.32628230756833e-05	2.81539640865334e-05	8.49016992561914e-05	7.59926972113334e-05	30	3.52904206673877	0.193722553388551	0.119415695759854	0.127236737169175	P02787	TF
-0.668126746018254	-4.98051030490817	-4.83852011140921	2.4614530920436e-05	2.86469756694004e-05	8.62916472093218e-05	7.59926972113334e-05	30	3.52904206673877	0.193722553388551	0.12372080339367	0.131088718050627	P98164	LRP2
1.12786687904083	4.6542222335212	4.78711344285076	6.17428252332318e-05	3.33464188139577e-05	0.000148250383426107	8.68794259901463e-05	30	3.52904206673877	0.193722553388551	0.40373291386892	0.381628632001547	P04080	CSTB
-0.55548088223298	-5.11240689895633	-4.77572423941693	1.69600639453509e-05	3.44868827270154e-05	7.90522195525006e-05	8.82744161991712e-05	30	3.52904206673877	0.193722553388551	0.081163377485517	0.0930106013330873	Q9H2E6	SEMA6A
-0.781986033579615	-4.75988139863841	-4.74889693450523	4.58606348075874e-05	3.73283467542141e-05	0.00012667265208462	9.39002031179132e-05	30	3.52904206673877	0.193722553388551	0.18555746570422	0.186416868065291	P05060	CHGB
3.46696303957318	4.47890530875299	4.72197693244718	0.000100988411473161	4.04127101165366e-05	0.000198241615338256	9.9935947293108e-05	30	3.52904206673877	0.193722553388551	4.11933739464297	3.70615350811781	P02042	HBD
1.0977822885144	4.58404003042804	4.71191148303761	7.52021089462859e-05	4.16297055707826e-05	0.000168463346336102	0.000101229678705615	30	3.52904206673877	0.193722553388551	0.394283260108833	0.373173585411241	P00492	HPRT1
1.71110392642346	4.47882282777222	4.6820663853995	0.000101011741580731	4.54556914926778e-05	0.000198241615338256	0.000108721191511928	30	3.52904206673877	0.193722553388551	1.00345456282826	0.918227602916624	P23528	CFL1
0.676373082588422	4.77411351929259	4.67577251093602	4.40582981312719e-05	4.6305937695852e-05	0.000126374931974333	0.000108968447414423	30	3.52904206673877	0.193722553388551	0.137993887989181	0.143859513500525	P26038	MSN
1.97133781028604	4.43796082967223	4.65281535613966	0.000113251110393419	4.95428304156037e-05	0.00021656308389917	0.000113811641984156	30	3.52904206673877	0.193722553388551	1.35652523291281	1.23413642254389	P78417	GSTO1
-0.680502069318133	-4.73584460949111	-4.6474810084373	4.90726704151363e-05	5.03264534762627e-05	0.000128410754364741	0.000113811641984156	30	3.52904206673877	0.193722553388551	0.141950430746269	0.147399617106121	P20933	AGA
-0.662949278989806	-4.75332824899922	-4.64493860370912	4.67149978782983e-05	5.07042398449991e-05	0.000126686461236999	0.000113811641984156	30	3.52904206673877	0.193722553388551	0.133732725349562	0.140046852257948	O14773	TPP1
-0.83302474486378	-4.58181458175532	-4.61781356462971	7.56734727635906e-05	5.49137042926654e-05	0.000168463346336102	0.000121392701019707	30	3.52904206673877	0.193722553388551	0.227255020758013	0.223725618166885	Q8NHP8	PLBD2
0.528176175170079	4.90666721170593	4.57410115331017	3.03184199054111e-05	6.2435838923169e-05	9.6645478107667e-05	0.000134019417469679	30	3.52904206673877	0.193722553388551	0.0796630830357749	0.0916682178136694	P08571	CD14
-0.71827919511206	-4.61007181822985	-4.5715613770898	6.99001131320507e-05	6.29029208811204e-05	0.000160398788273505	0.000134019417469679	30	3.52904206673877	0.193722553388551	0.166895218673441	0.16971888397708	Q9Y4C0	NRXN3
1.25156504409006	4.40987510572377	4.5689794947918	0.000122503591189257	6.33812860573588e-05	0.000228399629102048	0.000134019417469679	30	3.52904206673877	0.193722553388551	0.55376687376301	0.515871023653045	O75368	SH3BGRL
0.910042080224854	4.48721807990518	4.56348786144289	9.86642754528317e-05	6.44107514025095e-05	0.000198241615338256	0.000134250556634927	30	3.52904206673877	0.193722553388551	0.282775186689339	0.273402103842331	P24593	IGFBP5
0.730698102198907	4.57533680764167	4.55031305507645	7.7062252752254e-05	6.69483640802253e-05	0.00016861372117446	0.000137574324806874	30	3.52904206673877	0.193722553388551	0.175348688518261	0.177282598288983	P18669	PGAM1
1.15690853997086	4.38149976054034	4.52570995385273	0.000132610343672472	7.1954434103363e-05	0.000244190600461928	0.000145807826123564	30	3.52904206673877	0.193722553388551	0.479319581836962	0.449259554308473	P60709	ACTB
0.629300438007845	4.63685346977371	4.51273515294118	6.48325363704746e-05	7.47415507583181e-05	0.000151094828292471	0.000149380880110306	30	3.52904206673877	0.193722553388551	0.126631580332467	0.133693126133331	Q86Y22	COL23A1
2.79055470211918	4.26470632350785	4.49122120375479	0.000183630595345272	7.95996749538559e-05	0.00030098178328595	0.000156940612806432	30	3.52904206673877	0.193722553388551	2.94357782611548	2.65414650518539	P02679	FGG
1.37913903958025	4.29569159838759	4.47002430213467	0.000168459987070141	8.46906643387044e-05	0.00028881122692339	0.000163657629190468	30	3.52904206673877	0.193722553388551	0.708635032089941	0.654438798436473	Q9HC38	GLOD4
-0.639251949327748	-4.56589268576456	-4.46425843802151	7.9132409902571e-05	8.61302063104318e-05	0.00016861372117446	0.000163657629190468	30	3.52904206673877	0.193722553388551	0.134761372307991	0.14096723073734	O75752	B3GALNT1
-0.683730676767763	-4.51289634581907	-4.45979957007723	9.18144536904791e-05	8.72599626315047e-05	0.0001902020174405	0.000163657629190468	30	3.52904206673877	0.193722553388551	0.157809126809054	0.16158913319598	Q4KMG0	CDON
3.4218826943436	4.22836667627015	4.45888551425428	0.000203146187543747	8.74933587278454e-05	0.00032224941900956	0.000163657629190468	30	3.52904206673877	0.193722553388551	4.50254077322084	4.04902346946216	P68871	HBB
-0.68527958579318	-4.4864701518773	-4.43820598460779	9.88711984833898e-05	9.29413563745617e-05	0.000198241615338256	0.000171647579843712	30	3.52904206673877	0.193722553388551	0.160397917746408	0.163905445363981	P15586	GNS
-0.921000536076126	-4.32585343635761	-4.41465282392213	0.000154882883368131	9.95546352328996e-05	0.000271782231685123	0.000175853893872872	30	3.52904206673877	0.193722553388551	0.311636893354112	0.299226020857907	Q99574	SERPINI1
-1.36950427996688	-4.24159364875491	-4.41450543912059	0.000195816939879952	9.95974448129954e-05	0.00031746729613178	0.000175853893872872	30	3.52904206673877	0.193722553388551	0.716706544226434	0.661660757346387	P02790	HPX
-0.42615263181125	-5.0569197332118	-4.41425966599768	1.98375786323858e-05	9.96688727515164e-05	8.28584304972273e-05	0.000175853893872872	30	3.52904206673877	0.193722553388551	0.0488237273518981	0.0640748058493563	Q8NFZ8	CADM4
-0.829655981625435	-4.35730881015872	-4.409309202379	0.000141874563612771	0.000101118402100373	0.000254954691186454	0.000175853893872872	30	3.52904206673877	0.193722553388551	0.249248250946529	0.243403988468732	Q13510	ASAH1
-0.588055462297257	-4.5685695274865	-4.40887865208573	7.85401065774899e-05	0.000101245447843115	0.00016861372117446	0.000175853893872872	30	3.52904206673877	0.193722553388551	0.113906577212337	0.12230747148671	Q9HAT2	SIAE
-0.7430776691861	-4.37512011509351	-4.38046471861915	0.000134993787550591	0.000109986825608932	0.000245548050993528	0.000185095745442712	30	3.52904206673877	0.193722553388551	0.198317555893901	0.197833916751874	P17050	NAGA
0.923460964949392	4.28809439406089	4.37949376132393	0.000172061047342316	0.00011029831705633	0.000289897924061528	0.000185095745442712	30	3.52904206673877	0.193722553388551	0.318846103029963	0.30567643748016	P40121	CAPG
0.928551812444239	4.2861786015689	4.37926368131665	0.00017298105876292	0.000110372255956769	0.000289897924061528	0.000185095745442712	30	3.52904206673877	0.193722553388551	0.322659501882363	0.309088463548315	Q9Y279	VSIG4
1.63372731392362	4.17966183036165	4.37149903628214	0.000232540233205383	0.000112896343573685	0.00034684438227356	0.000186132894217366	30	3.52904206673877	0.193722553388551	1.05038751775962	0.960220709821921	P02743	APCS
-0.626778167972338	-4.46440576512107	-4.36677689064139	0.000105172757595839	0.000114459103406343	0.000203727237863357	0.000186132894217366	30	3.52904206673877	0.193722553388551	0.135510548521026	0.141637553687407	O60888	CUTA
1.64762658265994	4.17324023407901	4.36570147572862	0.000236715821746267	0.000114817971602582	0.000349576696395311	0.000186132894217366	30	3.52904206673877	0.193722553388551	1.07162666479529	0.979224366705456	P15531	NME1
1.29231461147431	4.18457341797511	4.34893093699157	0.000229395547692303	0.000120559824093153	0.000345610040559988	0.000193293381090413	30	3.52904206673877	0.193722553388551	0.655702482649619	0.607077574097023	P02751	FN1
-0.776042567864432	-4.31269150981856	-4.34245002836519	0.000160669353066481	0.000122853678931153	0.000278657768445806	0.000194830124653748	30	3.52904206673877	0.193722553388551	0.222611195990088	0.219570571244863	Q9BQ16	SPOCK3
-0.609657763818876	-4.43207375377785	-4.32219849254751	0.00011513142354242	0.000130301898026181	0.000217371871407652	0.000204420084184832	30	3.52904206673877	0.193722553388551	0.130086120586883	0.136784064652427	O95390	GDF11
-0.53786651185333	-4.54180002363046	-4.31824984908882	8.4666717391235e-05	0.000131805076461321	0.000177865179290795	0.000204578529830467	30	3.52904206673877	0.193722553388551	0.0964196824872611	0.10666113000436	Q9BY67	CADM1
1.86944418255902	4.11131934252155	4.31198777400198	0.000280960698799317	0.000134223989518085	0.000395345017898384	0.000206140016917523	30	3.52904206673877	0.193722553388551	1.4214621002454	1.29223847079507	Q9NRX4	PHPT1
0.954699340256146	4.19602839113691	4.3004245476895	0.000222223239871149	0.000138805940663142	0.000340512188520568	0.00021095634390011	30	3.52904206673877	0.193722553388551	0.355900920524356	0.33883111343598	P02746	C1QB
1.23624624826669	4.13909117195902	4.29667636813049	0.000260191990735371	0.000140323920321124	0.000375822523855327	0.000211064767938893	30	3.52904206673877	0.193722553388551	0.613299612487146	0.569137745624079	P68032	ACTC1
-0.632533791796454	-4.34768053203837	-4.27381813588837	0.000145737270070971	0.000149940986272126	0.000258778329582117	0.000223228713830603	30	3.52904206673877	0.193722553388551	0.145520747466171	0.150594146236535	Q92823	NRCAM
-0.704448453237498	-4.2753570691004	-4.266855985101	0.000178269714885935	0.000152996820554967	0.000295441582948622	0.000225477380480603	30	3.52904206673877	0.193722553388551	0.186649296914302	0.187393780445826	Q6ZSJ9	SHISA6
3.05286937107419	4.02174332979878	4.23954001815485	0.000359683660592985	0.000165588749748134	0.000474765144453852	0.000239909080199428	30	3.52904206673877	0.193722553388551	3.96150716300742	3.56493542799366	P69905	HBA1
0.933211203574482	4.13783548757335	4.23852018973614	0.000261097550810422	0.000166078070271574	0.000375822523855327	0.000239909080199428	30	3.52904206673877	0.193722553388551	0.349692365324394	0.333276029111527	P18065	IGFBP2
1.66695693358658	4.03610155048767	4.22603305847378	0.000345746152063611	0.000172185876554884	0.000464591155383277	0.000246293598204759	30	3.52904206673877	0.193722553388551	1.17272799489133	1.06968444894831	P11277	SPTB
-0.72137197215994	-4.19359370703508	-4.20416656664734	0.000223728945945815	0.000183417081405043	0.000340512188520568	0.000259441067461542	30	3.52904206673877	0.193722553388551	0.203431652807796	0.202409738128204	Q96GW7	BCAN
1.77708805109431	4.00616005982523	4.20001435343386	0.000375434452479506	0.000185629586937933	0.00048693707735992	0.000259441067461542	30	3.52904206673877	0.193722553388551	1.35280126992746	1.23080441892332	P30041	PRDX6
2.45922545776633	3.9882040630939	4.19800063407938	0.000394423535248631	0.000186712009082868	0.000496395378023872	0.000259441067461542	30	3.52904206673877	0.193722553388551	2.6140545803886	2.35930666597587	P02675	FGB
0.795409091188079	4.13199033044404	4.18509751549868	0.000265353870953204	0.000193796236195612	0.000376940402080972	0.000266744358074415	30	3.52904206673877	0.193722553388551	0.254762328953594	0.248337691611299	P14207	FOLR2
0.916138312208034	4.07545537799495	4.1737835526493	0.000310207164070514	0.000200224518809751	0.00043241883939775	0.000273016723558132	30	3.52904206673877	0.193722553388551	0.347410154557918	0.331234028542051	P00995	SPINK1
-0.638707489732561	-4.20457075918269	-4.15648774533517	0.00021701883311058	0.000210457824970323	0.00033718073425047	0.000284313244736108	30	3.52904206673877	0.193722553388551	0.158647557048024	0.162339315891896	Q9Y646	CPQ
1.1386535313994	3.99845993748886	4.14327394652867	0.000383465187625685	0.000218619922367629	0.000493065385644678	0.000292630107810913	30	3.52904206673877	0.193722553388551	0.557532770569038	0.519240547421602	O00299	CLIC1
1.13140783788031	3.99146071483044	4.13526567655649	0.000390910956971275	0.000223716788564614	0.000496395378023872	0.000294358965369125	30	3.52904206673877	0.193722553388551	0.552391961698242	0.514640825609781	P52823	STC1
1.74507009440932	3.94422995682945	4.13490881799246	0.000444993868638997	0.000223946601942051	0.00052165000382294	0.000294358965369125	30	3.52904206673877	0.193722553388551	1.34577978335324	1.22452196692821	P00491	PNP
-0.684533876166023	-4.13652321260147	-4.13023836547702	0.000262047235820915	0.00022697574357779	0.000375822523855327	0.000295676762559448	30	3.52904206673877	0.193722553388551	0.188274568809962	0.18884798712351	Q08380	LGALS3BP
-0.874939887962315	-4.03120827026075	-4.11926013117954	0.000350435450479595	0.000234254970388896	0.000466687933312999	0.000299113984722859	30	3.52904206673877	0.193722553388551	0.323861007234343	0.310163506506228	P20849	COL9A1
-0.831727180739477	-4.04498776098627	-4.11791360786722	0.000337387365943363	0.000235163396696194	0.000457480610068628	0.000299113984722859	30	3.52904206673877	0.193722553388551	0.290669904220564	0.280465876361252	P13521	SCG2
3.39638494991511	3.9028507421188	4.11702511402404	0.000498351659537376	0.000235764704689964	0.000551849898455966	0.000299113984722859	30	3.52904206673877	0.193722553388551	5.20646115544615	4.67885391390866	P69892	HBG2
1.84477589267137	3.91533970851288	4.10866840676284	0.000481619761541353	0.000241494513959716	0.000544210514312384	0.00030374214081848	30	3.52904206673877	0.193722553388551	1.52623368323009	1.3859824997263	P02549	SPTA1
1.76265913519497	3.90063953588022	4.0906213701281	0.000501372787616178	0.000254337882107406	0.000551849898455966	0.000317161861610536	30	3.52904206673877	0.193722553388551	1.40390505581352	1.27652936309351	Q04760	GLO1
0.87463705899497	3.9817841649421	4.07192908307684	0.000401438822783093	0.000268345276250195	0.000498970287813419	0.000331793380181159	30	3.52904206673877	0.193722553388551	0.331721042654528	0.317196247320481	P09211	GSTP1
0.945790593271804	3.95370607001275	4.06375016282852	0.000433585541725057	0.0002747092358226	0.000521542455982268	0.000336807744404195	30	3.52904206673877	0.193722553388551	0.393417726271196	0.372399151859652	P07737	PFN1
-0.94058386991456	-3.94885661288235	-4.05780792027344	0.000439387555309376	0.000279425256907853	0.00052165000382294	0.000339734915142763	30	3.52904206673877	0.193722553388551	0.390054261706285	0.369389703013889	O15537	RS1
0.933705628412211	3.9363860012111	4.04405711225177	0.000454659223739051	0.000290644336243442	0.00052165000382294	0.000350455002415826	30	3.52904206673877	0.193722553388551	0.386809648649821	0.366486596164007	Q9H299	SH3BGRL3
0.925399973104807	3.91737925099635	4.02361011577401	0.000478940057357273	0.000308145791502373	0.000544210514312384	0.000367602506767518	30	3.52904206673877	0.193722553388551	0.383654618087881	0.363663642956163	P54725	RAD23A
1.27608467665414	3.86138861414168	4.02161865488643	0.000558080315665597	0.000309904445563327	0.000594573063391163	0.000367602506767518	30	3.52904206673877	0.193722553388551	0.75083527231	0.692197324435569	P06753	TPM3
1.06348687752355	3.88409258810905	4.01832263001724	0.000524556418628204	0.000312836741498378	0.000566960235709955	0.000368088151450168	30	3.52904206673877	0.193722553388551	0.515415916110387	0.48155663055799	Q02747	GUCA2A
-0.72959854828449	-3.95936026569711	-3.99530156804954	0.000426915459321909	0.000334087193596114	0.000517694238021709	0.000385684457128017	30	3.52904206673877	0.193722553388551	0.233448229262187	0.229266971085809	Q16620	NTRK2
1.10924930158751	3.84986562180215	3.99111197690366	0.000575887071422567	0.000338103450991189	0.000601106015541846	0.000385684457128017	30	3.52904206673877	0.193722553388551	0.570742073422783	0.531059527660393	Q99436	PSMB7
1.19213059207399	3.83916058576745	3.99067900836186	0.000592926607528584	0.000338521186141141	0.000609915258717977	0.000385684457128017	30	3.52904206673877	0.193722553388551	0.662899683329621	0.613517245709779	P29401	TKT
1.55095623826727	3.8103988152475	3.98858429338261	0.000641183785330613	0.000340549333296111	0.00062918086226169	0.000385684457128017	30	3.52904206673877	0.193722553388551	1.13901888156241	1.03952333077933	P62937	PPIA
2.0333238571749	3.79410257683906	3.98811104251043	0.000670206094157323	0.000341009186113697	0.00064411655798711	0.000385684457128017	30	3.52904206673877	0.193722553388551	1.97454792271076	1.78711018949594	P02671	FGA
1.12923910438669	3.83407099094219	3.97802240316054	0.000601199678432128	0.000350957770073449	0.000614189581081567	0.00039388303819623	30	3.52904206673877	0.193722553388551	0.596381578896591	0.554000390768954	Q99497	PARK7
-1.19516977061489	-3.82355295711251	-3.97532432329423	0.000618655452788336	0.000353666087363018	0.000621088413781709	0.000393892663302384	30	3.52904206673877	0.193722553388551	0.67173454514236	0.621422209229303	P02647	APOA1
-0.552103928039249	-4.06376469929737	-3.95562177096906	0.000320372175821809	0.00037407162259242	0.000442453460748374	0.000413462952702168	30	3.52904206673877	0.193722553388551	0.126898728242226	0.133932155846044	Q12860	CNTN1
-0.760724254888631	-3.88409012563936	-3.93951031996401	0.00052455994559006	0.000391608181143997	0.000566960235709955	0.000429591702730325	30	3.52904206673877	0.193722553388551	0.263723379393884	0.256355561989868	Q7Z7G0	ABI3BP
-0.946531590892855	-3.8220278673217	-3.93562843777735	0.000621227239778691	0.000395951911530162	0.000621088413781709	0.000431115279279356	30	3.52904206673877	0.193722553388551	0.421653034896226	0.397662601291487	P27169	PON1
1.21281080083144	3.77065975032699	3.92391001187875	0.000714215643077091	0.000409351634885122	0.000669990731568005	0.000441077615317749	30	3.52904206673877	0.193722553388551	0.711253021220392	0.656781235591617	P02775	PPBP
-0.636722489678129	-3.93845611456146	-3.92236758617932	0.000452088631737517	0.00041114797610552	0.00052165000382294	0.000441077615317749	30	3.52904206673877	0.193722553388551	0.17968882179336	0.181165918247657	Q92520	FAM3C
-0.677850181416235	-3.87553026046525	-3.89172528529969	0.000536961337462934	0.00044847029820954	0.000576188753856761	0.000477605025303816	30	3.52904206673877	0.193722553388551	0.210318691553215	0.208571893371151	P22304	IDS
-0.632612881721203	-3.89932308297474	-3.88492431644878	0.000503179934489874	0.000457191141629806	0.000551849898455966	0.000483364209571844	30	3.52904206673877	0.193722553388551	0.180954889870654	0.182298728491481	P15848	ARSB
-0.53960006276481	-3.98671569123621	-3.87839176157189	0.000396039158804297	0.000465723288173569	0.000496395378023872	0.000488842463817608	30	3.52904206673877	0.193722553388551	0.125946514917313	0.133080166108594	P22303	ACHE
0.768354948063896	3.79754162718326	3.86140771174483	0.000663976611444482	0.000488638556097565	0.000643270874128537	0.000509231740982526	30	3.52904206673877	0.193722553388551	0.281443615382685	0.272210684799697	P39059	COL15A1
-0.716793588064912	-3.81600928262	-3.85710643853337	0.000631478768040234	0.000494614014846852	0.000623761214529866	0.000511803291686862	30	3.52904206673877	0.193722553388551	0.242572788741423	0.237431140638646	Q5VU97	CACHD1
1.38266701144555	3.68325103264232	3.84886534088808	0.00090453407095907	0.000506262204795022	0.000802760913567454	0.000520167161339846	30	3.52904206673877	0.193722553388551	0.96882484274925	0.887242774888953	P02452	COL1A1
-0.53802500094778	-3.94229897694704	-3.84001665621387	0.000447354388704807	0.000519066482367601	0.00052165000382294	0.000526956288580907	30	3.52904206673877	0.193722553388551	0.128049681252911	0.134961967263018	P08294	SOD3
-1.21631535727726	-3.68652661953832	-3.83931623597897	0.000896585560736141	0.000520093366043536	0.000802760913567454	0.000526956288580907	30	3.52904206673877	0.193722553388551	0.748394064638642	0.690013061908923	P02652	APOA2
-0.695551604598591	-3.7974354159714	-3.82984015230414	0.000664168153681652	0.000534182064066291	0.000643270874128537	0.000537498267984324	30	3.52904206673877	0.193722553388551	0.230648494034878	0.226761917208872	Q9NS85	CA10
-0.705267520315447	-3.77441187495212	-3.81333307390017	0.00070698696205085	0.000559616030585034	0.0006674071868189	0.000556634445272132	30	3.52904206673877	0.193722553388551	0.240039044955168	0.235164081727856	Q9UHL4	DPP7
-0.4731249553009	-4.01346123917173	-3.8125632230921	0.000367972287628015	0.000560830524117586	0.000481445157150633	0.000556634445272132	30	3.52904206673877	0.193722553388551	0.0955402268293336	0.105874239949902	P11279	LAMP1
0.75544012026782	3.72888906166693	3.79196716672943	0.000799716661767014	0.00059429072832511	0.000731787692634773	0.000585745881846202	30	3.52904206673877	0.193722553388551	0.282171968849411	0.272862376666058	O75874	IDH1
-0.682399876589666	-3.76077655190538	-3.78964028557755	0.000733602859712352	0.000598190818466835	0.000683876364112651	0.000585745881846202	30	3.52904206673877	0.193722553388551	0.22635782950707	0.222922859248968	P55083	MFAP4
0.878637449739089	3.68092910258667	3.78293248585024	0.000910209919370554	0.00060957352378706	0.000802760913567454	0.000592912499517867	30	3.52904206673877	0.193722553388551	0.391721327135212	0.370881304317864	P02745	C1QA
-0.554101816273414	-3.84960092955889	-3.77866474025599	0.000576302562348457	0.000616924893168547	0.000601106015541846	0.000596089012582643	30	3.52904206673877	0.193722553388551	0.142436216434033	0.147834272250873	Q8TDB4	MGARP
-0.556441629279106	-3.84123185031424	-3.77375621434107	0.000589591727276957	0.000625486585081944	0.000609915258717977	0.000600191304743383	30	3.52904206673877	0.193722553388551	0.144268290995102	0.149473514932566	Q92752	TNR
-0.484546174520452	-3.93892430798346	-3.77153543670169	0.000451509222763825	0.000629398003000116	0.00052165000382294	0.000600191304743383	30	3.52904206673877	0.193722553388551	0.104036987976835	0.113476689012349	Q9P2S2	NRXN2
0.841415461345116	3.65733402703618	3.75080469865015	0.000969886879053288	0.00066707560820731	0.000836202654869068	0.00063067763043636	30	3.52904206673877	0.193722553388551	0.363885227865991	0.345975046142805	P52566	ARHGDIB
-0.521226599263088	-3.85398693136872	-3.7488188905218	0.000569455435100867	0.00067079763805099	0.000601106015541846	0.00063067763043636	30	3.52904206673877	0.193722553388551	0.125749239803493	0.132903654850002	P23435	CBLN1
0.759923412909382	3.67940149609101	3.74694104290463	0.000913962958730671	0.0006743358612042	0.000802760913567454	0.00063067763043636	30	3.52904206673877	0.193722553388551	0.29326348524184	0.282786474441072	P24821	TNC
1.1931875427844	3.58975477330442	3.73934572682401	0.00116262093174565	0.000688832645416167	0.000979718778684465	0.000638624491119777	30	3.52904206673877	0.193722553388551	0.759557331933866	0.700001358567984	P08493	MGP
-0.572092659601595	-3.78101177452972	-3.73590507723847	0.000694444642957111	0.000695498772109668	0.000659742619875165	0.000638624491119777	30	3.52904206673877	0.193722553388551	0.157394442565234	0.161218095834106	Q9UM22	EPDR1
-0.476620729219762	-3.90744502988699	-3.73566602871671	0.000492131420464969	0.000695964238652186	0.000551849898455966	0.000638624491119777	30	3.52904206673877	0.193722553388551	0.102289911285757	0.111913497894989	O00115	DNASE2
0.725221497460123	3.67682517713579	3.73136485068575	0.00092032660989572	0.000704391181278884	0.000802760913567454	0.000642317414808735	30	3.52904206673877	0.193722553388551	0.267465689886683	0.259703981982319	P12111	COL6A3
0.439137469675574	3.97670862716865	3.72786361173817	0.000407071528890335	0.000711323905192091	0.000501789904037813	0.000644610384476412	30	3.52904206673877	0.193722553388551	0.0838351507945764	0.0954011617049655	P09972	ALDOC
-0.364943186391402	-4.23204219693524	-3.72094417101319	0.000201082822684709	0.000725220188722438	0.00032224941900956	0.000653146554922613	30	3.52904206673877	0.193722553388551	0.0511238136501703	0.066132800492055	Q07954	LRP1
0.682527707019207	3.67682193770833	3.71260586526051	0.00092033463852462	0.000742316140815953	0.000802760913567454	0.000664441988042839	30	3.52904206673877	0.193722553388551	0.236901646046881	0.23235690438407	P02747	C1QC
0.529790501103651	3.79219927222258	3.70663249377987	0.000673678210537402	0.000754802954466584	0.00064411655798711	0.00067149922052525	30	3.52904206673877	0.193722553388551	0.134183382715015	0.140450076451968	Q86VB7	CD163
-0.429926964288321	-3.96298569297115	-3.70074314551053	0.000422691666111746	0.000767313436969415	0.000516773714929806	0.000675116546770605	30	3.52904206673877	0.193722553388551	0.0809127686409283	0.0927863698944827	P10645	CHGA
-0.503117048064095	-3.82003190868193	-3.70036500683742	0.000624608838848287	0.000768123533359448	0.000621088413781709	0.000675116546770605	30	3.52904206673877	0.193722553388551	0.119255052662105	0.127093002286357	Q99435	NELL2
-0.492228454157806	-3.82547431356432	-3.69153574798982	0.000615430230772638	0.000787276152796197	0.000621088413781709	0.000687806688699483	30	3.52904206673877	0.193722553388551	0.113824447945065	0.122233986595216	P23471	PTPRZ1
1.72950183587969	3.51330708144743	3.68906217056089	0.00142551345480296	0.000792724387243118	0.00116186800416074	0.000688444138647608	30	3.52904206673877	0.193722553388551	1.66602891689313	1.511063824792	P13798	APEH
-0.541096619620731	-3.73391969108309	-3.66851428735212	0.00078891370874094	0.000839417366874975	0.000726358543817299	0.000724681233805072	30	3.52904206673877	0.193722553388551	0.144375133295378	0.149569111728976	P07686	HEXB
0.643549182732848	3.6317237171422	3.65150006102244	0.00103896462113082	0.00088008704892074	0.000890611035230131	0.000755322597935627	30	3.52904206673877	0.193722553388551	0.215879092784335	0.21354704406593	P09960	LTA4H
-0.534135955053097	-3.69631923123828	-3.63017001695623	0.000873226016260304	0.000933774134986262	0.000794180792539078	0.000796712258012889	30	3.52904206673877	0.193722553388551	0.143561300958429	0.148840937924909	Q8N3J6	CADM2
2.05796064066096	3.44332235254744	3.6234469101404	0.00171598091495449	0.000951343336298391	0.00135421372248375	0.000806983403550308	30	3.52904206673877	0.193722553388551	2.45579136360677	2.21770117381763	P04003	C4BPA
-0.814343717088074	-3.52860428716066	-3.61945044573053	0.00136867725879848	0.000961938230116829	0.00112849798785301	0.000811254000686315	30	3.52904206673877	0.193722553388551	0.366169601696918	0.348018982107077	Q08629	SPOCK1
1.01048148207043	3.48794649855095	3.61666983996459	0.00152480684315245	0.000969377039597644	0.00123604297441174	0.000812829112733066	30	3.52904206673877	0.193722553388551	0.57701857160282	0.536675403742576	P40925	MDH1
-0.582737107026316	-3.60710491010097	-3.59208091330966	0.00110985978668246	0.00103762511621386	0.000940571920354898	0.000865083833967909	30	3.52904206673877	0.193722553388551	0.179432249739885	0.180936351247534	Q16769	QPCT
1.50228973475036	3.40539583337204	3.56985185082449	0.00189647434652147	0.00110330263110359	0.00143945459163955	0.000905588238048234	30	3.52904206673877	0.193722553388551	1.33796545728819	1.21753012440897	P10768	ESD
1.39927638312822	3.40932931172998	3.56933606937213	0.00187693565052896	0.00110487323361297	0.00143565911661902	0.000905588238048234	30	3.52904206673877	0.193722553388551	1.15808865253475	1.05658594557255	Q13228	SELENBP1
-0.349748214719006	-4.05812473441152	-3.56740930627471	0.000325392415183147	0.00111075952872769	0.000445263902737252	0.000905588238048234	30	3.52904206673877	0.193722553388551	0.0510661282445551	0.0660811866653011	P23470	PTPRG
-0.649337453161854	-3.53634922852582	-3.56731913214293	0.00134074403810937	0.00111103575286488	0.00111719608358438	0.000905588238048234	30	3.52904206673877	0.193722553388551	0.231794600712955	0.227787392385701	O43405	COCH
-0.318599401572385	-4.22466009997993	-3.54997700167072	0.000205248119712359	0.00116541005625052	0.00032224941900956	0.000944630634439179	30	3.52904206673877	0.193722553388551	0.039100208020053	0.0553747189403799	Q14982	OPCML
-1.09955882016773	-3.40445049592442	-3.54326997047967	0.00190119925063078	0.00118712062475149	0.00143945459163955	0.000956912097385872	30	3.52904206673877	0.193722553388551	0.717159224211302	0.662065791272469	P35542	SAA4
0.834707159557373	3.41365520164484	3.5127970823961	0.00185567186521808	0.00129077288583403	0.00142671101551671	0.00103474709423062	30	3.52904206673877	0.193722553388551	0.411056645789743	0.388181517025443	P0DP23	CALM1
-0.56559571760593	-3.52839513651267	-3.51059268165679	0.00136943934977418	0.00129860042587149	0.00112849798785301	0.00103533339069607	30	3.52904206673877	0.193722553388551	0.176656856449499	0.178453077238517	O15240	VGF
-0.874970917709503	-3.39764602308042	-3.50539680115983	0.00193554517114297	0.00131723177324558	0.00145073068100119	0.00104448003841681	30	3.52904206673877	0.193722553388551	0.455935782159775	0.428336976534874	Q14055	COL9A2
-0.558121985034084	-3.52251932321922	-3.50004200578472	0.00139101796992146	0.00133670242999101	0.00113998178893489	0.00105418972438893	30	3.52904206673877	0.193722553388551	0.172593404110589	0.174817316636569	P51693	APLP1
-0.459624736007759	-3.62423962199246	-3.48879833495609	0.00106003797329616	0.00137849226879885	0.000903482896495945	0.00108130238279178	30	3.52904206673877	0.193722553388551	0.110572131458811	0.119323987126893	Q8NFT8	DNER
-0.39177641199408	-3.74316259227019	-3.46725680889256	0.000769434541470865	0.00146209847335057	0.000712824082623593	0.00114075081207556	30	3.52904206673877	0.193722553388551	0.0753133364156589	0.0877762963461923	P35052	GPC1
-0.409948768370465	-3.67056163673928	-3.4491418354479	0.000935978167284054	0.00153616448250359	0.000811659418649213	0.0011921630025403	30	3.52904206673877	0.193722553388551	0.0857564574011646	0.0971202444656038	Q9UPZ6	THSD7A
-0.535151683010012	-3.47683379863364	-3.44269128743153	0.00157039371479348	0.00156339996005695	0.0012661156620392	0.0012014744492276	30	3.52904206673877	0.193722553388551	0.162876576395494	0.166123217029649	P07602	PSAP
-0.592819843253579	-3.43234972941035	-3.44240191088746	0.00176642138281275	0.00156463258605335	0.00137942314024158	0.0012014744492276	30	3.52904206673877	0.193722553388551	0.205085568851103	0.203889574062689	P48058	GRIA4
-0.602920803000004	-3.42357722510603	-3.44017443052424	0.00180777440486778	0.00157415208071411	0.00139708710861139	0.00120245571283596	30	3.52904206673877	0.193722553388551	0.213222476410001	0.211170045311495	Q99519	NEU1
1.20652870905504	3.28495733567282	3.43090424142306	0.0025991124951022	0.00161437134428894	0.00184604525541344	0.00122675540708588	30	3.52904206673877	0.193722553388551	0.927445837277055	0.850219045976718	O75636	FCN3
-0.717701718013054	-3.3589888377283	-3.42877040568326	0.00214230764981337	0.00162376802696665	0.0015587071896714	0.00122750267186985	30	3.52904206673877	0.193722553388551	0.313865479828884	0.301220041268931	P05408	SCG5
0.675377185708078	3.36562298948682	3.42009750059944	0.00210537299189665	0.00166250449277715	0.0015469261128321	0.00125030758890705	30	3.52904206673877	0.193722553388551	0.27684363534835	0.268094867808702	P30740	SERPINB1
1.30534067262336	3.26330748150062	3.41472257666727	0.00274949408256147	0.00168695503178866	0.00193443209660114	0.0012621897939122	30	3.52904206673877	0.193722553388551	1.10002979822961	1.00463797683287	P0CG47	UBB
-0.582194175897143	-3.39999370600603	-3.40699170828038	0.00192362808800432	0.00172272946672396	0.00144908039455339	0.00128238013066331	30	3.52904206673877	0.193722553388551	0.201582204098151	0.200754949984274	Q9P121	NTM
0.842844281005438	3.28873841682909	3.39225179499488	0.0025736717263473	0.00179296742740821	0.00183672199397899	0.0013278895195109	30	3.52904206673877	0.193722553388551	0.451552996069024	0.424415493109824	P02461	COL3A1
-0.539057015343112	-3.36955403924579	-3.35178736379593	0.00208377751819118	0.00200020156580367	0.0015386383036384	0.00147388752215468	30	3.52904206673877	0.193722553388551	0.175953234882443	0.177823514157959	Q8IUK5	PLXDC1
-0.854373490525246	-3.24040652722099	-3.34683947793229	0.00291763493057118	0.00202706437433125	0.00202408641940841	0.00148617596714064	30	3.52904206673877	0.193722553388551	0.477935439427356	0.448021097444554	Q9H4D0	CLSTN2
-0.397403800799626	-3.54842766198962	-3.33630436509375	0.00129828012510427	0.00208541762724088	0.00108788995688223	0.00152131383211692	30	3.52904206673877	0.193722553388551	0.0862312780732933	0.0975450886987169	P12109	COL6A1
1.11543667922622	3.19575102036062	3.33344775210101	0.00327425201009418	0.00210151551241668	0.00218999841667584	0.00152543010175854	30	3.52904206673877	0.193722553388551	0.837561436006578	0.769795273870527	P11142	HSPA8
-0.447003203782848	-3.42675439656771	-3.31425114767612	0.00179269067196842	0.00221282243473142	0.00139264585564859	0.00159699470025292	30	3.52904206673877	0.193722553388551	0.116984417487488	0.125061358939586	Q96FE5	LINGO1
-0.620781093377435	-3.27486948682697	-3.31271011819169	0.00266817443380019	0.00222199840731855	0.00188611567454149	0.00159699470025292	30	3.52904206673877	0.193722553388551	0.247036810770885	0.241425309652401	P16870	CPE
-0.490807324669408	-3.36012811302245	-3.30481808187037	0.0021359208527152	0.00226956483294412	0.0015587071896714	0.00162318565334427	30	3.52904206673877	0.193722553388551	0.146684120364908	0.151635070307453	Q9GZX9	TWSG1
0.814520553593878	3.20236172448774	3.30194708362416	0.00321894694391905	0.00228710926508138	0.00216270560187995	0.00162775418900533	30	3.52904206673877	0.193722553388551	0.444770552247486	0.418346923830656	P04275	VWF
1.30524693917822	3.13454570123116	3.28255981773214	0.00383129077805299	0.00240902463220084	0.00246799125404188	0.00170619941927358	30	3.52904206673877	0.193722553388551	1.19208948454888	1.08700807807468	P06702	S100A9
0.811222156277882	3.17166346109176	3.27117816013936	0.00348355543591711	0.0024834666563534	0.00228893484211082	0.0017504260079158	30	3.52904206673877	0.193722553388551	0.449757186982526	0.422808698842105	Q15782	CHI3L2
0.642473285476122	3.21685719941652	3.26774097838647	0.0031007895317136	0.00250637650590267	0.00211185810840969	0.00175789488300123	30	3.52904206673877	0.193722553388551	0.274232729199887	0.265758768128372	P61626	LYZ
-0.702279166091255	-3.19344573974788	-3.26598468300307	0.00329375079527013	0.00251816056548286	0.00219320526703129	0.00175789488300123	30	3.52904206673877	0.193722553388551	0.33248586683812	0.317880571240684	O75829	CNMD
-0.550269034101111	-3.2607772291339	-3.26258690995891	0.00276760459730063	0.00254110874583445	0.00193803225585573	0.00176546749401252	30	3.52904206673877	0.193722553388551	0.195785530120173	0.195568395027136	Q53EL9	SEZ6
-0.426255236506184	-3.39257292974822	-3.26055420816074	0.00196154022072312	0.0025549327610471	0.00146286342965985	0.00176665924066466	30	3.52904206673877	0.193722553388551	0.108530991924162	0.117497684248404	P32004	L1CAM
0.831455396044218	3.13159483606121	3.23547253950095	0.00386031337084241	0.00273152937057562	0.00246799125404188	0.00187986119549855	30	3.52904206673877	0.193722553388551	0.484640248141986	0.454020202967418	P07996	THBS1
-0.407557791462452	-3.38771052437253	-3.23054954555196	0.00198677125070875	0.00276753299776358	0.00147430850413671	0.00189569722267259	30	3.52904206673877	0.193722553388551	0.0995035364276112	0.109420398164373	P15151	PVR
-0.530270878506183	-3.23729939251603	-3.22877834397703	0.00294119321154513	0.00278059684835317	0.00203098335840122	0.00189574545012337	30	3.52904206673877	0.193722553388551	0.184460136309249	0.18543503620193	Q8NCC3	PLA2G15
1.47183486584716	3.07349047659774	3.22600943822243	0.00447632696747291	0.0028011374131276	0.00279357581141894	0.00189883509613656	30	3.52904206673877	0.193722553388551	1.5766203654935	1.43106581779109	P01768	IGHV3-30
0.537384794586874	3.22713219590643	3.2243879574495	0.00301956120832242	0.00281323315806984	0.00206596949626945	0.00189883509613656	30	3.52904206673877	0.193722553388551	0.19063820397447	0.190962841905048	Q15582	TGFBI
-0.369619196515428	-3.46267223179718	-3.2219111244812	0.00163039953249083	0.00283180579174493	0.00129980177204741	0.00189883509613656	30	3.52904206673877	0.193722553388551	0.0783355634020158	0.0904804239920176	Q92859	NEO1
-0.52836827768116	-3.23019427308407	-3.22119637393838	0.00299575090627098	0.00283718708516857	0.00205912412373146	0.00189883509613656	30	3.52904206673877	0.193722553388551	0.183945381366284	0.184974460911463	Q7Z3B1	NEGR1
-0.377828313722649	-3.43311686397927	-3.21595259448516	0.00176284887987438	0.00287696634489913	0.00137942314024158	0.00191666598783156	30	3.52904206673877	0.193722553388551	0.0832692260669373	0.0948948024181306	Q13449	LSAMP
-0.450017317696687	-3.29787887888098	-3.21225069669833	0.00251315438713738	0.00290536856500742	0.0018021560533795	0.00192678972639135	30	3.52904206673877	0.193722553388551	0.128015263190674	0.134931171815149	Q9NQ79	CRTAC1
0.665354267452484	3.13141397116593	3.19525453881438	0.00386209903140667	0.00303923488354296	0.00246799125404188	0.00200644731746389	30	3.52904206673877	0.193722553388551	0.3103827853364	0.298103911838017	Q16627	CCL14
-0.302363625261559	-3.67982789012388	-3.18599895216653	0.000912913877832587	0.0031145854357055	0.000802760913567454	0.00204693024689263	30	3.52904206673877	0.193722553388551	0.0464169688729591	0.0619213666242078	Q9NPR2	SEMA4B
2.38570121930879	3.0132825166928	3.1771999724107	0.0052127023670664	0.00318786587525866	0.00318175428486831	0.00208569570717016	30	3.52904206673877	0.193722553388551	4.3094823265632	3.87628505993048	Q5T619	ZNF648
-0.451923245992148	-3.24638261180464	-3.17148497325856	0.00287283159640132	0.00323633822138462	0.00200231756159355	0.00210795654364373	30	3.52904206673877	0.193722553388551	0.133230193192188	0.139597213264648	P34059	GALNS
-0.398359486634248	-3.32170063331915	-3.16573811021439	0.00236178913991106	0.00328578771518036	0.00171005650928085	0.00213065313269001	30	3.52904206673877	0.193722553388551	0.0988785415435639	0.108861186049572	P06865	HEXA
0.807384034198555	3.05894231080297	3.15956731724144	0.00464461415099926	0.00333968511413664	0.00286266787264507	0.00215602032748189	30	3.52904206673877	0.193722553388551	0.478950293218844	0.448929134533238	Q96NZ9	PRAP1
-0.456313877536834	-3.20836538727196	-3.14400091910143	0.00316949563620096	0.00347940768777439	0.00214883979606764	0.00223632660759202	30	3.52904206673877	0.193722553388551	0.139069665927328	0.144822062268849	Q9BYH1	SEZ6L
-0.387495314381056	-3.30307351911016	-3.134790666048	0.00247937305436695	0.00356467656648583	0.00178652086462755	0.00228108282021461	30	3.52904206673877	0.193722553388551	0.0946169910447593	0.105048177771266	Q8IWV2	CNTN4
-0.819619879973434	-3.02959029250272	-3.13267833804227	0.0050026259448747	0.0035845106454885	0.00307063586830132	0.00228375842060189	30	3.52904206673877	0.193722553388551	0.503187528827599	0.4706153212968	P31431	SDC4
-0.562864318638628	-3.08902380517883	-3.11392139392679	0.0043030534676537	0.0037652906358058	0.0027081016234936	0.00238850655613737	30	3.52904206673877	0.193722553388551	0.228264108208482	0.224628495840927	O75326	SEMA7A
-0.317709746555614	-3.46084099879726	-3.09960435768382	0.00163831879241466	0.00390906914413188	0.00129980177204741	0.00245842741787743	30	3.52904206673877	0.193722553388551	0.0579389319017876	0.0722306051099608	P80723	BASP1
0.481714811686375	3.13042377305167	3.09959004546812	0.00387188912711858	0.00390921544692971	0.00246799125404188	0.00245842741787743	30	3.52904206673877	0.193722553388551	0.162797014699824	0.166052029464393	Q14019	COTL1
-0.314707445732727	-3.46368418238534	-3.09306330595282	0.00162603917806435	0.00397647740232189	0.00129980177204741	0.0024899943821098	30	3.52904206673877	0.193722553388551	0.0567557890787567	0.0711719919643697	Q7Z7M0	MEGF8
-0.442191792690329	-3.13492699179635	-3.06843041055666	0.00382755589703321	0.00424035397851666	0.00246799125404188	0.00264388173434984	30	3.52904206673877	0.193722553388551	0.136785226960252	0.142778068024221	O00468	AGRN
1.41670832187911	2.91234154232908	3.05753631908083	0.00671101846200946	0.00436227292961985	0.00388445051117942	0.00270832476751459	30	3.52904206673877	0.193722553388551	1.62685550873495	1.47601354681489	P05109	S100A8
-0.466412586707666	-3.09102286737967	-3.05308656251427	0.00428122335149285	0.00441302019127231	0.00270577975933794	0.00272822183891318	30	3.52904206673877	0.193722553388551	0.156534038610607	0.160448252228451	O75629	CREG1
0.387686411481185	3.1895710019895	3.0473866440589	0.00332677495523747	0.00447884175050259	0.0021998451030564	0.0027572309284236	30	3.52904206673877	0.193722553388551	0.101570902696911	0.111270167327344	Q9NZK5	ADA2
0.947160737111183	2.91894078365784	3.03839790720723	0.00660177654633836	0.00458453337953489	0.00384642630667048	0.00281043762886813	30	3.52904206673877	0.193722553388551	0.72388488255918	0.668083551936037	Q96G03	PGM2
-0.555846067505434	-2.9990883005783	-3.02785819827049	0.00540233844649166	0.00471146706325066	0.00324912686228055	0.00287616652925305	30	3.52904206673877	0.193722553388551	0.236158331686264	0.231691826307156	Q92484	SMPDL3A
-0.437589315208832	-3.06172200540875	-3.00235459262725	0.00461200183048944	0.0050325037106548	0.00286266787264507	0.00305934624524433	30	3.52904206673877	0.193722553388551	0.14043475778125	0.14604347371079	Q15223	NECTIN1
-0.408098229001225	-3.08413367934432	-2.98975147504455	0.00435690203002686	0.00519867583785417	0.00273046993223829	0.00314725161360846	30	3.52904206673877	0.193722553388551	0.120374843309468	0.128094931281347	P07998	RNASE1
-0.541638567508982	-2.963031774503	-2.98777974089111	0.00591388768096951	0.00522513710502939	0.00352833346946795	0.00315019976035644	30	3.52904206673877	0.193722553388551	0.229730811509189	0.22594082379034	P23582	NPPC
0.604269159408589	2.9290082174443	2.98253412357779	0.00643835233916227	0.00529615517505252	0.00377863178423126	0.0031798760897844	30	3.52904206673877	0.193722553388551	0.292612167401641	0.282203709947918	Q9NQ38	SPINK5
-0.547530255125079	-2.95069318769433	-2.97931168017601	0.0060992319492663	0.00534023298147666	0.00359576407824612	0.00318857226242233	30	3.52904206673877	0.193722553388551	0.236723208656053	0.232197248116104	Q6MZW2	FSTL4
-0.596083825699462	-2.92765563363664	-2.97828507558089	0.00646008440985479	0.0053543478079432	0.00377863178423126	0.00318857226242233	30	3.52904206673877	0.193722553388551	0.285001663694489	0.275394236812357	O94985	CLSTN1
-0.415612817143659	-3.00431390261494	-2.93230162353428	0.00533177551593239	0.00602389812209859	0.00323275885512278	0.00357271423804582	30	3.52904206673877	0.193722553388551	0.131570932339945	0.138112595079965	O75882	ATRN
-0.742021150766211	-2.83406300289568	-2.92621030222379	0.00814378384575806	0.00611828769387661	0.00463619300930616	0.00360184332486481	30	3.52904206673877	0.193722553388551	0.471287879310175	0.442073214915776	P01859	IGHG2
-0.453666616728103	-2.95602417081211	-2.92594781083111	0.00601848827968782	0.00612238630718837	0.0035764343608437	0.00360184332486481	30	3.52904206673877	0.193722553388551	0.161931144762031	0.165277295188296	P05452	CLEC3B
-0.314848369713316	-3.20447384654293	-2.9228731560857	0.00320146612262975	0.00617058755511238	0.00216069366178529	0.00361562134286169	30	3.52904206673877	0.193722553388551	0.0663685206554835	0.0797729518942056	O60568	PLOD3
0.707536930510083	2.83191195724593	2.91739100113177	0.0081869490023109	0.00625741797033646	0.00464304505229587	0.00365183314354339	30	3.52904206673877	0.193722553388551	0.429152290082639	0.404372535179385	P60174	TPI1
0.326155770488055	3.15012954488249	2.9105438593068	0.00368143967803793	0.00636748219695035	0.00239783208723899	0.00370126165023432	30	3.52904206673877	0.193722553388551	0.0736997488550794	0.0863325441888527	O75888	TNFSF13
-0.312920395460462	-3.18881909261198	-2.90766775773071	0.00333322000845322	0.00641425469239929	0.0021998451030564	0.00371365392380772	30	3.52904206673877	0.193722553388551	0.066203458848272	0.0796252633856438	Q10472	GALNT1
0.735978428249777	2.81427397502159	2.90562088618912	0.00854908679061257	0.00644773836200823	0.00477578784433493	0.00371828482833203	30	3.52904206673877	0.193722553388551	0.470186465695214	0.441087728710024	P62805	H4C1
1.06901035928312	2.77179698141649	2.89818085967726	0.00948384868684628	0.0065708345815886	0.00521977624376736	0.00377435362108577	30	3.52904206673877	0.193722553388551	1.02261861752641	0.935374577763085	P02144	MB
-0.524445155534298	-2.87266599823373	-2.89632276844404	0.00740459441060211	0.00660191971133115	0.00424780418049413	0.0037773378242074	30	3.52904206673877	0.193722553388551	0.229140887391459	0.225412991128235	O00451	GFRA2
-0.330429256231231	-3.11032735666069	-2.89094547111898	0.00407577156519968	0.00669265993449665	0.00258689340679486	0.00381429749332876	30	3.52904206673877	0.193722553388551	0.0775920967345454	0.0898152096390481	Q8WY21	SORCS1
-0.381176101750436	-2.99648912251621	-2.88600952520557	0.00543776475790477	0.0067769823216578	0.00325729902831667	0.00384732610159007	30	3.52904206673877	0.193722553388551	0.111249641458553	0.119930186968564	Q96MU8	KREMEN1
-0.582720813944168	-2.82927853109247	-2.88063391793684	0.00824008684619544	0.00686994978717534	0.00465547954904845	0.00388498750482346	30	3.52904206673877	0.193722553388551	0.291636821148434	0.281331022099039	Q8TAG5	VSTM2A
-0.575485175278763	-2.8177081129316	-2.86709445059306	0.00847741961899313	0.00710943713089404	0.00475355589606317	0.00400489582285397	30	3.52904206673877	0.193722553388551	0.286780078089821	0.276985467237424	Q86UN2	RTN4RL1
-0.355423264225759	-3.0122468996917	-2.86197105106455	0.00522632196739391	0.00720208566937978	0.00318175428486831	0.00404148251826873	30	3.52904206673877	0.193722553388551	0.0957157204600992	0.106031262298244	P07711	CTSL
-0.70260891748078	-2.73279355229494	-2.81924029011595	0.0104256834818578	0.00802007952087289	0.00567532235347557	0.00448326011084779	30	3.52904206673877	0.193722553388551	0.454450273249667	0.427007822328364	A0A075B6P5	IGKV2-28
0.574117586048757	2.75950245106723	2.81162902526307	0.00977177405068919	0.00817460848838053	0.00533884522186829	0.00453810368321747	30	3.52904206673877	0.193722553388551	0.297586232011256	0.286654237881028	Q9NS15	LTBP3
0.841086984394756	2.70446626407133	2.81134652517749	0.0111637441451146	0.00818039723185071	0.00595483831410859	0.00453810368321747	30	3.52904206673877	0.193722553388551	0.664953675118672	0.61535504810058	P02538	KRT6A
-0.806030598596858	-2.69176552922175	-2.7945037731754	0.0115102395034762	0.00853253192781774	0.00610962566073306	0.00471552188381976	30	3.52904206673877	0.193722553388551	0.616454895304281	0.571960924536428	P21246	PTN
0.609104524145387	2.72047932225999	2.78542705164444	0.0107407455008549	0.00872812343380815	0.00581598600021132	0.00480541362051102	30	3.52904206673877	0.193722553388551	0.344639851463476	0.328755308969096	P63313	TMSB10
-0.381436715956189	-2.85934596949849	-2.77540122347261	0.00765220833297904	0.00894902818629706	0.00437303384967588	0.00489154960965672	30	3.52904206673877	0.193722553388551	0.122344451665757	0.129857231873504	Q6UX71	PLXDC2
-0.414312490785419	-2.81946863597014	-2.77528467742156	0.00844089828125277	0.00895162652141239	0.00475093790176525	0.00489154960965672	30	3.52904206673877	0.193722553388551	0.148454791807844	0.153219372751357	P98155	VLDLR
0.47524100526751	2.76254576076164	2.76953091447554	0.00969975050843688	0.00908078240400784	0.00531897832785779	0.00494361048422504	30	3.52904206673877	0.193722553388551	0.203461177135849	0.202436154923525	P09104	ENO2
0.321604657340345	2.95346569954602	2.76027876118972	0.00605711217235392	0.00929211745965451	0.00358510299456445	0.00503985661078157	30	3.52904206673877	0.193722553388551	0.0815179966875297	0.093327895696559	Q16706	MAN2A1
-0.424947623827934	-2.78558408714798	-2.75518783097277	0.00917042684294739	0.00941034984621041	0.00506596689652429	0.00508507982396053	30	3.52904206673877	0.193722553388551	0.159996678585241	0.163546437945545	P41222	PTGDS
-0.73508147150708	-2.65650814757558	-2.74952981703666	0.0125253358546962	0.00954339644343482	0.00660145254165353	0.00513794491642785	30	3.52904206673877	0.193722553388551	0.526406629522724	0.491390535198446	Q8TBP5	FAM174A
-0.541922567188699	-2.70391206709795	-2.74741809796669	0.0111786582690258	0.00959350046895476	0.00595483831410859	0.00514593109453892	30	3.52904206673877	0.193722553388551	0.276160809988473	0.26748391206605	Q9UJA9	ENPP5
1.00841898970021	2.61416975685333	2.73337830319188	0.0138541432482042	0.00993289758321915	0.00720003053369462	0.00530846648770192	30	3.52904206673877	0.193722553388551	1.02302715375738	0.935740114210708	Q6FHJ7	SFRP4
-0.292029144712822	-2.99958398317314	-2.72954421431533	0.00539560727260881	0.0100275068212271	0.00324912686228055	0.00533898869883976	30	3.52904206673877	0.193722553388551	0.06516329608332	0.0786945811762789	Q9UBR2	CTSZ
0.978307064990254	2.6101261321447	2.72739105625688	0.0139876699562421	0.0100810047336264	0.00724418361715143	0.00533898869883976	30	3.52904206673877	0.193722553388551	0.965828669319375	0.884561958577013	P02788	LTF
-0.25602618932539	-3.16604795820067	-2.72663754489192	0.003534156314109	0.0100997893101491	0.00231199807600888	0.00533898869883976	30	3.52904206673877	0.193722553388551	0.0449579509105155	0.0606159151059036	P11362	FGFR1
1.1414301605845	2.58767476370265	2.7126359020021	0.0147509948654618	0.0104548197423768	0.00756075010129784	0.00550671436067532	30	3.52904206673877	0.193722553388551	1.33767930929065	1.21727409443026	P16402	H1-3
-0.307109264671801	-2.89566237874647	-2.69039703100792	0.00699477404094319	0.0110426380213963	0.00402819500532889	0.00579540524867799	30	3.52904206673877	0.193722553388551	0.0773326141726238	0.0895830384710752	P55283	CDH4
0.464674393198148	2.67961875046946	2.68854235010665	0.011850974733029	0.011093022224394	0.00626818094654905	0.00579755126797107	30	3.52904206673877	0.193722553388551	0.206739835943607	0.205369724097286	Q12797	ASPH
-0.411638630382889	-2.71965803032838	-2.68732531807424	0.0107620715093118	0.0111261999301815	0.00581598600021132	0.00579755126797107	30	3.52904206673877	0.193722553388551	0.157498474977131	0.16131117849214	P41271	NBL1
-0.607833131532309	-2.59888914675128	-2.66785695915788	0.0143650211221373	0.0116696027329239	0.00738830528344539	0.00605906374071868	30	3.52904206673877	0.193722553388551	0.376067609140736	0.356875191679765	P43652	AFM
-0.48865351812686	-2.63958969839562	-2.66464032487647	0.0130414492735242	0.0117617194395955	0.0068492667033744	0.00606176072145459	30	3.52904206673877	0.193722553388551	0.235614445096125	0.231205185571292	Q5T1H1	EYS
0.289355991010131	2.91185586509872	2.66360342428317	0.00671912526391315	0.0117915571154977	0.00388445051117942	0.00606176072145459	30	3.52904206673877	0.193722553388551	0.0678887656031311	0.0811331860559406	P23284	PPIB
1.1164357217544	2.54080511987969	2.66332992347144	0.0164702550196111	0.0117994390106394	0.00827142689069164	0.00606176072145459	30	3.52904206673877	0.193722553388551	1.32738662841558	1.20806475210437	P02741	CRP
-0.25161985384848	-3.05894219464694	-2.64938193387791	0.00464461551835072	0.0122079322684003	0.00286266787264507	0.00624961149734696	30	3.52904206673877	0.193722553388551	0.04651788639917	0.0620116622485296	Q02809	PLOD1
-0.56419525760781	-2.57710323541649	-2.63487879171295	0.0151236103340968	0.0126465380683727	0.0077201834227186	0.00645151025641586	30	3.52904206673877	0.193722553388551	0.329509494450952	0.315217471846514	Q9UI40	SLC24A2
-0.435495003766273	-2.63203409674718	-2.62799079030089	0.0132782622150021	0.0128599108860869	0.00692487229351735	0.00653750195705744	30	3.52904206673877	0.193722553388551	0.188215781027564	0.188795386948759	Q9NZ53	PODXL2
1.29739464652744	2.48397064381985	2.61020051891399	0.0188023936656393	0.0134264993107922	0.00922520697636694	0.0068018347352434	30	3.52904206673877	0.193722553388551	1.87552988105228	1.69851412272369	P43320	CRYBB2
0.674950431403202	2.50761552350675	2.59236589942465	0.0177975271195931	0.0140175588733389	0.00881921091154106	0.00707669234865817	30	3.52904206673877	0.193722553388551	0.498074791280514	0.466040716209449	Q9NS71	GKN1
-0.292751473901396	-2.79443203160324	-2.58901817977867	0.00897442894997556	0.0141311464773715	0.00499469060013817	0.00710943633936518	30	3.52904206673877	0.193722553388551	0.075454262983679	0.0879023899289492	O15394	NCAM2
0.510285831398171	2.54225979414807	2.58345866373859	0.01641422486618	0.0143216563858607	0.00827113727417903	0.00716410674634761	30	3.52904206673877	0.193722553388551	0.276987304496491	0.268223415305993	P98095	FBLN2
-0.408383067906414	-2.60253464574157	-2.58298436964656	0.0142415797256853	0.0143380182959092	0.00735016153609465	0.00716410674634761	30	3.52904206673877	0.193722553388551	0.169283690308832	0.17185596110917	O14793	MSTN
0.425226088303929	2.57592798354022	2.57132651505791	0.0151655679077072	0.0147456388141592	0.0077201834227186	0.00734263163464029	30	3.52904206673877	0.193722553388551	0.187346278693179	0.188017402597771	P07108	DBI
-0.283525466235475	-2.79013459428529	-2.56639311372261	0.00906912916935586	0.0149213289283633	0.00502863216070652	0.00740484450612846	30	3.52904206673877	0.193722553388551	0.0709915308498649	0.0839093750450783	P49908	SELENOP
-0.402727961495048	-2.56680977350934	-2.54749089815569	0.0154947717169329	0.0156124630129766	0.00786093875880987	0.00772156223267979	30	3.52904206673877	0.193722553388551	0.169242293321551	0.171818921291094	Q15818	NPTX1
-0.588395800382803	-2.47358219232591	-2.54164123700575	0.0192601520988287	0.0158322386159931	0.00939525561166699	0.00780380457562173	30	3.52904206673877	0.193722553388551	0.389008543727318	0.368454050295073	Q9ULX7	CA14
0.419202904107079	2.52351245652479	2.52071446969618	0.0171499696304625	0.0166419480353407	0.00852665442089242	0.00817529592116548	30	3.52904206673877	0.193722553388551	0.189718796990889	0.190140205533495	P17936	IGFBP3
-0.282889260377187	-2.70391038069113	-2.50437204762438	0.0111787036806576	0.01730051057328	0.00595483831410859	0.00847029284744634	30	3.52904206673877	0.193722553388551	0.0752525180651803	0.0877218793273367	P29323	EPHB2
0.496549648745433	2.45858616325617	2.49959627297332	0.0199389944864464	0.0174974248473766	0.00953202604555723	0.00853805047734098	30	3.52904206673877	0.193722553388551	0.280431757840929	0.271305328595595	Q07507	DPT
0.434361026079819	2.47130099533758	2.48280883567331	0.019362031172263	0.018206004138264	0.00939525561166699	0.00885419641652741	30	3.52904206673877	0.193722553388551	0.212384645094747	0.210420398500603	P30086	PEBP1
0.438867482109791	2.46585506458282	2.48031285571925	0.0196072509032917	0.0183135707407214	0.00943390662933843	0.00887691996516944	30	3.52904206673877	0.193722553388551	0.21777319131376	0.215241782489106	Q92743	HTRA1
0.525647317068845	2.41780781587297	2.47089137694851	0.0218973267921569	0.0187248568838512	0.0102385151629002	0.0090462239198352	30	3.52904206673877	0.193722553388551	0.324951130619499	0.311138890816033	Q9BQT9	CLSTN3
-0.371611725604908	-2.50369910292422	-2.46771971094755	0.0179604794862741	0.01886520149177	0.00887048865685954	0.00908394694588821	30	3.52904206673877	0.193722553388551	0.151456268617892	0.155904934245246	Q9Y2I2	NTNG1
-0.426260111710912	-2.44591236368914	-2.45526329622878	0.0205297415996796	0.019425740326315	0.00972096748316189	0.00932308760034107	30	3.52904206673877	0.193722553388551	0.208804717630948	0.20721727018873	Q8TEU8	WFIKKN2
-0.441204151465406	-2.42894322310221	-2.44782254275528	0.02134580394949	0.0197677869992535	0.0100436094168718	0.0094561419507128	30	3.52904206673877	0.193722553388551	0.226838703560784	0.223353119725325	P54756	EPHA5
-0.367609321919956	-2.46931120971563	-2.43477899422255	0.0194512992542239	0.0203806755239239	0.00939525561166699	0.0097174634936466	30	3.52904206673877	0.193722553388551	0.152368109187072	0.156720800592425	P43234	CTSO
-0.31447548258761	-2.53625255371188	-2.43190491343258	0.016646749657312	0.0205180301020155	0.00833200928902197	0.00975108757015702	30	3.52904206673877	0.193722553388551	0.105696666932093	0.114961681293328	Q9H4F8	SMOC1
0.644344473288254	2.33947479602534	2.42092461860298	0.0261595270278501	0.0210505883068765	0.01189577126687	0.00997170198564071	30	3.52904206673877	0.193722553388551	0.52152145134098	0.487019538104028	P01871	IGHM
0.390999803420605	2.42192398115785	2.41164987591611	0.0216919585559369	0.0215101963484188	0.0101743859315514	0.0101564436847355	30	3.52904206673877	0.193722553388551	0.179186285060887	0.180716275160801	P20908	COL5A1
0.817368249829509	2.29828907237259	2.39848561017419	0.028690803758551	0.0221782295127551	0.012812468458016	0.0104201817396967	30	3.52904206673877	0.193722553388551	0.869558742521998	0.798424758528988	O60814	H2BC12
0.79178690806063	2.29963002243089	2.39783743854298	0.02860501589151	0.0222116035445832	0.012812468458016	0.0104201817396967	30	3.52904206673877	0.193722553388551	0.815029626791261	0.749635011757638	Q96IU4	ABHD14B
-0.255514393009284	-2.63604058571808	-2.39600000229223	0.0131521953063187	0.022306460407782	0.00688319305450254	0.0104311415147639	30	3.52904206673877	0.193722553388551	0.0645950524027752	0.0781861470139664	P08195	SLC3A2
-0.406317475696742	-2.37830115442755	-2.38264281935897	0.0239606767641229	0.0230071547349778	0.0110988956908383	0.010701562706737	30	3.52904206673877	0.193722553388551	0.20066425293963	0.199933616207401	Q9Y2E5	MAN2B2
-0.338081793989807	-2.43939240971421	-2.3815648178202	0.0208398527045311	0.0230645669815484	0.00983657989031694	0.010701562706737	30	3.52904206673877	0.193722553388551	0.132054417751022	0.138545192059724	Q5KU26	COLEC12
1.01131948020516	2.27077362927202	2.38081106011567	0.0305032481977296	0.0231047878369992	0.0135005900115535	0.010701562706737	30	3.52904206673877	0.193722553388551	1.36364637992163	1.24050804538475	Q13231	CHIT1
0.422997325486006	2.35998177906496	2.37539529565504	0.0249763011995421	0.023395651844037	0.0114625521145938	0.010801991638983	30	3.52904206673877	0.193722553388551	0.220866905075598	0.218009872691933	Q92954	PRG4
0.469336855165368	2.32628059275546	2.3648975316292	0.0269474840753927	0.0239689298222101	0.0122168400280948	0.011031768791538	30	3.52904206673877	0.193722553388551	0.279845176295119	0.270780486688712	P12110	COL6A2
-0.283215778853643	-2.50145798286293	-2.357234448543	0.0180543431308963	0.0243954126366665	0.00888741836903381	0.0111695958655257	30	3.52904206673877	0.193722553388551	0.0881294721486651	0.0992434915981438	P40189	IL6ST
-0.262215623463457	-2.55508201039599	-2.35579125245602	0.0159279007098744	0.0244764974056915	0.00805328529930484	0.0111695958655257	30	3.52904206673877	0.193722553388551	0.0724069314813954	0.0851758001001513	P15529	CD46
0.610596992762139	2.27885960963498	2.35540822226993	0.0299601864922297	0.0244980585758154	0.0133393991025164	0.0111695958655257	30	3.52904206673877	0.193722553388551	0.493567872224983	0.46200816522285	Q9BSG5	RTBDN
-0.304892622687964	-2.44963877270885	-2.35043354680626	0.0203544045500916	0.0247796544293959	0.00966863832853107	0.011231202506405	30	3.52904206673877	0.193722553388551	0.106503146822215	0.115683276519805	Q9UBX1	CTSF
-0.408330362622159	-2.34116783029484	-2.35030206589686	0.0260599473941374	0.0247871365998807	0.0118867284960223	0.011231202506405	30	3.52904206673877	0.193722553388551	0.209137039277616	0.207514613887968	P19961	AMY2B
-0.26278460231614	-2.53418892348859	-2.34229411243482	0.0167273258717764	0.0252467168320064	0.0083443380557114	0.0114040248813313	30	3.52904206673877	0.193722553388551	0.0739255483579297	0.0865345775506179	P13591	NCAM1
0.455865667183298	2.30571704392888	2.34035471147923	0.0282185059457206	0.0253591729647176	0.0126774671335212	0.0114194672977666	30	3.52904206673877	0.193722553388551	0.2687413244229	0.260845351783769	P25774	CTSS
-0.396262764794571	-2.31261523733355	-2.31753230673492	0.0277862064843237	0.0267169626200255	0.0125209657055714	0.0119938742555247	30	3.52904206673877	0.193722553388551	0.201851726138841	0.200996103942822	P01019	AGT
-0.419101505495749	-2.27662215817398	-2.29708553314234	0.0301095756716859	0.0279887675615453	0.0133660142202314	0.0125262750861246	30	3.52904206673877	0.193722553388551	0.23298567921867	0.228853105957247	O15354	GPR37
0.666892188834873	2.21046618927177	2.29544366624101	0.0348415170925863	0.028093221591874	0.0150631056826764	0.0125345735102795	30	3.52904206673877	0.193722553388551	0.625772121147909	0.580297481684481	P36980	CFHR2
-0.617815075697513	-2.21436404929746	-2.29268239429164	0.0345452108130203	0.02826968303355	0.0150220875368598	0.0125748514954741	30	3.52904206673877	0.193722553388551	0.535169878666112	0.499231423517842	Q14050	COL9A3
-0.643415444806002	-2.19878880270162	-2.2807948935743	0.0357428938242082	0.0290408128539128	0.0153195859721631	0.0128785995593786	30	3.52904206673877	0.193722553388551	0.588692675717138	0.547120769963669	A8MV23	SERPINE3
-0.329904694479749	-2.32409269559154	-2.2768433211566	0.0270802061447312	0.0293013063463534	0.0122398074917399	0.0128972635409312	30	3.52904206673877	0.193722553388551	0.138529670761889	0.144338903372423	P10721	KIT
-0.302591347305114	-2.3607253331878	-2.27660516550744	0.0249343278492831	0.0293170728342193	0.0114625521145938	0.0128972635409312	30	3.52904206673877	0.193722553388551	0.112952225337612	0.121453568288857	P49641	MAN2A2
-0.569447408937723	-2.20591883649338	-2.27613693437924	0.0351900754507744	0.0293480931229322	0.0151698281276386	0.0128972635409312	30	3.52904206673877	0.193722553388551	0.458142821928968	0.430311718102021	Q9BZV3	IMPG2
-0.294834264136374	-2.35220280878678	-2.25973038597883	0.0254192887749833	0.0304538245929419	0.0116300707302765	0.0133429966801205	30	3.52904206673877	0.193722553388551	0.10801375924554	0.117034892012116	P06280	GLA
-0.237977134699682	-2.469030362726	-2.24087885039501	0.0194639293057531	0.0317703923644775	0.00939525561166699	0.0138781597113557	30	3.52904206673877	0.193722553388551	0.0638690275223319	0.077536538642515	P78324	SIRPA
-0.236128776581806	-2.46009761681291	-2.23031525887434	0.0198695927838221	0.0325302321731816	0.00952939082051602	0.0141676599808966	30	3.52904206673877	0.193722553388551	0.0633382202507389	0.0770616005838584	Q24JP5	TMEM132A
-0.253180912524533	-2.39794176678482	-2.22567164312797	0.0229137035613398	0.0328693645425623	0.0106469893326366	0.0142727546449625	30	3.52904206673877	0.193722553388551	0.0766403288896333	0.0889636184933623	Q8IV08	PLD3
-0.675751504349315	-2.12248473996384	-2.2080416871189	0.0421639815240113	0.0341858916231746	0.0176161078034085	0.0148003770712399	30	3.52904206673877	0.193722553388551	0.696879344027853	0.643920435246715	Q6UXB8	PI16
-0.253776594394924	-2.36808801423604	-2.2053845220629	0.0245221567170425	0.0343883498955622	0.0113238133521785	0.0148439815604555	30	3.52904206673877	0.193722553388551	0.0789550936694923	0.0910347466591341	P27797	CALR
0.424173953097713	2.17044303034413	2.20103136759664	0.0380183546408518	0.0347223454411335	0.0161096911800763	0.0149201030698111	30	3.52904206673877	0.193722553388551	0.262581372354094	0.255333754950899	Q15828	CST6
-0.433525707356054	-2.16578676184392	-2.20042339449618	0.0384042711253956	0.0347692218296968	0.0161812782549622	0.0149201030698111	30	3.52904206673877	0.193722553388551	0.275467916300887	0.266863947720328	P05543	SERPINA7
0.49137673322406	2.14332507863896	2.19764750529612	0.0403154611194515	0.0349839688005483	0.0169386907657404	0.0149682306781219	30	3.52904206673877	0.193722553388551	0.361348111019882	0.343704969197815	O94919	ENDOD1
-0.310745282368239	-2.25078186575261	-2.19617888727069	0.031884219413367	0.0350980612645938	0.0140700502963786	0.0149731367545325	30	3.52904206673877	0.193722553388551	0.13104334662798	0.137640539501179	O75973	C1QL1
-0.370422027726223	-2.18403386506806	-2.18638659565997	0.0369116687962268	0.0358673146125827	0.0156853106705515	0.015256696667492	30	3.52904206673877	0.193722553388551	0.197764153996992	0.197338762226605	Q96S96	PEBP4
-0.228882627003264	-2.40336499718078	-2.17434226968797	0.0226320538760245	0.0368340615961092	0.0105489819949762	0.0155548343198552	30	3.52904206673877	0.193722553388551	0.0623532217114134	0.0761802763837532	O00462	MANBA
0.341787986051395	2.19239777132272	2.17423487099266	0.036245012876678	0.0368427853762048	0.0154892582202735	0.0155548343198552	30	3.52904206673877	0.193722553388551	0.167088894183258	0.169892174501842	P01033	TIMP1
-0.329944074241341	-2.20223443020517	-2.17322732990432	0.0354747771530433	0.0369247154978505	0.0152484872963107	0.0155548343198552	30	3.52904206673877	0.193722553388551	0.154321441681199	0.158468538410499	Q8WXD2	SCG3
-0.340810922791311	-2.19111619033572	-2.17236869863114	0.0363464586996821	0.036994664654767	0.0154892582202735	0.0155548343198552	30	3.52904206673877	0.193722553388551	0.166329352588165	0.169212577160306	Q9H3S1	SEMA4A
-0.211212806036918	-2.45093096326103	-2.15449748906837	0.0202939247256625	0.0384775659399211	0.00966863832853107	0.0161318478288157	30	3.52904206673877	0.193722553388551	0.0510564998172604	0.0660725716616793	P05156	CFI
0.38089616952431	2.12908561652868	2.1426141424203	0.0415704960170154	0.0394926120109717	0.0174169365474541	0.0164822628518995	30	3.52904206673877	0.193722553388551	0.220038999171471	0.217269106609968	P09486	SPARC
-0.28855208903165	-2.21532009314266	-2.14207396201892	0.0344728807005183	0.0395393122276379	0.0150220875368598	0.0164822628518995	30	3.52904206673877	0.193722553388551	0.116640178321446	0.124753352079124	Q6UXD5	SEZ6L2
-0.286916960516829	-2.21223229746738	-2.13758425268432	0.0347069803566743	0.0399293602060255	0.0150485601502384	0.0165974360706423	30	3.52904206673877	0.193722553388551	0.115644155330299	0.123862163787048	P23468	PTPRD
-0.553815541354099	-2.06510158246949	-2.13455369442771	0.0476485127419204	0.0401945677662918	0.0195029043506187	0.0166602099045208	30	3.52904206673877	0.193722553388551	0.49444744983612	0.462795164394541	P02768	ALB
0.317875959691181	2.16597737139496	2.13167003509729	0.0383884048032311	0.0404483683023586	0.0161812782549622	0.0167179133861933	30	3.52904206673877	0.193722553388551	0.148074488457095	0.152879097580364	Q14956	GPNMB
0.172194392174639	2.71454405088279	2.12502192603889	0.0108957550806635	0.0410389075491875	0.00586697347114633	0.0169140768254001	30	3.52904206673877	0.193722553388551	0.0276641240061687	0.0451423204205048	P11021	HSPA5
0.413428120033334	2.09229451038171	2.12362901641532	0.0449753892628446	0.0411636000737997	0.0185526792715461	0.0169176784663089	30	3.52904206673877	0.193722553388551	0.26842755557473	0.260564608139904	P29966	MARCKS
-0.387056271254369	-2.10296972271321	-2.12183427217711	0.043962840685436	0.0413247590102985	0.0182653441462027	0.0169362049725648	30	3.52904206673877	0.193722553388551	0.232892165668814	0.228769435016392	P10451	SPP1
-0.58686023453282	-2.03366083277538	-2.10839826871807	0.0509132333177784	0.042549082614493	0.0205241658513554	0.0173891259958822	30	3.52904206673877	0.193722553388551	0.572512560674067	0.532643665299423	P0DOY2	IGLC2
-0.375530518970172	-2.09175001586025	-2.1057315374193	0.0450275841191915	0.0427958603600488	0.0185526792715461	0.0174411254000069	30	3.52904206673877	0.193722553388551	0.221586662087956	0.218653872909051	O94910	ADGRL1
0.620956424885301	2.00729759955406	2.08625619787818	0.0538007763976652	0.0446367433080983	0.0213421053408488	0.0181406908375927	30	3.52904206673877	0.193722553388551	0.657917475145576	0.609059431340259	P20774	OGN
-0.186305366039643	-2.46917095606475	-2.07523022470415	0.0194576057016702	0.0457096180915349	0.00939525561166699	0.0185251128159551	30	3.52904206673877	0.193722553388551	0.0391400260462887	0.0554103459882596	P52799	EFNB2
-0.234768597886312	-2.23608118370267	-2.07275701037787	0.0329353478083946	0.0459533675937107	0.0144060340256814	0.0185723094327461	30	3.52904206673877	0.193722553388551	0.0757840098486904	0.0881974298507774	O00533	CHL1
0.348117719599706	2.06433302366942	2.06532609332359	0.0477260612408833	0.0466926227570082	0.0195029043506187	0.018818953459009	30	3.52904206673877	0.193722553388551	0.195508409251975	0.195320442042694	P55058	PLTP
0.374464485571705	2.03769233868428	2.05568863911228	0.0504838945508212	0.0476669574385916	0.0204062426187514	0.0191587237976253	30	3.52904206673877	0.193722553388551	0.232175691556865	0.228128372163606	P35443	THBS4
-0.322297482541129	-2.06083091948468	-2.04453374339982	0.0480808400469708	0.0488169634002329	0.0195408091766758	0.0195670406397306	30	3.52904206673877	0.193722553388551	0.168151910402593	0.170843304764275	Q8NFP4	MDGA1
-0.404953348313143	-2.00144829666413	-2.03510858821316	0.0544605843492755	0.0498075418778088	0.0214895369807271	0.0199093927443297	30	3.52904206673877	0.193722553388551	0.281445260775731	0.272212157009707	P35858	IGFALS
-0.269963705390429	-2.09861200704394	-2.02505064549725	0.0443737051939661	0.0508840108195053	0.0183848357419951	0.0202841129590032	30	3.52904206673877	0.193722553388551	0.113767746764812	0.122183253400865	Q0P6D2	DIPK1C
-0.424203118341795	-1.96143928511917	-2.00381218301573	0.059166602276548	0.053224177854533	0.0229816902440752	0.0211591719043315	30	3.52904206673877	0.193722553388551	0.321566409959893	0.308110423149523	Q99983	OMD
-0.329518170955656	-2.00240944436676	-1.99815202849674	0.0543516813375013	0.0538634888399008	0.0214895369807271	0.0213551403919386	30	3.52904206673877	0.193722553388551	0.186176846239306	0.186971056759845	P14151	SELL
-0.3042489945348	-2.01934632743988	-1.99418312128669	0.052463722524476	0.0543157605644046	0.0210710716172345	0.0214488303224501	30	3.52904206673877	0.193722553388551	0.156066391194732	0.160029826242754	Q14515	SPARCL1
-0.269037003306196	-2.06092128096089	-1.99350102022373	0.0480716568528224	0.0543938210536117	0.0195408091766758	0.0214488303224501	30	3.52904206673877	0.193722553388551	0.117158534012313	0.125217149126921	O94856	NFASC
0.299265787640085	2.01670729668168	1.9876704946231	0.0527540560828057	0.0550650739401419	0.0210951970264739	0.0216549949411187	30	3.52904206673877	0.193722553388551	0.151391364966732	0.155846861917056	P13796	LCP1
-0.248302490210403	-2.08620734047565	-1.98541697937799	0.0455619608240699	0.0553264424262829	0.0187211422130219	0.0216992925462904	30	3.52904206673877	0.193722553388551	0.0973912442550554	0.107530431697376	P35555	FBN1
-0.228772758793482	-2.10780278253172	-1.96852448228926	0.0435111072145204	0.0573203038463371	0.0181281576463429	0.0224034220766017	30	3.52904206673877	0.193722553388551	0.0809881305660354	0.0928537997288547	Q14393	GAS6
0.276492322531561	2.01853843015172	1.9672543630286	0.0525524541507129	0.0574727128328936	0.0210710716172345	0.0224034220766017	30	3.52904206673877	0.193722553388551	0.128992604377157	0.135805644624008	P05154	SERPINA5
-0.25792466637297	-2.0445250351067	-1.96634197417278	0.0497635142611242	0.0575824128822883	0.0201697160728021	0.0224034220766017	30	3.52904206673877	0.193722553388551	0.109414175422383	0.118287909775691	Q01459	CTBS
-0.351012308331482	-1.93894240080335	-1.95340971487997	0.061965527261424	0.0591569780135364	0.0238960898102135	0.0229241055356438	30	3.52904206673877	0.193722553388551	0.225313688602527	0.221988617612302	O00461	GOLIM4
-0.294948620448859	-1.98035954360149	-1.95277716010491	0.0568986240666366	0.0592349436777686	0.022333394056926	0.0229241055356438	30	3.52904206673877	0.193722553388551	0.152502635699629	0.156841167746627	Q96FE7	PIK3IP1
0.454157731868184	1.89681187188314	1.94970235305442	0.0675176224810657	0.0596152003088269	0.0256248393687199	0.0230102309270422	30	3.52904206673877	0.193722553388551	0.394128289717797	0.373034926164078	P36222	CHI3L1
0.467463335514189	1.89016108843064	1.94620524277557	0.0684322924658568	0.0600502529844259	0.0259060636526436	0.0230605158104137	30	3.52904206673877	0.193722553388551	0.420504040276711	0.396634542138564	P16930	FAH
-0.390797749958259	-1.9123518495488	-1.9459510251701	0.0654215352680302	0.060081985536511	0.0250846295304488	0.0230605158104137	30	3.52904206673877	0.193722553388551	0.28710530101538	0.277276459379321	P33151	CDH5
0.421714844574658	1.90057197183409	1.9448495092513	0.0670051926682456	0.0602196494956722	0.025495231183935	0.0230605158104137	30	3.52904206673877	0.193722553388551	0.338486879525223	0.323249957585058	P08123	COL1A2
-0.273032383545663	-1.99222982094643	-1.94176759348741	0.0555148323300464	0.0606062703480798	0.0218477331972633	0.0231478130056751	30	3.52904206673877	0.193722553388551	0.129128513098243	0.135927248504742	Q8IWY4	SCUBE1
-0.310335666507954	-1.94839246786857	-1.93713976556726	0.0607760797748107	0.0611908599949173	0.0235455324053898	0.0233100686460573	30	3.52904206673877	0.193722553388551	0.174414746588051	0.176446956821788	P02765	AHSG
-0.331107533761024	-1.92624288393047	-1.93095817714346	0.0635958042401963	0.0619793302138753	0.0244474349562522	0.0235085194518115	30	3.52904206673877	0.193722553388551	0.203136858940449	0.202145972285958	Q9NS98	SEMA3G
-0.469269766325052	-1.87374080106449	-1.93053158988832	0.0707364731257405	0.0620340646708173	0.026710552283676	0.0235085194518115	30	3.52904206673877	0.193722553388551	0.431219929873635	0.406222549074993	P0DP58	LYNX1
-0.179238541851637	-2.24898690770531	-1.92730080988173	0.032010923557036	0.06244995741869	0.014084293516514	0.0236048155637119	30	3.52904206673877	0.193722553388551	0.0436678341678563	0.0594615873979203	Q13332	PTPRS
0.276124891046553	1.93866013441332	1.90015168641079	0.0620013642690711	0.066040992978552	0.0238960898102135	0.0248064893867144	30	3.52904206673877	0.193722553388551	0.13946988986316	0.145180161317759	P49257	LMAN1
-0.228695580778416	-2.01532722425551	-1.90001816696589	0.0529064459896549	0.0660590843739005	0.0210995672238774	0.0248064893867144	30	3.52904206673877	0.193722553388551	0.08853135358183	0.0996030736873352	Q14563	SEMA3A
-0.173484220093791	-2.2380468132328	-1.89942704361794	0.0327930194541721	0.0661392307009978	0.0143859667013121	0.0248064893867144	30	3.52904206673877	0.193722553388551	0.0413099173182517	0.0573518490598152	Q99784	OLFM1
0.226712430536463	2.01133340739303	1.89362985414604	0.0533496288697576	0.0669296780378515	0.0212195757150397	0.0250385917043783	30	3.52904206673877	0.193722553388551	0.0873484563039826	0.0985446802424886	P14618	PKM
-0.301451538890889	-1.90305760528799	-1.89085816689366	0.0666682975299347	0.0673104611009069	0.0254319211636708	0.0251062008301821	30	3.52904206673877	0.193722553388551	0.172505856578508	0.174738983770476	P61916	NPC2
-0.243364112139832	-1.9722532511931	-1.88948195219513	0.0578608609912147	0.0675002210159761	0.022651474475755	0.0251062008301821	30	3.52904206673877	0.193722553388551	0.104679203956589	0.114051309645837	P43121	MCAM
-0.295619358097101	-1.90545549564732	-1.88856699119668	0.0663446843112562	0.0676266351984137	0.0253733661150884	0.0251062008301821	30	3.52904206673877	0.193722553388551	0.16547821301348	0.168451022828104	Q09328	MGAT5
-0.331817162135746	-1.87127331156204	-1.88158422086023	0.0710884383671197	0.0685981194788639	0.0267756701411241	0.0254022249712071	30	3.52904206673877	0.193722553388551	0.216170259851828	0.213807564840947	P10745	RBP3
-0.376316774492983	-1.84729235313571	-1.87931236512643	0.0745883407883889	0.0689167672221238	0.0278826862471096	0.0254556136595565	30	3.52904206673877	0.193722553388551	0.285304481034126	0.275665181630017	Q63HQ2	EGFLAM
-0.382927534259257	-1.8379679101108	-1.87287327557134	0.0759885964797354	0.0698268199730709	0.0283351158663483	0.025726626863403	30	3.52904206673877	0.193722553388551	0.298421455232042	0.287401551107982	P08185	SERPINA6
-0.224569484692416	-1.96506250974158	-1.85529045190919	0.0587262789760303	0.0723645106070467	0.0228702162445829	0.0265944425908856	30	3.52904206673877	0.193722553388551	0.0897886511087704	0.100728036510106	P13987	CD59
-0.43459600989892	-1.80198098007012	-1.85295736871976	0.0816058315503622	0.0727070999823577	0.0300540311647115	0.0266532099331873	30	3.52904206673877	0.193722553388551	0.39989296727656	0.378192852430467	Q9BRK5	SDF4
-0.331733006631134	-1.83638176072886	-1.84971858054045	0.0762290177333648	0.0731849818262806	0.0283538809849632	0.0267611543636939	30	3.52904206673877	0.193722553388551	0.224348996391749	0.221125462432809	P10619	CTSA
0.537955784234039	1.77503145367556	1.84356175863256	0.086040806664241	0.0741008249375166	0.031377455801327	0.0270283056199796	30	3.52904206673877	0.193722553388551	0.631471506838414	0.585396988266709	P07148	FABP1
-0.332520684349214	-1.80683951339739	-1.82303193062621	0.0808273596565493	0.0772257409791738	0.0298410148069641	0.0280978753113913	30	3.52904206673877	0.193722553388551	0.232847122211491	0.228729132531251	Q96KN2	CNDP1
-0.204248837615156	-1.96545260794044	-1.81754520235236	0.0586790419596261	0.0780796607932124	0.0228702162445829	0.0283378981038535	30	3.52904206673877	0.193722553388551	0.0742449188824099	0.0868203332759182	Q86SF2	GALNT7
0.492009418087729	1.74810448534793	1.81057295579396	0.0906746943226495	0.0791763562074657	0.0329064353737185	0.0286646230140332	30	3.52904206673877	0.193722553388551	0.544608932881087	0.507676986200056	Q969E1	LEAP2
0.336140662434573	1.78095151205456	1.80087058570192	0.0850494070886674	0.0807242493122672	0.0310919305060681	0.0291526755619012	30	3.52904206673877	0.193722553388551	0.244912309987395	0.239524419570965	P17174	GOT1
0.26612802750913	1.82316005114814	1.79298882763213	0.0782585747516756	0.0820005212121521	0.0290363780522933	0.0295404671653861	30	3.52904206673877	0.193722553388551	0.146488772716148	0.151460283641877	Q15293	RCN1
-0.236618264036246	-1.85895604975329	-1.7906034166366	0.0728680196245713	0.0823901401604617	0.0273080353042697	0.0296077208597409	30	3.52904206673877	0.193722553388551	0.111386096866166	0.120052279995267	P13473	LAMP2
-0.224475666509916	-1.85931448019629	-1.77422178107894	0.0728156979707343	0.0851084035785729	0.0273080353042697	0.0305094096754481	30	3.52904206673877	0.193722553388551	0.100208725555507	0.110051363814831	O43493	TGOLN2
-0.365409167669571	-1.72051173217369	-1.75553530413884	0.0956401609345845	0.0883012668275486	0.0345403558603187	0.0315763946035134	30	3.52904206673877	0.193722553388551	0.310110380453587	0.297860178465971	P04217	A1BG
0.275976423639558	1.76725431514076	1.75296924029139	0.0873580906147052	0.0887475017824365	0.031780142298649	0.0316583734712734	30	3.52904206673877	0.193722553388551	0.16765579358438	0.170399405874567	P34096	RNASE4
-0.252186210955953	-1.78301190598202	-1.74586942485155	0.0847066480322908	0.0899920560044252	0.031042711467316	0.0320240375864143	30	3.52904206673877	0.193722553388551	0.137532991410076	0.143447127803802	P00450	CP
-0.315504743377693	-1.71336818195112	-1.72881376583885	0.0969623404077965	0.0930419032311257	0.0349332755545889	0.0330287800733792	30	3.52904206673877	0.193722553388551	0.233121910265552	0.228974998237925	P01344	IGF2
-0.217276739088005	-1.809519484679	-1.72495559950481	0.0804006705333446	0.0937437082277472	0.0297571398258135	0.0331971409509024	30	3.52904206673877	0.193722553388551	0.0991225906438917	0.109079548178596	Q15262	PTPRK
0.479987961635463	1.65103909239009	1.71219707957215	0.109162196597045	0.0960961651241809	0.0386746802130968	0.0339478109211073	30	3.52904206673877	0.193722553388551	0.581056923190549	0.540288705530045	Q16658	FSCN1
-0.547375333569077	-1.63800969518688	-1.70653293546773	0.111867538042306	0.0971562571318972	0.0394882310520987	0.0342394046000888	30	3.52904206673877	0.193722553388551	0.767733006522446	0.707316516488964	P18428	LBP
0.404640166246894	1.65368687429233	1.70177642067321	0.10861912387367	0.098054010709113	0.0385739014090401	0.0344725202298764	30	3.52904206673877	0.193722553388551	0.411627256734676	0.388692069289773	P00488	F13A1
-0.196147855474943	-1.79983296146955	-1.68241071065797	0.0819520356235876	0.101780911236304	0.0301071934507122	0.0356967578853451	30	3.52904206673877	0.193722553388551	0.0816536172850531	0.0934492417796831	P04216	THY1
-0.278994146775374	-1.68271434910876	-1.68050185605923	0.102811433614996	0.10215456760474	0.0368624881133818	0.0357418892192142	30	3.52904206673877	0.193722553388551	0.188991420903247	0.189489388173852	Q9NZP8	C1RL
-0.341118202322594	-1.63485546222744	-1.66607926466208	0.112530751862211	0.105014797152335	0.039586027778267	0.0366547266850125	30	3.52904206673877	0.193722553388551	0.299311749742145	0.288198139189739	P04179	SOD2
-0.45212951560891	-1.60414026337028	-1.66155846750767	0.119160661180153	0.105924905581053	0.0413635594896726	0.0368841544632785	30	3.52904206673877	0.193722553388551	0.54615226846433	0.509057880631968	P23515	OMG
-0.268304560091337	-1.66257286492204	-1.65544745595921	0.106812954346188	0.10716553151081	0.0380230075289485	0.0372273053388711	30	3.52904206673877	0.193722553388551	0.179047159028579	0.180591792601445	Q8WVQ1	CANT1
0.401761801129928	1.60481319300371	1.65342082619288	0.119012034292243	0.107579614621449	0.0413635594896726	0.0372823825050083	30	3.52904206673877	0.193722553388551	0.430884642408724	0.405922551719646	P27918	CFP
-0.529371189825189	-1.58068926034288	-1.64691769017495	0.124436329024219	0.10891729228351	0.0429635347376513	0.0376565175832604	30	3.52904206673877	0.193722553388551	0.771081531007664	0.710312597747612	P05090	APOD
0.365676671204725	1.60374676715893	1.64385972658501	0.11924764166453	0.109551043963766	0.0413635594896726	0.0377860872150634	30	3.52904206673877	0.193722553388551	0.35743380501395	0.340202656786258	P10412	H1-4
-0.242145785887026	-1.66402230714213	-1.63579910327103	0.106520724816153	0.111236188066326	0.0380230075289485	0.0382768341672633	30	3.52904206673877	0.193722553388551	0.145582189013045	0.150649120858313	P36955	SERPINF1
-0.186135958105446	-1.73784907493018	-1.61825057303338	0.0924941904616481	0.114978853111623	0.0334852696620411	0.0394716073354018	30	3.52904206673877	0.193722553388551	0.0788695107106273	0.0909581715884583	Q8WZA1	POMGNT1
0.406238471776801	1.55399430094738	1.60440597012969	0.13067310509159	0.11800409320801	0.0448057256370055	0.0404150613451025	30	3.52904206673877	0.193722553388551	0.469824822684062	0.44076414981645	P05451	REG1A
0.783058992063076	1.52567598007861	1.60286509836801	0.137565168578875	0.118344795781229	0.0465271505898613	0.0404368259791868	30	3.52904206673877	0.193722553388551	1.8110775490482	1.64084561086243	P08519	LPA
0.284227349823307	1.58634110078347	1.59664688872691	0.123147657477445	0.119727906264712	0.0426172523380479	0.0408138334919987	30	3.52904206673877	0.193722553388551	0.220704546983884	0.217864603323911	P15291	B4GALT1
0.206382366223073	1.66261378357912	1.59452653428292	0.106804695379413	0.120202549674214	0.0380230075289485	0.0408207420347828	30	3.52904206673877	0.193722553388551	0.105933939719381	0.115173980338571	O00754	MAN2B1
-0.222642723740785	-1.63743563491838	-1.59405753430816	0.11198799917576	0.120307743463789	0.0394882310520987	0.0408207420347828	30	3.52904206673877	0.193722553388551	0.12710459178133	0.134116351569883	Q86Y38	XYLT1
-0.226839787261898	-1.62292058902807	-1.58641193748021	0.115069725393569	0.122033249475189	0.0402891438507345	0.0413101407862653	30	3.52904206673877	0.193722553388551	0.134312559519442	0.140565656972433	Q13822	ENPP2
-0.400293926441512	-1.53439177304107	-1.58401725505449	0.135413226177049	0.122577836302584	0.0461130168241181	0.0413984397786511	30	3.52904206673877	0.193722553388551	0.46790553366258	0.439046872283443	P00747	PLG
-0.214041061018986	-1.62693617572662	-1.5756934888659	0.114210232468286	0.124486240237454	0.0400823011381185	0.0419458716505346	30	3.52904206673877	0.193722553388551	0.118994218405025	0.126859621693592	Q86UX2	ITIH5
-0.346540982985232	-1.53581556941693	-1.57323236294655	0.135064297913513	0.125055124092862	0.0460994442202548	0.0420404669826358	30	3.52904206673877	0.193722553388551	0.350028797904297	0.333577051054743	P22891	PROZ
-0.253174047557778	-1.57898799159536	-1.57106729493864	0.124826390701787	0.125557324439963	0.0429986754919483	0.0421122615670917	30	3.52904206673877	0.193722553388551	0.176747556250693	0.17853423058702	P54108	CRISP3
0.476905597904807	1.50003342620168	1.56042987399711	0.144057307943386	0.128048642632644	0.0481766943005595	0.0428083889883652	30	3.52904206673877	0.193722553388551	0.694921373335159	0.642168547415744	Q06033	ITIH3
0.328696569805133	1.52721602213761	1.55970594290237	0.137182927384698	0.128219639580864	0.0465271505898613	0.0428083889883652	30	3.52904206673877	0.193722553388551	0.318465288701199	0.305335705113271	P00441	SOD1
-0.330824856730012	-1.51733968040335	-1.5509432570383	0.139649248830765	0.130304187321569	0.0471251662931631	0.0434049460953641	30	3.52904206673877	0.193722553388551	0.326816020908259	0.312807495262036	P02649	APOE
0.169375607173497	1.69071310479434	1.54970298924832	0.10125743280951	0.130601441950877	0.0363927921325537	0.0434049460953641	30	3.52904206673877	0.193722553388551	0.0689976969517342	0.0821253987291174	P22105	TNXB
-0.296329618404153	-1.50547874312041	-1.52756177905699	0.14265840672487	0.136001092560367	0.0479237683556712	0.0450273434976903	30	3.52904206673877	0.193722553388551	0.266362799327241	0.258717174285356	O43505	B4GAT1
0.183198303880067	1.62125431564018	1.52716159769892	0.11542793881961	0.1361003197049	0.0403199167436427	0.0450273434976903	30	3.52904206673877	0.193722553388551	0.0877835842164849	0.0989340095096083	O95897	OLFM2
-0.209603942734136	-1.5632958680006	-1.51860422240779	0.128471641456585	0.138236179666	0.0441523785547182	0.0456304995328244	30	3.52904206673877	0.193722553388551	0.123591680597528	0.130973185853896	Q9UMX5	NENF
0.264895975341908	1.50279176901273	1.51021015923273	0.14334731519774	0.140357423678551	0.0480469820138785	0.046226118815569	30	3.52904206673877	0.193722553388551	0.213612079071563	0.211518641010221	P19320	VCAM1
-0.245927141395816	-1.50910699614662	-1.50428192923524	0.14173240456306	0.141871239561349	0.0477201708729253	0.0466194518366929	30	3.52904206673877	0.193722553388551	0.182576787346568	0.183749915918207	P00742	F10
0.475791965373566	1.44059361839945	1.50034518103586	0.160055597392551	0.142883739014061	0.052238563727366	0.0468466526923587	30	3.52904206673877	0.193722553388551	0.749935542582749	0.691392294224333	Q9HCQ7	NPVF
-0.256130922380472	-1.48284976570735	-1.48720405345212	0.148544335167515	0.146305545586193	0.0493605910508587	0.0478609923228892	30	3.52904206673877	0.193722553388551	0.205117362586239	0.203918021402525	P04004	VTN
-0.250423891765505	-1.48267633236441	-1.4836328137838	0.14859018768642	0.147246697498106	0.0493605910508587	0.0480611113891863	30	3.52904206673877	0.193722553388551	0.196124348255083	0.19587155143784	P08697	SERPINF2
0.196500973606382	1.52631018960543	1.47300658226544	0.137407652285454	0.150075728742989	0.0465271505898613	0.0488751627310664	30	3.52904206673877	0.193722553388551	0.113950571698202	0.122346835408092	P14625	HSP90B1
0.235982803093771	1.47874913952087	1.47053322087385	0.149631506151037	0.150740391573535	0.0495960506410577	0.0489822880114493	30	3.52904206673877	0.193722553388551	0.175083171019462	0.177045027381108	P08572	COL4A2
-0.181674177196023	-1.5432570520494	-1.46561605336976	0.133252481165567	0.152068738335292	0.0455853586659411	0.0493041184951481	30	3.52904206673877	0.193722553388551	0.0952757916468176	0.105637637440958	Q13308	PTK7
-0.245190952195425	-1.4632114617627	-1.46294283807292	0.153808865954847	0.152794792068533	0.0507550776305407	0.0494296777804724	30	3.52904206673877	0.193722553388551	0.193048927881166	0.193119829183627	O75503	CLN5
-0.255519366566025	-1.45050164192925	-1.4575741929632	0.157294754552174	0.154261258053575	0.0516767209247746	0.0497936776582029	30	3.52904206673877	0.193722553388551	0.213345701629194	0.211280300670669	P13671	C6
0.246358494804532	1.45144208545253	1.45311977855862	0.157034684475024	0.155486464175085	0.0516767209247746	0.0500682598822304	30	3.52904206673877	0.193722553388551	0.198065285065609	0.197608198258822	P05546	SERPIND1
-0.219519527140814	-1.47228926000244	-1.45199067582528	0.151357095750487	0.155798252148239	0.0500567679849637	0.0500682598822304	30	3.52904206673877	0.193722553388551	0.152838487599462	0.157141670128263	Q9UBM4	OPTC
0.651578212017472	1.37791909083297	1.44603350750669	0.178420332808866	0.157451468391743	0.0571077420959957	0.0504883395642227	30	3.52904206673877	0.193722553388551	1.53729910802002	1.39588325212588	A0A140G945	CRYAA2
0.486208851956367	1.38343658572154	1.44330688793701	0.176740118468517	0.15821277269532	0.0568137848517232	0.0506212037758024	30	3.52904206673877	0.193722553388551	0.849180302910359	0.780191216779352	P08603	CFH
-0.232202754088452	-1.44816705450795	-1.44090575876783	0.157941843176611	0.158885606051183	0.0516845338375973	0.0507252416112551	30	3.52904206673877	0.193722553388551	0.176754349337958	0.178540308679485	Q96KG7	MEGF10
-0.356941823623576	-1.36962968788911	-1.41385854283414	0.180968099441098	0.166621851513945	0.0577160730394399	0.0530789407656217	30	3.52904206673877	0.193722553388551	0.466940190864616	0.438183134993207	Q15846	CLUL1
0.218021482131507	1.41972521175033	1.40538626955753	0.165996326272657	0.169105122752626	0.0538241532136049	0.0537526460627965	30	3.52904206673877	0.193722553388551	0.162129740848633	0.165454988382936	P05362	ICAM1
-0.245761957358977	-1.39537794658156	-1.40215591618577	0.173146113036976	0.170059564122288	0.0557786908003501	0.053823970828606	30	3.52904206673877	0.193722553388551	0.213264371620673	0.211207530913311	P01042	KNG1
-0.243315058568204	-1.39685842021563	-1.40212969475022	0.17270455952642	0.17006732874835	0.0557568703832565	0.053823970828606	30	3.52904206673877	0.193722553388551	0.208595962514716	0.207030487235775	P08138	NGFR
0.362849700837952	1.35092224800874	1.39645071390373	0.186822071946258	0.171755526544686	0.0588246235273882	0.0542406036392796	30	3.52904206673877	0.193722553388551	0.495981563311412	0.464167807375726	P62328	TMSB4X
-0.193348547902539	-1.43240544270731	-1.39290304870297	0.16236613831856	0.172816779828483	0.0528769680329007	0.0544578745264214	30	3.52904206673877	0.193722553388551	0.125262941819106	0.132468541329533	Q13275	SEMA3F
0.340056508417995	1.34806736636027	1.38942418521354	0.187728213840427	0.173862421212742	0.0588246235273882	0.0545687997845974	30	3.52904206673877	0.193722553388551	0.437473442919822	0.411817859284339	O00187	MASP2
-0.180188305579031	-1.44791595044057	-1.38924364830376	0.158011568867087	0.173916819702379	0.0516845338375973	0.0545687997845974	30	3.52904206673877	0.193722553388551	0.106472928772247	0.115656239019083	P10586	PTPRF
0.326211072103823	1.34814445887736	1.38652702350815	0.187703699916538	0.174736984914702	0.0588246235273882	0.054708485270199	30	3.52904206673877	0.193722553388551	0.402529056770388	0.38055148482615	Q96JP9	CDHR1
-0.261772161055033	-1.35478702671598	-1.37261887642501	0.185600799899233	0.178983283121487	0.0587753870272654	0.0559179651511962	30	3.52904206673877	0.193722553388551	0.256671448003629	0.250045869595838	Q15904	ATP6AP1
0.150426963879255	1.49036324854549	1.36859106866157	0.146568787133687	0.180227877541563	0.0489069446395762	0.0561864877162289	30	3.52904206673877	0.193722553388551	0.0700389807741277	0.0830570840009371	O95428	PAPLN
-0.257468385862171	-1.34874461683802	-1.36513335884254	0.187512946203907	0.181301662995802	0.0588246235273882	0.0564007286167579	30	3.52904206673877	0.193722553388551	0.250530770744245	0.244551518835239	P50897	PPT1
0.327885641608713	1.31663507430594	1.35615357747889	0.197931305913039	0.184113496023894	0.0613770449027236	0.057153592789833	30	3.52904206673877	0.193722553388551	0.426370020067293	0.40188310824335	Q92765	FRZB
-0.241415080153331	-1.34249889581342	-1.35167952042077	0.189505452417307	0.185526993802658	0.0592072485849905	0.0574701022588991	30	3.52904206673877	0.193722553388551	0.222317483766078	0.219307773199432	Q86UD1	OAF
-0.164177197388569	-1.42164669728616	-1.34505471839128	0.165442141157481	0.1876353656546	0.0537613316695713	0.0580000634648979	30	3.52904206673877	0.193722553388551	0.0916885314957562	0.102427948231298	Q14126	DSG2
-0.200422796382814	-1.36389564821881	-1.3425241530008	0.182747010647701	0.188445591126171	0.0579947906051068	0.0581273614835859	30	3.52904206673877	0.193722553388551	0.148458356952007	0.153222562652359	P29622	SERPINA4
-0.212116778400675	-1.35056741846431	-1.34056374961338	0.186934510110964	0.189075116665602	0.0588246235273882	0.0581985018121256	30	3.52904206673877	0.193722553388551	0.169586083539299	0.172126526456548	O14786	NRP1
-0.180891300997003	-1.37799042477192	-1.33411611306558	0.178398530449576	0.191157015278181	0.0571077420959957	0.0587154509485623	30	3.52904206673877	0.193722553388551	0.118471985636282	0.126392355643129	Q12841	FSTL1
-0.157443036908859	-1.40896140091633	-1.3241138509318	0.169127934389306	0.19442150707331	0.0547206163486963	0.0595927081455252	30	3.52904206673877	0.193722553388551	0.0858462695834666	0.0972006036200257	P05155	SERPING1
-0.195799198977086	-1.34175706020101	-1.31949981319228	0.189743197537387	0.195941753395726	0.0592072485849905	0.0599327741292173	30	3.52904206673877	0.193722553388551	0.146401910997386	0.151382564404993	Q86VZ4	LRP11
0.358318884074639	1.26819884903219	1.31372079345359	0.21448079235292	0.19785866413669	0.0654208386770479	0.0603924913060983	30	3.52904206673877	0.193722553388551	0.548829424068769	0.511453256794917	P19827	ITIH1
-0.30278905659923	-1.2761675551739	-1.31109446872803	0.211688179739324	0.198734545856731	0.0648342077673315	0.0605331985966717	30	3.52904206673877	0.193722553388551	0.387023783318145	0.366678192453484	B9A064	IGLL5
-0.191137085336126	-1.32691124647005	-1.3025964898169	0.194549689407082	0.201588933407992	0.0604541146795826	0.0612747036031796	30	3.52904206673877	0.193722553388551	0.142652330367062	0.148027639480929	Q12805	EFEMP1
-0.202347684856517	-1.30417787234319	-1.29262848801524	0.202090997127103	0.204976784433592	0.0625369202237603	0.0621749391637172	30	3.52904206673877	0.193722553388551	0.165499058465727	0.168469674227871	Q5JRA6	MIA3
0.214212685005858	1.29161894469943	1.28996096498281	0.206352088680578	0.205890701256824	0.0634605295286648	0.0623225857860936	30	3.52904206673877	0.193722553388551	0.189101188943463	0.18958760276644	Q9UK55	SERPINA10
0.750925013504806	1.22246803403542	1.28673235798038	0.231048426167538	0.207000984979581	0.0692006594212803	0.0625289377271105	30	3.52904206673877	0.193722553388551	2.59412453453479	2.34147432306478	P31025	LCN1
0.163890117032004	1.34015539720889	1.28183908410668	0.190257289276844	0.208692379333765	0.0592437243327366	0.0629096108054897	30	3.52904206673877	0.193722553388551	0.102817706899058	0.112385741282304	Q9H2A7	CXCL16
-0.233730405209086	-1.26064841056937	-1.2727818679663	0.217152486672646	0.211850655290889	0.065831881153399	0.0637299888634068	30	3.52904206673877	0.193722553388551	0.236327992197254	0.231843629490783	P02774	GC
-0.249736961345493	-1.25019368105958	-1.26998750887204	0.220893268474023	0.212832308309345	0.0667377698825073	0.0638935554149239	30	3.52904206673877	0.193722553388551	0.274336598721909	0.265851705041227	P01024	C3
-0.172780726700699	-1.29627966740291	-1.25805995195445	0.20476282964875	0.217061053074544	0.0631018834208603	0.0650292453211604	30	3.52904206673877	0.193722553388551	0.122142239052154	0.129676302803236	P12259	F5
0.401012401457316	1.20417877576616	1.2544279815271	0.2379355867704	0.218361184024288	0.0705837564278099	0.0651949912637537	30	3.52904206673877	0.193722553388551	0.76244122949829	0.702581716418963	P15090	FABP4
-0.329798802503714	-1.21246972659657	-1.25401889592266	0.234794819525292	0.21850798949954	0.0700414401557391	0.0651949912637537	30	3.52904206673877	0.193722553388551	0.508661706251244	0.47551332352372	O95497	VNN1
-0.195273401240485	-1.26378624810692	-1.25196691692835	0.216039135558936	0.21924548614449	0.065690747318703	0.0652815338914416	30	3.52904206673877	0.193722553388551	0.164138943438361	0.167252715785105	P10253	GAA
-0.152415548660586	-1.30104204375165	-1.23442027798508	0.203148584005684	0.225628290828261	0.0627340361547906	0.0669586154223252	30	3.52904206673877	0.193722553388551	0.0943514519183034	0.104810587512116	P30530	AXL
-0.421417294833674	-1.18234998594326	-1.23396489887042	0.246353567690489	0.225795768049722	0.0722430864252147	0.0669586154223252	30	3.52904206673877	0.193722553388551	0.873384160342135	0.801847538528955	P07320	CRYGD
-0.174477158373937	-1.26320082749226	-1.23263810306736	0.216246523181095	0.226284259632584	0.065690747318703	0.0669673626533528	30	3.52904206673877	0.193722553388551	0.131161102474166	0.13774590115686	P19021	PAM
-0.223858273755833	-1.2175661323186	-1.22837202144855	0.232879571374212	0.227860260125594	0.0696093227768076	0.0672972641961644	30	3.52904206673877	0.193722553388551	0.232398801904607	0.228327999412692	Q04756	HGFAC
-0.314379463855432	-1.18114176988148	-1.22045707645601	0.246825828063414	0.230805870524463	0.0722430864252147	0.0679722930092689	30	3.52904206673877	0.193722553388551	0.48705385387154	0.456179768747511	O14791	APOL1
-0.148893723033496	-1.28838433450982	-1.21914494490882	0.207460577825854	0.231296912159872	0.0636701502920924	0.0679722930092689	30	3.52904206673877	0.193722553388551	0.0918194337592683	0.1025450726006	Q9Y4L1	HYOU1
-0.124061894915602	-1.36411272708221	-1.21848688426102	0.182679417615416	0.231543471377984	0.0579947906051068	0.0679722930092689	30	3.52904206673877	0.193722553388551	0.0568655182230284	0.0712701717549405	Q86SR1	GALNT10
0.245200614702973	1.1709043860088	1.19357236998528	0.250854114296534	0.241022322072053	0.0732212079564365	0.0704066165404238	30	3.52904206673877	0.193722553388551	0.301490023829266	0.290147142757558	Q14766	LTBP1
-0.220746587508804	-1.1806487124646	-1.19288735030907	0.247018742753877	0.241286919362684	0.0722430864252147	0.0704066165404238	30	3.52904206673877	0.193722553388551	0.240336263002406	0.235430016597078	P28799	GRN
-0.114275641817423	-1.36921972252214	-1.19151648810983	0.181094835968651	0.241817073537344	0.0577160730394399	0.0704066165404238	30	3.52904206673877	0.193722553388551	0.0478887772647565	0.0632382623370657	P98160	HSPG2
-0.193423833952947	-1.19255324837898	-1.18811389947117	0.242391890034772	0.24313665942185	0.0713093843280924	0.0704066165404238	30	3.52904206673877	0.193722553388551	0.180857747625078	0.182211810787078	P49747	COMP
-0.265046159216028	-1.15840867261898	-1.18762756416889	0.255836093845189	0.243325700409211	0.073971794919553	0.0704066165404238	30	3.52904206673877	0.193722553388551	0.359908523927761	0.342416903386759	P00748	F12
0.191172376718964	1.19356085198131	1.18742986205925	0.242003230101086	0.24340257907316	0.0713093843280924	0.0704066165404238	30	3.52904206673877	0.193722553388551	0.17637370981989	0.178199732723891	P80303	NUCB2
-0.147414811367759	-1.24979874805006	-1.18736730168476	0.221035524241633	0.243426910085855	0.0667377698825073	0.0704066165404238	30	3.52904206673877	0.193722553388551	0.0956477534823043	0.105970449068632	Q12913	PTPRJ
-0.262142175751308	-1.15823632388666	-1.18667473504687	0.255905309968828	0.243696382806026	0.073971794919553	0.0704066165404238	30	3.52904206673877	0.193722553388551	0.352169823875074	0.335492726993098	Q9H1U4	MEGF9
-0.353158542614807	-1.13826092207693	-1.18315156254883	0.264020337215432	0.245070615543648	0.07573046070919	0.0706637196241722	30	3.52904206673877	0.193722553388551	0.661802619649131	0.612535651593574	P02763	ORM1
-0.287094100596569	-1.1442442007699	-1.1790326397314	0.261570287970659	0.246684419456994	0.0751722611367597	0.0708685931025398	30	3.52904206673877	0.193722553388551	0.432796559074321	0.407633232861497	O14594	NCAN
0.154034486881988	1.22672249862448	1.17885903342729	0.229467866558611	0.246752609350229	0.068865554737955	0.0708685931025398	30	3.52904206673877	0.193722553388551	0.108396678297076	0.117377507572775	Q53RD9	FBLN7
-0.152054233345834	-1.22760745797391	-1.1768816423516	0.229140116445578	0.247530272299965	0.068865554737955	0.0709522719945658	30	3.52904206673877	0.193722553388551	0.105475282636302	0.114763598423543	Q02487	DSC2
0.130747091756457	1.2741708704234	1.17475639229542	0.212385307609951	0.248368082692998	0.0649144241591743	0.0710528296392269	30	3.52904206673877	0.193722553388551	0.0723904761369392	0.0851610767348758	P07237	P4HB
0.223207268626132	1.15241835866166	1.16781538387972	0.258249857707573	0.251118787825115	0.0745051183474733	0.0715754207722711	30	3.52904206673877	0.193722553388551	0.25791050522356	0.251154511963965	Q6YHK3	CD109
-0.208490618262641	-1.15977501894385	-1.16767166390155	0.255287845830742	0.251175977613254	0.073971794919553	0.0715754207722711	30	3.52904206673877	0.193722553388551	0.222176559334425	0.219181681528183	Q96IY4	CPB2
-0.134727438592543	-1.24407342257309	-1.16130084124415	0.223105555141696	0.253720637574825	0.0672266927038249	0.0721596135128484	30	3.52904206673877	0.193722553388551	0.0806292804894925	0.0925327198043266	O00584	RNASET2
-0.153134733641643	-1.20392433699561	-1.15951857864082	0.238032463594769	0.25443586300475	0.0705837564278099	0.0722222436518995	30	3.52904206673877	0.193722553388551	0.111229946946925	0.119912565369126	O95185	UNC5C
-0.190495953127971	-1.15845267705377	-1.15589697416874	0.255818423631585	0.255893733774094	0.073971794919553	0.0723827315942394	30	3.52904206673877	0.193722553388551	0.185903521071759	0.186726499966062	P00751	CFB
-0.153902681974596	-1.19787815859915	-1.15564974078081	0.240343143290645	0.255993477916532	0.0711275355496239	0.0723827315942394	30	3.52904206673877	0.193722553388551	0.113485345993907	0.121930576240858	Q02818	NUCB1
0.180387324675188	1.16247965742949	1.15220412797332	0.254205137910122	0.257386519363373	0.073971794919553	0.072635850044947	30	3.52904206673877	0.193722553388551	0.16554421703394	0.168510079708102	Q9NRN5	OLFML3
-0.19144021859576	-1.14466653067691	-1.14422141413999	0.261397976948108	0.260634985723447	0.0751722611367597	0.0732697775445961	30	3.52904206673877	0.193722553388551	0.192300802443842	0.192450446411669	Q9UNN8	PROCR
0.365155764611959	1.09843770162281	1.14421590949097	0.280751238090244	0.260637235955728	0.078883845346894	0.0732697775445961	30	3.52904206673877	0.193722553388551	0.759763040896725	0.700185415985237	Q9Y5I4	PCDHAC2
-0.142186296602353	-1.19546697192495	-1.13755989533331	0.241269248436499	0.263368417011429	0.0712602192688382	0.0738279612417345	30	3.52904206673877	0.193722553388551	0.0972552431128874	0.107408745123184	P14314	PRKCSH
-0.137496095386732	-1.20444581240994	-1.13691324256321	0.237833944803593	0.263634856108743	0.0705837564278099	0.0738279612417345	30	3.52904206673877	0.193722553388551	0.0895939947382233	0.100553868363436	Q14118	DAG1
-0.175708132377748	-1.13679956892121	-1.12621162875713	0.264621254790928	0.268072466748616	0.0757571385233682	0.0748633009837423	30	3.52904206673877	0.193722553388551	0.164243664906209	0.167346414973682	P55285	CDH6
0.203447513645003	1.11581129753838	1.12487035200867	0.273361173653536	0.268632412133025	0.0775153384040612	0.0748633009837423	30	3.52904206673877	0.193722553388551	0.22855775797399	0.224891238001818	P61769	B2M
0.428283974384749	1.07452329566207	1.12429867371147	0.291154955259498	0.268871326762179	0.0807195015324151	0.0748633009837423	30	3.52904206673877	0.193722553388551	1.0922063068513	0.997637933679767	P0DJI8	SAA1
-0.180209853442254	-1.12854378654142	-1.12235518844056	0.268034688055338	0.269684684358386	0.0762950349953721	0.0749467404176614	30	3.52904206673877	0.193722553388551	0.175304450366348	0.177243016348207	A6NGN9	IGLON5
0.290744540164036	1.08188072648485	1.11836867402051	0.287925548696484	0.271358576712939	0.0802335186727086	0.0752685549094687	30	3.52904206673877	0.193722553388551	0.496520370088818	0.464649902965871	P06727	APOA4
0.217888272612705	1.09935234650126	1.11608103500016	0.280358661649093	0.272322483083933	0.078883845346894	0.075392588190833	30	3.52904206673877	0.193722553388551	0.270063939652453	0.262028757405903	P08637	FCGR3A
0.252693750472432	1.08092912113807	1.10958508115147	0.288341803418328	0.27507292410203	0.0802335186727086	0.0759328765905827	30	3.52904206673877	0.193722553388551	0.375722558025131	0.356566458330106	P35318	ADM
0.208419154487378	1.09605866460526	1.10901575059339	0.281774185077873	0.275314924891381	0.078883845346894	0.0759328765905827	30	3.52904206673877	0.193722553388551	0.248588115880013	0.24281333479136	Q15113	PCOLCE
-0.157390599828888	-1.13284766698141	-1.10639187920457	0.2662512604057	0.276432195660693	0.0760777623666525	0.0760971730206206	30	3.52904206673877	0.193722553388551	0.132704990223296	0.139127289637382	Q9BZR6	RTN4R
-0.232532976786033	-1.07973647929372	-1.10275284792974	0.28886409484673	0.277987073782032	0.0802335186727086	0.0763810897708383	30	3.52904206673877	0.193722553388551	0.318864562724751	0.305692954231296	Q9UBP4	DKK3
-0.175130450397743	-1.10540524383722	-1.0983411123464	0.277770560457742	0.279880444264181	0.0784673261141546	0.0767131857599521	30	3.52904206673877	0.193722553388551	0.172565109257789	0.174791999910183	P42785	PRCP
-0.257835968299451	-1.06719481579168	-1.09748872634181	0.294397008137271	0.280247313528981	0.0813160348586275	0.0767131857599521	30	3.52904206673877	0.193722553388551	0.401302894338058	0.379454380026774	P01008	SERPINC1
0.260662469647246	1.05603516477717	1.08723767705187	0.299382623666871	0.284686149863932	0.0822362544355424	0.0777823126283576	30	3.52904206673877	0.193722553388551	0.418863921069104	0.395167050877397	P62942	FKBP1A
-0.174383478379307	-1.08782454055794	-1.08234094883688	0.285335219950242	0.286823954423615	0.0796985987143871	0.078219927050122	30	3.52904206673877	0.193722553388551	0.176671164201727	0.178465879052717	Q9UGM5	FETUB
0.21407187720248	1.06162177876332	1.07920143429084	0.296879430079608	0.28820054423805	0.0818501356713632	0.0784326840324502	30	3.52904206673877	0.193722553388551	0.279545366828656	0.27051223315567	P03951	F11
-0.160457240196577	-1.09579113539343	-1.0781121154504	0.281889384214189	0.288679266664344	0.078883845346894	0.0784326840324502	30	3.52904206673877	0.193722553388551	0.147412996180369	0.152287229543625	Q9UBG0	MRC2
-0.174446866998771	-1.07152053888184	-1.06797882720749	0.292480285486295	0.293159384587097	0.0809364951447496	0.0795018610579893	30	3.52904206673877	0.193722553388551	0.182220842664948	0.183431435586221	Q99972	MYOC
-0.563420264845748	-1.01070932077758	-1.06285063134185	0.32023840987953	0.295445152479358	0.0874817252003205	0.079973089334758	30	3.52904206673877	0.193722553388551	2.13641238916088	1.93193788793833	P00738	HP
-0.142328312904733	-1.09715009488849	-1.06016869872986	0.281304558563022	0.296645514036917	0.078883845346894	0.0801493112875604	30	3.52904206673877	0.193722553388551	0.115697297697396	0.123909712745045	P22352	GPX3
-0.128508928621012	-1.1185925367837	-1.05722753734187	0.272191230491702	0.297965814818084	0.077330601205023	0.0803572277099804	30	3.52904206673877	0.193722553388551	0.0907393102086747	0.101578635609847	Q9NZ08	ERAP1
0.238418667887068	1.02814525708955	1.05491028779438	0.31210023683455	0.299008924743182	0.0855720151976247	0.0804897603257196	30	3.52904206673877	0.193722553388551	0.369695584782934	0.351173843864532	Q9BU40	CHRDL1
0.442155995595809	0.993912764566626	1.04205667373944	0.328214878247627	0.304841210206234	0.0893334829559825	0.0818027165445021	30	3.52904206673877	0.193722553388551	1.36058977522851	1.23777315839898	P01023	A2M
-0.115720841716706	-1.13051290409626	-1.04169218868553	0.267217664223341	0.305007737225355	0.0762079072660835	0.0818027165445021	30	3.52904206673877	0.193722553388551	0.0720352093227074	0.0848432029225033	P99999	CYCS
-0.205784445357665	-1.01853899303306	-1.03555683279741	0.316566061286964	0.307820347669271	0.0866372007125346	0.0824055745234217	30	3.52904206673877	0.193722553388551	0.280635412228866	0.271487547688701	O75144	ICOSLG
0.239066512466326	0.999129933772189	1.02695260876962	0.325722935533164	0.311794891459122	0.0888173016794662	0.0833167118899754	30	3.52904206673877	0.193722553388551	0.393610117778783	0.372571293527646	P00746	CFD
0.225780602680236	0.989016849361062	1.01382704309566	0.330565164131385	0.317925828202853	0.0897875669476896	0.0847280139673769	30	3.52904206673877	0.193722553388551	0.358293209579848	0.340971606192138	P03973	SLPI
-0.418057771898971	-0.966819868411585	-1.01316373076704	0.34136406683295	0.318237838192595	0.0917788665079687	0.0847280139673769	30	3.52904206673877	0.193722553388551	1.28544699185709	1.17053940037346	P02654	APOC1
0.245797300003339	0.96653006775919	0.996578889482011	0.341506608210306	0.326107206111778	0.0917788665079687	0.086665015840046	30	3.52904206673877	0.193722553388551	0.444627357026734	0.418218800378336	Q9NPH3	IL1RAP
-0.20651395853114	-0.970726693217668	-0.990601174740371	0.339446361634234	0.328975735142486	0.0915551098049086	0.0872683864400476	30	3.52904206673877	0.193722553388551	0.311155571123548	0.298795359376789	Q9Y5W5	WIF1
0.176050464870629	0.980949623173517	0.987475663274762	0.334462743085947	0.330482361945789	0.0905383779422149	0.0875089467048439	30	3.52904206673877	0.193722553388551	0.221438762370077	0.218521540123416	P03950	ANG
0.233879962882977	0.957726293780124	0.985474109206315	0.345855905707435	0.331449642346447	0.0926139829532666	0.0875205659730166	30	3.52904206673877	0.193722553388551	0.409992500956708	0.387229376939617	P80188	LCN2
0.16118594469183	0.987932698938902	0.984903030426934	0.331087154736459	0.331725975031254	0.0897875669476896	0.0875205659730166	30	3.52904206673877	0.193722553388551	0.183008946149855	0.184136588584632	P06681	C2
-0.193246504956404	-0.964414832439202	-0.979915626527603	0.342548220027462	0.334145885759194	0.0918932231536592	0.0879998887122087	30	3.52904206673877	0.193722553388551	0.276037595941237	0.267373666702948	P80108	GPLD1
0.0954193873379216	1.11256444672214	0.976555172805659	0.274731543355758	0.335783085880091	0.0777561003845461	0.0882717227151247	30	3.52904206673877	0.193722553388551	0.0505703075777958	0.0656375527561315	O00391	QSOX1
-0.198813390687198	-0.955806940877521	-0.973846891865744	0.346809019801308	0.337106471485273	0.0927027774672396	0.0883180911730181	30	3.52904206673877	0.193722553388551	0.297456598119144	0.286538248382861	P02462	COL4A1
0.33090311800468	0.933108311077886	0.973716786315491	0.358213797075486	0.337170134913144	0.0950697944200058	0.0883180911730181	30	3.52904206673877	0.193722553388551	0.864590194939846	0.793979166938036	P11684	SCGB1A1
0.18562400181886	0.954056073964868	0.967156054757927	0.347679997654606	0.340390915126163	0.0927693383773143	0.0890019518516675	30	3.52904206673877	0.193722553388551	0.260251453340851	0.2532490675847	P02748	C9
0.199417463882068	0.940561583264971	0.959595111510704	0.354441897370084	0.344128192949812	0.0942364142418619	0.0898181727501853	30	3.52904206673877	0.193722553388551	0.309047053645399	0.296908770305185	P02753	RBP4
-0.266363745195992	-0.922551825723636	-0.956475014533375	0.36360138021526	0.345678367893468	0.0961574594051007	0.0900616595363595	30	3.52904206673877	0.193722553388551	0.573114481622152	0.533182232085989	O95445	APOM
-0.0987487019303992	-1.05946562570959	-0.952912797877042	0.297843789685609	0.347453881951604	0.0819645056078795	0.0903628825781243	30	3.52904206673877	0.193722553388551	0.059725769268354	0.0738293719608088	P33908	MAN1A1
-0.11672264023143	-0.978662715654003	-0.931745674384603	0.335573273686676	0.358129018163252	0.0906744328969617	0.0929734541146825	30	3.52904206673877	0.193722553388551	0.097795038340717	0.107891725126092	P26992	CNTFR
-0.161310236095301	-0.915687677646407	-0.920154342726797	0.36713297919181	0.364065302203392	0.09691957739332	0.0943466891765458	30	3.52904206673877	0.193722553388551	0.213354504414993	0.211288176934281	Q8N3T6	TMEM132C
0.23793434176675	0.88227657249355	0.912172225273678	0.384642244981096	0.36819037484338	0.100675112225765	0.0952465155433417	30	3.52904206673877	0.193722553388551	0.500008591703086	0.467770977770804	P81605	DCD
0.152901971797995	0.902599526492488	0.903460063075116	0.373928839238825	0.372727300382096	0.0985348121745476	0.0961760987116625	30	3.52904206673877	0.193722553388551	0.197291634978334	0.196915977390357	P00736	C1R
-0.223335826793613	-0.87538689006225	-0.902743220748497	0.38831854442685	0.373102207031482	0.10128126166005	0.0961760987116625	30	3.52904206673877	0.193722553388551	0.447496269751519	0.420785750593384	P19823	ITIH2
-0.151414267545855	-0.90136746193044	-0.901435398892591	0.374572759844806	0.373786823052442	0.0985348121745476	0.0961826410195889	30	3.52904206673877	0.193722553388551	0.194000366030385	0.193971125335177	P15144	ANPEP
-0.113364266985587	-0.930631149974823	-0.889501527832136	0.359473274983155	0.380071431762383	0.0952346027501878	0.0976276106994082	30	3.52904206673877	0.193722553388551	0.10201637812142	0.111668754996764	Q13740	ALCAM
0.158361337161218	0.882104354352748	0.887999257332661	0.384733866388555	0.380867341340298	0.100675112225765	0.0976601163662332	30	3.52904206673877	0.193722553388551	0.221580271936126	0.21864815534174	P12955	PEPD
-0.104217576265885	-0.946510205431629	-0.886730006126203	0.351450437524547	0.38154062942452	0.0936079258681224	0.097661121143693	30	3.52904206673877	0.193722553388551	0.0833496994511283	0.0949668057136892	P09668	CTSH
-0.127963325563224	-0.898427046669265	-0.880580864919901	0.376112433882932	0.38481330628459	0.0987656477470365	0.0983263102117269	30	3.52904206673877	0.193722553388551	0.139469133772228	0.145179484807886	Q16610	ECM1
-0.144821016821853	-0.868076037955644	-0.867509292975321	0.392244082398646	0.39182961082887	0.102102961605146	0.0999440613456029	30	3.52904206673877	0.193722553388551	0.191346424235076	0.191596519651519	Q9BXJ4	C1QTNF3
0.150268357038885	0.862971637934994	0.866199596712183	0.394999810915253	0.392537050275582	0.1026411611473	0.0999497707128623	30	3.52904206673877	0.193722553388551	0.208456160057929	0.206905399447843	Q96PQ0	SORCS2
-0.123077823441046	-0.875219090122772	-0.856281572774425	0.388408361276886	0.397920561822126	0.10128126166005	0.101144031039904	30	3.52904206673877	0.193722553388551	0.135956117397908	0.14203622497303	Q9ULI3	HEG1
-0.122020573284341	-0.855968225657769	-0.839066492185193	0.398800723457043	0.407374716069786	0.103448608643499	0.103279639083616	30	3.52904206673877	0.193722553388551	0.139708727677024	0.145393860665377	P23142	FBLN1
-0.223002816659789	-0.810225124936298	-0.838409594911027	0.42419155324306	0.407738222685711	0.109086393516987	0.103279639083616	30	3.52904206673877	0.193722553388551	0.520813204417356	0.486385836500909	P01834	IGKC
0.379520141071927	0.796900595969174	0.836379888051373	0.431770712941419	0.408862675749091	0.110553074809452	0.103384973993987	30	3.52904206673877	0.193722553388551	1.559315718727	1.41558254206965	P21741	MDK
-0.170581707986487	-0.815480741762815	-0.831203130421693	0.421224700274154	0.411739311383036	0.108510515655253	0.103932234593572	30	3.52904206673877	0.193722553388551	0.300822420275945	0.289549806676207	Q17R60	IMPG1
-0.116887294713499	-0.848993887645734	-0.828055475496888	0.402608766463387	0.41349452984505	0.104255098928542	0.104195022884836	30	3.52904206673877	0.193722553388551	0.130316134712918	0.136989869034411	P24592	IGFBP6
0.143638673422114	0.821089215737856	0.824534933279081	0.41807280339407	0.415463157126068	0.107884894021	0.104510588424983	30	3.52904206673877	0.193722553388551	0.210394691257482	0.208639893856327	Q9BXP8	PAPPA2
-0.147605120465076	-0.806271110143868	-0.813114455545671	0.426432078236688	0.421889021330596	0.10947382578194	0.105944364724565	30	3.52904206673877	0.193722553388551	0.230416381574247	0.226554235348916	Q9UHG2	PCSK1N
0.115846473041807	0.82818796327	0.809647039402984	0.414104378046327	0.423851996607255	0.107046031147877	0.106254423217869	30	3.52904206673877	0.193722553388551	0.134518032434461	0.140749503186659	O75095	MEGF6
0.387933253556575	0.76330852637237	0.801827839214627	0.451240674527921	0.428299053165214	0.113882585893832	0.107092289964025	30	3.52904206673877	0.193722553388551	1.77576909327694	1.60925348630876	P02533	KRT14
-0.170748868256242	-0.783794697420474	-0.801109612915733	0.439305385546446	0.428708952475269	0.112007530565729	0.107092289964025	30	3.52904206673877	0.193722553388551	0.326274947190617	0.312323371334578	P13611	VCAN
-0.2590793308519	-0.767567771852906	-0.799906170871651	0.448743464972935	0.429396303848934	0.113581611689205	0.107092289964025	30	3.52904206673877	0.193722553388551	0.783257879887977	0.721207345819515	P49788	RARRES1
0.159587270729313	0.777069026188654	0.791008963258362	0.443202637346207	0.43449871833057	0.112808358861605	0.108141636773871	30	3.52904206673877	0.193722553388551	0.289967951586601	0.279837806553084	Q8N475	FSTL5
0.128235353139936	0.793232490425263	0.789988688424396	0.433871567949999	0.435086161589579	0.110811518253538	0.108141636773871	30	3.52904206673877	0.193722553388551	0.179674836342725	0.181153404811746	Q6UWH4	GASK1B
0.127448600592891	0.769448397631784	0.768354929031147	0.447643475664226	0.447654619054292	0.113551138805478	0.111076327801012	30	3.52904206673877	0.193722553388551	0.188618308463767	0.189155547047042	Q14767	LTBP2
0.167193484275167	0.725756064685082	0.744363043658721	0.473612508622537	0.461842299611121	0.118525955591176	0.114402148754966	30	3.52904206673877	0.193722553388551	0.364863191097305	0.346850075524229	P53634	CTSC
-0.120287980347437	-0.745628001051787	-0.742403961949749	0.46169475769186	0.463012293345588	0.11632412589602	0.114497572695358	30	3.52904206673877	0.193722553388551	0.17892571059583	0.180483127016094	Q14508	WFDC2
-0.145916153719722	-0.726780678114198	-0.738572356609544	0.472993702747953	0.465305572447144	0.118525955591176	0.114869979152519	30	3.52904206673877	0.193722553388551	0.27712308404952	0.268344903614032	P61812	TGFB2
-0.10173885585927	-0.741586657622289	-0.72291493271603	0.464104121990901	0.474745087576196	0.116733980141154	0.116910320399063	30	3.52904206673877	0.193722553388551	0.129396516879407	0.136167044005576	P78509	RELN
-0.0827428919592613	-0.774436473183235	-0.720739698631732	0.444733730985428	0.476065132415012	0.113005226413202	0.116910320399063	30	3.52904206673877	0.193722553388551	0.0784806330135474	0.0906102245493162	P50895	BCAM
-0.135940626560707	-0.710823692488597	-0.719570371205	0.482683678801994	0.476775609148369	0.120392100350423	0.116910320399063	30	3.52904206673877	0.193722553388551	0.251447572560599	0.245371824241993	Q99538	LGMN
-0.085159316564655	-0.76664018036789	-0.719570340047789	0.4492866119146	0.476775628087397	0.113581611689205	0.116910320399063	30	3.52904206673877	0.193722553388551	0.084830862510891	0.0962920714849103	Q8NBJ4	GOLM1
-0.145597543558708	-0.704035887808434	-0.717026623595785	0.486839737328383	0.478323270093633	0.121023951878719	0.117071837142327	30	3.52904206673877	0.193722553388551	0.294029701495576	0.283472043911453	O15072	ADAMTS3
0.126398026388938	0.711835264414232	0.71585161199174	0.482066048657022	0.4790391357868	0.120392100350423	0.117071837142327	30	3.52904206673877	0.193722553388551	0.216767560313434	0.214341997462449	Q9Y5Y7	LYVE1
-0.14498594458659	-0.698895908445561	-0.711950999223389	0.490000330324438	0.481419928913017	0.1214049634766	0.117456931225897	30	3.52904206673877	0.193722553388551	0.295869032260434	0.285117779057596	P02749	APOH
-0.126752816814105	-0.70432857874663	-0.709195447936277	0.486660109413617	0.483105867421067	0.121023951878719	0.117671491772826	30	3.52904206673877	0.193722553388551	0.222657495658998	0.219611997721186	P07357	C8A
0.176586755448797	0.683924195290207	0.705701275528952	0.499272252808537	0.485248530016167	0.122623533752733	0.117996397313903	30	3.52904206673877	0.193722553388551	0.458324444106878	0.430474223947742	P02760	AMBP
-0.162822126258071	-0.684873995298374	-0.703696294603626	0.498681149761473	0.486480429685855	0.122623533752733	0.118099122708502	30	3.52904206673877	0.193722553388551	0.388577986381584	0.368068810527521	Q16568	CARTPT
0.0693008880348867	0.796292678784477	0.70209927234399	0.432118460095867	0.487462934590367	0.110553074809452	0.118141063739241	30	3.52904206673877	0.193722553388551	0.0520720716951784	0.0669812512558322	P30101	PDIA3
0.123332646619813	0.694980845810627	0.698862951088753	0.492415479043606	0.489457382779352	0.121801025669758	0.11842771257348	30	3.52904206673877	0.193722553388551	0.216512579601305	0.214113854309757	Q9BYJ0	FGFBP2
-0.132124836607192	-0.686169147422622	-0.695004294550495	0.497875748919974	0.49184134780505	0.122623533752733	0.11880750258538	30	3.52904206673877	0.193722553388551	0.254905528939606	0.24846581932732	P04180	LCAT
-0.186460783796695	-0.668337114710838	-0.69197393591928	0.509028424353643	0.493718128901883	0.124042973183118	0.119063725991289	30	3.52904206673877	0.193722553388551	0.535126618735611	0.499192716837453	P27487	DPP4
-0.1186454355672	-0.68102676379686	-0.683607620137189	0.501077867493079	0.498920349281168	0.122722583404566	0.120117096584627	30	3.52904206673877	0.193722553388551	0.208663464226285	0.207090884169962	O75063	FAM20B
-0.109611718674441	-0.686020634638611	-0.682305610092113	0.497968065864902	0.499732676106089	0.122623533752733	0.120117096584627	30	3.52904206673877	0.193722553388551	0.175514224466376	0.177430711033557	Q99969	RARRES2
0.0763661043484543	0.736115764487326	0.680446770283064	0.467377442049384	0.500893680840952	0.11735939539694	0.120198138822319	30	3.52904206673877	0.193722553388551	0.0739914841208506	0.086593573357408	Q9UNW1	MINPP1
-0.0876554196604958	-0.699426730654625	-0.671912120703033	0.489673389508904	0.506243428795687	0.1214049634766	0.121282426090217	30	3.52904206673877	0.193722553388551	0.107980615055355	0.11700523635707	P00505	GOT2
-0.150032947950526	-0.64524337138151	-0.662144515228433	0.523673987795364	0.512404379948953	0.126593789100606	0.122557182378261	30	3.52904206673877	0.193722553388551	0.371705411988074	0.352972130139285	P0C0L4	C4A
-0.102071765853252	-0.667118461106335	-0.660081418911617	0.509795597548358	0.51371089406742	0.124042973183118	0.122668579165722	30	3.52904206673877	0.193722553388551	0.160945204427942	0.164395128320427	Q16270	IGFBP7
0.111952119423616	0.653817599292022	0.655161162906643	0.518210003929695	0.516834085621397	0.125804267424583	0.123212705913567	30	3.52904206673877	0.193722553388551	0.201569179941345	0.200743296662852	P26927	MST1
0.198295296949263	0.626348396761746	0.651479545689695	0.535823675452044	0.519177745345498	0.128904111773133	0.123569520960675	30	3.52904206673877	0.193722553388551	0.689073566422695	0.636936241433822	Q01469	FABP5
0.0907154580355796	0.66716984483947	0.64949566633359	0.509763237358111	0.520443025985882	0.124042973183118	0.123668926705769	30	3.52904206673877	0.193722553388551	0.127104954889465	0.134116676459692	O95967	EFEMP2
-0.0950374538852445	-0.651687440350483	-0.640821165243388	0.519564565293606	0.52599490970465	0.125804267424583	0.12464241137858	30	3.52904206673877	0.193722553388551	0.146212191225119	0.151212813263381	P48723	HSPA13
-0.140562436742756	-0.624730797519682	-0.639839096788648	0.536870703243865	0.52662544506064	0.128948016551079	0.12464241137858	30	3.52904206673877	0.193722553388551	0.348037006958612	0.331794902663757	P01619	IGKV3-20
-0.168457140339363	-0.617858932799178	-0.639096189500179	0.541330692009245	0.527102695312033	0.129394144198173	0.12464241137858	30	3.52904206673877	0.193722553388551	0.511061176776524	0.477660241876326	P11226	MBL2
0.0774938800668471	0.669460880424545	0.633689263851067	0.508321549053623	0.530583089525764	0.124042973183118	0.125070702953902	30	3.52904206673877	0.193722553388551	0.0921206739082108	0.102814606232079	P56159	GFRA1
-0.16510971355846	-0.612880784343532	-0.633619034766806	0.544573719883183	0.530628375518888	0.129806295250438	0.125070702953902	30	3.52904206673877	0.193722553388551	0.498960240272534	0.466832968779854	P19652	ORM2
0.108575378993024	0.6216357924006	0.62414804886906	0.538877023822318	0.536754308101314	0.129034630813654	0.126310547863158	30	3.52904206673877	0.193722553388551	0.209731366277457	0.208046386014345	P12830	CDH1
-0.201925912833886	-0.595710743392029	-0.620882717602462	0.555836477703932	0.538874946475098	0.132015207310492	0.12660538028044	30	3.52904206673877	0.193722553388551	0.789925160742439	0.727172873413049	P01876	IGHA1
-0.0988695303411336	-0.621505560621944	-0.617827617742684	0.538961532382126	0.540863020009358	0.129034630813654	0.12674003114833	30	3.52904206673877	0.193722553388551	0.173983317429783	0.176060937002842	P14543	NID1
-0.0752326780431347	-0.652742351021099	-0.617332737015009	0.518893511067288	0.541185418582962	0.125804267424583	0.12674003114833	30	3.52904206673877	0.193722553388551	0.0913276248118049	0.102105028164062	P54764	EPHA4
0.105473854898634	0.612540882120589	0.614147384045622	0.54479551947681	0.543262970273896	0.129806295250438	0.126985275763637	30	3.52904206673877	0.193722553388551	0.203841300463452	0.2027762690194	O75015	FCGR3B
-0.0631960257509286	-0.682994338932916	-0.613059686173248	0.499851322620123	0.543973338387873	0.122623533752733	0.126985275763637	30	3.52904206673877	0.193722553388551	0.0588596979721739	0.0730544575199582	Q6EMK4	VASN
-0.154509193756244	-0.5788221819155	-0.598165936510952	0.567029978204109	0.553748670525121	0.13427971217585	0.128738332892347	30	3.52904206673877	0.193722553388551	0.489881482158919	0.458709779848112	P01860	IGHG3
0.0687602190671018	0.641902330670594	0.597742161456631	0.525811465763196	0.554028120856935	0.126904826019131	0.128738332892347	30	3.52904206673877	0.193722553388551	0.0788877011766676	0.0909744474480586	P39060	COL18A1
0.0912949532637813	0.605010011638963	0.597587514925475	0.549721772045684	0.554130117513631	0.130771154553112	0.128738332892347	30	3.52904206673877	0.193722553388551	0.156545692112291	0.160458679160715	P06396	GSN
0.0884595155893068	0.575978566320638	0.570168292797906	0.568925797230332	0.57236476520744	0.134481587958283	0.132763292656125	30	3.52904206673877	0.193722553388551	0.162162029550133	0.165483878592298	Q9HCB6	SPON1
-0.0966945375739389	-0.566164866601068	-0.567179815931647	0.575492855468479	0.574370072702297	0.135390203062925	0.133016961533265	30	3.52904206673877	0.193722553388551	0.200535263369477	0.199818203214185	P07360	C8G
-0.0850429236080631	-0.571991918325631	-0.563897745786806	0.571589013655535	0.576576382937979	0.134897330536978	0.133295849010226	30	3.52904206673877	0.193722553388551	0.151973995334474	0.156368168520372	Q14520	HABP2
-0.0781186978177217	-0.578609761617905	-0.562671855970157	0.567171487369871	0.577401534814032	0.13427971217585	0.133295849010226	30	3.52904206673877	0.193722553388551	0.125317343644225	0.132517217183448	Q13214	SEMA3B
-0.124178592229684	-0.546057662143088	-0.559626376494883	0.589064428326551	0.579453972775622	0.138147249748979	0.133558337444512	30	3.52904206673877	0.193722553388551	0.355540563085515	0.338508684803999	P51884	LUM
-0.130403256869024	-0.538883318929681	-0.554227832540399	0.59394413814451	0.583100980071318	0.138854987232651	0.134186950397456	30	3.52904206673877	0.193722553388551	0.402587325787485	0.380603620837356	P01034	CST3
-0.0914105139910336	-0.55099548112042	-0.550306908962797	0.585717246035355	0.585756770730252	0.13757858788787	0.134376375054887	30	3.52904206673877	0.193722553388551	0.189220824362308	0.189694646163571	Q92673	SORL1
0.0529350498907735	0.631470828673978	0.550293084489377	0.532515207693972	0.585766144946513	0.128315147362335	0.134376375054887	30	3.52904206673877	0.193722553388551	0.0483117501342883	0.0636167159195062	Q08345	DDR1
0.11344088781029	0.530397224986149	0.541452505075539	0.599741010795272	0.591775691791773	0.139772049836589	0.135541865594779	30	3.52904206673877	0.193722553388551	0.31449188932146	0.301780519100056	Q08554	DSC1
0.111625896872402	0.524213599963191	0.534980203924802	0.603981939879574	0.596194042339656	0.140117409801148	0.135983291237571	30	3.52904206673877	0.193722553388551	0.311735353122154	0.299314117411199	P15328	FOLR1
-0.0868157166108555	-0.535698006030163	-0.533655141170182	0.596116876212101	0.597100537588809	0.139144844544848	0.135983291237571	30	3.52904206673877	0.193722553388551	0.180563245244895	0.181948305752013	Q8IZJ3	CPAMD8
0.279888726454768	0.50732028954115	0.533433368743935	0.615639446720359	0.597252319420475	0.142365017444094	0.135983291237571	30	3.52904206673877	0.193722553388551	2.0925654536859	1.89270598678138	Q15848	ADIPOQ
-0.0778353676617275	-0.543572078711672	-0.533172218796614	0.590752824588313	0.597431074876028	0.138325718770559	0.135983291237571	30	3.52904206673877	0.193722553388551	0.140965353187743	0.146518222203846	P13667	PDIA4
-0.0583908227037172	-0.566339717096558	-0.522744379613392	0.575375521728284	0.604589542956155	0.135390203062925	0.137398304244178	30	3.52904206673877	0.193722553388551	0.0730815672142288	0.0857794282009696	P11717	IGF2R
-0.0908040096573408	-0.51614389676055	-0.518594654103145	0.609537590730844	0.607449382203369	0.141172851788901	0.137833533949918	30	3.52904206673877	0.193722553388551	0.212785074770625	0.210778681634742	P07339	CTSD
-0.0765660646122991	-0.524347126152463	-0.515694006455578	0.60389021395726	0.609452142387385	0.140117409801148	0.138073238139738	30	3.52904206673877	0.193722553388551	0.146591088431496	0.151551830291326	P00533	EGFR
0.119270348548366	0.499644403070807	0.5134914544257	0.620970436530383	0.610974947290169	0.143375507334636	0.138203632312627	30	3.52904206673877	0.193722553388551	0.391755971911881	0.370912302617726	Q7Z5L0	VMO1
0.0611456212924918	0.524127439728795	0.496884457835167	0.604041131211324	0.622513033635828	0.140117409801148	0.140595590543007	30	3.52904206673877	0.193722553388551	0.0935684925699154	0.104110037212919	Q9C0C4	SEMA4C
-0.106382414391823	-0.482037543571099	-0.493098679975649	0.633277520031463	0.62515705518054	0.145541194871734	0.140974520337548	30	3.52904206673877	0.193722553388551	0.334850273787551	0.319996116574241	P10643	C7
0.195577907131798	0.461014038911777	0.482948876060184	0.648113470533347	0.632270615768523	0.148493218544633	0.142358617730808	30	3.52904206673877	0.193722553388551	1.23732557513435	1.12748292119315	P13645	KRT10
0.210326563146578	0.44661029914361	0.468659370458727	0.658363865685025	0.642345980726835	0.14992057792686	0.14439418226272	30	3.52904206673877	0.193722553388551	1.52476700342122	1.38467019279614	P02656	APOC3
0.0623829502809272	0.484171582064498	0.467324542986718	0.631780053510038	0.64329071455543	0.1454211134234	0.14439418226272	30	3.52904206673877	0.193722553388551	0.114131606860505	0.122508816023533	Q9UHI8	ADAMTS1
-0.0582067137461072	-0.484877619167274	-0.462196242822741	0.631284972214424	0.646925904698185	0.1454211134234	0.144987086475989	30	3.52904206673877	0.193722553388551	0.0990728340050434	0.109035028589802	Q495W5	FUT11
0.0687674165086126	0.465990969683332	0.458946774813349	0.644587741891025	0.649233860426797	0.147912625749197	0.145281172403357	30	3.52904206673877	0.193722553388551	0.149721137777955	0.154352431638864	Q8IWU5	SULF2
0.174162164623634	0.435236071024348	0.455434177576959	0.666506386575718	0.651732669688217	0.151082785311571	0.145617000121238	30	3.52904206673877	0.193722553388551	1.10085613687942	1.0053773406192	P13647	KRT5
-0.0817463512009177	-0.447739336696995	-0.451429176697179	0.657557913008304	0.654586762152395	0.14992057792686	0.146031060592715	30	3.52904206673877	0.193722553388551	0.229170626990831	0.22543960053686	P02766	TTR
0.152412467910272	0.431003883633073	0.449728200838123	0.669546740679926	0.655800533897807	0.151312053697911	0.146078478045868	30	3.52904206673877	0.193722553388551	0.859708709158549	0.789611473606762	Q9NT99	LRRC4B
-0.0682181584102775	-0.453151503232596	-0.447457223529602	0.653700309808528	0.657422525400848	0.14931452967222	0.14621654259236	30	3.52904206673877	0.193722553388551	0.155806594380356	0.159797373898432	Q10471	GALNT2
0.0635089581502711	0.455361685822816	0.444977525228056	0.652127752527592	0.659195518706545	0.149183794129919	0.146387719860532	30	3.52904206673877	0.193722553388551	0.133730265437161	0.140044651259427	P55290	CDH13
0.078058500051171	0.439689208830891	0.442161672792067	0.66331350809772	0.661211292861183	0.150603527385651	0.14661220930238	30	3.52904206673877	0.193722553388551	0.216681329699998	0.214264842904978	Q9HBB8	CDHR5
-0.0831489871977212	-0.43212695140285	-0.437665577501942	0.668739384374845	0.664435221574389	0.151312053697911	0.14710349838772	30	3.52904206673877	0.193722553388551	0.254544619975892	0.248142897220274	P13598	ICAM2
0.116469974544681	0.416022631363256	0.430796718728546	0.680354599132821	0.669373079894714	0.152598491591744	0.147972181452623	30	3.52904206673877	0.193722553388551	0.5388485895152	0.502522937938474	P08670	VIM
-0.0925043637319955	-0.419253181185118	-0.428867137773366	0.678018057108054	0.67076291416133	0.152303450286404	0.148055093496568	30	3.52904206673877	0.193722553388551	0.334691289593355	0.319853865989915	P45877	PPIC
-0.0844199386800581	-0.419392170106254	-0.426280287659795	0.677917604104304	0.672628013008505	0.152303450286404	0.148242500033675	30	3.52904206673877	0.193722553388551	0.278562166216372	0.269632517644867	Q14624	ITIH4
-0.0555620966761702	-0.439593015169861	-0.422921533892887	0.663382410916183	0.675052791944943	0.150603527385651	0.148456435201158	30	3.52904206673877	0.193722553388551	0.109831872474415	0.118661642837793	Q9HBR0	SLC38A10
0.0734817408228931	0.420386688137866	0.42211752526573	0.67719900066747	0.675633753029067	0.152303450286404	0.148456435201158	30	3.52904206673877	0.193722553388551	0.210055310084587	0.208336233669239	P22692	IGFBP4
0.179732809193449	0.39596731259461	0.415282452979131	0.6949313387477	0.680580771144771	0.15516794045092	0.149318561970539	30	3.52904206673877	0.193722553388551	1.41647448185415	1.28777581566047	P04264	KRT1
-0.053817007519144	-0.42362831405415	-0.407916797827138	0.674858861921783	0.685927932208772	0.152281819355833	0.150265758810221	30	3.52904206673877	0.193722553388551	0.110953711494677	0.11966540460769	P07225	PROS1
-0.0862266829878458	-0.389512958654603	-0.398528551104989	0.699648189304199	0.692767280596955	0.155987629345839	0.151536517833327	30	3.52904206673877	0.193722553388551	0.336908711351415	0.321837896807419	P03952	KLKB1
-0.0556336766749785	-0.404317883621323	-0.394312822647414	0.688847117898078	0.695847023680066	0.154040022314113	0.151982323959289	30	3.52904206673877	0.193722553388551	0.130167428206513	0.136856814377398	P08253	MMP2
-0.107625217809674	-0.377628823198228	-0.39131795124234	0.708364939641088	0.698038079982551	0.157460308749274	0.152232986354105	30	3.52904206673877	0.193722553388551	0.558432285490261	0.520045385435853	P01857	IGHG1
-0.0483687224434385	-0.408850076737696	-0.388649862175201	0.685553765188598	0.699992280450524	0.153533748168188	0.152431322436908	30	3.52904206673877	0.193722553388551	0.0962218645981655	0.106484133099377	P07858	CTSB
-0.071106718112012	-0.379405718116837	-0.383417488680131	0.707059036613361	0.703830675351061	0.157404605623408	0.153038760752003	30	3.52904206673877	0.193722553388551	0.241482813742512	0.236455889096946	P0C0L5	C4B
0.0717648029073762	0.363988013170035	0.369375603629387	0.718419812049595	0.714170416652636	0.159457734121785	0.155055920207624	30	3.52904206673877	0.193722553388551	0.267252349528041	0.259513096398814	P35556	FBN2
-0.0820572474060641	-0.342778863836173	-0.352333341812277	0.734155095238721	0.726793399245468	0.161746804593606	0.157315001842869	30	3.52904206673877	0.193722553388551	0.39398394245793	0.372905771928553	P25311	AZGP1
0.061859713595158	0.350225195985392	0.352022986061957	0.728616796955829	0.727024008852131	0.161241133853479	0.157315001842869	30	3.52904206673877	0.193722553388551	0.214483426123025	0.212298275915741	Q16853	AOC3
-0.111164569390531	-0.337000273127854	-0.3509651748042	0.738463045399421	0.727810208810857	0.162455954511474	0.157315001842869	30	3.52904206673877	0.193722553388551	0.748074716839446	0.689727326516996	P16112	ACAN
-0.048355948789602	-0.35935257940229	-0.349275399573777	0.721848473591345	0.729066726191466	0.159980680332661	0.157353479780145	30	3.52904206673877	0.193722553388551	0.124489002596496	0.131776061758178	P09603	CSF1
-0.0434212183797441	-0.345034952444398	-0.331700675855736	0.732475551397557	0.742179826882129	0.161615495669162	0.159947054396109	30	3.52904206673877	0.193722553388551	0.108880606061403	0.117810500346649	Q86TH1	ADAMTSL2
-0.0552331749145281	-0.329887631268692	-0.329797911621736	0.743777388267578	0.743604331160139	0.163384087891129	0.160017686178307	30	3.52904206673877	0.193722553388551	0.192726153468251	0.192831027840356	P00734	F2
0.0364064516169081	0.347641692321755	0.322059787832384	0.73053664086518	0.749406884400616	0.161426485493082	0.161028843413413	30	3.52904206673877	0.193722553388551	0.075399019102669	0.0878529606482975	O15031	PLXNB2
0.131183481587755	0.292657964107481	0.306871981827577	0.77179827204681	0.760838621705051	0.168300056311937	0.163244819095098	30	3.52904206673877	0.193722553388551	1.38137093526889	1.25636703292633	P01009	SERPINA1
0.102278010153542	0.286582972519892	0.299103504984445	0.776401595289141	0.766707245389634	0.169056708337107	0.164060629586384	30	3.52904206673877	0.193722553388551	0.875661945913893	0.803885579670028	P04278	SHBG
0.058738084426007	0.294217293485492	0.298862110548111	0.770618043137029	0.766889830905324	0.168300056311937	0.164060629586384	30	3.52904206673877	0.193722553388551	0.274015966124479	0.26556482008031	P17900	GM2A
-0.0412666228630432	-0.302346705025329	-0.294506546324332	0.764474129610095	0.770186600011863	0.167683542955759	0.164524668403412	30	3.52904206673877	0.193722553388551	0.128073736592913	0.134983490699287	O76061	STC2
0.0453901359809862	0.293883962929718	0.291120434719641	0.770870288375383	0.772752587063939	0.168300056311937	0.164831471406645	30	3.52904206673877	0.193722553388551	0.164000017756935	0.16712841248904	P01011	SERPINA3
0.0365775485206477	0.299701207129517	0.286555314098916	0.766471813530258	0.776216134193452	0.167874850064251	0.165328552589888	30	3.52904206673877	0.193722553388551	0.102405883385467	0.112017263549384	P16070	CD44
-0.0593272332551243	-0.273544299758122	-0.27950580182538	0.786309350012547	0.781573709403673	0.170964478272742	0.166227011088742	30	3.52904206673877	0.193722553388551	0.323389231903867	0.309741387082533	P01031	C5
0.045368524862439	0.257025320554698	0.25832858612766	0.798913897330251	0.797732515401201	0.17345219492868	0.169416742350256	30	3.52904206673877	0.193722553388551	0.214205294363366	0.212049418439492	P10909	CLU
-0.0354487578104942	-0.244217844697324	-0.239993679158189	0.808724667989188	0.811796397666411	0.175072538728394	0.172152942839672	30	3.52904206673877	0.193722553388551	0.144850486060002	0.149994432050098	P09871	C1S
-0.0384728387150166	-0.23442716767237	-0.233859257836042	0.816245972518611	0.816516298363228	0.176444661040937	0.172902552892128	30	3.52904206673877	0.193722553388551	0.185167722650824	0.186068146751434	P51888	PRELP
0.0518618674790599	0.223106184824952	0.228946248542028	0.824965052981297	0.820301461762957	0.177557441277853	0.173290420996303	30	3.52904206673877	0.193722553388551	0.371488851746304	0.352778363575952	P02750	LRG1
0.0362108965547036	0.230042350100509	0.228398895689461	0.819620258507318	0.82072343537986	0.176662003309418	0.173290420996303	30	3.52904206673877	0.193722553388551	0.170347461703315	0.172807767062081	P00740	F9
-0.0228590326669346	-0.244408328080097	-0.220036528146065	0.808578518032262	0.827176951888056	0.175072538728394	0.174400650292586	30	3.52904206673877	0.193722553388551	0.0601390271946951	0.0741991331298144	P54802	NAGLU
-0.0378121828088985	-0.206819700327594	-0.20854999361217	0.837548035492949	0.836061327374615	0.180005931033292	0.176019454273409	30	3.52904206673877	0.193722553388551	0.229801252407851	0.226003850552502	P07358	C8B
0.0202430725491556	0.232770421803958	0.205190340497436	0.817520485386346	0.838664078557029	0.176464421903829	0.176165446612748	30	3.52904206673877	0.193722553388551	0.0519960051998329	0.066913191009559	Q12907	LMAN2
0.0790028836130263	0.19542692201842	0.204538032527733	0.84637636491245	0.83916964187532	0.181456788154709	0.176165446612748	30	3.52904206673877	0.193722553388551	1.1235432770624	1.025676584604	P35527	KRT9
0.0510028817614479	0.193509641139537	0.199862300926975	0.847864104224341	0.84279552889581	0.181456788154709	0.176672417951048	30	3.52904206673877	0.193722553388551	0.477591861997879	0.447713682670705	Q96S86	HAPLN3
-0.0300451517918292	-0.19340100074356	-0.191717881468409	0.847948422276533	0.849119557947962	0.181456788154709	0.177742725605939	30	3.52904206673877	0.193722553388551	0.165922037997266	0.16884813377112	P04196	HRG
-0.0675192703976565	-0.181900427752194	-0.190029681891201	0.856884400640372	0.85043170729581	0.183106337169157	0.17776235322024	30	3.52904206673877	0.193722553388551	0.947241557625148	0.86793120158381	P22914	CRYGS
-0.0429789051812694	-0.178620682811336	-0.183650574977367	0.859436363096021	0.855393733214321	0.183388927330331	0.178543752396858	30	3.52904206673877	0.193722553388551	0.398033759644026	0.376529332522412	Q9Y6R7	FCGBP
-0.039742478217569	-0.168692794592618	-0.173241019772659	0.86717052733026	0.86350362620232	0.18451133542908	0.179949500348068	30	3.52904206673877	0.193722553388551	0.381583446680653	0.36181046915856	Q9H3G5	CPVL
0.0483333046038625	0.164855152246341	0.171015840111918	0.870163810292458	0.865239206445938	0.18488448428134	0.179949500348068	30	3.52904206673877	0.193722553388551	0.590963464015548	0.549152550317451	P22792	CPN2
-0.024035862916574	-0.174562751314082	-0.170260225537149	0.862595964364317	0.865828720497582	0.183800184526939	0.179949500348068	30	3.52904206673877	0.193722553388551	0.130343381228238	0.137014247764288	P12107	COL11A1
-0.0289067178903643	-0.160593604593565	-0.161706346500331	0.873490020539086	0.872507632560911	0.185327208279927	0.181079663707008	30	3.52904206673877	0.193722553388551	0.222747982067539	0.219692960137315	P02458	COL2A1
0.0422636739295207	0.154189149566207	0.159525075622745	0.878493208873128	0.874212321597504	0.185596707959915	0.181117647865558	30	3.52904206673877	0.193722553388551	0.516534781306164	0.48255773150822	O95965	ITGBL1
0.0525015238890307	0.151793746545177	0.158295632513804	0.880365830754786	0.87517341550445	0.185729258739893	0.181117647865558	30	3.52904206673877	0.193722553388551	0.822448590130994	0.756273104780068	P09172	DBH
-0.0384147733472382	-0.146654580782827	-0.151426085960297	0.884385765706582	0.880547055410547	0.186313810160596	0.181875434192962	30	3.52904206673877	0.193722553388551	0.471713154215425	0.442453728237096	Q9BTY2	FUCA2
-0.019999513450476	-0.155977520199615	-0.150428053068224	0.877095603427108	0.881328242383495	0.185596707959915	0.181875434192962	30	3.52904206673877	0.193722553388551	0.113028389642884	0.12152171605024	O14498	ISLR
-0.019562163451643	-0.154237244378879	-0.148475654600754	0.878455617716283	0.882856785068711	0.185596707959915	0.181933540391885	30	3.52904206673877	0.193722553388551	0.110593080245221	0.119342730984562	P16035	TIMP2
-0.0525332613456416	-0.134576859307938	-0.140749680123853	0.893845276785247	0.888909906463548	0.187776206887757	0.182922564146961	30	3.52904206673877	0.193722553388551	1.04761245160248	0.957737728514298	P35908	KRT2
0.0327247027549697	0.134745300299589	0.138608847985106	0.893713237942177	0.890588413563047	0.187776206887757	0.183009848500467	30	3.52904206673877	0.193722553388551	0.405505613074213	0.383214748779143	P54289	CACNA2D1
0.0369911653069433	0.130088306710815	0.134791972548267	0.897364925231927	0.893582279676866	0.188250462077252	0.183366804474977	30	3.52904206673877	0.193722553388551	0.555894281701651	0.517774514901981	P15169	CPN1
-0.0386368338476422	-0.12613604549112	-0.131053971867905	0.900465806897813	0.896515815583603	0.188374845403733	0.183710395142125	30	3.52904206673877	0.193722553388551	0.645055883297725	0.597551564379207	Q8IWU6	SULF1
-0.0175571954591989	-0.126113188120854	-0.123204846343068	0.900483745121103	0.902680476348762	0.188374845403733	0.184714202434727	30	3.52904206673877	0.193722553388551	0.1332483933294	0.139613497777498	P04156	PRNP
0.0348857213372117	0.113110423575132	0.117547855930513	0.910696541757033	0.907127275254456	0.190244467859934	0.185364166680389	30	3.52904206673877	0.193722553388551	0.653977579888348	0.605534223030353	Q8N6C8	LILRA3
0.0205288028050609	0.110610941284138	0.111685585669997	0.912661550336979	0.911738649644485	0.190388307775593	0.186045895487002	30	3.52904206673877	0.193722553388551	0.236812036311396	0.232276726368271	Q96PD5	PGLYRP2
-0.0276232272052427	-0.105971701452439	-0.10939485685561	0.916310242138714	0.91354143464574	0.190882484793514	0.186153410466689	30	3.52904206673877	0.193722553388551	0.46713425901123	0.43835677682845	P16519	PCSK2
-0.0169729755013889	-0.0996419637037423	-0.0997937140757571	0.921291458654071	0.921102405091757	0.191652483004078	0.1874323412767	30	3.52904206673877	0.193722553388551	0.199482184530852	0.198875964390425	P06276	BCHE
-0.0129343325038582	-0.0977730418066764	-0.0947772375376968	0.922762845356282	0.925055930070159	0.191691217775939	0.187974663821857	30	3.52904206673877	0.193722553388551	0.120315752466567	0.128042059944208	P13284	IFI30
-0.0162179083452677	-0.0791497190303221	-0.0805561428437038	0.937439148447147	0.93627387195093	0.194469168321508	0.189989580173068	30	3.52904206673877	0.193722553388551	0.288644728789619	0.278653857311993	O95998	IL18BP
0.0160387744441754	0.0719183100949034	0.0736171654136319	0.943144251265837	0.941752454321477	0.195380936353351	0.190835880821316	30	3.52904206673877	0.193722553388551	0.341929140260836	0.326329909045134	P29279	CCN2
-0.0114475083529625	-0.0663377194175355	-0.0665261621470027	0.947549079913905	0.947354042515976	0.196021185148872	0.191704725114715	30	3.52904206673877	0.193722553388551	0.204726266502775	0.20356808946947	P19022	CDH2
0.0129115948343455	0.0487372376921663	0.0503489141001711	0.961451730029044	0.960143099055919	0.198621770465833	0.194023590317055	30	3.52904206673877	0.193722553388551	0.482514823276098	0.452118486066299	Q9Y287	ITM2B
-0.00437254454450969	-0.0309383350658888	-0.0302905770612833	0.975523632704139	0.976014901644525	0.201250078634766	0.196881192317098	30	3.52904206673877	0.193722553388551	0.137324273536745	0.143260378173811	P04062	GBA
0.0115918291461375	0.0277553270749047	0.0290675530483801	0.978041111977124	0.976983046462812	0.201490746392987	0.196881192317098	30	3.52904206673877	0.193722553388551	1.1991788112933	1.09335122983872	P20742	PZP
-0.00223316245352568	-0.0198550929177983	-0.018684759926635	0.984290439007311	0.985203334920204	0.202498504920555	0.198263896058582	30	3.52904206673877	0.193722553388551	0.0869700039189532	0.0982060612169798	P07333	CSF1R
-0.00353992407396828	-0.0149501445833791	-0.0153575674676986	0.988170938602913	0.987837938475633	0.203016818610968	0.198520266837377	30	3.52904206673877	0.193722553388551	0.385451563218689	0.365271453695789	Q9HC57	WFDC1
0.000783154487081458	0.00523162645975142	0.00516215690392303	0.995860419899132	0.995911805410021	0.204315174111541	0.199867527104717	30	3.52904206673877	0.193722553388551	0.154061502265631	0.158235958474229	P04066	FUCA1
