# Supplementary material for: A validated analysis pipeline for mass spectrometry-based vitreous proteomics: new insights into proliferative diabetic retinopathy
Source: Clin Proteomics. 2021 Dec 3;18:28. doi: 10.1186/s12014-021-09328-8 (PMC8903510; doi:10.1186/s12014-021-09328-8)
Supplement: Supplementary file 1 — Additional file 1. Supplementary material detailing inputs, protein sets, and analysis results from experiments 1 and 2 can be found here. [file 12014_2021_9328_MOESM1_ESM.zip › Oculomics_tomwgard_CU3-power_analysis-main/outputs/data/exp2_figures_diffex-diffex_crosstable.tsv]

<1.5FC	>=1.5 FC	Sum
apv <= 0.05	242	209	451
apv > 0.05	274	2	276
Sum	516	211	727
