# Supplementary material for: A validated analysis pipeline for mass spectrometry-based vitreous proteomics: new insights into proliferative diabetic retinopathy
Source: Clin Proteomics. 2021 Dec 3;18:28. doi: 10.1186/s12014-021-09328-8 (PMC8903510; doi:10.1186/s12014-021-09328-8)
Supplement: Supplementary file 1 — Additional file 1. Supplementary material detailing inputs, protein sets, and analysis results from experiments 1 and 2 can be found here. [file 12014_2021_9328_MOESM1_ESM.zip › Oculomics_tomwgard_CU3-power_analysis-main/outputs/data/exp2_power-gene_effect_size_diffex.tsv]

gene "delta_mean" "pooled_sd" "effect_size" "confidence_interval_95_lower" "confidence_interval_95_upper" "abs_effect_ntile" "logFC" "t.ord" "t.mod" "p.ord" "p.mod" "q.ord" "q.mod" "df.r" "df.0" "s2.0" "s2" "s2.post" "protein"
A1BG 0.356197171845968 0.556875552034373 0.639635140283519 -0.136126273406794 1.41539655397383 42 -0.365409167669571 -1.72051173217369 -1.75553530413884 0.0956401609345845 0.0883012668275486 0.0345403558603187 0.0315763946035134 30 3.52904206673877 0.193722553388551 0.310110380453587 0.297860178465971 "P04217"
A2M 0.431009205790873 1.16644321560396 -0.369507233635634 -1.13431115395648 0.395296686685209 23 0.442155995595809 0.993912764566626 1.04205667373944 0.328214878247627 0.304841210206234 0.0893334829559825 0.0818027165445021 30 3.52904206673877 0.193722553388551 1.36058977522851 1.23777315839898 "P01023"
ABHD14B 0.771825893571707 0.902789912876335 -0.854934113200965 -1.64343402234344 -0.0664342040584932 53 0.79178690806063 2.29963002243089 2.39783743854298 0.02860501589151 0.0222116035445832 0.012812468458016 0.0104201817396967 30 3.52904206673877 0.193722553388551 0.815029626791261 0.749635011757638 "Q96IU4"
ABI3BP 0.741546332496481 0.513540046533748 1.44398930035099 0.603994565157464 2.28398403554451 81 -0.760724254888631 -3.88409012563936 -3.93951031996401 0.00052455994559006 0.000391608181143997 0.000566960235709955 0.000429591702730325 30 3.52904206673877 0.193722553388551 0.263723379393884 0.256355561989868 "Q7Z7G0"
ACAN 0.108362101254636 0.864913126758662 0.125286688225825 -0.634609378507968 0.885182754959618 7 -0.111164569390531 -0.337000273127854 -0.3509651748042 0.738463045399421 0.727810208810857 0.162455954511474 0.157315001842869 30 3.52904206673877 0.193722553388551 0.748074716839446 0.689727326516996 "P16112"
ACHE 0.525996699837966 0.35488944041393 1.48214243631612 0.638042569627809 2.32624230300442 84 -0.53960006276481 -3.98671569123621 -3.87839176157189 0.000396039158804297 0.000465723288173569 0.000496395378023872 0.000488842463817608 30 3.52904206673877 0.193722553388551 0.125946514917313 0.133080166108594 "P22303"
ACTB 1.12774277845899 0.692329099371796 -1.62891142302451 -2.48959728231107 -0.768225563737958 89 1.15690853997086 4.38149976054034 4.52570995385273 0.000132610343672472 7.1954434103363e-05 0.000244190600461928 0.000145807826123564 30 3.52904206673877 0.193722553388551 0.479319581836962 0.449259554308473 "P60709"
ACTC1 1.20508037646165 0.783134479184224 -1.53879111250082 -2.38914516266124 -0.688437062340412 86 1.23624624826669 4.13909117195902 4.29667636813049 0.000260191990735371 0.000140323920321124 0.000375822523855327 0.000211064767938893 30 3.52904206673877 0.193722553388551 0.613299612487146 0.569137745624079 "P68032"
ADA2 0.377912804469054 0.318701902562428 -1.18578772649475 -2.00036919581209 -0.371206257177414 68 0.387686411481185 3.1895710019895 3.0473866440589 0.00332677495523747 0.00447884175050259 0.0021998451030564 0.0027572309284236 30 3.52904206673877 0.193722553388551 0.101570902696911 0.111270167327344 "Q9NZK5"
ADAMTS1 0.0608102708620802 0.33783369704709 -0.18000060797252 -0.940576969980836 0.580575754035796 10 0.0623829502809272 0.484171582064498 0.467324542986718 0.631780053510038 0.64329071455543 0.1454211134234 0.14439418226272 30 3.52904206673877 0.193722553388551 0.114131606860505 0.122508816023533 "Q9UHI8"
ADAMTS3 0.141927017250505 0.542245056681549 0.261739623997819 -0.500305237916596 1.02378448591223 16 -0.145597543558708 -0.704035887808434 -0.717026623595785 0.486839737328383 0.478323270093633 0.121023951878719 0.117071837142327 30 3.52904206673877 0.193722553388551 0.294029701495576 0.283472043911453 "O15072"
ADAMTSL2 0.0423265658155488 0.329970613936155 0.128273743260479 -0.631653183843947 0.888200670364904 7 -0.0434212183797441 -0.345034952444398 -0.331700675855736 0.732475551397557 0.742179826882129 0.161615495669162 0.159947054396109 30 3.52904206673877 0.193722553388551 0.108880606061403 0.117810500346649 "Q86TH1"
ADGRL1 0.366063363029748 0.470729924784855 0.777650503517606 -0.00587922914668904 1.5611802361819 49 -0.375530518970172 -2.09175001586025 -2.1057315374193 0.0450275841191915 0.0427958603600488 0.0185526792715461 0.0174411254000069 30 3.52904206673877 0.193722553388551 0.221586662087956 0.218653872909051 "O94910"
ADIPOQ 0.272832708140782 1.44657023807553 -0.188606609592459 -0.949312100965782 0.572098881780864 11 0.279888726454768 0.50732028954115 0.533433368743935 0.615639446720359 0.597252319420475 0.142365017444094 0.135983291237571 30 3.52904206673877 0.193722553388551 2.0925654536859 1.89270598678138 "Q15848"
ADM 0.246323319788254 0.612962117936444 -0.401857329483115 -1.16767082354682 0.363956164580594 24 0.252693750472432 1.08092912113807 1.10958508115147 0.288341803418328 0.27507292410203 0.0802335186727086 0.0759328765905827 30 3.52904206673877 0.193722553388551 0.375722558025131 0.356566458330106 "P35318"
AFM 0.592509607207966 0.613243515367864 0.966189763706737 0.169773509553931 1.76260601785954 59 -0.607833131532309 -2.59888914675128 -2.66785695915788 0.0143650211221373 0.0116696027329239 0.00738830528344539 0.00605906374071868 30 3.52904206673877 0.193722553388551 0.376067609140736 0.356875191679765 "P43652"
AGA 0.663346554965574 0.376763096316861 1.76064630918017 0.884044173973738 2.6372484443866 92 -0.680502069318133 -4.73584460949111 -4.6474810084373 4.90726704151363e-05 5.03264534762627e-05 0.000128410754364741 0.000113811641984156 30 3.52904206673877 0.193722553388551 0.141950430746269 0.147399617106121 "P20933"
AGRN 0.431044100437632 0.369844868776427 1.16547270714793 0.352708877130527 1.97823653716533 68 -0.442191792690329 -3.13492699179635 -3.06843041055666 0.00382755589703321 0.00424035397851666 0.00246799125404188 0.00264388173434984 30 3.52904206673877 0.193722553388551 0.136785226960252 0.142778068024221 "O00468"
AGT 0.386272947194708 0.449279118298237 0.859761630270773 0.0709367392098652 1.64858652133168 53 -0.396262764794571 -2.31261523733355 -2.31753230673492 0.0277862064843237 0.0267169626200255 0.0125209657055714 0.0119938742555247 30 3.52904206673877 0.193722553388551 0.201851726138841 0.200996103942822 "P01019"
AHCY 2.17134614611053 1.07005543996346 -2.02919032511501 -2.94103199078342 -1.1173486594466 98 2.22750164988925 5.4581831755307 5.71371753830886 6.38924258163e-06 2.12544985205553e-06 4.676134956138e-05 2.10434423068608e-05 30 3.52904206673877 0.193722553388551 1.14501864459539 1.04489159899979 "P23526"
AHSG 0.302512078276662 0.417629915820276 0.724354426771585 -0.0560055200066262 1.5047143735498 46 -0.310335666507954 -1.94839246786857 -1.93713976556726 0.0607760797748107 0.0611908599949173 0.0235455324053898 0.0233100686460573 30 3.52904206673877 0.193722553388551 0.174414746588051 0.176446956821788 "P02765"
ALAD 2.43501313573658 1.38254029641154 -1.76126015426588 -2.63793864748353 -0.884581661048227 93 2.49798761338494 4.73749575028245 4.97880589199147 4.88450444766484e-05 1.89094987035757e-05 0.000128410754364741 6.72834232095818e-05 30 3.52904206673877 0.193722553388551 1.9114176712017 1.73062460480486 "P13716"
ALB 0.539853805017442 0.703169574026152 0.767743407790513 -0.015181071396231 1.55066788697726 49 -0.553815541354099 -2.06510158246949 -2.13455369442771 0.0476485127419204 0.0401945677662918 0.0195029043506187 0.0166602099045208 30 3.52904206673877 0.193722553388551 0.49444744983612 0.462795164394541 "P02768"
ALCAM 0.110506344288471 0.319400028367907 0.3459810096234 -0.418141141013536 1.11010316026034 21 -0.113364266985587 -0.930631149974823 -0.889501527832136 0.359473274983155 0.380071431762383 0.0952346027501878 0.0976276106994082 30 3.52904206673877 0.193722553388551 0.10201637812142 0.111668754996764 "Q13740"
ALDH1A1 2.01494291742763 1.04306916102222 -1.93174431065813 -2.83038405534963 -1.03310456596663 96 2.06705351011972 5.19606966648817 5.43655321228822 1.33905515184002e-05 4.84972388403328e-06 6.88711013304268e-05 3.07915174443851e-05 30 3.52904206673877 0.193722553388551 1.0879932746756 0.993868337011322 "P00352"
ALDOA 1.30977080762114 0.648687943264128 -2.01910767915696 -2.92956227779444 -1.10865308051948 97 1.34364419057686 5.43106254132902 5.59219581660344 6.89720535001653e-06 3.05137408188404e-06 4.676134956138e-05 2.47331093414022e-05 30 3.52904206673877 0.193722553388551 0.420796047736245 0.396895814851592 "P04075"
ALDOC 0.428066777162745 0.289543003359737 -1.4784221072367 -2.3221178584537 -0.634726356019705 83 0.439137469675574 3.97670862716865 3.72786361173817 0.000407071528890335 0.000711323905192091 0.000501789904037813 0.000644610384476412 30 3.52904206673877 0.193722553388551 0.0838351507945764 0.0954011617049655 "P09972"
AMBP 0.17213498850471 0.676996635225669 -0.254262694300291 -1.01615078059246 0.507625391991883 16 0.176586755448797 0.683924195290207 0.705701275528952 0.499272252808537 0.485248530016167 0.122623533752733 0.117996397313903 30 3.52904206673877 0.193722553388551 0.458324444106878 0.430474223947742 "P02760"
AMY2B 0.398036319866979 0.457315032857674 0.870376635947709 0.0808311991109008 1.65992207278452 54 -0.408330362622159 -2.34116783029484 -2.35030206589686 0.0260599473941374 0.0247871365998807 0.0118867284960223 0.011231202506405 30 3.52904206673877 0.193722553388551 0.209137039277616 0.207514613887968 "P19961"
ANG 0.171612217857083 0.470572802412206 -0.364687922840803 -1.12934858265991 0.399972736978307 23 0.176050464870629 0.980949623173517 0.987475663274762 0.334462743085947 0.330482361945789 0.0905383779422149 0.0875089467048439 30 3.52904206673877 0.193722553388551 0.221438762370077 0.218521540123416 "P03950"
ANPEP 0.147597101137136 0.440454726425299 0.335101639923413 -0.428720203642521 1.09892348348935 21 -0.151414267545855 -0.90136746193044 -0.901435398892591 0.374572759844806 0.373786823052442 0.0985348121745476 0.0961826410195889 30 3.52904206673877 0.193722553388551 0.194000366030385 0.193971125335177 "P15144"
AOC3 0.0603002250171287 0.463123553841764 -0.13020332159079 -0.890150569749351 0.62974392656777 7 0.061859713595158 0.350225195985392 0.352022986061957 0.728616796955829 0.727024008852131 0.161241133853479 0.157315001842869 30 3.52904206673877 0.193722553388551 0.214483426123025 0.212298275915741 "Q16853"
APCS 1.59254091105159 1.02488414845758 -1.55387407781486 -2.40592491066185 -0.701823244967865 86 1.63372731392362 4.17966183036165 4.37149903628214 0.000232540233205383 0.000112896343573685 0.00034684438227356 0.000186132894217366 30 3.52904206673877 0.193722553388551 1.05038751775962 0.960220709821921 "P02743"
APEH 1.68590094926087 1.29074742567751 -1.30614318163443 -2.13204602492879 -0.480240338340056 74 1.72950183587969 3.51330708144743 3.68906217056089 0.00142551345480296 0.000792724387243118 0.00116186800416074 0.000688444138647608 30 3.52904206673877 0.193722553388551 1.66602891689313 1.511063824792 "P13798"
APLP1 0.544051682890367 0.415443623263842 1.30956801940091 0.483329398285098 2.13580664051672 75 -0.558121985034084 -3.52251932321922 -3.50004200578472 0.00139101796992146 0.00133670242999101 0.00113998178893489 0.00105418972438893 30 3.52904206673877 0.193722553388551 0.172593404110589 0.174817316636569 "P51693"
APLP2 1.22008212616709 0.629313089388479 1.93875218351596 1.03917836529396 2.83832600173797 97 -1.25163597425762 -5.2149196744226 -5.36103732164252 1.26962674889425e-05 6.07213716943449e-06 6.88711013304268e-05 3.40740687425239e-05 30 3.52904206673877 0.193722553388551 0.396034964475671 0.374740917126252 "Q06481"
APOA1 1.16503944026325 0.819594134399679 1.4214833798397 0.583869164238593 2.25909759544081 79 -1.19516977061489 -3.82355295711251 -3.97532432329423 0.000618655452788336 0.000353666087363018 0.000621088413781709 0.000393892663302384 30 3.52904206673877 0.193722553388551 0.67173454514236 0.621422209229303 "P02647"
APOA2 1.18565194490892 0.865097719704914 1.37054105900701 0.538201119197158 2.20288099881686 77 -1.21631535727726 -3.68652661953832 -3.83931623597897 0.000896585560736141 0.000520093366043536 0.000802760913567454 0.000526956288580907 30 3.52904206673877 0.193722553388551 0.748394064638642 0.690013061908923 "P02652"
APOA4 0.283414845874186 0.704642015557416 -0.402211108075903 -1.16803610319608 0.36361388704427 25 0.290744540164036 1.08188072648485 1.11836867402051 0.287925548696484 0.271358576712939 0.0802335186727086 0.0752685549094687 30 3.52904206673877 0.193722553388551 0.496520370088818 0.464649902965871 "P06727"
APOB 2.20986210355023 1.27852960394997 -1.72844030886962 -2.60106437782845 -0.855816239910786 92 2.26701370967653 4.64921584585543 4.88116300122082 6.26180895896063e-05 2.52520432412281e-05 0.000148250383426107 7.22407286398058e-05 30 3.52904206673877 0.193722553388551 1.63463794817646 1.48297685888269 "P04114"
APOC1 0.407518500338492 1.13377554738894 0.359434899859146 -0.405071719083119 1.12394151880141 22 -0.418057771898971 -0.966819868411585 -1.01316373076704 0.34136406683295 0.318237838192595 0.0917788665079687 0.0847280139673769 30 3.52904206673877 0.193722553388551 1.28544699185709 1.17053940037346 "P02654"
APOC3 0.205024212815151 1.23481456236199 -0.166036439044722 -0.926416062040641 0.594343183951197 10 0.210326563146578 0.44661029914361 0.468659370458727 0.658363865685025 0.642345980726835 0.14992057792686 0.14439418226272 30 3.52904206673877 0.193722553388551 1.52476700342122 1.38467019279614 "P02656"
APOD 0.516025697644722 0.878112481979196 0.587653299816034 -0.185557621223378 1.36086422085545 39 -0.529371189825189 -1.58068926034288 -1.64691769017495 0.124436329024219 0.10891729228351 0.0429635347376513 0.0376565175832604 30 3.52904206673877 0.193722553388551 0.771081531007664 0.710312597747612 "P05090"
APOE 0.32248473429144 0.571678249462282 0.564101808306976 -0.208022123090588 1.33622573970454 37 -0.330824856730012 -1.51733968040335 -1.5509432570383 0.139649248830765 0.130304187321569 0.0471251662931631 0.0434049460953641 30 3.52904206673877 0.193722553388551 0.326816020908259 0.312807495262036 "P02649"
APOH 0.141330836739869 0.54393844528626 0.259828732395428 -0.502175632996269 1.02183309778713 16 -0.14498594458659 -0.698895908445561 -0.711950999223389 0.490000330324438 0.481419928913017 0.1214049634766 0.117456931225897 30 3.52904206673877 0.193722553388551 0.295869032260434 0.285117779057596 "P02749"
APOL1 0.306453931153194 0.697892437178925 0.439113414657373 -0.327965794009326 1.20619262332407 28 -0.314379463855432 -1.18114176988148 -1.22045707645601 0.246825828063414 0.230805870524463 0.0722430864252147 0.0679722930092689 30 3.52904206673877 0.193722553388551 0.48705385387154 0.456179768747511 "O14791"
APOM 0.259648692796093 0.757043249505702 0.342977356928585 -0.421060935963007 1.10701564982018 21 -0.266363745195992 -0.922551825723636 -0.956475014533375 0.36360138021526 0.345678367893468 0.0961574594051007 0.0900616595363595 30 3.52904206673877 0.193722553388551 0.573114481622152 0.533182232085989 "O95445"
APP 0.76853392599398 0.408070024752601 1.88333834728468 0.991084212872653 2.7755924816967 96 -0.788409803390376 -5.06586570700232 -5.02287002674285 1.93426544173341e-05 1.65928443797203e-05 8.28584304972273e-05 6.37078594040095e-05 30 3.52904206673877 0.193722553388551 0.166521145101588 0.169384182880245 "P05067"
ARHGDIB 0.820203306857424 0.603229001181136 -1.35968812051716 -2.19092506668278 -0.528451174351541 76 0.841415461345116 3.65733402703618 3.75080469865015 0.000969886879053288 0.00066707560820731 0.000836202654869068 0.00063067763043636 30 3.52904206673877 0.193722553388551 0.363885227865991 0.345975046142805 "P52566"
ARSA 0.722914782597265 0.355563789584886 2.03315074192806 1.12076293215245 2.94553855170368 98 -0.741610854560987 -5.46883603551607 -5.32178626492064 6.20014046775322e-06 6.82455859586892e-06 4.676134956138e-05 3.68779331166574e-05 30 3.52904206673877 0.193722553388551 0.126425608463965 0.133508833482119 "P15289"
ARSB 0.616664657812266 0.425387928684694 1.44965246126989 0.609053901922449 2.29025102061733 81 -0.632612881721203 -3.89932308297474 -3.88492431644878 0.000503179934489874 0.000457191141629806 0.000551849898455966 0.000483364209571844 30 3.52904206673877 0.193722553388551 0.180954889870654 0.182298728491481 "P15848"
ASAH1 0.808740284609667 0.499247684968622 1.61991794646078 0.760283842506906 2.47955205041465 89 -0.829655981625435 -4.35730881015872 -4.409309202379 0.000141874563612771 0.000101118402100373 0.000254954691186454 0.000175853893872872 30 3.52904206673877 0.193722553388551 0.249248250946529 0.243403988468732 "Q13510"
ASPH 0.452959912697355 0.454686524919759 -0.996202631642297 -1.79490537788475 -0.197499885399841 60 0.464674393198148 2.67961875046946 2.68854235010665 0.011850974733029 0.011093022224394 0.00626818094654905 0.00579755126797107 30 3.52904206673877 0.193722553388551 0.206739835943607 0.205369724097286 "Q12797"
ATP6AP1 0.255172862877175 0.506627523930184 0.503669561609407 -0.265862405548754 1.27320152876757 33 -0.261772161055033 -1.35478702671598 -1.37261887642501 0.185600799899233 0.178983283121487 0.0587753870272654 0.0559179651511962 30 3.52904206673877 0.193722553388551 0.256671448003629 0.250045869595838 "Q15904"
ATRN 0.40513518309802 0.362727076932431 1.11691464151018 0.308383908732669 1.92544537428769 65 -0.415612817143659 -3.00431390261494 -2.93230162353428 0.00533177551593239 0.00602389812209859 0.00323275885512278 0.00357271423804582 30 3.52904206673877 0.193722553388551 0.131570932339945 0.138112595079965 "O75882"
AXL 0.148573139870824 0.307166814480834 0.483688773873369 -0.285049003408213 1.25242655115495 32 -0.152415548660586 -1.30104204375165 -1.23442027798508 0.203148584005684 0.225628290828261 0.0627340361547906 0.0669586154223252 30 3.52904206673877 0.193722553388551 0.0943514519183034 0.104810587512116 "P30530"
AZGP1 0.0799885773033901 0.627681402032854 0.127434996551329 -0.632483191859519 0.887353184962177 7 -0.0820572474060641 -0.342778863836173 -0.352333341812277 0.734155095238721 0.726793399245468 0.161746804593606 0.157315001842869 30 3.52904206673877 0.193722553388551 0.39398394245793 0.372905771928553 "P25311"
B2M 0.198318584729582 0.478077146466958 -0.414825486211123 -1.18106706204483 0.351416089622587 26 0.203447513645003 1.11581129753838 1.12487035200867 0.273361173653536 0.268632412133025 0.0775153384040612 0.0748633009837423 30 3.52904206673877 0.193722553388551 0.22855775797399 0.224891238001818 "P61769"
B3GALNT1 0.623136353966544 0.36709858663306 1.69746323373729 0.828612869187021 2.56631359828756 91 -0.639251949327748 -4.56589268576456 -4.46425843802151 7.9132409902571e-05 8.61302063104318e-05 0.00016861372117446 0.000163657629190468 30 3.52904206673877 0.193722553388551 0.134761372307991 0.14096723073734 "O75752"
B4GALT1 0.277061954449611 0.469792025245091 -0.58975448615814 -1.36306446874778 0.183555496431497 39 0.284227349823307 1.58634110078347 1.59664688872691 0.123147657477445 0.119727906264712 0.0426172523380479 0.0408138334919987 30 3.52904206673877 0.193722553388551 0.220704546983884 0.217864603323911 "P15291"
B4GAT1 0.288859123822536 0.516103477344652 0.559692264250406 -0.212232925560543 1.33161745406135 37 -0.296329618404153 -1.50547874312041 -1.52756177905699 0.14265840672487 0.136001092560367 0.0479237683556712 0.0450273434976903 30 3.52904206673877 0.193722553388551 0.266362799327241 0.258717174285356 "O43505"
BASP1 0.309700257146649 0.24070507244715 1.2866378510351 0.462633151015252 2.11064255105495 74 -0.317709746555614 -3.46084099879726 -3.09960435768382 0.00163831879241466 0.00390906914413188 0.00129980177204741 0.00245842741787743 30 3.52904206673877 0.193722553388551 0.0579389319017876 0.0722306051099608 "P80723"
BCAM 0.0806569366997841 0.280143950521062 0.287912469820475 -0.474716685891391 1.05054162553234 18 -0.0827428919592613 -0.774436473183235 -0.720739698631732 0.444733730985428 0.476065132415012 0.113005226413202 0.116910320399063 30 3.52904206673877 0.193722553388551 0.0784806330135474 0.0906102245493162 "P50895"
BCAN 0.703186124122294 0.451033981876971 1.55905353560278 0.70641699898707 2.4116900722185 87 -0.72137197215994 -4.19359370703508 -4.20416656664734 0.000223728945945815 0.000183417081405043 0.000340512188520568 0.000259441067461542 30 3.52904206673877 0.193722553388551 0.203431652807796 0.202409738128204 "Q96GW7"
BCHE 0.0165450853626985 0.446634284992601 0.0370439214333323 -0.722268254449489 0.796356097316153 2 -0.0169729755013889 -0.0996419637037423 -0.0997937140757571 0.921291458654071 0.921102405091757 0.191652483004078 0.1874323412767 30 3.52904206673877 0.193722553388551 0.199482184530852 0.198875964390425 "P06276"
BLMH 1.22373007661813 0.700837802139711 -1.74609599094396 -2.62089402701545 -0.871297954872477 92 1.2553782682548 4.69670668279565 4.85395051559841 5.47880468387037e-05 2.73691682411946e-05 0.000138506567883809 7.53427554305973e-05 30 3.52904206673877 0.193722553388551 0.49117362490802 0.459865920318689 "Q13867"
BLVRB 2.85356971252945 1.64416055801324 -1.73557849847561 -2.60907949236465 -0.862077504586573 92 2.92736892923279 4.66841638408438 4.914695920923 5.93267874237595e-05 2.2865631948542e-05 0.000147481023338262 6.95020702109017e-05 30 3.52904206673877 0.193722553388551 2.70326394052642 2.43912644725108 "P30043"
BPGM 2.59646062957404 1.28271125450329 -2.02419727780394 -2.93535145158045 -1.11304310402743 98 2.66361047344233 5.44475271191642 5.7166446459889 6.63592038895528e-06 2.10702369407578e-06 4.676134956138e-05 2.10434423068608e-05 30 3.52904206673877 0.193722553388551 1.64534816242941 1.49255978782379 "P07738"
BTD 0.657287995213067 0.312475378056097 2.10348731891147 1.18127846652091 3.02569617130203 99 -0.674286822675474 -5.65802968401894 -5.38598046934663 3.63862854915246e-06 5.63764830114733e-06 4.17475440389402e-05 3.29013516683207e-05 30 3.52904206673877 0.193722553388551 0.0976408618913008 0.107753776255579 "P43251"
C1QA 0.856486925796087 0.625876447180441 -1.36846006852397 -2.20058794951222 -0.536332187535723 77 0.878637449739089 3.68092910258667 3.78293248585024 0.000910209919370554 0.00060957352378706 0.000802760913567454 0.000592912499517867 30 3.52904206673877 0.193722553388551 0.391721327135212 0.370881304317864 "P02745"
C1QB 0.930631289661454 0.596574321040015 -1.55995867880983 -2.41269772956543 -0.707219628054232 87 0.954699340256146 4.19602839113691 4.3004245476895 0.000222223239871149 0.000138805940663142 0.000340512188520568 0.00021095634390011 30 3.52904206673877 0.193722553388551 0.355900920524356 0.33883111343598 "P02746"
C1QC 0.665321126169984 0.48672543188833 -1.36693314665881 -2.19890560062953 -0.534960692688097 76 0.682527707019207 3.67682193770833 3.71260586526051 0.00092033463852462 0.000742316140815953 0.000802760913567454 0.000664441988042839 30 3.52904206673877 0.193722553388551 0.236901646046881 0.23235690438407 "P02747"
C1QL1 0.302911367686687 0.361999097551334 0.83677381997819 0.0494812204327592 1.62406641952362 52 -0.310745282368239 -2.25078186575261 -2.19617888727069 0.031884219413367 0.0350980612645938 0.0140700502963786 0.0149731367545325 30 3.52904206673877 0.193722553388551 0.13104334662798 0.137640539501179 "O75973"
C1QTNF3 0.141170066817941 0.437431622353798 0.322724877681022 -0.4407668551448 1.08621661050684 20 -0.144821016821853 -0.868076037955644 -0.867509292975321 0.392244082398646 0.39182961082887 0.102102961605146 0.0999440613456029 30 3.52904206673877 0.193722553388551 0.191346424235076 0.191596519651519 "Q9BXJ4"
C1R 0.149047300240062 0.444175230036901 -0.335559684919124 -1.09939398094741 0.428274611109162 21 0.152901971797995 0.902599526492488 0.903460063075116 0.373928839238825 0.372727300382096 0.0985348121745476 0.0961760987116625 30 3.52904206673877 0.193722553388551 0.197291634978334 0.196915977390357 "P00736"
C1RL 0.271960680890281 0.434731435375045 0.625583196337432 -0.149468293248358 1.40063468592322 41 -0.278994146775374 -1.68271434910876 -1.68050185605923 0.102811433614996 0.10215456760474 0.0368624881133818 0.0357418892192142 30 3.52904206673877 0.193722553388551 0.188991420903247 0.189489388173852 "Q9NZP8"
C1S 0.0345550916472045 0.380592283237591 0.0907929381890092 -0.668799371546873 0.850385247924891 5 -0.0354487578104942 -0.244217844697324 -0.239993679158189 0.808724667989188 0.811796397666411 0.175072538728394 0.172152942839672 30 3.52904206673877 0.193722553388551 0.144850486060002 0.149994432050098 "P09871"
C2 0.157122433481111 0.427795448958793 -0.367284022921539 -1.13202162496133 0.397453579118247 23 0.16118594469183 0.987932698938902 0.984903030426934 0.331087154736459 0.331725975031254 0.0897875669476896 0.0875205659730166 30 3.52904206673877 0.193722553388551 0.183008946149855 0.184136588584632 "P06681"
C3 0.243441071563674 0.523771513851135 0.46478486348699 -0.303230406438489 1.23280013341247 30 -0.249736961345493 -1.25019368105958 -1.26998750887204 0.220893268474023 0.212832308309345 0.0667377698825073 0.0638935554149239 30 3.52904206673877 0.193722553388551 0.274336598721909 0.265851705041227 "P01024"
C4A 0.146250604724882 0.609676481412949 0.239882313298261 -0.521716934282559 1.00148156087908 14 -0.150032947950526 -0.64524337138151 -0.662144515228433 0.523673987795364 0.512404379948953 0.126593789100606 0.122557182378261 30 3.52904206673877 0.193722553388551 0.371705411988074 0.352972130139285 "P0C0L4"
C4B 0.0693141117730536 0.49140900860944 0.141051772675463 -0.619015361183 0.901118906533927 8 -0.071106718112012 -0.379405718116837 -0.383417488680131 0.707059036613361 0.703830675351061 0.157404605623408 0.153038760752003 30 3.52904206673877 0.193722553388551 0.241482813742512 0.236455889096946 "P0C0L5"
C4BPA 2.00607927997203 1.56709647552624 -1.28012493889272 -2.10350123867044 -0.456748639115004 74 2.05796064066096 3.44332235254744 3.6234469101404 0.00171598091495449 0.000951343336298391 0.00135421372248375 0.000806983403550308 30 3.52904206673877 0.193722553388551 2.45579136360677 2.21770117381763 "P04003"
C5 0.0578315887192808 0.568673220667078 0.101695642800697 -0.657982207802775 0.861373493404168 6 -0.0593272332551243 -0.273544299758122 -0.27950580182538 0.786309350012547 0.781573709403673 0.170964478272742 0.166227011088742 30 3.52904206673877 0.193722553388551 0.323389231903867 0.309741387082533 "P01031"
C6 0.24907770186268 0.461893604230665 0.539253411567684 -0.231770309581707 1.31027713271707 36 -0.255519366566025 -1.45050164192925 -1.4575741929632 0.157294754552174 0.154261258053575 0.0516767209247746 0.0497936776582029 30 3.52904206673877 0.193722553388551 0.213345701629194 0.211280300670669 "P13671"
C7 0.103700504785307 0.578662486936514 0.179207235869575 -0.581357524410939 0.93977199615009 10 -0.106382414391823 -0.482037543571099 -0.493098679975649 0.633277520031463 0.62515705518054 0.145541194871734 0.140974520337548 30 3.52904206673877 0.193722553388551 0.334850273787551 0.319996116574241 "P10643"
C8A 0.123557367650724 0.471865972135095 0.261848437791885 -0.50019873902094 1.02389561460471 17 -0.126752816814105 -0.70432857874663 -0.709195447936277 0.486660109413617 0.483105867421067 0.121023951878719 0.117671491772826 30 3.52904206673877 0.193722553388551 0.222657495658998 0.219611997721186 "P07357"
C8B 0.0368589345027919 0.479375898860019 0.0768894193271802 -0.68260785221828 0.83638669087264 5 -0.0378121828088985 -0.206819700327594 -0.20854999361217 0.837548035492949 0.836061327374615 0.180005931033292 0.176019454273409 30 3.52904206673877 0.193722553388551 0.229801252407851 0.226003850552502 "P07358"
C8G 0.0942568601561085 0.447811638269348 0.210483274888482 -0.550577498588892 0.971544048365856 12 -0.0966945375739389 -0.566164866601068 -0.567179815931647 0.575492855468479 0.574370072702297 0.135390203062925 0.133016961533265 30 3.52904206673877 0.193722553388551 0.200535263369477 0.199818203214185 "P07360"
C9 0.180944405134351 0.510148462058694 -0.354689700335769 -1.11905906507405 0.409679664402513 22 0.18562400181886 0.954056073964868 0.967156054757927 0.347679997654606 0.340390915126163 0.0927693383773143 0.0890019518516675 30 3.52904206673877 0.193722553388551 0.260251453340851 0.2532490675847 "P02748"
CA1 3.08433585377938 1.49015409645016 -2.06981000228559 -2.9872879701075 -1.15233203446369 98 3.16410316034264 5.56744332514994 5.85583232505405 4.69564440873119e-06 1.39302153845682e-06 4.66917878216288e-05 1.99773713502389e-05 30 3.52904206673877 0.193722553388551 2.22055923116718 2.00722799778293 "P00915"
CA10 0.678016690196946 0.480258778196587 1.41177365407657 0.575176980182929 2.24837032797022 79 -0.695551604598591 -3.7974354159714 -3.82984015230414 0.000664168153681652 0.000534182064066291 0.000643270874128537 0.000537498267984324 30 3.52904206673877 0.193722553388551 0.230648494034878 0.226761917208872 "Q9NS85"
CA14 0.573562292810128 0.623705494386027 0.919604361309563 0.126610877039618 1.71259784557951 57 -0.588395800382803 -2.47358219232591 -2.54164123700575 0.0192601520988287 0.0158322386159931 0.00939525561166699 0.00780380457562173 30 3.52904206673877 0.193722553388551 0.389008543727318 0.368454050295073 "Q9ULX7"
CA2 3.1727901036676 1.77575006519508 -1.78673235938698 -2.66659695604935 -0.906867762724616 94 3.25484502014176 4.80601172915092 5.06257084510463 4.02707153030116e-05 1.47485417546311e-05 0.00012513669122663 5.97726280119509e-05 30 3.52904206673877 0.193722553388551 3.15328829404034 2.84178425592169 "P00918"
CA3 1.91094405574909 1.07623172268539 -1.77558792913197 -2.65405435689353 -0.897121501370414 93 1.96036502270812 4.77603507246875 5.00019186121536 4.38204180672842e-05 1.77475219860804e-05 0.000126374931974333 6.63940078305219e-05 30 3.52904206673877 0.193722553388551 1.15827472091437 1.0567524296426 "P07451"
CACHD1 0.69872316147504 0.492516790314221 1.41867886580935 0.581359141546839 2.25599859007186 79 -0.716793588064912 -3.81600928262 -3.85710643853337 0.000631478768040234 0.000494614014846852 0.000623761214529866 0.000511803291686862 30 3.52904206673877 0.193722553388551 0.242572788741423 0.237431140638646 "Q5VU97"
CACNA2D1 0.0318997102485419 0.636793226309932 -0.0500942989506864 -0.809452844885491 0.709264246984118 3 0.0327247027549697 0.134745300299589 0.138608847985106 0.893713237942177 0.890588413563047 0.187776206887757 0.183009848500467 30 3.52904206673877 0.193722553388551 0.405505613074213 0.383214748779143 "P54289"
CADM1 0.524306851890641 0.310515188818939 1.68850629782353 0.820737385495018 2.55627521015205 90 -0.53786651185333 -4.54180002363046 -4.31824984908882 8.4666717391235e-05 0.000131805076461321 0.000177865179290795 0.000204578529830467 30 3.52904206673877 0.193722553388551 0.0964196824872611 0.10666113000436 "Q9BY67"
CADM2 0.520670342740834 0.378894841556901 1.3741816610682 0.541470088955893 2.2068932331805 77 -0.534135955053097 -3.69631923123828 -3.63017001695623 0.000873226016260304 0.000933774134986262 0.000794180792539078 0.000796712258012889 30 3.52904206673877 0.193722553388551 0.143561300958429 0.148840937924909 "Q8N3J6"
CADM4 0.415409288152142 0.220960918154994 1.88001250004198 0.988192809453079 2.77183219063088 96 -0.42615263181125 -5.0569197332118 -4.41425966599768 1.98375786323858e-05 9.96688727515164e-05 8.28584304972273e-05 0.000175853893872872 30 3.52904206673877 0.193722553388551 0.0488237273518981 0.0640748058493563 "Q8NFZ8"
CALM1 0.813664121921473 0.641136994557125 -1.26909557369018 -2.09141389186758 -0.446777255512776 73 0.834707159557373 3.41365520164484 3.5127970823961 0.00185567186521808 0.00129077288583403 0.00142671101551671 0.00103474709423062 30 3.52904206673877 0.193722553388551 0.411056645789743 0.388181517025443 "P0DP23"
CALR 0.247378865124463 0.280989490318575 0.880384760454902 0.0901524875049486 1.67061703340486 54 -0.253776594394924 -2.36808801423604 -2.2053845220629 0.0245221567170425 0.0343883498955622 0.0113238133521785 0.0148439815604555 30 3.52904206673877 0.193722553388551 0.0789550936694923 0.0910347466591341 "P27797"
CANT1 0.261540579584833 0.423139644832032 0.618095190982762 -0.15658417484732 1.39277455681284 41 -0.268304560091337 -1.66257286492204 -1.65544745595921 0.106812954346188 0.10716553151081 0.0380230075289485 0.0372273053388711 30 3.52904206673877 0.193722553388551 0.179047159028579 0.180591792601445 "Q8WVQ1"
CAPG 0.900180436421256 0.564664593391478 -1.59418608313053 -2.45083610048196 -0.737536065779108 88 0.923460964949392 4.28809439406089 4.37949376132393 0.000172061047342316 0.00011029831705633 0.000289897924061528 0.000185095745442712 30 3.52904206673877 0.193722553388551 0.318846103029963 0.30567643748016 "P40121"
CARTPT 0.158717366772574 0.623360238049865 0.254615801721824 -0.507279586995717 1.01651119043937 16 -0.162822126258071 -0.684873995298374 -0.703696294603626 0.498681149761473 0.486480429685855 0.122623533752733 0.118099122708502 30 3.52904206673877 0.193722553388551 0.388577986381584 0.368068810527521 "Q16568"
CAT 2.78876581026089 1.36437127502243 -2.04399334793606 -2.95788012826845 -1.13010656760367 98 2.86088906397454 5.49800083536716 5.77713586106455 5.71066846315563e-06 1.760112754676e-06 4.676134956138e-05 2.10434423068608e-05 30 3.52904206673877 0.193722553388551 1.86150897610634 1.68596896418498 "P04040"
CBLN1 0.508086432895111 0.354611392658912 1.43279782718041 0.593990677739004 2.27160497662183 80 -0.521226599263088 -3.85398693136872 -3.7488188905218 0.000569455435100867 0.00067079763805099 0.000601106015541846 0.00063067763043636 30 3.52904206673877 0.193722553388551 0.125749239803493 0.132903654850002 "P23435"
CCL14 0.648580630457883 0.557120081612932 -1.16416667046027 -1.97681458267917 -0.351518758241373 67 0.665354267452484 3.13141397116593 3.19525453881438 0.00386209903140667 0.00303923488354296 0.00246799125404188 0.00200644731746389 30 3.52904206673877 0.193722553388551 0.3103827853364 0.298103911838017 "Q16627"
CCN2 0.0156344355926415 0.584747073751409 -0.026737090777282 -0.78602245996367 0.732548278409106 1 0.0160387744441754 0.0719183100949034 0.0736171654136319 0.943144251265837 0.941752454321477 0.195380936353351 0.190835880821316 30 3.52904206673877 0.193722553388551 0.341929140260836 0.326329909045134 "P29279"
CD109 0.217580194627154 0.507848899992468 -0.428434903827459 -1.19514007986085 0.338270272205937 27 0.223207268626132 1.15241835866166 1.16781538387972 0.258249857707573 0.251118787825115 0.0745051183474733 0.0715754207722711 30 3.52904206673877 0.193722553388551 0.25791050522356 0.251154511963965 "Q6YHK3"
CD14 0.514860809409489 0.282246493398545 -1.82415307701443 -2.70875988212282 -0.939546271906035 94 0.528176175170079 4.90666721170593 4.57410115331017 3.03184199054111e-05 6.2435838923169e-05 9.6645478107667e-05 0.000134019417469679 30 3.52904206673877 0.193722553388551 0.0796630830357749 0.0916682178136694 "P08571"
CD163 0.516434438050618 0.366310500415993 -1.40982701141283 -2.24622037571229 -0.573433647113373 78 0.529790501103651 3.79219927222258 3.70663249377987 0.000673678210537402 0.000754802954466584 0.00064411655798711 0.00067149922052525 30 3.52904206673877 0.193722553388551 0.134183382715015 0.140450076451968 "Q86VB7"
CD44 0.0356554254486985 0.320009192657753 -0.111420003758553 -0.871182316534346 0.64834230901724 6 0.0365775485206477 0.299701207129517 0.286555314098916 0.766471813530258 0.776216134193452 0.167874850064251 0.165328552589888 30 3.52904206673877 0.193722553388551 0.102405883385467 0.112017263549384 "P16070"
CD46 0.255605145561017 0.269085360957068 0.949903572055703 0.154701452121903 1.7451056919895 58 -0.262215623463457 -2.55508201039599 -2.35579125245602 0.0159279007098744 0.0244764974056915 0.00805328529930484 0.0111695958655257 30 3.52904206673877 0.193722553388551 0.0724069314813954 0.0851758001001513 "P15529"
CD55 0.513920448478373 0.236816734178709 2.17011880626035 1.23839842587773 3.10183918664296 99 -0.527211494559711 -5.83725726001659 -5.20371389405882 2.1991891724486e-06 9.69653976926965e-06 3.01238043047726e-05 4.56363454246247e-05 30 3.52904206673877 0.193722553388551 0.0560821655870691 0.0705692695629839 "P08174"
CD59 0.218908069111935 0.299647544806845 0.730551853021336 -0.0501657710282631 1.51126947707093 46 -0.224569484692416 -1.96506250974158 -1.85529045190919 0.0587262789760303 0.0723645106070467 0.0228702162445829 0.0265944425908856 30 3.52904206673877 0.193722553388551 0.0897886511087704 0.100728036510106 "P13987"
CDH1 0.105838184564629 0.45796437227961 -0.231105716887534 -0.992536891890425 0.530325458115357 14 0.108575378993024 0.6216357924006 0.62414804886906 0.538877023822318 0.536754308101314 0.129034630813654 0.126310547863158 30 3.52904206673877 0.193722553388551 0.209731366277457 0.208046386014345 "P12830"
CDH13 0.0619078919784155 0.365691489424025 -0.169289944581216 -0.929713991362843 0.591134102200411 10 0.0635089581502711 0.455361685822816 0.444977525228056 0.652127752527592 0.659195518706545 0.149183794129919 0.146387719860532 30 3.52904206673877 0.193722553388551 0.133730265437161 0.140044651259427 "P55290"
CDH2 0.0111589157054088 0.452466867850869 0.0246623929800905 -0.734618627608301 0.783943413568482 1 -0.0114475083529625 -0.0663377194175355 -0.0665261621470027 0.947549079913905 0.947354042515976 0.196021185148872 0.191704725114715 30 3.52904206673877 0.193722553388551 0.204726266502775 0.20356808946947 "P19022"
CDH4 0.299367014301924 0.278087421816636 1.07652123330957 0.271390606739883 1.88165185987925 64 -0.307109264671801 -2.89566237874647 -2.69039703100792 0.00699477404094319 0.0110426380213963 0.00402819500532889 0.00579540524867799 30 3.52904206673877 0.193722553388551 0.0773326141726238 0.0895830384710752 "P55283"
CDH5 0.380945705841664 0.535822079626605 0.710955595758822 -0.0686409203700522 1.4905521118877 45 -0.390797749958259 -1.9123518495488 -1.9459510251701 0.0654215352680302 0.060081985536511 0.0250846295304488 0.0230605158104137 30 3.52904206673877 0.193722553388551 0.28710530101538 0.277276459379321 "P33151"
CDH6 0.171278515595116 0.405269866763135 0.422628301884634 -0.343877278322931 1.1891338820922 26 -0.175708132377748 -1.13679956892121 -1.12621162875713 0.264621254790928 0.268072466748616 0.0757571385233682 0.0748633009837423 30 3.52904206673877 0.193722553388551 0.164243664906209 0.167346414973682 "P55285"
CDHR1 0.317987263563391 0.634451776552315 -0.501200052258299 -1.27063216636365 0.268232061847046 33 0.326211072103823 1.34814445887736 1.38652702350815 0.187703699916538 0.174736984914702 0.0588246235273882 0.054708485270199 30 3.52904206673877 0.193722553388551 0.402529056770388 0.38055148482615 "Q96JP9"
CDHR5 0.0760906387053432 0.465490418483558 -0.163463383313508 -0.923808482142043 0.596881715515026 9 0.078058500051171 0.439689208830891 0.442161672792067 0.66331350809772 0.661211292861183 0.150603527385651 0.14661220930238 30 3.52904206673877 0.193722553388551 0.216681329699998 0.214264842904978 "Q9HBB8"
CDON 0.666493768950088 0.397251968917782 1.67776076923115 0.811283477737357 2.54423806072495 90 -0.683730676767763 -4.51289634581907 -4.45979957007723 9.18144536904791e-05 8.72599626315047e-05 0.0001902020174405 0.000163657629190468 30 3.52904206673877 0.193722553388551 0.157809126809054 0.16158913319598 "Q4KMG0"
CFB 0.185693534141551 0.431165305969484 0.430678284107335 -0.336104721076985 1.19746128929165 27 -0.190495953127971 -1.15845267705377 -1.15589697416874 0.255818423631585 0.255893733774094 0.073971794919553 0.0723827315942394 30 3.52904206673877 0.193722553388551 0.185903521071759 0.186726499966062 "P00751"
CFD 0.233039625597427 0.62738354917768 -0.371446822127987 -1.13630892244667 0.393415278190692 23 0.239066512466326 0.999129933772189 1.02695260876962 0.325722935533164 0.311794891459122 0.0888173016794662 0.0833167118899754 30 3.52904206673877 0.193722553388551 0.393610117778783 0.372571293527646 "P00746"
CFH 0.47395148594066 0.921509795341514 -0.51432061638044 -1.28428872355292 0.255647490792041 34 0.486208851956367 1.38343658572154 1.44330688793701 0.176740118468517 0.15821277269532 0.0568137848517232 0.0506212037758024 30 3.52904206673877 0.193722553388551 0.849180302910359 0.780191216779352 "P08603"
CFHR2 0.650079780712986 0.791057596605904 -0.821785649366373 -1.60809999215703 -0.035471306575717 51 0.666892188834873 2.21046618927177 2.29544366624101 0.0348415170925863 0.028093221591874 0.0150631056826764 0.0125345735102795 30 3.52904206673877 0.193722553388551 0.625772121147909 0.580297481684481 "P36980"
CFI 0.205888113447752 0.225956853884233 0.911183307381494 0.118792020942766 1.70357459382022 56 -0.211212806036918 -2.45093096326103 -2.15449748906837 0.0202939247256625 0.0384775659399211 0.00966863832853107 0.0161318478288157 30 3.52904206673877 0.193722553388551 0.0510564998172604 0.0660725716616793 "P05156"
CFL1 1.66796685264808 1.00172579223471 -1.66509324765121 -2.53005603299802 -0.800130462304401 90 1.71110392642346 4.47882282777222 4.6820663853995 0.000101011741580731 4.54556914926778e-05 0.000198241615338256 0.000108721191511928 30 3.52904206673877 0.193722553388551 1.00345456282826 0.918227602916624 "P23528"
CFP 0.391633352361946 0.656418039368758 -0.596621861182485 -1.37025798635194 0.177014263986972 39 0.401761801129928 1.60481319300371 1.65342082619288 0.119012034292243 0.107579614621449 0.0413635594896726 0.0372823825050083 30 3.52904206673877 0.193722553388551 0.430884642408724 0.405922551719646 "P27918"
CHGA 0.419088469390296 0.284451698256362 1.473320328053 0.630177412447359 2.31646324365864 83 -0.429926964288321 -3.96298569297115 -3.70074314551053 0.000422691666111746 0.000767313436969415 0.000516773714929806 0.000675116546770605 30 3.52904206673877 0.193722553388551 0.0809127686409283 0.0927863698944827 "P10645"
CHGB 0.76227209995996 0.430763816614418 1.76958247317759 0.891866774065798 2.64729817228939 93 -0.781986033579615 -4.75988139863841 -4.74889693450523 4.58606348075874e-05 3.73283467542141e-05 0.00012667265208462 9.39002031179132e-05 30 3.52904206673877 0.193722553388551 0.18555746570422 0.186416868065291 "P05060"
CHI3L1 0.442708377283272 0.627796375999255 -0.705178293803654 -1.48444980535705 0.0740932177497415 44 0.454157731868184 1.89681187188314 1.94970235305442 0.0675176224810657 0.0596152003088269 0.0256248393687199 0.0230102309270422 30 3.52904206673877 0.193722553388551 0.394128289717797 0.373034926164078 "P36222"
CHI3L2 0.790771177548187 0.670639386691929 -1.17913023487755 -1.99311302902047 -0.36514744073462 68 0.811222156277882 3.17166346109176 3.27117816013936 0.00348355543591711 0.0024834666563534 0.00228893484211082 0.0017504260079158 30 3.52904206673877 0.193722553388551 0.449757186982526 0.422808698842105 "Q15782"
CHIT1 0.985824031124355 1.16775270495154 -0.844206163637419 -1.63198996067766 -0.056422366597179 52 1.01131948020516 2.27077362927202 2.38081106011567 0.0305032481977296 0.0231047878369992 0.0135005900115535 0.010701562706737 30 3.52904206673877 0.193722553388551 1.36364637992163 1.24050804538475 "Q13231"
CHL1 0.228850061805144 0.275288957004618 0.83130854319487 0.0443745614580869 1.61824252493165 52 -0.234768597886312 -2.23608118370267 -2.07275701037787 0.0329353478083946 0.0459533675937107 0.0144060340256814 0.0185723094327461 30 3.52904206673877 0.193722553388551 0.0757840098486904 0.0881974298507774 "O00533"
CHRDL1 0.232408113234453 0.60802597377327 -0.382233857202155 -1.14742500030498 0.382957285900666 23 0.238418667887068 1.02814525708955 1.05491028779438 0.31210023683455 0.299008924743182 0.0855720151976247 0.0804897603257196 30 3.52904206673877 0.193722553388551 0.369695584782934 0.351173843864532 "Q9BU40"
CLEC3B 0.442229643197142 0.402406690752069 1.09896195406356 0.291956073228389 1.90596783489872 65 -0.453666616728103 -2.95602417081211 -2.92594781083111 0.00601848827968782 0.00612238630718837 0.0035764343608437 0.00360184332486481 30 3.52904206673877 0.193722553388551 0.161931144762031 0.165277295188296 "P05452"
CLIC1 1.10994798018765 0.746681170627087 -1.48650859811488 -2.33108378068981 -0.641933415539939 84 1.1386535313994 3.99845993748886 4.14327394652867 0.000383465187625685 0.000218619922367629 0.000493065385644678 0.000292630107810913 30 3.52904206673877 0.193722553388551 0.557532770569038 0.519240547421602 "O00299"
CLN5 0.239009667686296 0.439373335423494 0.543978544933604 -0.227250693978775 1.31520778384598 36 -0.245190952195425 -1.4632114617627 -1.46294283807292 0.153808865954847 0.152794792068533 0.0507550776305407 0.0494296777804724 30 3.52904206673877 0.193722553388551 0.193048927881166 0.193119829183627 "O75503"
CLSTN1 0.581056502362501 0.533855470791945 1.08841537485892 0.28229509162555 1.89453565809229 64 -0.596083825699462 -2.92765563363664 -2.97828507558089 0.00646008440985479 0.0053543478079432 0.00377863178423126 0.00318857226242233 30 3.52904206673877 0.193722553388551 0.285001663694489 0.275394236812357 "O94985"
CLSTN2 0.832834663033012 0.691328749168843 1.20468686429473 0.388389961062983 2.02098376752648 70 -0.854373490525246 -3.24040652722099 -3.34683947793229 0.00291763493057118 0.00202706437433125 0.00202408641940841 0.00148617596714064 30 3.52904206673877 0.193722553388551 0.477935439427356 0.448021097444554 "Q9H4D0"
CLSTN3 0.512395704033496 0.570044849656147 -0.898869105374034 -1.69038895469504 -0.107349256053023 55 0.525647317068845 2.41780781587297 2.47089137694851 0.0218973267921569 0.0187248568838512 0.0102385151629002 0.0090462239198352 30 3.52904206673877 0.193722553388551 0.324951130619499 0.311138890816033 "Q9BQT9"
CLU 0.0442247805381758 0.462823178290982 -0.0955543771629588 -0.855182853684386 0.664074099358468 6 0.045368524862439 0.257025320554698 0.25832858612766 0.798913897330251 0.797732515401201 0.17345219492868 0.169416742350256 30 3.52904206673877 0.193722553388551 0.214205294363366 0.212049418439492 "P10909"
CLUL1 0.347943290254914 0.683330220950761 0.50918762201209 -0.260569190542997 1.27894443456718 34 -0.356941823623576 -1.36962968788911 -1.41385854283414 0.180968099441098 0.166621851513945 0.0577160730394399 0.0530789407656217 30 3.52904206673877 0.193722553388551 0.466940190864616 0.438183134993207 "Q15846"
CNDP1 0.324137809953856 0.482542352764492 0.671729244276416 -0.105710163671745 1.44916865222458 43 -0.332520684349214 -1.80683951339739 -1.82303193062621 0.0808273596565493 0.0772257409791738 0.0298410148069641 0.0280978753113913 30 3.52904206673877 0.193722553388551 0.232847122211491 0.228729132531251 "Q96KN2"
CNMD 0.684574649299039 0.576615874597743 1.18722823886285 0.372516845977558 2.00193963174814 69 -0.702279166091255 -3.19344573974788 -3.26598468300307 0.00329375079527013 0.00251816056548286 0.00219320526703129 0.00175789488300123 30 3.52904206673877 0.193722553388551 0.33248586683812 0.317880571240684 "O75829"
CNTFR 0.11378005266257 0.312721982503176 0.363837718576162 -0.400797860179742 1.12847329733207 22 -0.11672264023143 -0.978662715654003 -0.931745674384603 0.335573273686676 0.358129018163252 0.0906744328969617 0.0929734541146825 30 3.52904206673877 0.193722553388551 0.097795038340717 0.107891725126092 "P26992"
CNTN1 0.538185341618092 0.356228477584578 1.51078696814831 0.663548204385862 2.35802573191075 85 -0.552103928039249 -4.06376469929737 -3.95562177096906 0.000320372175821809 0.00037407162259242 0.000442453460748374 0.000413462952702168 30 3.52904206673877 0.193722553388551 0.126898728242226 0.133932155846044 "Q12860"
CNTN2 0.583150404910605 0.301744707617446 1.93259530387498 1.03384225972544 2.83134834802452 97 -0.598231880899673 -5.1983586961574 -4.91486412852117 1.33042556782141e-05 2.28542446068618e-05 6.88711013304268e-05 6.95020702109017e-05 30 3.52904206673877 0.193722553388551 0.0910498685751379 0.101856506685774 "Q02246"
CNTN4 0.377726524942879 0.307598750070216 1.22798458984848 0.409540758313569 2.04642842138338 71 -0.387495314381056 -3.30307351911016 -3.134790666048 0.00247937305436695 0.00356467656648583 0.00178652086462755 0.00228108282021461 30 3.52904206673877 0.193722553388551 0.0946169910447593 0.105048177771266 "Q8IWV2"
CNTNAP2 0.728473775955359 0.390591025330963 1.86505507989615 0.975182331499825 2.75492782829248 95 -0.747313614988688 -5.01668677035028 -4.9469382739908 2.2224477514301e-05 2.07827279117383e-05 8.49016992561914e-05 6.73822963766223e-05 30 3.52904206673877 0.193722553388551 0.152561349069093 0.156893701340651 "Q9UHC6"
COCH 0.632967601401471 0.481450517408544 1.31470956726453 0.487965465211643 2.14145366931742 75 -0.649337453161854 -3.53634922852582 -3.56731913214293 0.00134074403810937 0.00111103575286488 0.00111719608358438 0.000905588238048234 30 3.52904206673877 0.193722553388551 0.231794600712955 0.227787392385701 "O43405"
COL11A1 0.0234299167926267 0.361030997600259 0.0648972441379364 -0.694530706155905 0.824325194431778 4 -0.024035862916574 -0.174562751314082 -0.170260225537149 0.862595964364317 0.865828720497582 0.183800184526939 0.179949500348068 30 3.52904206673877 0.193722553388551 0.130343381228238 0.137014247764288 "P12107"
COL15A1 0.748984655255563 0.530512596818101 -1.41181314024928 -2.24841394051537 -0.575212339983192 79 0.768354948063896 3.79754162718326 3.86140771174483 0.000663976611444482 0.000488638556097565 0.000643270874128537 0.000509231740982526 30 3.52904206673877 0.193722553388551 0.281443615382685 0.272210684799697 "P39059"
COL18A1 0.0670267681662506 0.280869544765301 -0.238640213634622 -1.00021529666825 0.522934869399008 14 0.0687602190671018 0.641902330670594 0.597742161456631 0.525811465763196 0.554028120856935 0.126904826019131 0.128738332892347 30 3.52904206673877 0.193722553388551 0.0788877011766676 0.0909744474480586 "P39060"
COL1A1 1.3478098598965 0.984289003671813 -1.36932329312692 -2.20153910659409 -0.537107479659756 77 1.38266701144555 3.68325103264232 3.84886534088808 0.00090453407095907 0.000506262204795022 0.000802760913567454 0.000520167161339846 30 3.52904206673877 0.193722553388551 0.96882484274925 0.887242774888953 "P02452"
COL1A2 0.411083377904708 0.581796252587814 -0.706576187241188 -1.48592610709486 0.072773732612481 45 0.421714844574658 1.90057197183409 1.9448495092513 0.0670051926682456 0.0602196494956722 0.025495231183935 0.0230605158104137 30 3.52904206673877 0.193722553388551 0.338486879525223 0.323249957585058 "P08123"
COL23A1 0.613435721083277 0.355853312942942 -1.72384434476696 -2.59590524873745 -0.851783440796473 91 0.629300438007845 4.63685346977371 4.51273515294118 6.48325363704746e-05 7.47415507583181e-05 0.000151094828292471 0.000149380880110306 30 3.52904206673877 0.193722553388551 0.126631580332467 0.133693126133331 "Q86Y22"
COL2A1 0.0281779771032122 0.471961843868272 0.0597039304539138 -0.699697636662082 0.819105497569909 4 -0.0289067178903643 -0.160593604593565 -0.161706346500331 0.873490020539086 0.872507632560911 0.185327208279927 0.181079663707008 30 3.52904206673877 0.193722553388551 0.222747982067539 0.219692960137315 "P02458"
COL3A1 0.82159610585404 0.671976931203017 -1.22265522476071 -2.04060481768066 -0.404705631840766 71 0.842844281005438 3.28873841682909 3.39225179499488 0.0025736717263473 0.00179296742740821 0.00183672199397899 0.0013278895195109 30 3.52904206673877 0.193722553388551 0.451552996069024 0.424415493109824 "P02461"
COL4A1 0.193801288400966 0.545395817841634 0.355340620630208 -0.409047465389104 1.11972870664952 22 -0.198813390687198 -0.955806940877521 -0.973846891865744 0.346809019801308 0.337106471485273 0.0927027774672396 0.0883180911730181 30 3.52904206673877 0.193722553388551 0.297456598119144 0.286538248382861 "P02462"
COL4A2 0.230033656797289 0.418429409840491 -0.549754991851505 -1.32123783521797 0.221727851514965 36 0.235982803093771 1.47874913952087 1.47053322087385 0.149631506151037 0.150740391573535 0.0495960506410577 0.0489822880114493 30 3.52904206673877 0.193722553388551 0.175083171019462 0.177045027381108 "P08572"
COL5A1 0.381142665519245 0.423304010211204 -0.900399373322916 -1.69202692161257 -0.10877182503326 55 0.390999803420605 2.42192398115785 2.41164987591611 0.0216919585559369 0.0215101963484188 0.0101743859315514 0.0101564436847355 30 3.52904206673877 0.193722553388551 0.179186285060887 0.180716275160801 "P20908"
COL6A1 0.38738521758619 0.293651627057119 1.31919996993866 0.492013036710015 2.14638690316731 75 -0.397403800799626 -3.54842766198962 -3.33630436509375 0.00129828012510427 0.00208541762724088 0.00108788995688223 0.00152131383211692 30 3.52904206673877 0.193722553388551 0.0862312780732933 0.0975450886987169 "P12109"
COL6A2 0.457504833606577 0.529003947334157 -0.864842003376554 -1.65401072866347 -0.0756732780896366 54 0.469336855165368 2.32628059275546 2.3648975316292 0.0269474840753927 0.0239689298222101 0.0122168400280948 0.011031768791538 30 3.52904206673877 0.193722553388551 0.279845176295119 0.270780486688712 "P12110"
COL6A3 0.70693860256617 0.517170851737299 -1.36693435098169 -2.19890692748478 -0.534961774478593 76 0.725221497460123 3.67682517713579 3.73136485068575 0.00092032660989572 0.000704391181278884 0.000802760913567454 0.000642317414808735 30 3.52904206673877 0.193722553388551 0.267465689886683 0.259703981982319 "P12111"
COL9A1 0.852882579862425 0.569087873033983 1.49868345518495 0.652776913818902 2.344589996551 85 -0.874939887962315 -4.03120827026075 -4.11926013117954 0.000350435450479595 0.000234254970388896 0.000466687933312999 0.000299113984722859 30 3.52904206673877 0.193722553388551 0.323861007234343 0.310163506506228 "P20849"
COL9A2 0.852912827347079 0.675230169764189 1.26314383678227 0.441393191162312 2.08489448240222 72 -0.874970917709503 -3.39764602308042 -3.50539680115983 0.00193554517114297 0.00131723177324558 0.00145073068100119 0.00104448003841681 30 3.52904206673877 0.193722553388551 0.455935782159775 0.428336976534874 "Q14055"
COL9A3 0.602239905721945 0.731553059364877 0.823234757906419 0.0368265531739419 1.6096429626389 52 -0.617815075697513 -2.21436404929746 -2.29268239429164 0.0345452108130203 0.02826968303355 0.0150220875368598 0.0125748514954741 30 3.52904206673877 0.193722553388551 0.535169878666112 0.499231423517842 "Q14050"
COLEC12 0.329558723553089 0.363392924739905 0.90689361601899 0.114807134233514 1.69898009780447 55 -0.338081793989807 -2.43939240971421 -2.3815648178202 0.0208398527045311 0.0230645669815484 0.00983657989031694 0.010701562706737 30 3.52904206673877 0.193722553388551 0.132054417751022 0.138545192059724 "Q5KU26"
COMP 0.18854760284489 0.425273732583001 0.443355863292334 -0.323874448222334 1.210586174807 28 -0.193423833952947 -1.19255324837898 -1.18811389947117 0.242391890034772 0.24313665942185 0.0713093843280924 0.0704066165404238 30 3.52904206673877 0.193722553388551 0.180857747625078 0.182211810787078 "P49747"
COTL1 0.469570740803525 0.403481120623783 -1.16379854422325 -1.97641380374911 -0.351183284697396 67 0.481714811686375 3.13042377305167 3.09959004546812 0.00387188912711858 0.00390921544692971 0.00246799125404188 0.00245842741787743 30 3.52904206673877 0.193722553388551 0.162797014699824 0.166052029464393 "Q14019"
CP 0.245828575385635 0.370854407294933 0.662870847831485 -0.114097571153087 1.43983926681606 42 -0.252186210955953 -1.78301190598202 -1.74586942485155 0.0847066480322908 0.0899920560044252 0.031042711467316 0.0320240375864143 30 3.52904206673877 0.193722553388551 0.137532991410076 0.143447127803802 "P00450"
CPAMD8 0.0846270850996574 0.424927341135982 0.199156601393121 -0.561715382258639 0.960028585044881 12 -0.0868157166108555 -0.535698006030163 -0.533655141170182 0.596116876212101 0.597100537588809 0.139144844544848 0.135983291237571 30 3.52904206673877 0.193722553388551 0.180563245244895 0.181948305752013 "Q8IZJ3"
CPB2 0.20323455225602 0.471356085496332 0.43116989153119 -0.335630222129012 1.19797000519139 27 -0.208490618262641 -1.15977501894385 -1.16767166390155 0.255287845830742 0.251175977613254 0.073971794919553 0.0715754207722711 30 3.52904206673877 0.193722553388551 0.222176559334425 0.219181681528183 "Q96IY4"
CPE 0.605131149846912 0.497027977855256 1.21749916867484 0.40002597858973 2.03497235875995 70 -0.620781093377435 -3.27486948682697 -3.31271011819169 0.00266817443380019 0.00222199840731855 0.00188611567454149 0.00159699470025292 30 3.52904206673877 0.193722553388551 0.247036810770885 0.241425309652401 "P16870"
CPN1 0.0360586149210539 0.745583182281931 -0.0483629671081005 -0.807714562437435 0.710988628221234 3 0.0369911653069433 0.130088306710815 0.134791972548267 0.897364925231927 0.893582279676866 0.188250462077252 0.183366804474977 30 3.52904206673877 0.193722553388551 0.555894281701651 0.517774514901981 "P15169"
CPN2 0.0471148179331769 0.768741480613313 -0.0612882472474205 -0.82069763001232 0.698121135517479 4 0.0483333046038625 0.164855152246341 0.171015840111918 0.870163810292458 0.865239206445938 0.18488448428134 0.179949500348068 30 3.52904206673877 0.193722553388551 0.590963464015548 0.549152550317451 "P22792"
CPQ 0.622605620243505 0.398305858666458 1.56313447742901 0.710035371121901 2.41623358373611 87 -0.638707489732561 -4.20457075918269 -4.15648774533517 0.00021701883311058 0.000210457824970323 0.00033718073425047 0.000284313244736108 30 3.52904206673877 0.193722553388551 0.158647557048024 0.162339315891896 "Q9Y646"
CPVL 0.038740567002 0.617724409976369 0.062714968643512 -0.696701627413959 0.822131564700983 4 -0.039742478217569 -0.168692794592618 -0.173241019772659 0.86717052733026 0.86350362620232 0.18451133542908 0.179949500348068 30 3.52904206673877 0.193722553388551 0.381583446680653 0.36181046915856 "Q9H3G5"
CREG1 0.454654286202431 0.395643827969813 1.14915045821749 0.337827151899956 1.96047376453502 67 -0.466412586707666 -3.09102286737967 -3.05308656251427 0.00428122335149285 0.00441302019127231 0.00270577975933794 0.00272822183891318 30 3.52904206673877 0.193722553388551 0.156534038610607 0.160448252228451 "O75629"
CRISP3 0.246791508543717 0.420413553837995 0.587020818645673 -0.186160350485694 1.36020198777704 39 -0.253174047557778 -1.57898799159536 -1.57106729493864 0.124826390701787 0.125557324439963 0.0429986754919483 0.0421122615670917 30 3.52904206673877 0.193722553388551 0.176747556250693 0.17853423058702 "P54108"
CRP 1.08829028339085 1.15212266205278 -0.944595848372431 -1.73940634218185 -0.149785354563014 58 1.1164357217544 2.54080511987969 2.66332992347144 0.0164702550196111 0.0117994390106394 0.00827142689069164 0.00606176072145459 30 3.52904206673877 0.193722553388551 1.32738662841558 1.20806475210437 "P02741"
CRTAC1 0.438672343300973 0.357792206721547 1.22605337696014 0.4077888575151 2.04431789640518 71 -0.450017317696687 -3.29787887888098 -3.21225069669833 0.00251315438713738 0.00290536856500742 0.0018021560533795 0.00192678972639135 30 3.52904206673877 0.193722553388551 0.128015263190674 0.134931171815149 "Q9NQ79"
CRYAA2 0.63515187053804 1.23987866665252 -0.51226937572275 -1.28215279833523 0.257614046889729 34 0.651578212017472 1.37791909083297 1.44603350750669 0.178420332808866 0.157451468391743 0.0571077420959957 0.0504883395642227 30 3.52904206673877 0.193722553388551 1.53729910802002 1.39588325212588 "A0A140G945"
CRYBB2 1.26468721846372 1.36949986529838 -0.923466478901902 -1.71673784571307 -0.130195112090737 57 1.29739464652744 2.48397064381985 2.61020051891399 0.0188023936656393 0.0134264993107922 0.00922520697636694 0.0068018347352434 30 3.52904206673877 0.193722553388551 1.87552988105228 1.69851412272369 "P43320"
CRYGD 0.410793329417699 0.934550244953226 0.439562593489298 -0.32753254616776 1.20665773314636 28 -0.421417294833674 -1.18234998594326 -1.23396489887042 0.246353567690489 0.225795768049722 0.0722430864252147 0.0669586154223252 30 3.52904206673877 0.193722553388551 0.873384160342135 0.801847538528955 "P07320"
CRYGS 0.0658171039170434 0.973263354711944 0.0676251742125061 -0.691817515190695 0.827067863615708 4 -0.0675192703976565 -0.181900427752194 -0.190029681891201 0.856884400640372 0.85043170729581 0.183106337169157 0.17776235322024 30 3.52904206673877 0.193722553388551 0.947241557625148 0.86793120158381 "P22914"
CSF1 0.047136891257091 0.352829991067222 0.133596611542329 -0.62638710707537 0.893580330160028 7 -0.048355948789602 -0.35935257940229 -0.349275399573777 0.721848473591345 0.729066726191466 0.159980680332661 0.157353479780145 30 3.52904206673877 0.193722553388551 0.124489002596496 0.131776061758178 "P09603"
CSF1R 0.00217686424041163 0.294906771571887 0.00738153359045874 -0.751876905412781 0.766639972593699 1 -0.00223316245352568 -0.0198550929177983 -0.018684759926635 0.984290439007311 0.985203334920204 0.202498504920555 0.198263896058582 30 3.52904206673877 0.193722553388551 0.0869700039189532 0.0982060612169798 "P07333"
CST3 0.127115779805099 0.634497695651832 0.200340806083638 -0.560550429002856 0.961232041170132 12 -0.130403256869024 -0.538883318929681 -0.554227832540399 0.59394413814451 0.583100980071318 0.138854987232651 0.134186950397456 30 3.52904206673877 0.193722553388551 0.402587325787485 0.380603620837356 "P01034"
CST6 0.413480492095249 0.512426943431055 -0.806906228089236 -1.59226572783894 -0.0215467283395343 50 0.424173953097713 2.17044303034413 2.20103136759664 0.0380183546408518 0.0347223454411335 0.0161096911800763 0.0149201030698111 30 3.52904206673877 0.193722553388551 0.262581372354094 0.255333754950899 "Q15828"
CSTB 1.09943326024148 0.635399806317975 -1.73030153504845 -2.60315399171727 -0.857449078379623 92 1.12786687904083 4.6542222335212 4.78711344285076 6.17428252332318e-05 3.33464188139577e-05 0.000148250383426107 8.68794259901463e-05 30 3.52904206673877 0.193722553388551 0.40373291386892 0.381628632001547 "P04080"
CTBS 0.251422363859365 0.330778136252055 0.760093658874054 -0.022368469046723 1.54255578679483 48 -0.25792466637297 -2.0445250351067 -1.96634197417278 0.0497635142611242 0.0575824128822883 0.0201697160728021 0.0224034220766017 30 3.52904206673877 0.193722553388551 0.109414175422383 0.118287909775691 "Q01459"
CTSA 0.32336998965724 0.473654933883042 0.682712174042482 -0.0953194578255399 1.4607438059105 43 -0.331733006631134 -1.83638176072886 -1.84971858054045 0.0762290177333648 0.0731849818262806 0.0283538809849632 0.0267611543636939 30 3.52904206673877 0.193722553388551 0.224348996391749 0.221125462432809 "P10619"
CTSB 0.047149342886041 0.310196493529772 0.151998310327501 -0.608199491393556 0.912196112048558 8 -0.0483687224434385 -0.408850076737696 -0.388649862175201 0.685553765188598 0.699992280450524 0.153533748168188 0.152431322436908 30 3.52904206673877 0.193722553388551 0.0962218645981655 0.106484133099377 "P07858"
CTSC 0.162978522486718 0.604039064214646 -0.269814540386751 -1.03203378154058 0.492404700767082 17 0.167193484275167 0.725756064685082 0.744363043658721 0.473612508622537 0.461842299611121 0.118525955591176 0.114402148754966 30 3.52904206673877 0.193722553388551 0.364863191097305 0.346850075524229 "P53634"
CTSD 0.0885148329432902 0.461286326234179 0.1918869645799 -0.568869328296768 0.952643257456569 11 -0.0908040096573408 -0.51614389676055 -0.518594654103145 0.609537590730844 0.607449382203369 0.141172851788901 0.137833533949918 30 3.52904206673877 0.193722553388551 0.212785074770625 0.210778681634742 "P07339"
CTSF 0.297206254048771 0.326348198742103 0.910702909329181 0.118345823324337 1.70305999533402 56 -0.304892622687964 -2.44963877270885 -2.35043354680626 0.0203544045500916 0.0247796544293959 0.00966863832853107 0.011231202506405 30 3.52904206673877 0.193722553388551 0.106503146822215 0.115683276519805 "Q9UBX1"
CTSH 0.101590242410443 0.288703480150705 0.351884370626263 -0.412404696876619 1.11617343812915 21 -0.104217576265885 -0.946510205431629 -0.886730006126203 0.351450437524547 0.38154062942452 0.0936079258681224 0.097661121143693 30 3.52904206673877 0.193722553388551 0.0833496994511283 0.0949668057136892 "P09668"
CTSL 0.346463013867126 0.309379573437063 1.11986389410937 0.311080574887493 1.92864721333125 66 -0.355423264225759 -3.0122468996917 -2.86197105106455 0.00522632196739391 0.00720208566937978 0.00318175428486831 0.00404148251826873 30 3.52904206673877 0.193722553388551 0.0957157204600992 0.106031262298244 "P07711"
CTSO 0.358341860022814 0.390343578385852 0.918016536879199 0.125136988205317 1.71089608555308 57 -0.367609321919956 -2.46931120971563 -2.43477899422255 0.0194512992542239 0.0203806755239239 0.00939525561166699 0.0097174634936466 30 3.52904206673877 0.193722553388551 0.152368109187072 0.156720800592425 "P43234"
CTSS 0.444373255405568 0.518402666296095 -0.857197086929634 -1.64584912522924 -0.0685450486300274 53 0.455865667183298 2.30571704392888 2.34035471147923 0.0282185059457206 0.0253591729647176 0.0126774671335212 0.0114194672977666 30 3.52904206673877 0.193722553388551 0.2687413244229 0.260845351783769 "P25774"
CTSZ 0.284667065434348 0.255271024762545 1.11515619800229 0.306775786233687 1.92353660977089 65 -0.292029144712822 -2.99958398317314 -2.72954421431533 0.00539560727260881 0.0100275068212271 0.00324912686228055 0.00533898869883976 30 3.52904206673877 0.193722553388551 0.06516329608332 0.0786945811762789 "Q9UBR2"
CUTA 0.610977037687321 0.368117574316992 1.65973341213315 0.795408776722631 2.52405804754368 90 -0.626778167972338 -4.46440576512107 -4.36677689064139 0.000105172757595839 0.000114459103406343 0.000203727237863357 0.000186132894217366 30 3.52904206673877 0.193722553388551 0.135510548521026 0.141637553687407 "O60888"
CXCL16 0.159758433409349 0.320652002799076 -0.498229956509754 -1.26754260974094 0.271082696721428 32 0.163890117032004 1.34015539720889 1.28183908410668 0.190257289276844 0.208692379333765 0.0592437243327366 0.0629096108054897 30 3.52904206673877 0.193722553388551 0.102817706899058 0.112385741282304 "Q9H2A7"
CYCS 0.112803509572588 0.26839375798015 0.420291106699026 -0.346134889152105 1.18671710255016 26 -0.115720841716706 -1.13051290409626 -1.04169218868553 0.267217664223341 0.305007737225355 0.0762079072660835 0.0818027165445021 30 3.52904206673877 0.193722553388551 0.0720352093227074 0.0848432029225033 "P99999"
DAG1 0.134029807267739 0.299322559688079 0.447777165234089 -0.319612133207146 1.21516646367532 29 -0.137496095386732 -1.20444581240994 -1.13691324256321 0.237833944803593 0.263634856108743 0.0705837564278099 0.0738279612417345 30 3.52904206673877 0.193722553388551 0.0895939947382233 0.100553868363436 "Q14118"
DBH 0.0511779560598954 0.90688951373968 -0.0564324047025929 -0.81581848041219 0.702953671007004 3 0.0525015238890307 0.151793746545177 0.158295632513804 0.880365830754786 0.87517341550445 0.185729258739893 0.181117647865558 30 3.52904206673877 0.193722553388551 0.822448590130994 0.756273104780068 "P09172"
DBI 0.414506102884502 0.432835163420417 -0.957653485472225 -1.75343101778978 -0.16187595315467 59 0.425226088303929 2.57592798354022 2.57132651505791 0.0151655679077072 0.0147456388141592 0.0077201834227186 0.00734263163464029 30 3.52904206673877 0.193722553388551 0.187346278693179 0.188017402597771 "P07108"
DCD 0.231935997016328 0.707112856411963 -0.328004214480301 -1.09163525499283 0.435626826032227 20 0.23793434176675 0.88227657249355 0.912172225273678 0.384642244981096 0.36819037484338 0.100675112225765 0.0952465155433417 30 3.52904206673877 0.193722553388551 0.500008591703086 0.467770977770804 "P81605"
DDR1 0.0516005528347036 0.219799340613862 -0.234762091144551 -0.996262529320587 0.526738347031485 14 0.0529350498907735 0.631470828673978 0.550293084489377 0.532515207693972 0.585766144946513 0.128315147362335 0.134376375054887 30 3.52904206673877 0.193722553388551 0.0483117501342883 0.0636167159195062 "Q08345"
DIPK1C 0.26315789769151 0.337294747609286 0.780201587948668 -0.00348517792295588 1.56388835382029 49 -0.269963705390429 -2.09861200704394 -2.02505064549725 0.0443737051939661 0.0508840108195053 0.0183848357419951 0.0202841129590032 30 3.52904206673877 0.193722553388551 0.113767746764812 0.122183253400865 "Q0P6D2"
DKK3 0.226670800900671 0.564680938871457 0.401413940682474 -0.364385153216232 1.16721303458118 24 -0.232532976786033 -1.07973647929372 -1.10275284792974 0.28886409484673 0.277987073782032 0.0802335186727086 0.0763810897708383 30 3.52904206673877 0.193722553388551 0.318864562724751 0.305692954231296 "Q9UBP4"
DNASE2 0.464605080583969 0.319827940126808 1.45267195980363 0.61175066385476 2.29359325575251 82 -0.476620729219762 -3.90744502988699 -3.73566602871671 0.000492131420464969 0.000695964238652186 0.000551849898455966 0.000638624491119777 30 3.52904206673877 0.193722553388551 0.102289911285757 0.111913497894989 "O00115"
DNER 0.448037557789076 0.332523881035349 1.3473846040593 0.517389219416362 2.17737998870224 76 -0.459624736007759 -3.62423962199246 -3.48879833495609 0.00106003797329616 0.00137849226879885 0.000903482896495945 0.00108130238279178 30 3.52904206673877 0.193722553388551 0.110572131458811 0.119323987126893 "Q8NFT8"
DPP4 0.181760091768207 0.731523491581515 0.24846788088138 -0.513301804030013 1.01023756579277 15 -0.186460783796695 -0.668337114710838 -0.69197393591928 0.509028424353643 0.493718128901883 0.124042973183118 0.119063725991289 30 3.52904206673877 0.193722553388551 0.535126618735611 0.499192716837453 "P27487"
DPP7 0.687487666862116 0.489937797026488 1.4032141856264 0.567509744731404 2.2389186265214 78 -0.705267520315447 -3.77441187495212 -3.81333307390017 0.00070698696205085 0.000559616030585034 0.0006674071868189 0.000556634445272132 30 3.52904206673877 0.193722553388551 0.240039044955168 0.235164081727856 "Q9UHL4"
DPT 0.484031590373699 0.529558077873361 -0.914029283279955 -1.70662351960673 -0.121435046953179 56 0.496549648745433 2.45858616325617 2.49959627297332 0.0199389944864464 0.0174974248473766 0.00953202604555723 0.00853805047734098 30 3.52904206673877 0.193722553388551 0.280431757840929 0.271305328595595 "Q07507"
DSC1 0.110581033495745 0.560795764357632 -0.197185928503598 -0.958026127160626 0.563654270153429 11 0.11344088781029 0.530397224986149 0.541452505075539 0.599741010795272 0.591775691791773 0.139772049836589 0.135541865594779 30 3.52904206673877 0.193722553388551 0.31449188932146 0.301780519100056 "Q08554"
DSC2 0.148220933345519 0.324769583914968 0.456387976850463 -0.31131539176303 1.22409134546396 30 -0.152054233345834 -1.22760745797391 -1.1768816423516 0.229140116445578 0.247530272299965 0.068865554737955 0.0709522719945658 30 3.52904206673877 0.193722553388551 0.105475282636302 0.114763598423543 "Q02487"
DSG2 0.160038276446 0.30280114183364 0.528526000519264 -0.242037593565831 1.29908959460436 35 -0.164177197388569 -1.42164669728616 -1.34505471839128 0.165442141157481 0.1876353656546 0.0537613316695713 0.0580000634648979 30 3.52904206673877 0.193722553388551 0.0916885314957562 0.102427948231298 "Q14126"
ECM1 0.124737359372554 0.373455665069133 0.334008480898164 -0.429783711845236 1.09780067364156 20 -0.127963325563224 -0.898427046669265 -0.880580864919901 0.376112433882932 0.38481330628459 0.0987656477470365 0.0983263102117269 30 3.52904206673877 0.193722553388551 0.139469133772228 0.145179484807886 "Q16610"
EFEMP1 0.186318503352862 0.377693434371133 0.493306174789841 -0.275809961779002 1.26242231135868 32 -0.191137085336126 -1.32691124647005 -1.3025964898169 0.194549689407082 0.201588933407992 0.0604541146795826 0.0612747036031796 30 3.52904206673877 0.193722553388551 0.142652330367062 0.148027639480929 "Q12805"
EFEMP2 0.0884285137153549 0.356517818474007 -0.248033924626412 -1.00979485193908 0.513727002686256 15 0.0907154580355796 0.66716984483947 0.64949566633359 0.509763237358111 0.520443025985882 0.124042973183118 0.123668926705769 30 3.52904206673877 0.193722553388551 0.127104954889465 0.134116676459692 "O95967"
EFNB2 0.18160859210587 0.197838383652639 0.91796439473917 0.125088584504061 1.71084020497428 57 -0.186305366039643 -2.46917095606475 -2.07523022470415 0.0194576057016702 0.0457096180915349 0.00939525561166699 0.0185251128159551 30 3.52904206673877 0.193722553388551 0.0391400260462887 0.0554103459882596 "P52799"
EGFLAM 0.366829796984756 0.534139009092321 0.686768408111816 -0.0914842579142287 1.46502107413786 44 -0.376316774492983 -1.84729235313571 -1.87931236512643 0.0745883407883889 0.0689167672221238 0.0278826862471096 0.0254556136595565 30 3.52904206673877 0.193722553388551 0.285304481034126 0.275665181630017 "Q63HQ2"
EGFR 0.0746358276893 0.382872156772331 0.194936681524431 -0.56586762367705 0.955740986725913 11 -0.0765660646122991 -0.524347126152463 -0.515694006455578 0.60389021395726 0.609452142387385 0.140117409801148 0.138073238139738 30 3.52904206673877 0.193722553388551 0.146591088431496 0.151551830291326 "P00533"
ENDOD1 0.478989084487318 0.60112237607652 -0.796824579403688 -1.58154638809102 -0.0121027707163598 50 0.49137673322406 2.14332507863896 2.19764750529612 0.0403154611194515 0.0349839688005483 0.0169386907657404 0.0149682306781219 30 3.52904206673877 0.193722553388551 0.361348111019882 0.343704969197815 "O94919"
ENO1 1.07698919255558 0.608239978856344 -1.77066491844322 -2.64851579109767 -0.892814045788778 93 1.10484236132857 4.762792995675 4.88687947644065 4.54860418010051e-05 2.48284107672475e-05 0.00012667265208462 7.22407286398058e-05 30 3.52904206673877 0.193722553388551 0.369955871879166 0.351406734886931 "P06733"
ENO2 0.463260139588498 0.451066710294441 -1.02703243005031 -1.82814961045607 -0.225915249644545 62 0.47524100526751 2.76254576076164 2.76953091447554 0.00969975050843688 0.00908078240400784 0.00531897832785779 0.00494361048422504 30 3.52904206673877 0.193722553388551 0.203461177135849 0.202436154923525 "P09104"
ENPP2 0.221121137162859 0.366486779460653 0.603353652997458 -0.17060570469302 1.37731301068794 40 -0.226839787261898 -1.62292058902807 -1.58641193748021 0.115069725393569 0.122033249475189 0.0402891438507345 0.0413101407862653 30 3.52904206673877 0.193722553388551 0.134312559519442 0.140565656972433 "Q13822"
ENPP5 0.52826065373016 0.525510047466719 1.005234164935 0.205830984647379 1.80463734522262 61 -0.541922567188699 -2.70391206709795 -2.74741809796669 0.0111786582690258 0.00959350046895476 0.00595483831410859 0.00514593109453892 30 3.52904206673877 0.193722553388551 0.276160809988473 0.26748391206605 "Q9UJA9"
EPDR1 0.557670155578025 0.396729684502224 1.40566783218587 0.56970808242026 2.24162758195148 78 -0.572092659601595 -3.78101177452972 -3.73590507723847 0.000694444642957111 0.000695498772109668 0.000659742619875165 0.000638624491119777 30 3.52904206673877 0.193722553388551 0.157394442565234 0.161218095834106 "Q9UM22"
EPHA4 0.0733360559075934 0.302204607529079 0.242670211110321 -0.518983727838886 1.00432415005953 15 -0.0752326780431347 -0.652742351021099 -0.617332737015009 0.518893511067288 0.541185418582962 0.125804267424583 0.12674003114833 30 3.52904206673877 0.193722553388551 0.0913276248118049 0.102105028164062 "P54764"
EPHA5 0.430081357730984 0.476275869177501 0.903008918914386 0.11119732435628 1.69482051347249 55 -0.441204151465406 -2.42894322310221 -2.44782254275528 0.02134580394949 0.0197677869992535 0.0100436094168718 0.0094561419507128 30 3.52904206673877 0.193722553388551 0.226838703560784 0.223353119725325 "P54756"
EPHB2 0.275757598350871 0.274321924142385 1.00523353797905 0.205830406512549 1.80463666944556 61 -0.282889260377187 -2.70391038069113 -2.50437204762438 0.0111787036806576 0.01730051057328 0.00595483831410859 0.00847029284744634 30 3.52904206673877 0.193722553388551 0.0752525180651803 0.0877218793273367 "P29323"
ERAP1 0.125269207731406 0.301229663560338 0.415859468323292 -0.350416814206121 1.1821357508527 26 -0.128508928621012 -1.1185925367837 -1.05722753734187 0.272191230491702 0.297965814818084 0.077330601205023 0.0803572277099804 30 3.52904206673877 0.193722553388551 0.0907393102086747 0.101578635609847 "Q9NZ08"
ESD 1.46441688429447 1.15670456785136 -1.2660249859778 -2.0880501493441 -0.443999822611493 73 1.50228973475036 3.40539583337204 3.56985185082449 0.00189647434652147 0.00110330263110359 0.00143945459163955 0.000905588238048234 30 3.52904206673877 0.193722553388551 1.33796545728819 1.21753012440897 "P10768"
EXTL2 0.443248849233489 0.204377518997144 2.16877497783738 1.23724838321382 3.10030157246094 99 -0.454712181541252 -5.83364258592799 -4.96073003146229 2.22160038325033e-06 1.99503966729667e-05 3.01238043047726e-05 6.73822963766223e-05 30 3.52904206673877 0.193722553388551 0.0417701702714278 0.0577636588743574 "Q9UBQ6"
EYS 0.476334521871561 0.485401323747808 0.981321019468504 0.183759932310245 1.77888210662676 60 -0.48865351812686 -2.63958969839562 -2.66464032487647 0.0130414492735242 0.0117617194395955 0.0068492667033744 0.00606176072145459 30 3.52904206673877 0.193722553388551 0.235614445096125 0.231205185571292 "Q5T1H1"
F10 0.239727297495081 0.427290050605637 0.5610411409189 -0.210944683662273 1.33302696550007 37 -0.245927141395816 -1.50910699614662 -1.50428192923524 0.14173240456306 0.141871239561349 0.0477201708729253 0.0466194518366929 30 3.52904206673877 0.193722553388551 0.182576787346568 0.183749915918207 "P00742"
F11 0.208675107188972 0.528720499724245 -0.394679433269197 -1.16026172884334 0.37090286230495 24 0.21407187720248 1.06162177876332 1.07920143429084 0.296879430079608 0.28820054423805 0.0818501356713632 0.0784326840324502 30 3.52904206673877 0.193722553388551 0.279545366828656 0.27051223315567 "P03951"
F12 0.258364323269405 0.599923765096667 0.43066192456599 -0.336120511617403 1.19744436074938 27 -0.265046159216028 -1.15840867261898 -1.18762756416889 0.255836093845189 0.243325700409211 0.073971794919553 0.0704066165404238 30 3.52904206673877 0.193722553388551 0.359908523927761 0.342416903386759 "P00748"
F13A1 0.394439153652434 0.641581839467637 -0.614791643696971 -1.38930820486467 0.159724917470728 41 0.404640166246894 1.65368687429233 1.70177642067321 0.10861912387367 0.098054010709113 0.0385739014090401 0.0344725202298764 30 3.52904206673877 0.193722553388551 0.411627256734676 0.388692069289773 "P00488"
F2 0.0538407419334896 0.439005869514578 0.122642419321233 -0.637226934206244 0.882511772848711 7 -0.0552331749145281 -0.329887631268692 -0.329797911621736 0.743777388267578 0.743604331160139 0.163384087891129 0.160017686178307 30 3.52904206673877 0.193722553388551 0.192726153468251 0.192831027840356 "P00734"
F5 0.168424910061186 0.349488539228619 0.481918263851879 -0.286750651452793 1.25058717915655 31 -0.172780726700699 -1.29627966740291 -1.25805995195445 0.20476282964875 0.217061053074544 0.0631018834208603 0.0650292453211604 30 3.52904206673877 0.193722553388551 0.122142239052154 0.129676302803236 "P12259"
F9 0.0352980168096269 0.412731706685245 -0.0855229104958143 -0.845077343372061 0.674031522380432 5 0.0362108965547036 0.230042350100509 0.228398895689461 0.819620258507318 0.82072343537986 0.176662003309418 0.173290420996303 30 3.52904206673877 0.193722553388551 0.170347461703315 0.172807767062081 "P00740"
FABP1 0.52439387370713 0.794651814846234 -0.659903952787927 -1.43671596055679 0.116908054980934 42 0.537955784234039 1.77503145367556 1.84356175863256 0.086040806664241 0.0741008249375166 0.031377455801327 0.0270283056199796 30 3.52904206673877 0.193722553388551 0.631471506838414 0.585396988266709 "P07148"
FABP4 0.390902845118056 0.873178807288799 -0.44767788894442 -1.21506360052874 0.3197078226399 29 0.401012401457316 1.20417877576616 1.2544279815271 0.2379355867704 0.218361184024288 0.0705837564278099 0.0651949912637537 30 3.52904206673877 0.193722553388551 0.76244122949829 0.702581716418963 "P15090"
FABP5 0.193296255849702 0.830104551501011 -0.232857723162919 -0.994321951767042 0.528606505441204 14 0.198295296949263 0.626348396761746 0.651479545689695 0.535823675452044 0.519177745345498 0.128904111773133 0.123569520960675 30 3.52904206673877 0.193722553388551 0.689073566422695 0.636936241433822 "Q01469"
FAH 0.455678545543243 0.648462828754826 -0.702705730131415 -1.48183891576768 0.0764274555048513 44 0.467463335514189 1.89016108843064 1.94620524277557 0.0684322924658568 0.0600502529844259 0.0259060636526436 0.0230605158104137 30 3.52904206673877 0.193722553388551 0.420504040276711 0.396634542138564 "P16930"
FAM174A 0.716550005838834 0.725538854592036 0.987610796174029 0.189569079369364 1.78565251297869 60 -0.73508147150708 -2.65650814757558 -2.74952981703666 0.0125253358546962 0.00954339644343482 0.00660145254165353 0.00513794491642785 30 3.52904206673877 0.193722553388551 0.526406629522724 0.491390535198446 "Q8TBP5"
FAM20B 0.115654374166346 0.456796961708684 0.253185515362739 -0.508680356550659 1.01505138727614 15 -0.1186454355672 -0.68102676379686 -0.683607620137189 0.501077867493079 0.498920349281168 0.122722583404566 0.120117096584627 30 3.52904206673877 0.193722553388551 0.208663464226285 0.207090884169962 "O75063"
FAM3C 0.620670662207252 0.423897183044852 1.46420095965012 0.622042367005074 2.30635955229516 82 -0.636722489678129 -3.93845611456146 -3.92236758617932 0.000452088631737517 0.00041114797610552 0.00052165000382294 0.000441077615317749 30 3.52904206673877 0.193722553388551 0.17968882179336 0.181165918247657 "Q92520"
FBLN1 0.118944424378013 0.373776307003299 0.318223552829321 -0.445151167610994 1.08159827326964 20 -0.122020573284341 -0.855968225657769 -0.839066492185193 0.398800723457043 0.407374716069786 0.103448608643499 0.103279639083616 30 3.52904206673877 0.193722553388551 0.139708727677024 0.145393860665377 "P23142"
FBLN2 0.497421482707461 0.526295833630185 -0.94513665304253 -1.73998695809547 -0.150286347989591 58 0.510285831398171 2.54225979414807 2.58345866373859 0.01641422486618 0.0143216563858607 0.00827113727417903 0.00716410674634761 30 3.52904206673877 0.193722553388551 0.276987304496491 0.268223415305993 "P98095"
FBLN7 0.150151264523619 0.329236508147374 -0.45605897525923 -1.22375023635682 0.311632285838365 30 0.154034486881988 1.22672249862448 1.17885903342729 0.229467866558611 0.246752609350229 0.068865554737955 0.0708685931025398 30 3.52904206673877 0.193722553388551 0.108396678297076 0.117377507572775 "Q53RD9"
FBN1 0.242042763566444 0.312075702763056 0.775589901499684 -0.00781334243762877 1.558993145437 49 -0.248302490210403 -2.08620734047565 -1.98541697937799 0.0455619608240699 0.0553264424262829 0.0187211422130219 0.0216992925462904 30 3.52904206673877 0.193722553388551 0.0973912442550554 0.107530431697376 "P35555"
FBN2 0.0699556061954255 0.516964553454142 -0.135319928084065 -0.895322527151467 0.624682670983336 7 0.0717648029073762 0.363988013170035 0.369375603629387 0.718419812049595 0.714170416652636 0.159457734121785 0.155055920207624 30 3.52904206673877 0.193722553388551 0.267252349528041 0.259513096398814 "P35556"
FCGBP 0.0418954033699769 0.63089916757278 0.0664058624948873 -0.693030163959609 0.825841888949384 4 -0.0429789051812694 -0.178620682811336 -0.183650574977367 0.859436363096021 0.855393733214321 0.183388927330331 0.178543752396858 30 3.52904206673877 0.193722553388551 0.398033759644026 0.376529332522412 "Q9Y6R7"
FCGR3A 0.2123952909502 0.519676764587809 -0.408706537261995 -1.17474446105222 0.357331386528227 25 0.217888272612705 1.09935234650126 1.11608103500016 0.280358661649093 0.272322483083933 0.078883845346894 0.075392588190833 30 3.52904206673877 0.193722553388551 0.270063939652453 0.262028757405903 "P08637"
FCGR3B 0.10281485015329 0.451487874104557 -0.227724499483412 -0.989092585740901 0.533643586774076 13 0.105473854898634 0.612540882120589 0.614147384045622 0.54479551947681 0.543262970273896 0.129806295250438 0.126985275763637 30 3.52904206673877 0.193722553388551 0.203841300463452 0.2027762690194 "O75015"
FCN3 1.1761120189108 0.963039893917721 -1.22124953113446 -2.03906907045225 -0.403429991816671 71 1.20652870905504 3.28495733567282 3.43090424142306 0.0025991124951022 0.00161437134428894 0.00184604525541344 0.00122675540708588 30 3.52904206673877 0.193722553388551 0.927445837277055 0.850219045976718 "O75636"
FETUB 0.169987256235291 0.420322690562533 0.40442084153913 -0.361476215328521 1.17031789840678 25 -0.174383478379307 -1.08782454055794 -1.08234094883688 0.285335219950242 0.286823954423615 0.0796985987143871 0.078219927050122 30 3.52904206673877 0.193722553388551 0.176671164201727 0.178465879052717 "Q9UGM5"
FGA 1.98206359186797 1.40518608116888 -1.41053460351616 -2.24700184281008 -0.574067364222235 78 2.0333238571749 3.79410257683906 3.98811104251043 0.000670206094157323 0.000341009186113697 0.00064411655798711 0.000385684457128017 30 3.52904206673877 0.193722553388551 1.97454792271076 1.78711018949594 "P02671"
FGB 2.39722817731844 1.61680381629578 -1.48269576874866 -2.32685581059775 -0.638535726899571 84 2.45922545776633 3.9882040630939 4.19800063407938 0.000394423535248631 0.000186712009082868 0.000496395378023872 0.000259441067461542 30 3.52904206673877 0.193722553388551 2.6140545803886 2.35930666597587 "P02675"
FGFBP2 0.12022342023444 0.465309122628501 -0.258373228436411 -1.02034694575578 0.503600488882961 16 0.123332646619813 0.694980845810627 0.698862951088753 0.492415479043606 0.489457382779352 0.121801025669758 0.11842771257348 30 3.52904206673877 0.193722553388551 0.216512579601305 0.214113854309757 "Q9BYJ0"
FGFR1 0.249571747577691 0.212032900537901 1.17704255775664 0.363246894129155 1.99083822138413 68 -0.25602618932539 -3.16604795820067 -2.72663754489192 0.003534156314109 0.0100997893101491 0.00231199807600888 0.00533898869883976 30 3.52904206673877 0.193722553388551 0.0449579509105155 0.0606159151059036 "P11362"
FGG 2.72020458357837 1.71568581800849 -1.58549109343101 -2.44114124514345 -0.729840941718575 88 2.79055470211918 4.26470632350785 4.49122120375479 0.000183630595345272 7.95996749538559e-05 0.00030098178328595 0.000156940612806432 30 3.52904206673877 0.193722553388551 2.94357782611548 2.65414650518539 "P02679"
FKBP1A 0.25409114688303 0.647196972388703 -0.392602496184769 -1.15811865849657 0.37291366612703 24 0.260662469647246 1.05603516477717 1.08723767705187 0.299382623666871 0.284686149863932 0.0822362544355424 0.0777823126283576 30 3.52904206673877 0.193722553388551 0.418863921069104 0.395167050877397 "P62942"
FN1 1.25973525152117 0.80975458174043 -1.55570006015105 -2.40795720232081 -0.703442917981279 86 1.29231461147431 4.18457341797511 4.34893093699157 0.000229395547692303 0.000120559824093153 0.000345610040559988 0.000193293381090413 30 3.52904206673877 0.193722553388551 0.655702482649619 0.607077574097023 "P02751"
FOLR1 0.108811798631922 0.55833265453684 -0.194887040454737 -0.955690558109902 0.565916477200428 11 0.111625896872402 0.524213599963191 0.534980203924802 0.603981939879574 0.596194042339656 0.140117409801148 0.135983291237571 30 3.52904206673877 0.193722553388551 0.311735353122154 0.299314117411199 "P15328"
FOLR2 0.775356761158128 0.5047398626556 -1.53615123061358 -2.38620965885503 -0.686092802372124 86 0.795409091188079 4.13199033044404 4.18509751549868 0.000265353870953204 0.000193796236195612 0.000376940402080972 0.000266744358074415 30 3.52904206673877 0.193722553388551 0.254762328953594 0.248337691611299 "P14207"
FRZB 0.319619617030342 0.652970152508744 -0.489485799316167 -1.25845076858569 0.27947916995336 32 0.327885641608713 1.31663507430594 1.35615357747889 0.197931305913039 0.184113496023894 0.0613770449027236 0.057153592789833 30 3.52904206673877 0.193722553388551 0.426370020067293 0.40188310824335 "Q92765"
FSCN1 0.46788742478751 0.76227089882177 -0.613807277059529 -1.3882754890254 0.160660934906347 40 0.479987961635463 1.65103909239009 1.71219707957215 0.109162196597045 0.0960961651241809 0.0386746802130968 0.0339478109211073 30 3.52904206673877 0.193722553388551 0.581056923190549 0.540288705530045 "Q16658"
FSTL1 0.176331016097919 0.344197596790392 0.512295895561699 -0.257588619810512 1.28218041093391 34 -0.180891300997003 -1.37799042477192 -1.33411611306558 0.178398530449576 0.191157015278181 0.0571077420959957 0.0587154509485623 30 3.52904206673877 0.193722553388551 0.118471985636282 0.126392355643129 "Q12841"
FSTL4 0.53372697138243 0.486542093406165 1.0969800529404 0.290141169822545 1.90381893605826 64 -0.547530255125079 -2.95069318769433 -2.97931168017601 0.0060992319492663 0.00534023298147666 0.00359576407824612 0.00318857226242233 30 3.52904206673877 0.193722553388551 0.236723208656053 0.232197248116104 "Q6MZW2"
FSTL5 0.155564062223533 0.538486723686481 -0.288891174806578 -1.05154324971096 0.473760900097808 18 0.159587270729313 0.777069026188654 0.791008963258362 0.443202637346207 0.43449871833057 0.112808358861605 0.108141636773871 30 3.52904206673877 0.193722553388551 0.289967951586601 0.279837806553084 "Q8N475"
FUCA1 0.000763411096650841 0.392506690727217 -0.00194496326989084 -0.761201334542467 0.757311408002686 1 0.000783154487081458 0.00523162645975142 0.00516215690392303 0.995860419899132 0.995911805410021 0.204315174111541 0.199867527104717 30 3.52904206673877 0.193722553388551 0.154061502265631 0.158235958474229 "P04066"
FUCA2 0.037446333683022 0.686813769675176 0.0545218155727018 -0.704855616621363 0.813899247766767 3 -0.0384147733472382 -0.146654580782827 -0.151426085960297 0.884385765706582 0.880547055410547 0.186313810160596 0.181875434192962 30 3.52904206673877 0.193722553388551 0.471713154215425 0.442453728237096 "Q9BTY2"
FUT11 0.0567393176012473 0.314758374003049 0.180263091588781 -0.580317120042785 0.940843303220347 11 -0.0582067137461072 -0.484877619167274 -0.462196242822741 0.631284972214424 0.646925904698185 0.1454211134234 0.144987086475989 30 3.52904206673877 0.193722553388551 0.0990728340050434 0.109035028589802 "Q495W5"
GAA 0.190350542385683 0.405140646490032 0.469838176037876 -0.298367476994266 1.23804382907002 31 -0.195273401240485 -1.26378624810692 -1.25196691692835 0.216039135558936 0.21924548614449 0.065690747318703 0.0652815338914416 30 3.52904206673877 0.193722553388551 0.164138943438361 0.167252715785105 "P10253"
GALNS 0.440530222983943 0.365007113892576 1.20690859497493 0.390408487339634 2.02340870261022 70 -0.451923245992148 -3.24638261180464 -3.17148497325856 0.00287283159640132 0.00323633822138462 0.00200231756159355 0.00210795654364373 30 3.52904206673877 0.193722553388551 0.133230193192188 0.139597213264648 "P34059"
GALNT1 0.305031645995072 0.25730032811536 1.18550818892975 0.370951915958667 2.00006446190084 68 -0.312920395460462 -3.18881909261198 -2.90766775773071 0.00333322000845322 0.00641425469239929 0.0021998451030564 0.00371365392380772 30 3.52904206673877 0.193722553388551 0.066203458848272 0.0796252633856438 "Q10472"
GALNT10 0.12093428411941 0.23846492031959 0.507136579910095 -0.26253638007007 1.27680953989026 34 -0.124061894915602 -1.36411272708221 -1.21848688426102 0.182679417615416 0.231543471377984 0.0579947906051068 0.0679722930092689 30 3.52904206673877 0.193722553388551 0.0568655182230284 0.0712701717549405 "Q86SR1"
GALNT2 0.066498372904136 0.394723440373581 0.16846826436555 -0.591944481970333 0.928881010701434 10 -0.0682181584102775 -0.453151503232596 -0.447457223529602 0.653700309808528 0.657422525400848 0.14931452967222 0.14621654259236 30 3.52904206673877 0.193722553388551 0.155806594380356 0.159797373898432 "Q10471"
GALNT7 0.19909970725511 0.272479208165338 0.730696879940643 -0.0500291486866189 1.5114229085679 46 -0.204248837615156 -1.96545260794044 -1.81754520235236 0.0586790419596261 0.0780796607932124 0.0228702162445829 0.0283378981038535 30 3.52904206673877 0.193722553388551 0.0742449188824099 0.0868203332759182 "Q86SF2"
GAPDH 1.89739670551324 0.819090777362 -2.31646693865127 -3.26975774231455 -1.36317613498799 100 1.94646730996617 6.23090930147367 6.47810713906624 7.32530942550734e-07 2.21192132328236e-07 1.82100561526541e-05 7.84234819496777e-06 30 3.52904206673877 0.193722553388551 0.670909701559484 0.620684183149196 "P04406"
GAS6 0.223005378319697 0.284584136181263 0.783618445188584 -0.000279403098830566 1.567516293476 49 -0.228772758793482 -2.10780278253172 -1.96852448228926 0.0435111072145204 0.0573203038463371 0.0181281576463429 0.0224034220766017 30 3.52904206673877 0.193722553388551 0.0809881305660354 0.0928537997288547 "Q14393"
GASK1B 0.125002529111198 0.423880686446935 -0.294900270543105 -1.05769475505654 0.467894213970334 18 0.128235353139936 0.793232490425263 0.789988688424396 0.433871567949999 0.435086161589579 0.110811518253538 0.108141636773871 30 3.52904206673877 0.193722553388551 0.179674836342725 0.181153404811746 "Q6UWH4"
GBA 0.00426231232910183 0.370572899085653 0.0115019537036265 -0.747759658318155 0.770763565725408 1 -0.00437254454450969 -0.0309383350658888 -0.0302905770612833 0.975523632704139 0.976014901644525 0.201250078634766 0.196881192317098 30 3.52904206673877 0.193722553388551 0.137324273536745 0.143260378173811 "P04062"
GC 0.227838042052555 0.486135775475591 0.468671621276296 -0.299489903337383 1.23683314588998 30 -0.233730405209086 -1.26064841056937 -1.2727818679663 0.217152486672646 0.211850655290889 0.065831881153399 0.0637299888634068 30 3.52904206673877 0.193722553388551 0.236327992197254 0.231843629490783 "P02774"
GDF11 0.594288240361257 0.360674535539845 1.64771333100006 0.784814044068101 2.51061261793202 89 -0.609657763818876 -4.43207375377785 -4.32219849254751 0.00011513142354242 0.000130301898026181 0.000217371871407652 0.000204420084184832 30 3.52904206673877 0.193722553388551 0.130086120586883 0.136784064652427 "O95390"
GDI2 1.49158655600805 0.765489385055292 -1.94853982971993 -2.84942226415619 -1.04765739528366 97 1.53016207038757 5.24124680853975 5.43625453907749 1.17864604222057e-05 4.85403785045865e-06 6.76155547196307e-05 3.07915174443851e-05 30 3.52904206673877 0.193722553388551 0.585973998632329 0.544688242592863 "P50395"
GFRA1 0.0755402528382712 0.303513877620465 -0.248885663583172 -1.01066379406571 0.512892466899365 15 0.0774938800668471 0.669460880424545 0.633689263851067 0.508321549053623 0.530583089525764 0.124042973183118 0.125070702953902 30 3.52904206673877 0.193722553388551 0.0921206739082108 0.102814606232079 "P56159"
GFRA2 0.511223849092256 0.4786866275461 1.06797186232871 0.263546614228673 1.87239711042874 63 -0.524445155534298 -2.87266599823373 -2.89632276844404 0.00740459441060211 0.00660191971133115 0.00424780418049413 0.0037773378242074 30 3.52904206673877 0.193722553388551 0.229140887391459 0.225412991128235 "O00451"
GGH 0.561703185523788 0.244710153823929 2.29538160450807 1.34525446816009 3.24550874085606 100 -0.576229992045955 -6.17419327309209 -5.55525613250962 8.57687177961476e-07 3.40603132326636e-06 1.82754230356135e-05 2.4847025828415e-05 30 3.52904206673877 0.193722553388551 0.0598830593845311 0.0739701067744048 "Q92820"
GKN1 0.657934874309004 0.705744140096476 -0.932256942606798 -1.72616476560928 -0.138349119604318 58 0.674950431403202 2.50761552350675 2.59236589942465 0.0177975271195931 0.0140175588733389 0.00881921091154106 0.00707669234865817 30 3.52904206673877 0.193722553388551 0.498074791280514 0.466040716209449 "Q9NS71"
GLA 0.287401467561507 0.328654467861827 0.874479113067578 0.0846530095682418 1.66430521656691 54 -0.294834264136374 -2.35220280878678 -2.25973038597883 0.0254192887749833 0.0304538245929419 0.0116300707302765 0.0133429966801205 30 3.52904206673877 0.193722553388551 0.10801375924554 0.117034892012116 "P06280"
GLO1 1.71822235027409 1.18486499476249 -1.45014187934425 -2.29079271254362 -0.609491046144868 81 1.76265913519497 3.90063953588022 4.0906213701281 0.000501372787616178 0.000254337882107406 0.000551849898455966 0.000317161861610536 30 3.52904206673877 0.193722553388551 1.40390505581352 1.27652936309351 "Q04760"
GLOD4 1.3443708284984 0.841804628218413 -1.5970104979627 -2.45398622862298 -0.740034767302423 88 1.37913903958025 4.29569159838759 4.47002430213467 0.000168459987070141 8.46906643387044e-05 0.00028881122692339 0.000163657629190468 30 3.52904206673877 0.193722553388551 0.708635032089941 0.654438798436473 "Q9HC38"
GM2A 0.0572572923816538 0.523465343766404 -0.109381247609784 -0.869125214707985 0.650362719488416 6 0.058738084426007 0.294217293485492 0.298862110548111 0.770618043137029 0.766889830905324 0.168300056311937 0.164060629586384 30 3.52904206673877 0.193722553388551 0.274015966124479 0.26556482008031 "P17900"
GNS 0.668003629848814 0.400497088312023 1.66793629552777 0.802634369234516 2.53323822182103 90 -0.68527958579318 -4.4864701518773 -4.43820598460779 9.88711984833898e-05 9.29413563745617e-05 0.000198241615338256 0.000171647579843712 30 3.52904206673877 0.193722553388551 0.160397917746408 0.163905445363981 "P15586"
GOLIM4 0.342163258541612 0.474672190677448 0.720841172627535 -0.0593172919235716 1.50099963717864 45 -0.351012308331482 -1.93894240080335 -1.95340971487997 0.061965527261424 0.0591569780135364 0.0238960898102135 0.0229241055356438 30 3.52904206673877 0.193722553388551 0.225313688602527 0.221988617612302 "O00461"
GOLM1 0.083012443037815 0.291257381899397 0.285014039803765 -0.477547693078309 1.04757577268584 18 -0.085159316564655 -0.76664018036789 -0.719570340047789 0.4492866119146 0.476775628087397 0.113581611689205 0.116910320399063 30 3.52904206673877 0.193722553388551 0.084830862510891 0.0962920714849103 "Q8NBJ4"
GOT1 0.327666528087483 0.49488615861367 -0.66210485458995 -1.43903282714069 0.114823117960792 42 0.336140662434573 1.78095151205456 1.80087058570192 0.0850494070886674 0.0807242493122672 0.0310919305060681 0.0291526755619012 30 3.52904206673877 0.193722553388551 0.244912309987395 0.239524419570965 "P17174"
GOT2 0.085445619164853 0.328604039925493 0.260026076320384 -0.501982457636778 1.02203461027755 16 -0.0876554196604958 -0.699426730654625 -0.671912120703033 0.489673389508904 0.506243428795687 0.1214049634766 0.121282426090217 30 3.52904206673877 0.193722553388551 0.107980615055355 0.11700523635707 "P00505"
GPC1 0.381899695725322 0.274432753904593 1.39159663083835 0.557096024469744 2.22609723720696 78 -0.39177641199408 -3.74316259227019 -3.46725680889256 0.000769434541470865 0.00146209847335057 0.000712824082623593 0.00114075081207556 30 3.52904206673877 0.193722553388551 0.0753133364156589 0.0877762963461923 "P35052"
GPI 0.822612570584399 0.339898463980171 -2.42017148577756 -3.38928542850395 -1.45105754305117 100 0.843887033616755 6.5098572184556 6.28968588974353 3.38482618221766e-07 3.85304523794107e-07 1.61057872317808e-05 7.84234819496777e-06 30 3.52904206673877 0.193722553388551 0.115530965816079 0.123760887841859 "P06744"
GPLD1 0.188374744327251 0.525392801569679 0.35854077894569 -0.405939840103166 1.12302139799455 22 -0.193246504956404 -0.964414832439202 -0.979915626527603 0.342548220027462 0.334145885759194 0.0918932231536592 0.0879998887122087 30 3.52904206673877 0.193722553388551 0.276037595941237 0.267373666702948 "P80108"
GPNMB 0.309862280035101 0.38480448081733 -0.805246028780511 -1.59050000084593 -0.0199920567150875 50 0.317875959691181 2.16597737139496 2.13167003509729 0.0383884048032311 0.0404483683023586 0.0161812782549622 0.0167179133861933 30 3.52904206673877 0.193722553388551 0.148074488457095 0.152879097580364 "Q14956"
GPR37 0.408535921323587 0.482685901201465 0.846380472905237 0.0584522146267745 1.6343087311837 53 -0.419101505495749 -2.27662215817398 -2.29708553314234 0.0301095756716859 0.0279887675615453 0.0133660142202314 0.0125262750861246 30 3.52904206673877 0.193722553388551 0.23298567921867 0.228853105957247 "O15354"
GPX3 0.138740204176042 0.340143054754019 0.407887805548093 -0.358123094541792 1.17389870563798 25 -0.142328312904733 -1.09715009488849 -1.06016869872986 0.281304558563022 0.296645514036917 0.078883845346894 0.0801493112875604 30 3.52904206673877 0.193722553388551 0.115697297697396 0.123909712745045 "P22352"
GRIA4 0.577874805188363 0.452863742036281 1.27604564364101 0.453061554624956 2.09902973265706 73 -0.592819843253579 -3.43234972941035 -3.44240191088746 0.00176642138281275 0.00156463258605335 0.00137942314024158 0.0012014744492276 30 3.52904206673877 0.193722553388551 0.205085568851103 0.203889574062689 "P48058"
GRN 0.215181547487574 0.490241025417504 0.438930110560043 -0.328142601459334 1.20600282257942 28 -0.220746587508804 -1.1806487124646 -1.19288735030907 0.247018742753877 0.241286919362684 0.0722430864252147 0.0704066165404238 30 3.52904206673877 0.193722553388551 0.240336263002406 0.235430016597078 "P28799"
GSN 0.0889933998201565 0.395658554959059 -0.224924745603858 -0.986241292250782 0.536391801043065 13 0.0912949532637813 0.605010011638963 0.597587514925475 0.549721772045684 0.554130117513631 0.130771154553112 0.128738332892347 30 3.52904206673877 0.193722553388551 0.156545692112291 0.160458679160715 "P06396"
GSTO1 1.92164021843009 1.16469963205661 -1.64990197089431 -2.51306019146939 -0.786743750319228 89 1.97133781028604 4.43796082967223 4.65281535613966 0.000113251110393419 4.95428304156037e-05 0.00021656308389917 0.000113811641984156 30 3.52904206673877 0.193722553388551 1.35652523291281 1.23413642254389 "P78417"
GSTP1 0.852587385238794 0.575952291995203 -1.4803090413709 -2.32420965538844 -0.63640842735337 83 0.87463705899497 3.9817841649421 4.07192908307684 0.000401438822783093 0.000268345276250195 0.000498970287813419 0.000331793380181159 30 3.52904206673877 0.193722553388551 0.331721042654528 0.317196247320481 "P09211"
GUCA2A 1.03667628397253 0.717924728721881 -1.44399021582405 -2.28398504847222 -0.603995383175884 81 1.06348687752355 3.88409258810905 4.01832263001724 0.000524556418628204 0.000312836741498378 0.000566960235709955 0.000368088151450168 30 3.52904206673877 0.193722553388551 0.515415916110387 0.48155663055799 "Q02747"
H1-3 1.11265461031766 1.15658087019051 -0.96202058930335 -1.7581242434049 -0.165916935201801 59 1.1414301605845 2.58767476370265 2.7126359020021 0.0147509948654618 0.0104548197423768 0.00756075010129784 0.00550671436067532 30 3.52904206673877 0.193722553388551 1.33767930929065 1.21727409443026 "P16402"
H1-4 0.356457931594522 0.59785767956425 -0.596225395740216 -1.36984259319448 0.177391801714051 39 0.365676671204725 1.60374676715893 1.64385972658501 0.11924764166453 0.109551043963766 0.0413635594896726 0.0377860872150634 30 3.52904206673877 0.193722553388551 0.35743380501395 0.340202656786258 "P10412"
H2BC12 0.796762327564899 0.932501336471963 -0.854435587813074 -1.64290203353771 -0.0659691420884361 53 0.817368249829509 2.29828907237259 2.39848561017419 0.028690803758551 0.0221782295127551 0.012812468458016 0.0104201817396967 30 3.52904206673877 0.193722553388551 0.869558742521998 0.798424758528988 "O60814"
H4C1 0.717424350226673 0.685701440639593 -1.04626344310651 -1.84892015915317 -0.243606727059847 62 0.735978428249777 2.81427397502159 2.90562088618912 0.00854908679061257 0.00644773836200823 0.00477578784433493 0.00371828482833203 30 3.52904206673877 0.193722553388551 0.470186465695214 0.441087728710024 "P62805"
HABP2 0.0828989843574397 0.389838422085963 0.212649599579899 -0.548448465391777 0.973747664551575 12 -0.0850429236080631 -0.571991918325631 -0.563897745786806 0.571589013655535 0.576576382937979 0.134897330536978 0.133295849010226 30 3.52904206673877 0.193722553388551 0.151973995334474 0.156368168520372 "Q14520"
HAPLN3 0.0497170948262853 0.691080213866581 -0.0719411348041916 -0.83140838234805 0.687526112739667 4 0.0510028817614479 0.193509641139537 0.199862300926975 0.847864104224341 0.84279552889581 0.181456788154709 0.176672417951048 30 3.52904206673877 0.193722553388551 0.477591861997879 0.447713682670705 "Q96S86"
HBA1 2.97590627768577 1.99035352714221 -1.49516467155392 -2.34068552289161 -0.64964382021624 84 3.05286937107419 4.02174332979878 4.23954001815485 0.000359683660592985 0.000165588749748134 0.000474765144453852 0.000239909080199428 30 3.52904206673877 0.193722553388551 3.96150716300742 3.56493542799366 "P69905"
HBB 3.33561674406603 2.12191912504243 -1.57198109235164 -2.42608623724192 -0.71787594746136 87 3.4218826943436 4.22836667627015 4.45888551425428 0.000203146187543747 8.74933587278454e-05 0.00032224941900956 0.000163657629190468 30 3.52904206673877 0.193722553388551 4.50254077322084 4.04902346946216 "P68871"
HBD 3.37956061000411 2.02961508534081 -1.6651239116291 -2.5300903524369 -0.800157470821298 90 3.46696303957318 4.47890530875299 4.72197693244718 0.000100988411473161 4.04127101165366e-05 0.000198241615338256 9.9935947293108e-05 30 3.52904206673877 0.193722553388551 4.11933739464297 3.70615350811781 "P02042"
HBG2 3.31076179991725 2.28176711244731 -1.45096394012196 -2.29170260852414 -0.610225271719777 81 3.39638494991511 3.9028507421188 4.11702511402404 0.000498351659537376 0.000235764704689964 0.000551849898455966 0.000299113984722859 30 3.52904206673877 0.193722553388551 5.20646115544615 4.67885391390866 "P69892"
HEG1 0.119975021169423 0.368722276785534 0.325380452234531 -0.438181074793769 1.08894197926283 20 -0.123077823441046 -0.875219090122772 -0.856281572774425 0.388408361276886 0.397920561822126 0.10128126166005 0.101144031039904 30 3.52904206673877 0.193722553388551 0.135956117397908 0.14203622497303 "Q9ULI3"
HEXA 0.388316810500612 0.314449585058661 1.23490959744205 0.415820787041841 2.05399840784227 71 -0.398359486634248 -3.32170063331915 -3.16573811021439 0.00236178913991106 0.00328578771518036 0.00171005650928085 0.00213065313269001 30 3.52904206673877 0.193722553388551 0.0988785415435639 0.108861186049572 "P06865"
HEXB 0.527455528369788 0.379967279243066 1.38816039481224 0.554014270995548 2.22230651862894 77 -0.541096619620731 -3.73391969108309 -3.66851428735212 0.00078891370874094 0.000839417366874975 0.000726358543817299 0.000724681233805072 30 3.52904206673877 0.193722553388551 0.144375133295378 0.149569111728976 "P07686"
HGFAC 0.218214787862829 0.482077589091847 0.45265491033074 -0.314911579914278 1.22022140057576 29 -0.223858273755833 -1.2175661323186 -1.22837202144855 0.232879571374212 0.227860260125594 0.0696093227768076 0.0672972641961644 30 3.52904206673877 0.193722553388551 0.232398801904607 0.228327999412692 "Q04756"
HP 0.549216392622746 1.4616471493356 0.375751694157099 -0.389240607541797 1.140743995856 23 -0.563420264845748 -1.01070932077758 -1.06285063134185 0.32023840987953 0.295445152479358 0.0874817252003205 0.079973089334758 30 3.52904206673877 0.193722553388551 2.13641238916088 1.93193788793833 "P00738"
HPRT1 1.07010710477034 0.627919787957693 -1.70420987726929 -2.57387770940827 -0.834542045130309 91 1.0977822885144 4.58404003042804 4.71191148303761 7.52021089462859e-05 4.16297055707826e-05 0.000168463346336102 0.000101229678705615 30 3.52904206673877 0.193722553388551 0.394283260108833 0.373173585411241 "P00492"
HPX 1.33497896198452 0.84658522561313 1.57689848770711 0.722232195816906 2.4315647795973 87 -1.36950427996688 -4.24159364875491 -4.41450543912059 0.000195816939879952 9.95974448129954e-05 0.00031746729613178 0.000175853893872872 30 3.52904206673877 0.193722553388551 0.716706544226434 0.661660757346387 "P02790"
HRG 0.0292877109903545 0.407335289408204 0.0719007455330104 -0.687566265156243 0.831367756222264 4 -0.0300451517918292 -0.19340100074356 -0.191717881468409 0.847948422276533 0.849119557947962 0.181456788154709 0.177742725605939 30 3.52904206673877 0.193722553388551 0.165922037997266 0.16884813377112 "P04196"
HSP90B1 0.191547167549079 0.337565655388995 -0.567436777086663 -1.33971201966554 0.204838465492212 38 0.196500973606382 1.52631018960543 1.47300658226544 0.137407652285454 0.150075728742989 0.0465271505898613 0.0488751627310664 30 3.52904206673877 0.193722553388551 0.113950571698202 0.122346835408092 "P14625"
HSPA13 0.0926415516864568 0.382377027585496 0.242278026667653 -0.519368180675711 1.00392423401102 14 -0.0950374538852445 -0.651687440350483 -0.640821165243388 0.519564565293606 0.52599490970465 0.125804267424583 0.12464241137858 30 3.52904206673877 0.193722553388551 0.146212191225119 0.151212813263381 "P48723"
HSPA4 1.56824370194132 0.847603919369169 -1.85020817637145 -2.73815957638155 -0.962256776361338 94 1.60880172871567 4.97675107874743 5.17982385211618 2.48771516571933e-05 1.04103225255304e-05 8.62916472093218e-05 4.74646164634223e-05 30 3.52904206673877 0.193722553388551 0.718432404129977 0.663204964812955 "P34932"
HSPA5 0.167853357077799 0.166325355872665 -1.009186820597 -1.80889834030074 -0.209475300893258 61 0.172194392174639 2.71454405088279 2.12502192603889 0.0108957550806635 0.0410389075491875 0.00586697347114633 0.0169140768254001 30 3.52904206673877 0.193722553388551 0.0276641240061687 0.0451423204205048 "P11021"
HSPA8 1.08731642680876 0.915183826346695 -1.18808527369763 -2.00287402978755 -0.373296517607709 69 1.11543667922622 3.19575102036062 3.33344775210101 0.00327425201009418 0.00210151551241668 0.00218999841667584 0.00152543010175854 30 3.52904206673877 0.193722553388551 0.837561436006578 0.769795273870527 "P11142"
HSPG2 0.111394743284211 0.218835045787361 0.509035209069993 -0.260715361074321 1.27878577921431 34 -0.114275641817423 -1.36921972252214 -1.19151648810983 0.181094835968651 0.241817073537344 0.0577160730394399 0.0704066165404238 30 3.52904206673877 0.193722553388551 0.0478887772647565 0.0632382623370657 "P98160"
HTRA1 0.427803596006183 0.466661752572203 -0.916731644811606 -1.70951912721315 -0.123944162410064 56 0.438867482109791 2.46585506458282 2.48031285571925 0.0196072509032917 0.0183135707407214 0.00943390662933843 0.00887691996516944 30 3.52904206673877 0.193722553388551 0.21777319131376 0.215241782489106 "Q92743"
HYOU1 0.145140099763744 0.303017216935389 0.478983013677049 -0.289572281278434 1.24753830863253 31 -0.148893723033496 -1.28838433450982 -1.21914494490882 0.207460577825854 0.231296912159872 0.0636701502920924 0.0679722930092689 30 3.52904206673877 0.193722553388551 0.0918194337592683 0.1025450726006 "Q9Y4L1"
ICAM1 0.212525142245839 0.402653375558473 -0.527811649290336 -1.29834492163959 0.242721623058917 35 0.218021482131507 1.41972521175033 1.40538626955753 0.165996326272657 0.169105122752626 0.0538241532136049 0.0537526460627965 30 3.52904206673877 0.193722553388551 0.162129740848633 0.165454988382936 "P05362"
ICAM2 0.0810527942431569 0.504524152024353 0.160651960699881 -0.599656030344775 0.920959951744536 9 -0.0831489871977212 -0.43212695140285 -0.437665577501942 0.668739384374845 0.664435221574389 0.151312053697911 0.14710349838772 30 3.52904206673877 0.193722553388551 0.254544619975892 0.248142897220274 "P13598"
ICOSLG 0.200596602197388 0.529750330088492 0.378662533657845 -0.386418644201518 1.14374371151721 23 -0.205784445357665 -1.01853899303306 -1.03555683279741 0.316566061286964 0.307820347669271 0.0866372007125346 0.0824055745234217 30 3.52904206673877 0.193722553388551 0.280635412228866 0.271487547688701 "O75144"
IDH1 0.736395411353505 0.531198615255547 -1.38629015627091 -2.22024365118511 -0.552336661356719 77 0.75544012026782 3.72888906166693 3.79196716672943 0.000799716661767014 0.00059429072832511 0.000731787692634773 0.000585745881846202 30 3.52904206673877 0.193722553388551 0.282171968849411 0.272862376666058 "O75874"
IDS 0.660761521380531 0.45860515866398 1.44080699681939 0.601150721461429 2.28046327217736 81 -0.677850181416235 -3.87553026046525 -3.89172528529969 0.000536961337462934 0.00044847029820954 0.000576188753856761 0.000477605025303816 30 3.52904206673877 0.193722553388551 0.210318691553215 0.208571893371151 "P22304"
IFI30 0.0126082568945173 0.346865611536466 0.0363491118034678 -0.722960984668325 0.795659208275261 2 -0.0129343325038582 -0.0977730418066764 -0.0947772375376968 0.922762845356282 0.925055930070159 0.191691217775939 0.187974663821857 30 3.52904206673877 0.193722553388551 0.120315752466567 0.128042059944208 "P13284"
IGF2 0.307550842284138 0.482826998277388 0.636979380567794 -0.138646701990659 1.41260546312625 41 -0.315504743377693 -1.71336818195112 -1.72881376583885 0.0969623404077965 0.0930419032311257 0.0349332755545889 0.0330287800733792 30 3.52904206673877 0.193722553388551 0.233121910265552 0.228974998237925 "P01344"
IGF2R 0.0569187851565646 0.270336026482281 0.210548279107355 -0.550513607833504 0.971610166048213 12 -0.0583908227037172 -0.566339717096558 -0.522744379613392 0.575375521728284 0.604589542956155 0.135390203062925 0.137398304244178 30 3.52904206673877 0.193722553388551 0.0730815672142288 0.0857794282009696 "P11717"
IGFALS 0.394744440372475 0.530514147573588 0.744079007464584 -0.0374293231780666 1.52558733810723 47 -0.404953348313143 -2.00144829666413 -2.03510858821316 0.0544605843492755 0.0498075418778088 0.0214895369807271 0.0199093927443297 30 3.52904206673877 0.193722553388551 0.281445260775731 0.272212157009707 "P35858"
IGFBP2 0.90968487071126 0.591347922397969 -1.53832428635651 -2.3886260304611 -0.688022542251918 86 0.933211203574482 4.13783548757335 4.23852018973614 0.000261097550810422 0.000166078070271574 0.000375822523855327 0.000239909080199428 30 3.52904206673877 0.193722553388551 0.349692365324394 0.333276029111527 "P18065"
IGFBP3 0.408634763667404 0.43556721294295 -0.938166949955728 -1.73250577522758 -0.143828124683881 58 0.419202904107079 2.52351245652479 2.52071446969618 0.0171499696304625 0.0166419480353407 0.00852665442089242 0.00817529592116548 30 3.52904206673877 0.193722553388551 0.189718796990889 0.190140205533495 "P17936"
IGFBP4 0.0716292599618116 0.458317913772293 -0.156287279657586 -0.916538933599769 0.603964374284597 9 0.0734817408228931 0.420386688137866 0.42211752526573 0.67719900066747 0.675633753029067 0.152303450286404 0.148456435201158 30 3.52904206673877 0.193722553388551 0.210055310084587 0.208336233669239 "P22692"
IGFBP5 0.88709984290826 0.531766101485737 -1.66821435294528 -2.53354947201526 -0.802879233875296 90 0.910042080224854 4.48721807990518 4.56348786144289 9.86642754528317e-05 6.44107514025095e-05 0.000198241615338256 0.000134250556634927 30 3.52904206673877 0.193722553388551 0.282775186689339 0.273402103842331 "P24593"
IGFBP6 0.11394055619131 0.360993261312338 0.315630701185655 -0.44767735581578 1.07893875818709 19 -0.116887294713499 -0.848993887645734 -0.828055475496888 0.402608766463387 0.41349452984505 0.104255098928542 0.104195022884836 30 3.52904206673877 0.193722553388551 0.130316134712918 0.136989869034411 "P24592"
IGFBP7 0.0994985280586323 0.401179765725967 0.248014821681202 -0.513745720467589 1.00977536382999 15 -0.102071765853252 -0.667118461106335 -0.660081418911617 0.509795597548358 0.51371089406742 0.124042973183118 0.122668579165722 30 3.52904206673877 0.193722553388551 0.160945204427942 0.164395128320427 "Q16270"
IGHA1 0.19683534360278 0.888777340362838 0.221467553979744 -0.539786225543571 0.982721333503059 13 -0.201925912833886 -0.595710743392029 -0.620882717602462 0.555836477703932 0.538874946475098 0.132015207310492 0.12660538028044 30 3.52904206673877 0.193722553388551 0.789925160742439 0.727172873413049 "P01876"
IGHG1 0.104911977024556 0.747283269911927 0.140391175941783 -0.619668384071022 0.900450735954588 8 -0.107625217809674 -0.377628823198228 -0.39131795124234 0.708364939641088 0.698038079982551 0.157460308749274 0.152232986354105 30 3.52904206673877 0.193722553388551 0.558432285490261 0.520045385435853 "P01857"
IGHG2 0.723314735200677 0.686504099995168 1.05362041567671 0.250367978670124 1.8568728526833 63 -0.742021150766211 -2.83406300289568 -2.92621030222379 0.00814378384575806 0.00611828769387661 0.00463619300930616 0.00360184332486481 30 3.52904206673877 0.193722553388551 0.471287879310175 0.442073214915776 "P01859"
IGHG3 0.150614003997683 0.69991533927963 0.215188888634301 -0.545953371853599 0.976331149122201 13 -0.154509193756244 -0.5788221819155 -0.598165936510952 0.567029978204109 0.553748670525121 0.13427971217585 0.128738332892347 30 3.52904206673877 0.193722553388551 0.489881482158919 0.458709779848112 "P01860"
IGHM 0.628100494970063 0.722164421264977 -0.869747216111605 -1.6592496998282 -0.0802447323950076 54 0.644344473288254 2.33947479602534 2.42092461860298 0.0261595270278501 0.0210505883068765 0.01189577126687 0.00997170198564071 30 3.52904206673877 0.193722553388551 0.52152145134098 0.487019538104028 "P01871"
IGHV3-30 1.43472978519555 1.25563544291068 -1.14263243626646 -1.95338546349598 -0.331879409036941 66 1.47183486584716 3.07349047659774 3.22600943822243 0.00447632696747291 0.0028011374131276 0.00279357581141894 0.00189883509613656 30 3.52904206673877 0.193722553388551 1.5766203654935 1.43106581779109 "P01768"
IGKC 0.217380896912063 0.721673890630218 0.301217627150444 -0.461729704020941 1.06416495832183 19 -0.223002816659789 -0.810225124936298 -0.838409594911027 0.42419155324306 0.407738222685711 0.109086393516987 0.103279639083616 30 3.52904206673877 0.193722553388551 0.520813204417356 0.486385836500909 "P01834"
IGKV2-28 0.684896087628324 0.674129270429394 1.01597144297276 0.215728125676332 1.81621476026918 61 -0.70260891748078 -2.73279355229494 -2.81924029011595 0.0104256834818578 0.00802007952087289 0.00567532235347557 0.00448326011084779 30 3.52904206673877 0.193722553388551 0.454450273249667 0.427007822328364 "A0A075B6P5"
IGKV3-20 0.137018845900502 0.589946613651279 0.232256347828609 -0.529196507167061 0.993709202824279 14 -0.140562436742756 -0.624730797519682 -0.639839096788648 0.536870703243865 0.52662544506064 0.128948016551079 0.12464241137858 30 3.52904206673877 0.193722553388551 0.348037006958612 0.331794902663757 "P01619"
IGLC2 0.572065438704262 0.756645597802609 0.75605467125641 -0.0261650985317573 1.53827444104458 48 -0.58686023453282 -2.03366083277538 -2.10839826871807 0.0509132333177784 0.042549082614493 0.0205241658513554 0.0173891259958822 30 3.52904206673877 0.193722553388551 0.572512560674067 0.532643665299423 "P0DOY2"
IGLL5 0.295155719037905 0.622112355863589 0.474441178118353 -0.29393964264364 1.24282199888035 31 -0.30278905659923 -1.2761675551739 -1.31109446872803 0.211688179739324 0.198734545856731 0.0648342077673315 0.0605331985966717 30 3.52904206673877 0.193722553388551 0.387023783318145 0.366678192453484 "B9A064"
IGLON5 0.17566674789329 0.418693742927152 0.419559047300723 -0.346842110106547 1.18596020470799 26 -0.180209853442254 -1.12854378654142 -1.12235518844056 0.268034688055338 0.269684684358386 0.0762950349953721 0.0749467404176614 30 3.52904206673877 0.193722553388551 0.175304450366348 0.177243016348207 "A6NGN9"
IL18BP 0.0158090535130341 0.537256669376583 0.0294255137518879 -0.729866012552715 0.788717040056491 2 -0.0162179083452677 -0.0791497190303221 -0.0805561428437038 0.937439148447147 0.93627387195093 0.194469168321508 0.189989580173068 30 3.52904206673877 0.193722553388551 0.288644728789619 0.278653857311993 "O95998"
IL1RAP 0.23960072941502 0.66680383699161 -0.359327160587462 -1.12383064322489 0.405176322049968 22 0.245797300003339 0.96653006775919 0.996578889482011 0.341506608210306 0.326107206111778 0.0917788665079687 0.086665015840046 30 3.52904206673877 0.193722553388551 0.444627357026734 0.418218800378336 "Q9NPH3"
IL6ST 0.276075885269097 0.296866084537566 0.929967751955048 0.136226204693478 1.72370929921662 57 -0.283215778853643 -2.50145798286293 -2.357234448543 0.0180543431308963 0.0243954126366665 0.00888741836903381 0.0111695958655257 30 3.52904206673877 0.193722553388551 0.0881294721486651 0.0992434915981438 "P40189"
IMPG1 0.16628132879355 0.54847280723473 0.30317150932587 -0.459823745096215 1.06616676374796 19 -0.170581707986487 -0.815480741762815 -0.831203130421693 0.421224700274154 0.411739311383036 0.108510515655253 0.103932234593572 30 3.52904206673877 0.193722553388551 0.300822420275945 0.289549806676207 "Q17R60"
IMPG2 0.55509159190568 0.676862483765327 0.820095078719319 0.0338900430269174 1.60630011441172 51 -0.569447408937723 -2.20591883649338 -2.27613693437924 0.0351900754507744 0.0293480931229322 0.0151698281276386 0.0128972635409312 30 3.52904206673877 0.193722553388551 0.458142821928968 0.430311718102021 "Q9BZV3"
ISLR 0.0194953240357581 0.336196950674578 0.0579878074344246 -0.701405524660689 0.817381139529538 3 -0.019999513450476 -0.155977520199615 -0.150428053068224 0.877095603427108 0.881328242383495 0.185596707959915 0.181875434192962 30 3.52904206673877 0.193722553388551 0.113028389642884 0.12152171605024 "O14498"
ITGBL1 0.0411982031581885 0.718703542015874 -0.0573229443709609 -0.816713150562546 0.702067261820624 3 0.0422636739295207 0.154189149566207 0.159525075622745 0.878493208873128 0.874212321597504 0.185596707959915 0.181117647865558 30 3.52904206673877 0.193722553388551 0.516534781306164 0.48255773150822 "O95965"
ITIH1 0.349285634896287 0.740830226211626 -0.471478649949833 -1.23974654010455 0.29678924020488 31 0.358318884074639 1.26819884903219 1.31372079345359 0.21448079235292 0.19785866413669 0.0654208386770479 0.0603924913060983 30 3.52904206673877 0.193722553388551 0.548829424068769 0.511453256794917 "P19827"
ITIH2 0.21770551183243 0.668951619888553 0.325442835266173 -0.438120338120972 1.08900600865332 20 -0.223335826793613 -0.87538689006225 -0.902743220748497 0.38831854442685 0.373102207031482 0.10128126166005 0.0961760987116625 30 3.52904206673877 0.193722553388551 0.447496269751519 0.420785750593384 "P19823"
ITIH3 0.464882767705526 0.833619441553014 -0.557667857217269 -1.32950231079143 0.214166596356896 37 0.476905597904807 1.50003342620168 1.56042987399711 0.144057307943386 0.128048642632644 0.0481766943005595 0.0428083889883652 30 3.52904206673877 0.193722553388551 0.694921373335159 0.642168547415744 "Q06033"
ITIH4 0.0822917049318214 0.527789888323348 0.155917547403647 -0.604329405320785 0.91616450012808 9 -0.0844199386800581 -0.419392170106254 -0.426280287659795 0.677917604104304 0.672628013008505 0.152303450286404 0.148242500033675 30 3.52904206673877 0.193722553388551 0.278562166216372 0.269632517644867 "Q14624"
ITIH5 0.208645067884053 0.344955386108154 0.604846528816445 -0.169184983408235 1.37887804104112 40 -0.214041061018986 -1.62693617572662 -1.5756934888659 0.114210232468286 0.124486240237454 0.0400823011381185 0.0419458716505346 30 3.52904206673877 0.193722553388551 0.118994218405025 0.126859621693592 "Q86UX2"
ITM2B 0.0125860924435638 0.694632869418154 -0.0181190568394874 -0.777388661928982 0.741150548250007 1 0.0129115948343455 0.0487372376921663 0.0503489141001711 0.961451730029044 0.960143099055919 0.198621770465833 0.194023590317055 30 3.52904206673877 0.193722553388551 0.482514823276098 0.452118486066299 "Q9Y287"
KIT 0.321587769408831 0.372195742535953 0.864028608220221 0.0749150587584566 1.65314215768199 53 -0.329904694479749 -2.32409269559154 -2.2768433211566 0.0270802061447312 0.0293013063463534 0.0122398074917399 0.0128972635409312 30 3.52904206673877 0.193722553388551 0.138529670761889 0.144338903372423 "P10721"
KLKB1 0.0840529010637826 0.580438378599671 0.144809344389948 -0.615301545442611 0.904920234222506 8 -0.0862266829878458 -0.389512958654603 -0.398528551104989 0.699648189304199 0.692767280596955 0.155987629345839 0.151536517833327 30 3.52904206673877 0.193722553388551 0.336908711351415 0.321837896807419 "P03952"
KNG1 0.239566277761691 0.461805556073844 0.518760059533333 -0.251392454656433 1.2889125737231 34 -0.245761957358977 -1.39537794658156 -1.40215591618577 0.173146113036976 0.170059564122288 0.0557786908003501 0.053823970828606 30 3.52904206673877 0.193722553388551 0.213264371620673 0.211207530913311 "P01042"
KREMEN1 0.371566620193702 0.333541064126372 1.11400562076795 0.305723453314289 1.92228778822161 65 -0.381176101750436 -2.99648912251621 -2.88600952520557 0.00543776475790477 0.0067769823216578 0.00325729902831667 0.00384732610159007 30 3.52904206673877 0.193722553388551 0.111249641458553 0.119930186968564 "Q96MU8"
KRT1 0.175201729970085 1.19015733491592 -0.147208881405973 -0.907348313721446 0.612930550909501 8 0.179732809193449 0.39596731259461 0.415282452979131 0.6949313387477 0.680580771144771 0.15516794045092 0.149318561970539 30 3.52904206673877 0.193722553388551 1.41647448185415 1.28777581566047 "P04264"
KRT10 0.190647371657888 1.11235137215466 -0.171391321510754 -0.931844517549629 0.589061874528121 10 0.195577907131798 0.461014038911777 0.482948876060184 0.648113470533347 0.632270615768523 0.148493218544633 0.142358617730808 30 3.52904206673877 0.193722553388551 1.23732557513435 1.12748292119315 "P13645"
KRT14 0.378153423634981 1.33257986375186 -0.283775429842002 -1.0463085566209 0.478757696936896 18 0.387933253556575 0.76330852637237 0.801827839214627 0.451240674527921 0.428299053165214 0.113882585893832 0.107092289964025 30 3.52904206673877 0.193722553388551 1.77576909327694 1.60925348630876 "P02533"
KRT2 0.0512088934125582 1.02352940925138 0.0500316775948947 -0.709326612680451 0.809389967870241 3 -0.0525332613456416 -0.134576859307938 -0.140749680123853 0.893845276785247 0.888909906463548 0.187776206887757 0.182922564146961 30 3.52904206673877 0.193722553388551 1.04761245160248 0.957737728514298 "P35908"
KRT5 0.169771521817996 1.04921691602806 -0.161807838993568 -0.922131008691629 0.598515330704492 9 0.174162164623634 0.435236071024348 0.455434177576959 0.666506386575718 0.651732669688217 0.151082785311571 0.145617000121238 30 3.52904206673877 0.193722553388551 1.10085613687942 1.0053773406192 "P13647"
KRT6A 0.819883110838586 0.815446917413189 -1.00544019890279 -1.80485942456215 -0.20602097324344 61 0.841086984394756 2.70446626407133 2.81134652517749 0.0111637441451146 0.00818039723185071 0.00595483831410859 0.00453810368321747 30 3.52904206673877 0.193722553388551 0.664953675118672 0.61535504810058 "P02538"
KRT9 0.0770112142782441 1.05997324355967 -0.0726539228666002 -0.832125372284814 0.686817526551613 5 0.0790028836130263 0.19542692201842 0.204538032527733 0.84637636491245 0.83916964187532 0.181456788154709 0.176165446612748 30 3.52904206673877 0.193722553388551 1.1235432770624 1.025676584604 "P35527"
L1CAM 0.415509306174095 0.32944042241984 1.26125781141869 0.439686578336213 2.08282904450116 72 -0.426255236506184 -3.39257292974822 -3.26055420816074 0.00196154022072312 0.0025549327610471 0.00146286342965985 0.00176665924066466 30 3.52904206673877 0.193722553388551 0.108530991924162 0.117497684248404 "P32004"
LAMP1 0.461197435419365 0.309095821436223 1.49208563634538 0.646901674854705 2.33726959783605 84 -0.4731249553009 -4.01346123917173 -3.8125632230921 0.000367972287628015 0.000560830524117586 0.000481445157150633 0.000556634445272132 30 3.52904206673877 0.193722553388551 0.0955402268293336 0.105874239949902 "P11279"
LAMP2 0.230653097716005 0.333745557073298 0.69110462394964 -0.0873857111162065 1.46959495901549 44 -0.236618264036246 -1.85895604975329 -1.7906034166366 0.0728680196245713 0.0823901401604617 0.0273080353042697 0.0296077208597409 30 3.52904206673877 0.193722553388551 0.111386096866166 0.120052279995267 "P13473"
LBP 0.533575955411873 0.876203747151566 0.608963334323169 -0.165268042442176 1.38319471108851 40 -0.547375333569077 -1.63800969518688 -1.70653293546773 0.111867538042306 0.0971562571318972 0.0394882310520987 0.0342394046000888 30 3.52904206673877 0.193722553388551 0.767733006522446 0.707316516488964 "P18428"
LCAT 0.128793958373398 0.504881697964589 0.255097300798634 -0.506808061761617 1.01700266335888 16 -0.132124836607192 -0.686169147422622 -0.695004294550495 0.497875748919974 0.49184134780505 0.122623533752733 0.11880750258538 30 3.52904206673877 0.193722553388551 0.254905528939606 0.24846581932732 "P04180"
LCN1 0.731994130811407 1.61062861471377 -0.454477291738352 -1.22211046487674 0.313155881400034 29 0.750925013504806 1.22246803403542 1.28673235798038 0.231048426167538 0.207000984979581 0.0692006594212803 0.0625289377271105 30 3.52904206673877 0.193722553388551 2.59412453453479 2.34147432306478 "P31025"
LCN2 0.227983829364918 0.640306567947501 -0.356054179009469 -1.12046282677016 0.408354468751218 22 0.233879962882977 0.957726293780124 0.985474109206315 0.345855905707435 0.331449642346447 0.0926139829532666 0.0875205659730166 30 3.52904206673877 0.193722553388551 0.409992500956708 0.387229376939617 "P80188"
LCP1 0.291721271985293 0.389090432890263 -0.749751850278901 -1.53159585264032 0.0320921520825197 47 0.299265787640085 2.01670729668168 1.9876704946231 0.0527540560828057 0.0550650739401419 0.0210951970264739 0.0216549949411187 30 3.52904206673877 0.193722553388551 0.151391364966732 0.155846861917056 "P13796"
LDHA 0.76196054850877 0.399680307696514 -1.90642504480692 -2.80171019192507 -1.01113989768877 96 0.781666424763307 5.12796506872057 5.07150943344045 1.62308939684114e-05 1.43622947340282e-05 7.80939352303488e-05 5.97726280119509e-05 30 3.52904206673877 0.193722553388551 0.15974434836038 0.163320666307609 "P00338"
LDHB 1.4569537367214 0.775409549266428 -1.87894737445489 -2.77062804905699 -0.98726669985279 95 1.49463357474006 5.05405472321873 5.24459394274118 1.999874037123e-05 8.58650984123047e-06 8.28584304972273e-05 4.31990746053857e-05 30 3.52904206673877 0.193722553388551 0.601259969093564 0.558365314336346 "P07195"
LEAP2 0.479605819312408 0.737976241406921 -0.64989330604744 -1.42618251343486 0.126395901339978 42 0.492009418087729 1.74810448534793 1.81057295579396 0.0906746943226495 0.0791763562074657 0.0329064353737185 0.0286646230140332 30 3.52904206673877 0.193722553388551 0.544608932881087 0.507676986200056 "Q969E1"
LGALS3BP 0.667276719624023 0.433906175123104 1.53783642151373 0.687589327246769 2.38808351578068 86 -0.684533876166023 -4.13652321260147 -4.13023836547702 0.000262047235820915 0.00022697574357779 0.000375822523855327 0.000295676762559448 30 3.52904206673877 0.193722553388551 0.188274568809962 0.18884798712351 "Q08380"
LGMN 0.132513551941529 0.501445483139094 0.264263128091179 -0.497835664462678 1.02636192064504 17 -0.135940626560707 -0.710823692488597 -0.719570371205 0.482683678801994 0.476775609148369 0.120392100350423 0.116910320399063 30 3.52904206673877 0.193722553388551 0.251447572560599 0.245371824241993 "Q99538"
LILRA3 0.0340062493707275 0.808688802870639 -0.0420510946238082 -0.801379419899346 0.71727723065173 2 0.0348857213372117 0.113110423575132 0.117547855930513 0.910696541757033 0.907127275254456 0.190244467859934 0.185364166680389 30 3.52904206673877 0.193722553388551 0.653977579888348 0.605534223030353 "Q8N6C8"
LINGO1 0.435734215452188 0.342029848825345 1.27396546514481 0.451180968229197 2.09674996206041 73 -0.447003203782848 -3.42675439656771 -3.31425114767612 0.00179269067196842 0.00221282243473142 0.00139264585564859 0.00159699470025292 30 3.52904206673877 0.193722553388551 0.116984417487488 0.125061358939586 "Q96FE5"
LMAN1 0.269163759339497 0.373456677357843 -0.72073623437073 -1.50088869506807 0.0594162263266155 45 0.276124891046553 1.93866013441332 1.90015168641079 0.0620013642690711 0.066040992978552 0.0238960898102135 0.0248064893867144 30 3.52904206673877 0.193722553388551 0.13946988986316 0.145180161317759 "P49257"
LMAN2 0.0197327429890929 0.228026325672789 -0.0865371264956873 -0.846098672964373 0.673024419972998 5 0.0202430725491556 0.232770421803958 0.205190340497436 0.817520485386346 0.838664078557029 0.176464421903829 0.176165446612748 30 3.52904206673877 0.193722553388551 0.0519960051998329 0.066913191009559 "Q12907"
LPA 0.763318009069889 1.34576281307227 -0.567200996828924 -1.33946551347614 0.20506351981829 38 0.783058992063076 1.52567598007861 1.60286509836801 0.137565168578875 0.118344795781229 0.0465271505898613 0.0404368259791868 30 3.52904206673877 0.193722553388551 1.8110775490482 1.64084561086243 "P08519"
LRG1 0.0505544254417725 0.609498852949129 -0.0829442503413406 -0.842480974179466 0.676592473496784 5 0.0518618674790599 0.223106184824952 0.228946248542028 0.824965052981297 0.820301461762957 0.177557441277853 0.173290420996303 30 3.52904206673877 0.193722553388551 0.371488851746304 0.352778363575952 "P02750"
LRP1 0.35574293799498 0.226105757667005 1.5733475417238 0.719086603785023 2.42760847966258 87 -0.364943186391402 -4.23204219693524 -3.72094417101319 0.000201082822684709 0.000725220188722438 0.00032224941900956 0.000653146554922613 30 3.52904206673877 0.193722553388551 0.0511238136501703 0.066132800492055 "Q07954"
LRP11 0.19086308471716 0.382625026621869 0.498825407219851 -0.270511140344671 1.26816195478437 32 -0.195799198977086 -1.34175706020101 -1.31949981319228 0.189743197537387 0.195941753395726 0.0592072485849905 0.0599327741292173 30 3.52904206673877 0.193722553388551 0.146401910997386 0.151382564404993 "Q86VZ4"
LRP2 0.651283214606029 0.351739681289544 1.85160574495974 0.963473962676606 2.73973752724288 95 -0.668126746018254 -4.98051030490817 -4.83852011140921 2.4614530920436e-05 2.86469756694004e-05 8.62916472093218e-05 7.59926972113334e-05 30 3.52904206673877 0.193722553388551 0.12372080339367 0.131088718050627 "P98164"
LRRC4B 0.148570136786484 0.927204782752197 -0.160234437472903 -0.920536972404029 0.600068097458223 9 0.152412467910272 0.431003883633073 0.449728200838123 0.669546740679926 0.655800533897807 0.151312053697911 0.146078478045868 30 3.52904206673877 0.193722553388551 0.859708709158549 0.789611473606762 "Q9NT99"
LSAMP 0.368303230183423 0.288564076189219 1.27633084147979 0.453319366265563 2.09934231669401 73 -0.377828313722649 -3.43311686397927 -3.21595259448516 0.00176284887987438 0.00287696634489913 0.00137942314024158 0.00191666598783156 30 3.52904206673877 0.193722553388551 0.0832692260669373 0.0948948024181306 "Q13449"
LTA4H 0.627325253756389 0.464627907883647 -1.3501669682603 -2.18044229890395 -0.519891637616651 76 0.643549182732848 3.6317237171422 3.65150006102244 0.00103896462113082 0.00088008704892074 0.000890611035230131 0.000755322597935627 30 3.52904206673877 0.193722553388551 0.215879092784335 0.21354704406593 "P09960"
LTBP1 0.239019086601217 0.549081072182666 -0.435307459517929 -1.20225232320285 0.331637404166992 28 0.245200614702973 1.1709043860088 1.19357236998528 0.250854114296534 0.241022322072053 0.0732212079564365 0.0704066165404238 30 3.52904206673877 0.193722553388551 0.301490023829266 0.290147142757558 "Q14766"
LTBP2 0.124235610661978 0.434302093552134 -0.286058051541638 -1.04864399214237 0.476527889059093 18 0.127448600592891 0.769448397631784 0.768354929031147 0.447643475664226 0.447654619054292 0.113551138805478 0.111076327801012 30 3.52904206673877 0.193722553388551 0.188618308463767 0.189155547047042 "Q14767"
LTBP3 0.559644033459292 0.545514648759551 -1.02590101793209 -1.82692842168024 -0.224873614183951 62 0.574117586048757 2.75950245106723 2.81162902526307 0.00977177405068919 0.00817460848838053 0.00533884522186829 0.00453810368321747 30 3.52904206673877 0.193722553388551 0.297586232011256 0.286654237881028 "Q9NS15"
LTF 0.953643861671172 0.982765826287919 -0.970367340990329 -1.76709805730859 -0.173636624672072 59 0.978307064990254 2.6101261321447 2.72739105625688 0.0139876699562421 0.0100810047336264 0.00724418361715143 0.00533898869883976 30 3.52904206673877 0.193722553388551 0.965828669319375 0.884561958577013 "P02788"
LUM 0.121048039484398 0.596272222299107 0.203008013718399 -0.557926997964056 0.963943025400855 12 -0.124178592229684 -0.546057662143088 -0.559626376494883 0.589064428326551 0.579453972775622 0.138147249748979 0.133558337444512 30 3.52904206673877 0.193722553388551 0.355540563085515 0.338508684803999 "P51884"
LYNX1 0.457439436081563 0.656673381426135 0.696601155186335 -0.0821924905737564 1.47539480094643 44 -0.469269766325052 -1.87374080106449 -1.93053158988832 0.0707364731257405 0.0620340646708173 0.026710552283676 0.0235085194518115 30 3.52904206673877 0.193722553388551 0.431219929873635 0.406222549074993 "P0DP58"
LYVE1 0.12321152152199 0.46558303267348 -0.264639200476191 -1.02674607417308 0.497467673220698 17 0.126398026388938 0.711835264414232 0.71585161199174 0.482066048657022 0.4790391357868 0.120392100350423 0.117071837142327 30 3.52904206673877 0.193722553388551 0.216767560313434 0.214341997462449 "Q9Y5Y7"
LYZ 0.626276479959917 0.523672349088518 -1.19593192394058 -2.01143123678224 -0.380432611098928 69 0.642473285476122 3.21685719941652 3.26774097838647 0.0031007895317136 0.00250637650590267 0.00211185810840969 0.00175789488300123 30 3.52904206673877 0.193722553388551 0.274232729199887 0.265758768128372 "P61626"
MAN1A1 0.0962592388565236 0.244388562065318 0.393877839629811 -0.371678891149021 1.15943457040864 24 -0.0987487019303992 -1.05946562570959 -0.952912797877042 0.297843789685609 0.347453881951604 0.0819645056078795 0.0903628825781243 30 3.52904206673877 0.193722553388551 0.059725769268354 0.0738293719608088 "P33908"
MAN2A1 0.313496976903194 0.285513566556004 -1.09801079046694 -1.9049364916419 -0.291085089291978 65 0.321604657340345 2.95346569954602 2.76027876118972 0.00605711217235392 0.00929211745965451 0.00358510299456445 0.00503985661078157 30 3.52904206673877 0.193722553388551 0.0815179966875297 0.093327895696559 "Q16706"
MAN2A2 0.294962994011708 0.336083658242427 0.877647534409255 0.0876038320740551 1.66769123674445 54 -0.302591347305114 -2.3607253331878 -2.27660516550744 0.0249343278492831 0.0293170728342193 0.0114625521145938 0.0128972635409312 30 3.52904206673877 0.193722553388551 0.112952225337612 0.121453568288857 "P49641"
MAN2B1 0.201179449427533 0.325474944841198 -0.618110403323642 -1.39279052078354 0.156569714136257 41 0.206382366223073 1.66261378357912 1.59452653428292 0.106804695379413 0.120202549674214 0.0380230075289485 0.0408207420347828 30 3.52904206673877 0.193722553388551 0.105933939719381 0.115173980338571 "O00754"
MAN2B2 0.396074177990102 0.447955637245062 0.884181702514042 0.093686956611849 1.67467644841624 55 -0.406317475696742 -2.37830115442755 -2.38264281935897 0.0239606767641229 0.0230071547349778 0.0110988956908383 0.010701562706737 30 3.52904206673877 0.193722553388551 0.20066425293963 0.199933616207401 "Q9Y2E5"
MANBA 0.223112476742678 0.249706270869222 0.893499694525204 0.102356405881226 1.68464298316918 55 -0.228882627003264 -2.40336499718078 -2.17434226968797 0.0226320538760245 0.0368340615961092 0.0105489819949762 0.0155548343198552 30 3.52904206673877 0.193722553388551 0.0623532217114134 0.0761802763837532 "O00462"
MARCKS 0.403005562385434 0.518099947476093 -0.777852930402064 -1.56139510591109 0.00568924510696167 49 0.413428120033334 2.09229451038171 2.12362901641532 0.0449753892628446 0.0411636000737997 0.0185526792715461 0.0169176784663089 30 3.52904206673877 0.193722553388551 0.26842755557473 0.260564608139904 "P29966"
MASP2 0.3314836552646 0.661417752195859 -0.501171391551101 -1.270602349584 0.268259566481794 33 0.340056508417995 1.34806736636027 1.38942418521354 0.187728213840427 0.173862421212742 0.0588246235273882 0.0545687997845974 30 3.52904206673877 0.193722553388551 0.437473442919822 0.411817859284339 "O00187"
MB 1.04206051829279 1.01124607169888 -1.03047175900733 -1.83186239306667 -0.229081124947987 62 1.06901035928312 2.77179698141649 2.89818085967726 0.00948384868684628 0.0065708345815886 0.00521977624376736 0.00377435362108577 30 3.52904206673877 0.193722553388551 1.02261861752641 0.935374577763085 "P02144"
MBL2 0.164210321675346 0.714885429125901 0.229701592709936 -0.531703271061627 0.991106456481499 13 -0.168457140339363 -0.617858932799178 -0.639096189500179 0.541330692009245 0.527102695312033 0.129394144198173 0.12464241137858 30 3.52904206673877 0.193722553388551 0.511061176776524 0.477660241876326 "P11226"
MCAM 0.237228882422021 0.323541657219884 0.733225157033785 -0.0476476433817091 1.51409795744928 46 -0.243364112139832 -1.9722532511931 -1.88948195219513 0.0578608609912147 0.0675002210159761 0.022651474475755 0.0251062008301821 30 3.52904206673877 0.193722553388551 0.104679203956589 0.114051309645837 "P43121"
MDGA1 0.314172335922445 0.41006330048249 0.7661557021874 -0.0166724577559458 1.54898386213075 48 -0.322297482541129 -2.06083091948468 -2.04453374339982 0.0480808400469708 0.0488169634002329 0.0195408091766758 0.0195670406397306 30 3.52904206673877 0.193722553388551 0.168151910402593 0.170843304764275 "Q8NFP4"
MDH1 0.985007158993023 0.759617385005649 -1.29671487045507 -2.12169718581768 -0.471732555092468 74 1.01048148207043 3.48794649855095 3.61666983996459 0.00152480684315245 0.000969377039597644 0.00123604297441174 0.000812829112733066 30 3.52904206673877 0.193722553388551 0.57701857160282 0.536675403742576 "P40925"
MDK 0.369952406423056 1.24872563789129 -0.296263963193541 -1.05909117026434 0.466563243877259 19 0.379520141071927 0.796900595969174 0.836379888051373 0.431770712941419 0.408862675749091 0.110553074809452 0.103384973993987 30 3.52904206673877 0.193722553388551 1.559315718727 1.41558254206965 "P21741"
MEGF10 0.226348903145046 0.420421632813962 0.538385481332275 -0.232600678539137 1.30937164120369 36 -0.232202754088452 -1.44816705450795 -1.44090575876783 0.157941843176611 0.158885606051183 0.0516845338375973 0.0507252416112551 30 3.52904206673877 0.193722553388551 0.176754349337958 0.178540308679485 "Q96KG7"
MEGF6 0.112925973721425 0.366767000198302 -0.307895676711287 -1.07100806932455 0.455216715901973 19 0.115846473041807 0.82818796327 0.809647039402984 0.414104378046327 0.423851996607255 0.107046031147877 0.106254423217869 30 3.52904206673877 0.193722553388551 0.134518032434461 0.140749503186659 "O75095"
MEGF8 0.306773644579801 0.238234735248151 1.28769486221335 0.463587920726899 2.1118018036998 74 -0.314707445732727 -3.46368418238534 -3.09306330595282 0.00162603917806435 0.00397647740232189 0.00129980177204741 0.0024899943821098 30 3.52904206673877 0.193722553388551 0.0567557890787567 0.0711719919643697 "Q7Z7M0"
MEGF9 0.255533549471863 0.593438980751243 0.430597850428327 -0.336182357397627 1.19737805825428 27 -0.262142175751308 -1.15823632388666 -1.18667473504687 0.255905309968828 0.243696382806026 0.073971794919553 0.0704066165404238 30 3.52904206673877 0.193722553388551 0.352169823875074 0.335492726993098 "Q9H1U4"
MFAP4 0.665196518356313 0.475770774120342 1.39814497766535 0.562966835608966 2.23332311972174 78 -0.682399876589666 -3.76077655190538 -3.78964028557755 0.000733602859712352 0.000598190818466835 0.000683876364112651 0.000585745881846202 30 3.52904206673877 0.193722553388551 0.22635782950707 0.222922859248968 "P55083"
MGARP 0.540132862921983 0.377407228910673 1.43116724202923 0.59253249095764 2.26980199310083 80 -0.554101816273414 -3.84960092955889 -3.77866474025599 0.000576302562348457 0.000616924893168547 0.000601106015541846 0.000596089012582643 30 3.52904206673877 0.193722553388551 0.142436216434033 0.147834272250873 "Q8TDB4"
MGAT5 0.28816676923751 0.406790133869395 0.708391736290314 -0.0710602382839889 1.48784371086462 45 -0.295619358097101 -1.90545549564732 -1.88856699119668 0.0663446843112562 0.0676266351984137 0.0253733661150884 0.0251062008301821 30 3.52904206673877 0.193722553388551 0.16547821301348 0.168451022828104 "Q09328"
MGP 1.16310718456295 0.871525864179524 -1.33456416196888 -2.1632758771284 -0.505852446809354 75 1.1931875427844 3.58975477330442 3.73934572682401 0.00116262093174565 0.000688832645416167 0.000979718778684465 0.000638624491119777 30 3.52904206673877 0.193722553388551 0.759557331933866 0.700001358567984 "P08493"
MIA3 0.197246482717277 0.406815754937941 0.484854581768513 -0.283928672788194 1.25363783632522 32 -0.202347684856517 -1.30417787234319 -1.29262848801524 0.202090997127103 0.204976784433592 0.0625369202237603 0.0621749391637172 30 3.52904206673877 0.193722553388551 0.165499058465727 0.168469674227871 "Q5JRA6"
MINPP1 0.0744409084405101 0.272013757227186 -0.273665968954419 -1.035970234031 0.48863829612216 17 0.0763661043484543 0.736115764487326 0.680446770283064 0.467377442049384 0.500893680840952 0.11735939539694 0.120198138822319 30 3.52904206673877 0.193722553388551 0.0739914841208506 0.086593573357408 "Q9UNW1"
MMP2 0.0542311470109034 0.360787233984952 0.150313375592345 -0.609863679058249 0.910490430242939 8 -0.0556336766749785 -0.404317883621323 -0.394312822647414 0.688847117898078 0.695847023680066 0.154040022314113 0.151982323959289 30 3.52904206673877 0.193722553388551 0.130167428206513 0.136856814377398 "P08253"
MRC2 0.156412099687419 0.383944001360054 0.407382584786731 -0.358611666152812 1.17337683572628 25 -0.160457240196577 -1.09579113539343 -1.0781121154504 0.281889384214189 0.288679266664344 0.078883845346894 0.0784326840324502 30 3.52904206673877 0.193722553388551 0.147412996180369 0.152287229543625 "Q9UBG0"
MSN 0.659321660338293 0.37147528583902 -1.77487355275638 -2.65325057830542 -0.896496527207341 93 0.676373082588422 4.77411351929259 4.67577251093602 4.40582981312719e-05 4.6305937695852e-05 0.000126374931974333 0.000108968447414423 30 3.52904206673877 0.193722553388551 0.137993887989181 0.143859513500525 "P26038"
MST1 0.109129797085205 0.448964564237919 -0.24306995646849 -1.00473178886931 0.518591875932333 15 0.111952119423616 0.653817599292022 0.655161162906643 0.518210003929695 0.516834085621397 0.125804267424583 0.123212705913567 30 3.52904206673877 0.193722553388551 0.201569179941345 0.200743296662852 "P26927"
MSTN 0.398087696446588 0.411440992499327 0.967545051912247 0.171026915133812 1.76406318869068 59 -0.408383067906414 -2.60253464574157 -2.58298436964656 0.0142415797256853 0.0143380182959092 0.00735016153609465 0.00716410674634761 30 3.52904206673877 0.193722553388551 0.169283690308832 0.17185596110917 "O14793"
MYOC 0.170049046822331 0.426873333279262 0.398359498158402 -0.367340819716056 1.16405981603286 24 -0.174446866998771 -1.07152053888184 -1.06797882720749 0.292480285486295 0.293159384587097 0.0809364951447496 0.0795018610579893 30 3.52904206673877 0.193722553388551 0.182220842664948 0.183431435586221 "Q99972"
NAGA 0.724344618702416 0.445328593169023 1.62653966040643 0.766131610732012 2.48694771008085 89 -0.7430776691861 -4.37512011509351 -4.38046471861915 0.000134993787550591 0.000109986825608932 0.000245548050993528 0.000185095745442712 30 3.52904206673877 0.193722553388551 0.198317555893901 0.197833916751874 "P17050"
NAGLU 0.022282754532474 0.245232598148564 0.0908637542508723 -0.668729079859929 0.850456588361673 5 -0.0228590326669346 -0.244408328080097 -0.220036528146065 0.808578518032262 0.827176951888056 0.175072538728394 0.174400650292586 30 3.52904206673877 0.193722553388551 0.0601390271946951 0.0741991331298144 "P54802"
NBL1 0.401261185919455 0.396860775306821 1.01108804620268 0.211227826886959 1.8109482655184 61 -0.411638630382889 -2.71965803032838 -2.68732531807424 0.0107620715093118 0.0111261999301815 0.00581598600021132 0.00579755126797107 30 3.52904206673877 0.193722553388551 0.157498474977131 0.16131117849214 "P41271"
NCAM1 0.25615978040901 0.27189253089765 0.94213614314193 0.147506457703243 1.73676582858062 58 -0.26278460231614 -2.53418892348859 -2.34229411243482 0.0167273258717764 0.0252467168320064 0.0083443380557114 0.0114040248813313 30 3.52904206673877 0.193722553388551 0.0739255483579297 0.0865345775506179 "P13591"
NCAM2 0.285371184643377 0.274689393649771 1.03888679810923 0.236823644552507 1.84094995166596 62 -0.292751473901396 -2.79443203160324 -2.58901817977867 0.00897442894997556 0.0141311464773715 0.00499469060013817 0.00710943633936518 30 3.52904206673877 0.193722553388551 0.075454262983679 0.0879023899289492 "O15394"
NCAN 0.279856434194975 0.657872752950235 0.425395994802881 -0.341204388707285 1.19199637831305 27 -0.287094100596569 -1.1442442007699 -1.1790326397314 0.261570287970659 0.246684419456994 0.0751722611367597 0.0708685931025398 30 3.52904206673877 0.193722553388551 0.432796559074321 0.407633232861497 "O14594"
NECTIN1 0.426557651800206 0.37474625786157 1.13825726835617 0.327885440332714 1.94862909637962 66 -0.437589315208832 -3.06172200540875 -3.00235459262725 0.00461200183048944 0.0050325037106548 0.00286266787264507 0.00305934624524433 30 3.52904206673877 0.193722553388551 0.14043475778125 0.14604347371079 "Q15223"
NEGR1 0.515048069000122 0.428888541892045 1.20089025164436 0.384939845074225 2.0168406582145 70 -0.52836827768116 -3.23019427308407 -3.22119637393838 0.00299575090627098 0.00283718708516857 0.00205912412373146 0.00189883509613656 30 3.52904206673877 0.193722553388551 0.183945381366284 0.184974460911463 "Q7Z3B1"
NELL2 0.490433425003656 0.345333248706383 1.42017435865448 0.582697657872551 2.25765105943641 79 -0.503117048064095 -3.82003190868193 -3.70036500683742 0.000624608838848287 0.000768123533359448 0.000621088413781709 0.000675116546770605 30 3.52904206673877 0.193722553388551 0.119255052662105 0.127093002286357 "Q99435"
NENF 0.204319809724032 0.35155608456906 0.581186953354794 -0.191721248029389 1.35409515473898 39 -0.209603942734136 -1.5632958680006 -1.51860422240779 0.128471641456585 0.138236179666 0.0441523785547182 0.0456304995328244 30 3.52904206673877 0.193722553388551 0.123591680597528 0.130973185853896 "Q9UMX5"
NEO1 0.360301065510837 0.279884910993815 1.28731864905286 0.463248105687105 2.11138919241861 74 -0.369619196515428 -3.46267223179718 -3.2219111244812 0.00163039953249083 0.00283180579174493 0.00129980177204741 0.00189883509613656 30 3.52904206673877 0.193722553388551 0.0783355634020158 0.0904804239920176 "Q92859"
NEU1 0.58772111889076 0.461760193617857 1.27278428719897 0.450113000293039 2.09545557410489 73 -0.602920803000004 -3.42357722510603 -3.44017443052424 0.00180777440486778 0.00157415208071411 0.00139708710861139 0.00120245571283596 30 3.52904206673877 0.193722553388551 0.213222476410001 0.211170045311495 "Q99519"
NFASC 0.262254557844695 0.342284288293099 0.766189295899336 -0.0166409000872206 1.54901949188589 48 -0.269037003306196 -2.06092128096089 -1.99350102022373 0.0480716568528224 0.0543938210536117 0.0195408091766758 0.0214488303224501 30 3.52904206673877 0.193722553388551 0.117158534012313 0.125217149126921 "O94856"
NGFR 0.237181065495056 0.456723069829756 0.51931045564102 -0.250865028413713 1.28948593969575 35 -0.243315058568204 -1.39685842021563 -1.40212969475022 0.17270455952642 0.17006732874835 0.0557568703832565 0.053823970828606 30 3.52904206673877 0.193722553388551 0.208595962514716 0.207030487235775 "P08138"
NID1 0.0963770211728697 0.417113075112473 0.23105730058182 -0.530372964516409 0.992487565680048 14 -0.0988695303411336 -0.621505560621944 -0.617827617742684 0.538961532382126 0.540863020009358 0.129034630813654 0.12674003114833 30 3.52904206673877 0.193722553388551 0.173983317429783 0.176060937002842 "P14543"
NME1 1.60608977805507 1.035194022778 -1.55148671912251 -2.40326810558736 -0.699705332657664 86 1.64762658265994 4.17324023407901 4.36570147572862 0.000236715821746267 0.000114817971602582 0.000349576696395311 0.000186132894217366 30 3.52904206673877 0.193722553388551 1.07162666479529 0.979224366705456 "P15531"
NME2 2.04692436845478 1.12248460943579 -1.82356564290324 -2.70809744337942 -0.939033842427074 94 2.09986206763896 4.90508711202642 5.13930422548615 3.04538942765642e-05 1.1742687000242e-05 9.6645478107667e-05 5.04123414560418e-05 30 3.52904206673877 0.193722553388551 1.25997169842023 1.14774546544431 "P22392"
NPC2 0.293851920263387 0.41533824357806 0.70750027190347 -0.0719015610714646 1.4869021048784 45 -0.301451538890889 -1.90305760528799 -1.89085816689366 0.0666682975299347 0.0673104611009069 0.0254319211636708 0.0251062008301821 30 3.52904206673877 0.193722553388551 0.172505856578508 0.174738983770476 "P61916"
NPPC 0.527983813706234 0.479302421764369 1.1015671728982 0.294341366909126 1.90879297888726 65 -0.541638567508982 -2.963031774503 -2.98777974089111 0.00591388768096951 0.00522513710502939 0.00352833346946795 0.00315019976035644 30 3.52904206673877 0.193722553388551 0.229730811509189 0.22594082379034 "P23582"
NPTX1 0.392575155743072 0.411390682103461 0.954263605913036 0.158738288022429 1.74978892380364 59 -0.402727961495048 -2.56680977350934 -2.54749089815569 0.0154947717169329 0.0156124630129766 0.00786093875880987 0.00772156223267979 30 3.52904206673877 0.193722553388551 0.169242293321551 0.171818921291094 "Q15818"
NPTX2 0.796992271927892 0.327646322311603 2.43247739301625 1.46145741806315 3.40349736796936 100 -0.817604141029475 -6.5429580543006 -6.28236194438658 3.08988560974148e-07 3.93724585747448e-07 1.61057872317808e-05 7.84234819496777e-06 30 3.52904206673877 0.193722553388551 0.107352112524319 0.116442885786673 "P47972"
NPVF 0.46379720994398 0.865988188477619 -0.535569902817406 -1.30643461732151 0.235294811686695 35 0.475791965373566 1.44059361839945 1.50034518103586 0.160055597392551 0.142883739014061 0.052238563727366 0.0468466526923587 30 3.52904206673877 0.193722553388551 0.749935542582749 0.691392294224333 "Q9HCQ7"
NRCAM 0.616587561751165 0.38147181739438 1.61633843874163 0.7571216819546 2.47555519552866 89 -0.632533791796454 -4.34768053203837 -4.27381813588837 0.000145737270070971 0.000149940986272126 0.000258778329582117 0.000223228713830603 30 3.52904206673877 0.193722553388551 0.145520747466171 0.150594146236535 "Q92823"
NRP1 0.206769296592255 0.41180830921595 0.502100836639084 -0.267367644754476 1.27156931803264 33 -0.212116778400675 -1.35056741846431 -1.34056374961338 0.186934510110964 0.189075116665602 0.0588246235273882 0.0581985018121256 30 3.52904206673877 0.193722553388551 0.169586083539299 0.172126526456548 "O14786"
NRXN1 0.700621524705897 0.375445236767484 1.86610843897801 0.976098949535147 2.75611792842087 95 -0.718741046896567 -5.01952013040883 -4.92346933034529 2.20473763152547e-05 2.2279143599986e-05 8.49016992561914e-05 6.95020702109017e-05 30 3.52904206673877 0.193722553388551 0.140959125811392 0.146512650279359 "Q9ULB1"
NRXN2 0.472330724742625 0.322547652257515 1.46437502005293 0.622197686215889 2.30655235388998 82 -0.484546174520452 -3.93892430798346 -3.77153543670169 0.000451509222763825 0.000629398003000116 0.00052165000382294 0.000600191304743383 30 3.52904206673877 0.193722553388551 0.104036987976835 0.113476689012349 "Q9P2S2"
NRXN3 0.700171316243689 0.408528112464052 1.71388772248887 0.84304294743193 2.5847324975458 91 -0.71827919511206 -4.61007181822985 -4.5715613770898 6.99001131320507e-05 6.29029208811204e-05 0.000160398788273505 0.000134019417469679 30 3.52904206673877 0.193722553388551 0.166895218673441 0.16971888397708 "Q9Y4C0"
NTM 0.567517011798896 0.448979068663731 1.26401663553707 0.44218288544969 2.08585038562445 72 -0.582194175897143 -3.39999370600603 -3.40699170828038 0.00192362808800432 0.00172272946672396 0.00144908039455339 0.00128238013066331 30 3.52904206673877 0.193722553388551 0.201582204098151 0.200754949984274 "Q9P121"
NTNG1 0.362243362774532 0.389173828279718 0.930800933803209 0.136998911527661 1.72460295607876 57 -0.371611725604908 -2.50369910292422 -2.46771971094755 0.0179604794862741 0.01886520149177 0.00887048865685954 0.00908394694588821 30 3.52904206673877 0.193722553388551 0.151456268617892 0.155904934245246 "Q9Y2I2"
NTRK2 0.711205307571435 0.483164805487928 1.4719725019152 0.628975379807347 2.31496962402305 83 -0.72959854828449 -3.95936026569711 -3.99530156804954 0.000426915459321909 0.000334087193596114 0.000517694238021709 0.000385684457128017 30 3.52904206673877 0.193722553388551 0.233448229262187 0.229266971085809 "Q16620"
NUCB1 0.150022782429018 0.336875861399873 0.445335506692598 -0.32196580043775 1.21263681382295 29 -0.153902681974596 -1.19787815859915 -1.15564974078081 0.240343143290645 0.255993477916532 0.0711275355496239 0.0723827315942394 30 3.52904206673877 0.193722553388551 0.113485345993907 0.121930576240858 "Q02818"
NUCB2 0.186352905036973 0.419968701000312 -0.443730460372652 -1.21097418223909 0.323513261493788 28 0.191172376718964 1.19356085198131 1.18742986205925 0.242003230101086 0.24340257907316 0.0713093843280924 0.0704066165404238 30 3.52904206673877 0.193722553388551 0.17637370981989 0.178199732723891 "P80303"
OAF 0.235328985695685 0.471505550090429 0.499101199658311 -0.2702464243644 1.26844882368102 32 -0.241415080153331 -1.34249889581342 -1.35167952042077 0.189505452417307 0.185526993802658 0.0592072485849905 0.0574701022588991 30 3.52904206673877 0.193722553388551 0.222317483766078 0.219307773199432 "Q86UD1"
OGN 0.60530206123273 0.811121122364334 -0.74625360447813 -1.52789032540317 0.0353831164469064 47 0.620956424885301 2.00729759955406 2.08625619787818 0.0538007763976652 0.0446367433080983 0.0213421053408488 0.0181406908375927 30 3.52904206673877 0.193722553388551 0.657917475145576 0.609059431340259 "P20774"
OLFM1 0.169110668326721 0.203248412830831 0.832039305849225 0.0450574999496741 1.61902111174878 52 -0.173484220093791 -2.2380468132328 -1.89942704361794 0.0327930194541721 0.0661392307009978 0.0143859667013121 0.0248064893867144 30 3.52904206673877 0.193722553388551 0.0413099173182517 0.0573518490598152 "Q99784"
OLFM2 0.178579859244435 0.296282946212712 -0.602734182061989 -1.37666364950236 0.171195285378385 40 0.183198303880067 1.62125431564018 1.52716159769892 0.11542793881961 0.1361003197049 0.0403199167436427 0.0450273434976903 30 3.52904206673877 0.193722553388551 0.0877835842164849 0.0989340095096083 "O95897"
OLFML3 0.175839745061528 0.406871253634292 -0.432175395756954 -1.19901056165697 0.334659770143065 27 0.180387324675188 1.16247965742949 1.15220412797332 0.254205137910122 0.257386519363373 0.073971794919553 0.072635850044947 30 3.52904206673877 0.193722553388551 0.16554421703394 0.168510079708102 "Q9NRN5"
OMD 0.413508922081078 0.567068258642549 0.729204845763961 -0.0514347921201528 1.50984448364807 46 -0.424203118341795 -1.96143928511917 -2.00381218301573 0.059166602276548 0.053224177854533 0.0229816902440752 0.0211591719043315 30 3.52904206673877 0.193722553388551 0.321566409959893 0.308110423149523 "Q99983"
OMG 0.440731292526333 0.739021155627043 0.596371685939602 -0.177252494165807 1.36999586604501 39 -0.45212951560891 -1.60414026337028 -1.66155846750767 0.119160661180153 0.105924905581053 0.0413635594896726 0.0368841544632785 30 3.52904206673877 0.193722553388551 0.54615226846433 0.509057880631968 "P23515"
OPCML 0.310567483885686 0.197737725333465 1.57060309742081 0.716654953584278 2.42455124125734 87 -0.318599401572385 -4.22466009997993 -3.54997700167072 0.000205248119712359 0.00116541005625052 0.00032224941900956 0.000944630634439179 30 3.52904206673877 0.193722553388551 0.039100208020053 0.0553747189403799 "Q14982"
OPTC 0.213985421414575 0.390945632536626 0.547353400589601 -0.224023690050436 1.31873049122964 36 -0.219519527140814 -1.47228926000244 -1.45199067582528 0.151357095750487 0.155798252148239 0.0500567679849637 0.0500682598822304 30 3.52904206673877 0.193722553388551 0.152838487599462 0.157141670128263 "Q9UBM4"
ORM1 0.344255386078299 0.813512519663423 0.423171589566598 -0.343352552281185 1.18969573141438 26 -0.353158542614807 -1.13826092207693 -1.18315156254883 0.264020337215432 0.245070615543648 0.07573046070919 0.0706637196241722 30 3.52904206673877 0.193722553388551 0.661802619649131 0.612535651593574 "P02763"
ORM2 0.160947283804885 0.706371177407837 0.227850865030354 -0.533519562397524 0.989221292458231 13 -0.16510971355846 -0.612880784343532 -0.633619034766806 0.544573719883183 0.530628375518888 0.129806295250438 0.125070702953902 30 3.52904206673877 0.193722553388551 0.498960240272534 0.466832968779854 "P19652"
P4HB 0.127450946586126 0.269054782780272 -0.47369887005581 -1.24205132942114 0.294653589309519 31 0.130747091756457 1.2741708704234 1.17475639229542 0.212385307609951 0.248368082692998 0.0649144241591743 0.0710528296392269 30 3.52904206673877 0.193722553388551 0.0723904761369392 0.0851610767348758 "P07237"
PAM 0.170078574549384 0.36216170763095 0.469620534048005 -0.298576877894036 1.23781794599005 30 -0.174477158373937 -1.26320082749226 -1.23263810306736 0.216246523181095 0.226284259632584 0.065690747318703 0.0669673626533528 30 3.52904206673877 0.193722553388551 0.131161102474166 0.13774590115686 "P19021"
PAPLN 0.146634687478938 0.264648787592401 -0.554072772495665 -1.32574687457681 0.217601329585481 37 0.150426963879255 1.49036324854549 1.36859106866157 0.146568787133687 0.180227877541563 0.0489069446395762 0.0561864877162289 30 3.52904206673877 0.193722553388551 0.0700389807741277 0.0830570840009371 "O95428"
PAPPA2 0.140017530394665 0.458688010806345 -0.305256573304638 -1.06830330690377 0.457790160294492 19 0.143638673422114 0.821089215737856 0.824534933279081 0.41807280339407 0.415463157126068 0.107884894021 0.104510588424983 30 3.52904206673877 0.193722553388551 0.210394691257482 0.208639893856327 "Q9BXP8"
PARK7 1.10077089167106 0.772257456355451 -1.42539367229418 -2.2634192901975 -0.587368054390853 80 1.12923910438669 3.83407099094219 3.97802240316054 0.000601199678432128 0.000350957770073449 0.000614189581081567 0.00039388303819623 30 3.52904206673877 0.193722553388551 0.596381578896591 0.554000390768954 "Q99497"
PCDHAC2 0.355950157100733 0.87164387274662 -0.408366499473123 -1.17439319324614 0.357660194299891 25 0.365155764611959 1.09843770162281 1.14421590949097 0.280751238090244 0.260637235955728 0.078883845346894 0.0732697775445961 30 3.52904206673877 0.193722553388551 0.759763040896725 0.700185415985237 "Q9Y5I4"
PCOLCE 0.203164890088536 0.498586116814351 -0.407482044198565 -1.17347957114164 0.358515482744507 25 0.208419154487378 1.09605866460526 1.10901575059339 0.281774185077873 0.275314924891381 0.078883845346894 0.0759328765905827 30 3.52904206673877 0.193722553388551 0.248588115880013 0.24281333479136 "Q15113"
PCSK1N 0.14388398297436 0.480017063836534 0.299747641936659 -0.463163836900799 1.06265912077412 19 -0.147605120465076 -0.806271110143868 -0.813114455545671 0.426432078236688 0.421889021330596 0.10947382578194 0.105944364724565 30 3.52904206673877 0.193722553388551 0.230416381574247 0.226554235348916 "Q9UHG2"
PCSK2 0.026926843326119 0.683472207928918 0.0393971298521613 -0.719922381096717 0.798716640801039 2 -0.0276232272052427 -0.105971701452439 -0.10939485685561 0.916310242138714 0.91354143464574 0.190882484793514 0.186153410466689 30 3.52904206673877 0.193722553388551 0.46713425901123 0.43835677682845 "P16519"
PDIA3 0.0675538068239231 0.228193057946946 -0.296037957647375 -1.05885973125089 0.466783815956137 19 0.0693008880348867 0.796292678784477 0.70209927234399 0.432118460095867 0.487462934590367 0.110553074809452 0.118141063739241 30 3.52904206673877 0.193722553388551 0.0520720716951784 0.0669812512558322 "P30101"
PDIA4 0.0758731315021881 0.375453529997713 0.20208394765299 -0.558835832171791 0.963003727477771 12 -0.0778353676617275 -0.543572078711672 -0.533172218796614 0.590752824588313 0.597431074876028 0.138325718770559 0.135983291237571 30 3.52904206673877 0.193722553388551 0.140965353187743 0.146518222203846 "P13667"
PEBP1 0.42341074811142 0.460852085917756 -0.918756280050736 -1.71168888711953 -0.12582367298194 57 0.434361026079819 2.47130099533758 2.48280883567331 0.019362031172263 0.018206004138264 0.00939525561166699 0.00885419641652741 30 3.52904206673877 0.193722553388551 0.212384645094747 0.210420398500603 "P30086"
PEBP4 0.361083657279343 0.444706818023956 0.81195889661375 0.0262769833155306 1.59764080991197 50 -0.370422027726223 -2.18403386506806 -2.18638659565997 0.0369116687962268 0.0358673146125827 0.0156853106705515 0.015256696667492 30 3.52904206673877 0.193722553388551 0.197764153996992 0.197338762226605 "Q96S96"
PEPD 0.154369034543709 0.470723137243248 -0.327940188892686 -1.09156952655299 0.435689148767617 20 0.158361337161218 0.882104354352748 0.887999257332661 0.384733866388555 0.380867341340298 0.100675112225765 0.0976601163662332 30 3.52904206673877 0.193722553388551 0.221580271936126 0.21864815534174 "P12955"
PFN1 0.92194713293722 0.627230201976273 -1.46987043996344 -2.31264039945214 -0.627100480474733 83 0.945790593271804 3.95370607001275 4.06375016282852 0.000433585541725057 0.0002747092358226 0.000521542455982268 0.000336807744404195 30 3.52904206673877 0.193722553388551 0.393417726271196 0.372399151859652 "P07737"
PGAM1 0.712277141639271 0.418746568365952 -1.70097427763706 -2.57024975458823 -0.831698800685885 91 0.730698102198907 4.57533680764167 4.55031305507645 7.7062252752254e-05 6.69483640802253e-05 0.00016861372117446 0.000137574324806874 30 3.52904206673877 0.193722553388551 0.175348688518261 0.177282598288983 "P18669"
PGD 1.75386545959182 0.943639491558676 -1.85861812194277 -2.74765648353684 -0.969579760348711 95 1.79922404906402 4.99937242818736 5.21888987017077 2.33380022885552e-05 9.26867744341846e-06 8.49016992561914e-05 4.50767175390137e-05 30 3.52904206673877 0.193722553388551 0.890455490029116 0.817122054561654 "P52209"
PGK1 1.55854482695396 0.745117341040222 -2.09167703006101 -3.01222089148578 -1.17113316863624 99 1.5988520207545 5.62626197888852 5.82954988827408 3.9789036846749e-06 1.50617438782926e-06 4.23908331171655e-05 1.99773713502389e-05 30 3.52904206673877 0.193722553388551 0.55519985191885 0.517153176140123 "P00558"
PGLYRP2 0.0200112699612359 0.486633369500486 -0.0411218613753858 -0.800447035148654 0.718203312397882 2 0.0205288028050609 0.110610941284138 0.111685585669997 0.912661550336979 0.911738649644485 0.190388307775593 0.186045895487002 30 3.52904206673877 0.193722553388551 0.236812036311396 0.232276726368271 "Q96PD5"
PGM2 0.92328273533527 0.850814246800781 -1.08517545258202 -1.89102519994066 -0.279325705223383 64 0.947160737111183 2.91894078365784 3.03839790720723 0.00660177654633836 0.00458453337953489 0.00384642630667048 0.00281043762886813 30 3.52904206673877 0.193722553388551 0.72388488255918 0.668083551936037 "Q96G03"
PHPT1 1.82231533762056 1.19225085457944 -1.52846637150314 -2.37766653322864 -0.679266209777648 85 1.86944418255902 4.11131934252155 4.31198777400198 0.000280960698799317 0.000134223989518085 0.000395345017898384 0.000206140016917523 30 3.52904206673877 0.193722553388551 1.4214621002454 1.29223847079507 "Q9NRX4"
PI16 0.658715752138828 0.834792994716566 0.789076760715366 0.00483992055992111 1.57331360087081 50 -0.675751504349315 -2.12248473996384 -2.2080416871189 0.0421639815240113 0.0341858916231746 0.0176161078034085 0.0148003770712399 30 3.52904206673877 0.193722553388551 0.696879344027853 0.643920435246715 "Q6UXB8"
PIK3IP1 0.287512940941745 0.39051585844832 0.736238835688138 -0.04480954115945 1.51728721253573 46 -0.294948620448859 -1.98035954360149 -1.95277716010491 0.0568986240666366 0.0592349436777686 0.022333394056926 0.0229241055356438 30 3.52904206673877 0.193722553388551 0.152502635699629 0.156841167746627 "Q96FE7"
PKM 0.220996991111174 0.295547722549139 -0.747753997916294 -1.52947950960462 0.0339715137720283 47 0.226712430536463 2.01133340739303 1.89362985414604 0.0533496288697576 0.0669296780378515 0.0212195757150397 0.0250385917043783 30 3.52904206673877 0.193722553388551 0.0873484563039826 0.0985446802424886 "P14618"
PLA2G15 0.516902705098464 0.429488226042635 1.20353172393404 0.387340344407457 2.01972310346062 70 -0.530270878506183 -3.23729939251603 -3.22877834397703 0.00294119321154513 0.00278059684835317 0.00203098335840122 0.00189574545012337 30 3.52904206673877 0.193722553388551 0.184460136309249 0.18543503620193 "Q8NCC3"
PLBD2 0.812024121043684 0.476712723511774 1.70338252157776 0.833815070320102 2.57294997283541 91 -0.83302474486378 -4.58181458175532 -4.61781356462971 7.56734727635906e-05 5.49137042926654e-05 0.000168463346336102 0.000121392701019707 30 3.52904206673877 0.193722553388551 0.227255020758013 0.223725618166885 "Q8NHP8"
PLD3 0.246798200444083 0.276839897575536 0.891483498604977 0.100481070655425 1.68248592655453 55 -0.253180912524533 -2.39794176678482 -2.22567164312797 0.0229137035613398 0.0328693645425623 0.0106469893326366 0.0142727546449625 30 3.52904206673877 0.193722553388551 0.0766403288896333 0.0889636184933623 "Q8IV08"
PLG 0.390202482917776 0.684036207859335 0.57044126967913 -0.20197102814297 1.34285356750123 38 -0.400293926441512 -1.53439177304107 -1.58401725505449 0.135413226177049 0.122577836302584 0.0461130168241181 0.0413984397786511 30 3.52904206673877 0.193722553388551 0.46790553366258 0.439046872283443 "P00747"
PLOD1 0.245276496188435 0.215680055636051 1.13722381731172 0.326941844304769 1.94750579031868 66 -0.25161985384848 -3.05894219464694 -2.64938193387791 0.00464461551835072 0.0122079322684003 0.00286266787264507 0.00624961149734696 30 3.52904206673877 0.193722553388551 0.04651788639917 0.0620116622485296 "Q02809"
PLOD3 0.306911015854997 0.257620885518786 1.19132816129 0.376246236164112 2.00641008641589 69 -0.314848369713316 -3.20447384654293 -2.9228731560857 0.00320146612262975 0.00617058755511238 0.00216069366178529 0.00361562134286169 30 3.52904206673877 0.193722553388551 0.0663685206554835 0.0797729518942056 "O60568"
PLTP 0.339341642635008 0.442163328705553 -0.767457680464911 -1.55036481197049 0.0154494510406707 48 0.348117719599706 2.06433302366942 2.06532609332359 0.0477260612408833 0.0466926227570082 0.0195029043506187 0.018818953459009 30 3.52904206673877 0.193722553388551 0.195508409251975 0.195320442042694 "P55058"
PLXDC1 0.525467342687403 0.419467799577564 1.2527000718925 0.431940034699319 2.07346010908568 72 -0.539057015343112 -3.36955403924579 -3.35178736379593 0.00208377751819118 0.00200020156580367 0.0015386383036384 0.00147388752215468 30 3.52904206673877 0.193722553388551 0.175953234882443 0.177823514157959 "Q8IUK5"
PLXDC2 0.371820664293428 0.34977771750893 1.0630198714243 0.259000902948304 1.8670388399003 63 -0.381436715956189 -2.85934596949849 -2.77540122347261 0.00765220833297904 0.00894902818629706 0.00437303384967588 0.00489154960965672 30 3.52904206673877 0.193722553388551 0.122344451665757 0.129857231873504 "Q6UX71"
PLXNB2 0.0354886419122801 0.274588818240417 -0.129242851692555 -0.889179946955328 0.630694243570218 7 0.0364064516169081 0.347641692321755 0.322059787832384 0.73053664086518 0.749406884400616 0.161426485493082 0.161028843413413 30 3.52904206673877 0.193722553388551 0.075399019102669 0.0878529606482975 "O15031"
PNP 1.70107673068471 1.16007749023643 -1.46634750264659 -2.30873734140392 -0.623957663889268 83 1.74507009440932 3.94422995682945 4.13490881799246 0.000444993868638997 0.000223946601942051 0.00052165000382294 0.000294358965369125 30 3.52904206673877 0.193722553388551 1.34577978335324 1.22452196692821 "P00491"
PODXL2 0.424516138125107 0.433838427329304 0.978512071275969 0.181164729383401 1.77585941316854 60 -0.435495003766273 -2.63203409674718 -2.62799079030089 0.0132782622150021 0.0128599108860869 0.00692487229351735 0.00653750195705744 30 3.52904206673877 0.193722553388551 0.188215781027564 0.188795386948759 "Q9NZ53"
POMGNT1 0.181443454959931 0.280837160487403 0.646080649174166 -0.130011454397453 1.42217275274578 42 -0.186135958105446 -1.73784907493018 -1.61825057303338 0.0924941904616481 0.114978853111623 0.0334852696620411 0.0394716073354018 30 3.52904206673877 0.193722553388551 0.0788695107106273 0.0909581715884583 "Q8WZA1"
PON1 0.922669449945976 0.649348161540653 1.42091639677063 0.583361756450945 2.25847103709031 79 -0.946531590892855 -3.8220278673217 -3.93562843777735 0.000621227239778691 0.000395951911530162 0.000621088413781709 0.000431115279279356 30 3.52904206673877 0.193722553388551 0.421653034896226 0.397662601291487 "P27169"
PPBP 1.18223573862561 0.843358180858164 -1.40181925717803 -2.2373787159735 -0.566259798382568 78 1.21281080083144 3.77065975032699 3.92391001187875 0.000714215643077091 0.000409351634885122 0.000669990731568005 0.000441077615317749 30 3.52904206673877 0.193722553388551 0.711253021220392 0.656781235591617 "P02775"
PPIA 1.51185650116809 1.06724827550219 -1.41659306074464 -2.25369407266888 -0.579492048820396 79 1.55095623826727 3.8103988152475 3.98858429338261 0.000641183785330613 0.000340549333296111 0.00062918086226169 0.000385684457128017 30 3.52904206673877 0.193722553388551 1.13901888156241 1.03952333077933 "P62937"
PPIB 0.282061302161136 0.260554726695048 -1.08254149037664 -1.8881718276378 -0.276911153115483 64 0.289355991010131 2.91185586509872 2.66360342428317 0.00671912526391315 0.0117915571154977 0.00388445051117942 0.00606176072145459 30 3.52904206673877 0.193722553388551 0.0678887656031311 0.0811331860559406 "P23284"
PPIC 0.0901723209488359 0.578525098499067 0.155865875452561 -0.604380421137443 0.916112172042564 8 -0.0925043637319955 -0.419253181185118 -0.428867137773366 0.678018057108054 0.67076291416133 0.152303450286404 0.148055093496568 30 3.52904206673877 0.193722553388551 0.334691289593355 0.319853865989915 "P45877"
PPT1 0.250977586218587 0.500530489325321 0.501423173155518 -0.268017943065838 1.27086428937687 33 -0.257468385862171 -1.34874461683802 -1.36513335884254 0.187512946203907 0.181301662995802 0.0588246235273882 0.0564007286167579 30 3.52904206673877 0.193722553388551 0.250530770744245 0.244551518835239 "P50897"
PRAP1 0.787029814849012 0.692062347782946 -1.13722386049508 -1.94750583725518 -0.326941883734979 66 0.807384034198555 3.05894231080297 3.15956731724144 0.00464461415099926 0.00333968511413664 0.00286266787264507 0.00215602032748189 30 3.52904206673877 0.193722553388551 0.478950293218844 0.448929134533238 "Q96NZ9"
PRCP 0.170715397026371 0.415409568086472 0.410956824641157 -0.355155648102597 1.17706929738491 25 -0.175130450397743 -1.10540524383722 -1.0983411123464 0.277770560457742 0.279880444264181 0.0784673261141546 0.0767131857599521 30 3.52904206673877 0.193722553388551 0.172565109257789 0.174791999910183 "P42785"
PRDX1 1.80276562235365 1.0427875557569 -1.72879472180229 -2.60146226579272 -0.856127177811871 92 1.84938887120762 4.6501691574706 4.86536047673357 6.24504780305985e-05 2.64608338087565e-05 0.000148250383426107 7.42430749689437e-05 30 3.52904206673877 0.193722553388551 1.08740588644146 0.993342773322705 "Q06830"
PRDX2 3.78185846117099 1.5841364163362 -2.38733130693232 -3.3513878842116 -1.42327472965304 100 3.87966514551162 6.42152262044576 6.758105412154 4.31922061909674e-07 9.74090445282588e-08 1.61057872317808e-05 7.10599761306305e-06 30 3.52904206673877 0.193722553388551 2.50948818556251 2.265746228474 "P32119"
PRDX6 1.7322875119911 1.16309985380769 -1.48937127480503 -2.33425871176979 -0.644483837840265 84 1.77708805109431 4.00616005982523 4.20001435343386 0.000375434452479506 0.000185629586937933 0.00048693707735992 0.000259441067461542 30 3.52904206673877 0.193722553388551 1.35280126992746 1.23080441892332 "P30041"
PRELP 0.0375029352179993 0.430311192802168 0.0871530553825056 -0.672412852035828 0.846718962800839 5 -0.0384728387150166 -0.23442716767237 -0.233859257836042 0.816245972518611 0.816516298363228 0.176444661040937 0.172902552892128 30 3.52904206673877 0.193722553388551 0.185167722650824 0.186068146751434 "P51888"
PRG4 0.41233352736451 0.469964791314837 -0.877371103079681 -1.66739579189373 -0.0873464142656348 54 0.422997325486006 2.35998177906496 2.37539529565504 0.0249763011995421 0.023395651844037 0.0114625521145938 0.010801991638983 30 3.52904206673877 0.193722553388551 0.220866905075598 0.218009872691933 "Q92954"
PRKCSH 0.138601768116579 0.31185772896128 0.444439099130963 -0.322830021915765 1.21170822017769 28 -0.142186296602353 -1.19546697192495 -1.13755989533331 0.241269248436499 0.263368417011429 0.0712602192688382 0.0738279612417345 30 3.52904206673877 0.193722553388551 0.0972552431128874 0.107408745123184 "P14314"
PRNP 0.0171145770862779 0.365032044250091 0.0468851361294526 -0.712460719630899 0.806230991889804 2 -0.0175571954591989 -0.126113188120854 -0.123204846343068 0.900483745121103 0.902680476348762 0.188374845403733 0.184714202434727 30 3.52904206673877 0.193722553388551 0.1332483933294 0.139613497777498 "P04156"
PROCR 0.186613994597547 0.438521153929707 0.425553004513576 -0.341052775331943 1.19215878435909 27 -0.19144021859576 -1.14466653067691 -1.14422141413999 0.261397976948108 0.260634985723447 0.0751722611367597 0.0732697775445961 30 3.52904206673877 0.193722553388551 0.192300802443842 0.192450446411669 "Q9UNN8"
PROS1 0.0524602762371488 0.333097150234999 0.157492419854503 -0.602774634774489 0.917759474483494 9 -0.053817007519144 -0.42362831405415 -0.407916797827138 0.674858861921783 0.685927932208772 0.152281819355833 0.150265758810221 30 3.52904206673877 0.193722553388551 0.110953711494677 0.11966540460769 "P07225"
PROZ 0.337804655683083 0.591632316480681 0.570970594866269 -0.20146592152048 1.34340711125302 38 -0.346540982985232 -1.53581556941693 -1.57323236294655 0.135064297913513 0.125055124092862 0.0460994442202548 0.0420404669826358 30 3.52904206673877 0.193722553388551 0.350028797904297 0.333577051054743 "P22891"
PSAP 0.5216604641106 0.40357970265549 1.29258349881859 0.468002767902814 2.11716422973437 74 -0.535151683010012 -3.47683379863364 -3.44269128743153 0.00157039371479348 0.00156339996005695 0.0012661156620392 0.0012014744492276 30 3.52904206673877 0.193722553388551 0.162876576395494 0.166123217029649 "P07602"
PSMA1 1.88862278554047 0.8059939830199 -2.34322194126583 -3.30055344408036 -1.3858904384513 100 1.93746647826996 6.30287579142024 6.54940521608768 5.99870834850015e-07 1.79404328789695e-07 1.78946951492661e-05 7.84234819496777e-06 30 3.52904206673877 0.193722553388551 0.649626300664283 0.601640930270538 "P25786"
PSMA4 1.53554540698055 0.770165806360338 -1.99378548657886 -2.90077776987268 -1.08679320328503 97 1.57525778819556 5.36295007115473 5.56374687428142 8.35884837472715e-06 3.32102351879254e-06 5.19483510639419e-05 2.4847025828415e-05 30 3.52904206673877 0.193722553388551 0.59315536928667 0.551113750342276 "P25789"
PSMA5 1.5178226460406 0.740968741860618 -2.04843006228476 -2.96293179712 -1.13392832744951 98 1.55707667998993 5.50993485619949 5.70775627035583 5.52173985362343e-06 2.16347695318174e-06 4.676134956138e-05 2.10434423068608e-05 30 3.52904206673877 0.193722553388551 0.549034676414508 0.511636905655505 "P28066"
PSMA6 1.27035373318491 0.713962530782307 -1.77930028315765 -2.65823173418108 -0.900368832134221 94 1.30320770904314 4.78602068497329 4.95025409053597 4.26046672627258e-05 2.05795205376907e-05 0.000126374931974333 6.73822963766223e-05 30 3.52904206673877 0.193722553388551 0.509742495361077 0.47648035602141 "P60900"
PSMB1 1.98191865935433 0.883137180728429 -2.24417984272795 -3.18670199867716 -1.30165768677873 99 2.03317517640659 6.03646908268625 6.29041231214337 1.25920266115385e-06 3.84479329068908e-07 2.24498579851123e-05 7.84234819496777e-06 30 3.52904206673877 0.193722553388551 0.779931279984958 0.718230881508608 "P20618"
PSMB4 1.59548180694888 0.751454230312933 -2.12319226186865 -3.04819319343491 -1.19819133030239 99 1.63674426747342 5.71103269058392 5.91934364359157 3.13473003663803e-06 1.15354776072114e-06 3.89632755933969e-05 1.87003114864431e-05 30 3.52904206673877 0.193722553388551 0.564683460255203 0.525638603475753 "P28070"
PSMB7 1.08128503348026 0.755474733808341 -1.43126564674045 -2.26991079737536 -0.592620496105543 80 1.10924930158751 3.84986562180215 3.99111197690366 0.000575887071422567 0.000338103450991189 0.000601106015541846 0.000385684457128017 30 3.52904206673877 0.193722553388551 0.570742073422783 0.531059527660393 "Q99436"
PTGDS 0.414234658521347 0.399995848210004 1.03559739526063 0.233797710636156 1.83739707988511 62 -0.424947623827934 -2.78558408714798 -2.75518783097277 0.00917042684294739 0.00941034984621041 0.00506596689652429 0.00508507982396053 30 3.52904206673877 0.193722553388551 0.159996678585241 0.163546437945545 "P41222"
PTK7 0.177094155922174 0.308667769044352 0.573737116999499 -0.198826330978927 1.34630056497792 38 -0.181674177196023 -1.5432570520494 -1.46561605336976 0.133252481165567 0.152068738335292 0.0455853586659411 0.0493041184951481 30 3.52904206673877 0.193722553388551 0.0952757916468176 0.105637637440958 "Q13308"
PTN 0.785710499472567 0.785146416475476 1.00071844306394 0.201666189759876 1.799770696368 60 -0.806030598596858 -2.69176552922175 -2.7945037731754 0.0115102395034762 0.00853253192781774 0.00610962566073306 0.00471552188381976 30 3.52904206673877 0.193722553388551 0.616454895304281 0.571960924536428 "P21246"
PTPRD 0.279683759831531 0.340064928109764 0.82244223591695 0.0360853836747785 1.60879908815912 51 -0.286916960516829 -2.21223229746738 -2.13758425268432 0.0347069803566743 0.0399293602060255 0.0150485601502384 0.0165974360706423 30 3.52904206673877 0.193722553388551 0.115644155330299 0.123862163787048 "P23468"
PTPRF 0.175645743253509 0.326301898205093 0.538292128301104 -0.23268999504103 1.30927425164324 35 -0.180188305579031 -1.44791595044057 -1.38924364830376 0.158011568867087 0.173916819702379 0.0516845338375973 0.0545687997845974 30 3.52904206673877 0.193722553388551 0.106472928772247 0.115656239019083 "P10586"
PTPRG 0.340931032835333 0.22597815877769 1.50869019678459 0.661682839636456 2.35569755393273 85 -0.349748214719006 -4.05812473441152 -3.56740930627471 0.000325392415183147 0.00111075952872769 0.000445263902737252 0.000905588238048234 30 3.52904206673877 0.193722553388551 0.0510661282445551 0.0660811866653011 "P23470"
PTPRJ 0.143698471585379 0.309269709933424 0.464638039128735 -0.303371729277604 1.23264780753507 30 -0.147414811367759 -1.24979874805006 -1.18736730168476 0.221035524241633 0.243426910085855 0.0667377698825073 0.0704066165404238 30 3.52904206673877 0.193722553388551 0.0956477534823043 0.105970449068632 "Q12913"
PTPRK 0.211799174237047 0.314837403502017 0.672725577968662 -0.104767176859556 1.45021833279688 43 -0.217276739088005 -1.809519484679 -1.72495559950481 0.0804006705333446 0.0937437082277472 0.0297571398258135 0.0331971409509024 30 3.52904206673877 0.193722553388551 0.0991225906438917 0.109079548178596 "Q15262"
PTPRS 0.174719923149495 0.208968500420174 0.836106507909969 0.0488578128852076 1.62335520293473 52 -0.179238541851637 -2.24898690770531 -1.92730080988173 0.032010923557036 0.06244995741869 0.014084293516514 0.0236048155637119 30 3.52904206673877 0.193722553388551 0.0436678341678563 0.0594615873979203 "Q13332"
PTPRZ1 0.479819333464752 0.337378790004744 1.42219768307903 0.584508384852867 2.25988698130519 80 -0.492228454157806 -3.82547431356432 -3.69153574798982 0.000615430230772638 0.000787276152796197 0.000621088413781709 0.000687806688699483 30 3.52904206673877 0.193722553388551 0.113824447945065 0.122233986595216 "P23471"
PVR 0.39728322529113 0.315441811476556 1.25945011357715 0.438050627029932 2.08084960012436 72 -0.407557791462452 -3.38771052437253 -3.23054954555196 0.00198677125070875 0.00276753299776358 0.00147430850413671 0.00189569722267259 30 3.52904206673877 0.193722553388551 0.0995035364276112 0.109420398164373 "P15151"
PZP 0.01129959815926 1.09507023121501 -0.0103186059096162 -0.769579164935705 0.748941953116473 1 0.0115918291461375 0.0277553270749047 0.0290675530483801 0.978041111977124 0.976983046462812 0.201490746392987 0.196881192317098 30 3.52904206673877 0.193722553388551 1.1991788112933 1.09335122983872 "P20742"
QPCT 0.568046255588678 0.423594440166399 1.34101442730347 0.511658153556241 2.1703707010507 75 -0.582737107026316 -3.60710491010097 -3.59208091330966 0.00110985978668246 0.00103762511621386 0.000940571920354898 0.000865083833967909 30 3.52904206673877 0.193722553388551 0.179432249739885 0.180936351247534 "Q16769"
QSOX1 0.0930138565646968 0.224878428440337 -0.413618403551653 -1.17981956971613 0.352582762612827 26 0.0954193873379216 1.11256444672214 0.976555172805659 0.274731543355758 0.335783085880091 0.0777561003845461 0.0882717227151247 30 3.52904206673877 0.193722553388551 0.0505703075777958 0.0656375527561315 "O00391"
RAD23A 0.902070562018131 0.619398593869796 -1.45636520803558 -2.29768199784813 -0.615048418223031 82 0.925399973104807 3.91737925099635 4.02361011577401 0.000478940057357273 0.000308145791502373 0.000544210514312384 0.000367602506767518 30 3.52904206673877 0.193722553388551 0.383654618087881 0.363663642956163 "P54725"
RAN 2.84493927111104 1.51733088479544 -1.87496300221595 -2.76612415901859 -0.983801845413306 95 2.91851528674323 5.0433374271374 5.30553492129452 2.06132879647085e-05 7.1627059797077e-06 8.30963805203259e-05 3.7322855418149e-05 30 3.52904206673877 0.193722553388551 2.30229301395412 2.08035903083563 "P62826"
RARRES1 0.252547919149751 0.885018576012943 0.285358890756274 -0.477210828552324 1.04792861006487 18 -0.2590793308519 -0.767567771852906 -0.799906170871651 0.448743464972935 0.429396303848934 0.113581611689205 0.107092289964025 30 3.52904206673877 0.193722553388551 0.783257879887977 0.721207345819515 "P49788"
RARRES2 0.10684839803559 0.418944178222321 0.255042088158314 -0.506862129769324 1.01694630608595 16 -0.109611718674441 -0.686020634638611 -0.682305610092113 0.497968065864902 0.499732676106089 0.122623533752733 0.120117096584627 30 3.52904206673877 0.193722553388551 0.175514224466376 0.177430711033557 "Q99969"
RBP3 0.323452023594508 0.464941135899834 0.695683815906089 -0.0830590502474871 1.47442668205967 44 -0.331817162135746 -1.87127331156204 -1.88158422086023 0.0710884383671197 0.0685981194788639 0.0267756701411241 0.0254022249712071 30 3.52904206673877 0.193722553388551 0.216170259851828 0.213807564840947 "P10745"
RBP4 0.194390132859831 0.555920006516585 -0.34967284965671 -1.11389906013515 0.414553360821727 21 0.199417463882068 0.940561583264971 0.959595111510704 0.354441897370084 0.344128192949812 0.0942364142418619 0.0898181727501853 30 3.52904206673877 0.193722553388551 0.309047053645399 0.296908770305185 "P02753"
RCN1 0.259418917571925 0.38273851741907 -0.677796735278359 -1.45556218423558 0.0999687136788655 43 0.26612802750913 1.82316005114814 1.79298882763213 0.0782585747516756 0.0820005212121521 0.0290363780522933 0.0295404671653861 30 3.52904206673877 0.193722553388551 0.146488772716148 0.151460283641877 "Q15293"
REG1A 0.395997165765621 0.685437686944672 -0.577728907102807 -1.35047654775238 0.195018733546766 38 0.406238471776801 1.55399430094738 1.60440597012969 0.13067310509159 0.11800409320801 0.0448057256370055 0.0404150613451025 30 3.52904206673877 0.193722553388551 0.469824822684062 0.44076414981645 "P05451"
RELN 0.0991740107535738 0.359717273534934 0.275699884464799 -0.486649763563511 1.03804953249311 17 -0.10173885585927 -0.741586657622289 -0.72291493271603 0.464104121990901 0.474745087576196 0.116733980141154 0.116910320399063 30 3.52904206673877 0.193722553388551 0.129396516879407 0.136167044005576 "P78509"
RNASE1 0.397810038354136 0.34695077937579 1.14658926280508 0.335490381329869 1.95768814428029 67 -0.408098229001225 -3.08413367934432 -2.98975147504455 0.00435690203002686 0.00519867583785417 0.00273046993223829 0.00314725161360846 30 3.52904206673877 0.193722553388551 0.120374843309468 0.128094931281347 "P07998"
RNASE4 0.269019034808309 0.409457926513067 -0.657012643763592 -1.4336728700713 0.119647582544115 42 0.275976423639558 1.76725431514076 1.75296924029139 0.0873580906147052 0.0887475017824365 0.031780142298649 0.0316583734712734 30 3.52904206673877 0.193722553388551 0.16765579358438 0.170399405874567 "P34096"
RNASET2 0.131330948543991 0.283952954711678 0.462509533233569 -0.305420670748988 1.23043973721613 30 -0.134727438592543 -1.24407342257309 -1.16130084124415 0.223105555141696 0.253720637574825 0.0672266927038249 0.0721596135128484 30 3.52904206673877 0.193722553388551 0.0806292804894925 0.0925327198043266 "O00584"
RS1 0.916871671513352 0.62454324246307 1.46806755589477 0.625492217977736 2.3106428938118 83 -0.94058386991456 -3.94885661288235 -4.05780792027344 0.000439387555309376 0.000279425256907853 0.00052165000382294 0.000339734915142763 30 3.52904206673877 0.193722553388551 0.390054261706285 0.369389703013889 "O15537"
RTBDN 0.595203791263934 0.702543857865815 -0.847212290876817 -1.63519590644293 -0.0592286753107053 53 0.610596992762139 2.27885960963498 2.35540822226993 0.0299601864922297 0.0244980585758154 0.0133393991025164 0.0111695958655257 30 3.52904206673877 0.193722553388551 0.493567872224983 0.46200816522285 "Q9BSG5"
RTN4R 0.153422769581101 0.364286961368775 0.421159102166678 -0.345296399439992 1.18761460377335 26 -0.157390599828888 -1.13284766698141 -1.10639187920457 0.2662512604057 0.276432195660693 0.0760777623666525 0.0760971730206206 30 3.52904206673877 0.193722553388551 0.132704990223296 0.139127289637382 "Q9BZR6"
RTN4RL1 0.560977145649886 0.535518513302595 1.04754015354256 0.244780325294811 1.85029998179032 63 -0.575485175278763 -2.8177081129316 -2.86709445059306 0.00847741961899313 0.00710943713089404 0.00475355589606317 0.00400489582285397 30 3.52904206673877 0.193722553388551 0.286780078089821 0.276985467237424 "Q86UN2"
S100A4 2.24851322388887 1.12601002857882 -1.99688561098057 -2.90430013472139 -1.08947108723975 97 2.30666442795496 5.3712888881903 5.62807961883888 8.16440936063738e-06 2.74228617180933e-06 5.19483510639419e-05 2.35352936748022e-05 30 3.52904206673877 0.193722553388551 1.26789858446007 1.15483802063041 "P26447"
S100A6 2.55384292312982 1.33900206622754 -1.90727332507032 -2.80267034811275 -1.01187630202788 96 2.6198905849349 5.13024680099797 5.38946438157568 1.61266232258497e-05 5.57948591818176e-06 7.80939352303488e-05 3.29013516683207e-05 30 3.52904206673877 0.193722553388551 1.79292653336161 1.62460504933628 "P06703"
S100A8 1.38099298603342 1.27548246116321 -1.08272205073991 -1.88836741363375 -0.277076687846081 64 1.41670832187911 2.91234154232908 3.05753631908083 0.00671101846200946 0.00436227292961985 0.00388445051117942 0.00270832476751459 30 3.52904206673877 0.193722553388551 1.62685550873495 1.47601354681489 "P05109"
S100A9 1.27234155415692 1.09182850509999 -1.16533095464512 -1.97808219787594 -0.352579711414292 68 1.30524693917822 3.13454570123116 3.28255981773214 0.00383129077805299 0.00240902463220084 0.00246799125404188 0.00170619941927358 30 3.52904206673877 0.193722553388551 1.19208948454888 1.08700807807468 "P06702"
SAA1 0.417486899400259 1.04508674608919 -0.399475833908077 -1.1652121663749 0.366260498558746 24 0.428283974384749 1.07452329566207 1.12429867371147 0.291154955259498 0.268871326762179 0.0807195015324151 0.0748633009837423 30 3.52904206673877 0.193722553388551 1.0922063068513 0.997637933679767 "P0DJI8"
SAA4 1.0718388499114 0.846852539826918 1.26567353760368 0.443681889043732 2.08766518616363 72 -1.09955882016773 -3.40445049592442 -3.54326997047967 0.00190119925063078 0.00118712062475149 0.00143945459163955 0.000956912097385872 30 3.52904206673877 0.193722553388551 0.717159224211302 0.662065791272469 "P35542"
SCG2 0.810759268619994 0.539138112379903 1.5038062604053 0.657336908808423 2.35027561200218 85 -0.831727180739477 -4.04498776098627 -4.11791360786722 0.000337387365943363 0.000235163396696194 0.000457480610068628 0.000299113984722859 30 3.52904206673877 0.193722553388551 0.290669904220564 0.280465876361252 "P13521"
SCG3 0.321626156403324 0.39283767854064 0.818725325936501 0.0326087002864196 1.60484195158658 51 -0.329944074241341 -2.20223443020517 -2.17322732990432 0.0354747771530433 0.0369247154978505 0.0152484872963107 0.0155548343198552 30 3.52904206673877 0.193722553388551 0.154321441681199 0.158468538410499 "Q8WXD2"
SCG5 0.699608397390876 0.560236985416782 1.2487722438932 0.428382946749473 2.06916154103692 71 -0.717701718013054 -3.3589888377283 -3.42877040568326 0.00214230764981337 0.00162376802696665 0.0015587071896714 0.00122750267186985 30 3.52904206673877 0.193722553388551 0.313865479828884 0.301220041268931 "P05408"
SCGB1A1 0.322561022592797 0.929833423221518 -0.34690194451738 -1.11104995096238 0.417246061927619 21 0.33090311800468 0.933108311077886 0.973716786315491 0.358213797075486 0.337170134913144 0.0950697944200058 0.0883180911730181 30 3.52904206673877 0.193722553388551 0.864590194939846 0.793979166938036 "P11684"
SCUBE1 0.266149214212579 0.359344560412765 0.740651852102239 -0.0406548540008077 1.52195855820529 46 -0.273032383545663 -1.99222982094643 -1.94176759348741 0.0555148323300464 0.0606062703480798 0.0218477331972633 0.0231478130056751 30 3.52904206673877 0.193722553388551 0.129128513098243 0.135927248504742 "Q8IWY4"
SDC4 0.798957193923684 0.709357123617997 1.12631165223053 0.316974076364487 1.93564922809658 66 -0.819619879973434 -3.02959029250272 -3.13267833804227 0.0050026259448747 0.0035845106454885 0.00307063586830132 0.00228375842060189 30 3.52904206673877 0.193722553388551 0.503187528827599 0.4706153212968 "P31431"
SDF4 0.423639807968695 0.632370909574879 0.66992298594743 -0.107419901475833 1.44726587337069 43 -0.43459600989892 -1.80198098007012 -1.85295736871976 0.0816058315503622 0.0727070999823577 0.0300540311647115 0.0266532099331873 30 3.52904206673877 0.193722553388551 0.39989296727656 0.378192852430467 "Q9BRK5"
SELENBP1 1.36400050792331 1.07614527482806 -1.26748733635544 -2.08965203754306 -0.445322635167825 73 1.39927638312822 3.40932931172998 3.56933606937213 0.00187693565052896 0.00110487323361297 0.00143565911661902 0.000905588238048234 30 3.52904206673877 0.193722553388551 1.15808865253475 1.05658594557255 "Q13228"
SELENOP 0.276377765406009 0.266442359338497 1.03728913860461 0.235354045176377 1.83922423203284 62 -0.283525466235475 -2.79013459428529 -2.56639311372261 0.00906912916935586 0.0149213289283633 0.00502863216070652 0.00740484450612846 30 3.52904206673877 0.193722553388551 0.0709915308498649 0.0839093750450783 "P49908"
SELL 0.321210990175261 0.431482150545427 0.74443633362174 -0.0370930696199246 1.5259657368634 47 -0.329518170955656 -2.00240944436676 -1.99815202849674 0.0543516813375013 0.0538634888399008 0.0214895369807271 0.0213551403919386 30 3.52904206673877 0.193722553388551 0.186176846239306 0.186971056759845 "P14151"
SEMA3A 0.222930145968876 0.297542187902539 0.749238780357082 -0.0325747638719206 1.53105232458609 47 -0.228695580778416 -2.01532722425551 -1.90001816696589 0.0529064459896549 0.0660590843739005 0.0210995672238774 0.0248064893867144 30 3.52904206673877 0.193722553388551 0.08853135358183 0.0996030736873352 "Q14563"
SEMA3B 0.0761493188811405 0.354001897797491 0.215109917079321 -0.546030961068706 0.976250795227348 13 -0.0781186978177217 -0.578609761617905 -0.562671855970157 0.567171487369871 0.577401534814032 0.13427971217585 0.133295849010226 30 3.52904206673877 0.193722553388551 0.125317343644225 0.132517217183448 "Q13214"
SEMA3F 0.188474214762139 0.353925051132448 0.532525782391161 -0.238208324027759 1.30325988881008 35 -0.193348547902539 -1.43240544270731 -1.39290304870297 0.16236613831856 0.172816779828483 0.0528769680329007 0.0544578745264214 30 3.52904206673877 0.193722553388551 0.125262941819106 0.132468541329533 "Q13275"
SEMA3G 0.322760285010746 0.450707065554168 0.71611986959622 -0.063769293651973 1.49600903284441 45 -0.331107533761024 -1.92624288393047 -1.93095817714346 0.0635958042401963 0.0619793302138753 0.0244474349562522 0.0235085194518115 30 3.52904206673877 0.193722553388551 0.203136858940449 0.202145972285958 "Q9NS98"
SEMA4A 0.332219050788168 0.407834957535723 0.814591894710421 0.0287412234679922 1.60044256595285 51 -0.340810922791311 -2.19111619033572 -2.17236869863114 0.0363464586996821 0.036994664654767 0.0154892582202735 0.0155548343198552 30 3.52904206673877 0.193722553388551 0.166329352588165 0.169212577160306 "Q9H3S1"
SEMA4B 0.294741012860007 0.215445976692439 1.36805067045074 0.535964476708248 2.20013686419324 77 -0.302363625261559 -3.67982789012388 -3.18599895216653 0.000912913877832587 0.0031145854357055 0.000802760913567454 0.00204693024689263 30 3.52904206673877 0.193722553388551 0.0464169688729591 0.0619213666242078 "Q9NPR2"
SEMA4C 0.0596041350414206 0.305889673853034 -0.194855008639676 -0.955658018222104 0.565948000942751 11 0.0611456212924918 0.524127439728795 0.496884457835167 0.604041131211324 0.622513033635828 0.140117409801148 0.140595590543007 30 3.52904206673877 0.193722553388551 0.0935684925699154 0.104110037212919 "Q9C0C4"
SEMA6A 0.541477162512821 0.284891869812947 1.90064097957005 1.00611771230216 2.79516424683794 96 -0.55548088223298 -5.11240689895633 -4.77572423941693 1.69600639453509e-05 3.44868827270154e-05 7.90522195525006e-05 8.82744161991712e-05 30 3.52904206673877 0.193722553388551 0.081163377485517 0.0930106013330873 "Q9H2E6"
SEMA7A 0.548674461866226 0.477769932298467 1.14840726628955 0.337149127365708 1.95966540521339 67 -0.562864318638628 -3.08902380517883 -3.11392139392679 0.0043030534676537 0.0037652906358058 0.0027081016234936 0.00238850655613737 30 3.52904206673877 0.193722553388551 0.228264108208482 0.224628495840927 "O75326"
SERPINA1 0.127876334993105 1.17531737640047 -0.108801535279551 -0.868540347638829 0.650937277079727 6 0.131183481587755 0.292657964107481 0.306871981827577 0.77179827204681 0.760838621705051 0.168300056311937 0.163244819095098 30 3.52904206673877 0.193722553388551 1.38137093526889 1.25636703292633 "P01009"
SERPINA10 0.208812365215794 0.434857665154316 -0.480185545635246 -1.2487873073902 0.288416216119707 31 0.214212685005858 1.29161894469943 1.28996096498281 0.206352088680578 0.205890701256824 0.0634605295286648 0.0623225857860936 30 3.52904206673877 0.193722553388551 0.189101188943463 0.18958760276644 "Q9UK55"
SERPINA3 0.0442458468386084 0.404969156550144 -0.109257325213432 -0.869000188108211 0.650485537681347 6 0.0453901359809862 0.293883962929718 0.291120434719641 0.770870288375383 0.772752587063939 0.168300056311937 0.164831471406645 30 3.52904206673877 0.193722553388551 0.164000017756935 0.16712841248904 "P01011"
SERPINA4 0.195370120843751 0.385302941789973 0.507055876438771 -0.262613790882533 1.27672554376007 33 -0.200422796382814 -1.36389564821881 -1.3425241530008 0.182747010647701 0.188445591126171 0.0579947906051068 0.0581273614835859 30 3.52904206673877 0.193722553388551 0.148458356952007 0.153222562652359 "P29622"
SERPINA5 0.269521927845891 0.359155404215441 -0.750432611294406 -1.53231705703594 0.0314518344471234 47 0.276492322531561 2.01853843015172 1.9672543630286 0.0525524541507129 0.0574727128328936 0.0210710716172345 0.0224034220766017 30 3.52904206673877 0.193722553388551 0.128992604377157 0.135805644624008 "P05154"
SERPINA6 0.373273898941797 0.546279649293328 0.683301857253271 -0.0947618304552692 1.46136554496181 43 -0.382927534259257 -1.8379679101108 -1.87287327557134 0.0759885964797354 0.0698268199730709 0.0283351158663483 0.025726626863403 30 3.52904206673877 0.193722553388551 0.298421455232042 0.287401551107982 "P08185"
SERPINA7 0.422596487842876 0.524850375155517 0.805175165813033 0.0199256935077193 1.59042463811835 50 -0.433525707356054 -2.16578676184392 -2.20042339449618 0.0384042711253956 0.0347692218296968 0.0161812782549622 0.0149201030698111 30 3.52904206673877 0.193722553388551 0.275467916300887 0.266863947720328 "P05543"
SERPINB1 0.658350870101992 0.526159325060717 -1.2512386243958 -2.0718606019666 -0.430616646824994 72 0.675377185708078 3.36562298948682 3.42009750059944 0.00210537299189665 0.00166250449277715 0.0015469261128321 0.00125030758890705 30 3.52904206673877 0.193722553388551 0.27684363534835 0.268094867808702 "P30740"
SERPINC1 0.251335901871734 0.633484723050255 0.396751322844126 -0.368897287197214 1.16239993288547 24 -0.257835968299451 -1.06719481579168 -1.09748872634181 0.294397008137271 0.280247313528981 0.0813160348586275 0.0767131857599521 30 3.52904206673877 0.193722553388551 0.401302894338058 0.379454380026774 "P01008"
SERPIND1 0.240147776448115 0.445045261816828 -0.539603040526145 -1.3106419090897 0.231435828037413 36 0.246358494804532 1.45144208545253 1.45311977855862 0.157034684475024 0.155486464175085 0.0516767209247746 0.0500682598822304 30 3.52904206673877 0.193722553388551 0.198065285065609 0.197608198258822 "P05546"
SERPINE1 1.4253886988949 0.812174694073964 -1.7550272241862 -2.63093131343951 -0.87912313493288 92 1.46225219972839 4.72073020903474 4.90663672292553 5.1205978969148e-05 2.34178799988828e-05 0.000131682857179628 6.97280091689221e-05 30 3.52904206673877 0.193722553388551 0.659627733694137 0.61058967954582 "P05121"
SERPINE3 0.627194887373917 0.767263107230589 0.817444344010957 0.0314102739744446 1.60347841404747 51 -0.643415444806002 -2.19878880270162 -2.2807948935743 0.0357428938242082 0.0290408128539128 0.0153195859721631 0.0128785995593786 30 3.52904206673877 0.193722553388551 0.588692675717138 0.547120769963669 "A8MV23"
SERPINF1 0.236041270276428 0.381552341118548 0.618634050532769 -0.156071950757556 1.39334005182309 41 -0.242145785887026 -1.66402230714213 -1.63579910327103 0.106520724816153 0.111236188066326 0.0380230075289485 0.0382768341672633 30 3.52904206673877 0.193722553388551 0.145582189013045 0.150649120858313 "P36955"
SERPINF2 0.244110684410072 0.442859287195247 0.551215005461653 -0.220332347958776 1.32276235888208 36 -0.250423891765505 -1.48267633236441 -1.4836328137838 0.14859018768642 0.147246697498106 0.0493605910508587 0.0480611113891863 30 3.52904206673877 0.193722553388551 0.196124348255083 0.19587155143784 "P08697"
SERPING1 0.15347388471788 0.292995340549072 0.523809984248454 -0.246554167716139 1.29417413621305 35 -0.157443036908859 -1.40896140091633 -1.3241138509318 0.169127934389306 0.19442150707331 0.0547206163486963 0.0595927081455252 30 3.52904206673877 0.193722553388551 0.0858462695834666 0.0972006036200257 "P05155"
SERPINI1 0.897782035166644 0.558244474539706 1.60822377311822 0.749950461351673 2.46649708488476 88 -0.921000536076126 -4.32585343635761 -4.41465282392213 0.000154882883368131 9.95546352328996e-05 0.000271782231685123 0.000175853893872872 30 3.52904206673877 0.193722553388551 0.311636893354112 0.299226020857907 "Q99574"
SEZ6 0.536396705510327 0.442476587087015 1.21226008598923 0.395269190679789 2.02925098129868 70 -0.550269034101111 -3.2607772291339 -3.26258690995891 0.00276760459730063 0.00254110874583445 0.00193803225585573 0.00176546749401252 30 3.52904206673877 0.193722553388551 0.195785530120173 0.195568395027136 "Q53EL9"
SEZ6L 0.444810166338426 0.372920455227825 1.19277492050331 0.377561979307784 2.00798786169883 69 -0.456313877536834 -3.20836538727196 -3.14400091910143 0.00316949563620096 0.00347940768777439 0.00214883979606764 0.00223632660759202 30 3.52904206673877 0.193722553388551 0.139069665927328 0.144822062268849 "Q9BYH1"
SEZ6L2 0.281277666619087 0.341526248363792 0.823590186601037 0.0371589364303748 1.6100214367717 52 -0.28855208903165 -2.21532009314266 -2.14207396201892 0.0344728807005183 0.0395393122276379 0.0150220875368598 0.0164822628518995 30 3.52904206673877 0.193722553388551 0.116640178321446 0.124753352079124 "Q6UXD5"
SFRP4 0.982996662228779 1.01144804797745 -0.971870640508369 -1.76871481738698 -0.175026463629754 60 1.00841898970021 2.61416975685333 2.73337830319188 0.0138541432482042 0.00993289758321915 0.00720003053369462 0.00530846648770192 30 3.52904206673877 0.193722553388551 1.02302715375738 0.935740114210708 "Q6FHJ7"
SH3BGRL 1.22001298415502 0.744155140923591 -1.63946053324422 -2.50138584389097 -0.777535222597475 89 1.25156504409006 4.40987510572377 4.5689794947918 0.000122503591189257 6.33812860573588e-05 0.000228399629102048 0.000134019417469679 30 3.52904206673877 0.193722553388551 0.55376687376301 0.515871023653045 "O75368"
SH3BGRL3 0.910166831057281 0.621940229161791 -1.46343135301594 -2.30550710334001 -0.62135560269186 82 0.933705628412211 3.9363860012111 4.04405711225177 0.000454659223739051 0.000290644336243442 0.00052165000382294 0.000350455002415826 30 3.52904206673877 0.193722553388551 0.386809648649821 0.366486596164007 "Q9H299"
SHBG 0.0996995729227805 0.935768104774839 -0.106543033914123 -0.866262024839009 0.653175957010763 6 0.102278010153542 0.286582972519892 0.299103504984445 0.776401595289141 0.766707245389634 0.169056708337107 0.164060629586384 30 3.52904206673877 0.193722553388551 0.875661945913893 0.803885579670028 "P04278"
SHISA6 0.686689248534031 0.432029277843878 1.58945072417564 0.7333457747525 2.44555567359878 88 -0.704448453237498 -4.2753570691004 -4.266855985101 0.000178269714885935 0.000152996820554967 0.000295441582948622 0.000225477380480603 30 3.52904206673877 0.193722553388551 0.186649296914302 0.187393780445826 "Q6ZSJ9"
SIAE 0.573230534676317 0.337500484758669 1.69845840395224 0.829487613643095 2.56742919426139 91 -0.588055462297257 -4.5685695274865 -4.40887865208573 7.85401065774899e-05 0.000101245447843115 0.00016861372117446 0.000175853893872872 30 3.52904206673877 0.193722553388551 0.113906577212337 0.12230747148671 "Q9HAT2"
SIRPA 0.231977711135825 0.25272322315595 0.917912126313285 0.125040063375847 1.71078418925072 56 -0.237977134699682 -2.469030362726 -2.24087885039501 0.0194639293057531 0.0317703923644775 0.00939525561166699 0.0138781597113557 30 3.52904206673877 0.193722553388551 0.0638690275223319 0.077536538642515 "P78324"
SLC24A2 0.54997184775215 0.574029175609526 0.958090409199444 0.162280309566027 1.75390050883286 59 -0.56419525760781 -2.57710323541649 -2.63487879171295 0.0151236103340968 0.0126465380683727 0.0077201834227186 0.00645151025641586 30 3.52904206673877 0.193722553388551 0.329509494450952 0.315217471846514 "Q9UI40"
SLC38A10 0.0541613715498802 0.331408920330179 0.163427621368549 -0.596917001409588 0.923772244146687 9 -0.0555620966761702 -0.439593015169861 -0.422921533892887 0.663382410916183 0.675052791944943 0.150603527385651 0.148456435201158 30 3.52904206673877 0.193722553388551 0.109831872474415 0.118661642837793 "Q9HBR0"
SLC3A2 0.249072853689722 0.254155567325949 0.980001564830139 0.182540949970644 1.77746217968963 60 -0.255514393009284 -2.63604058571808 -2.39600000229223 0.0131521953063187 0.022306460407782 0.00688319305450254 0.0104311415147639 30 3.52904206673877 0.193722553388551 0.0645950524027752 0.0781861470139664 "P08195"
SLPI 0.220088654713507 0.598575984800466 -0.367687077835027 -1.13243667371005 0.397062518039995 23 0.225780602680236 0.989016849361062 1.01382704309566 0.330565164131385 0.317925828202853 0.0897875669476896 0.0847280139673769 30 3.52904206673877 0.193722553388551 0.358293209579848 0.340971606192138 "P03973"
SMOC1 0.306547529245066 0.325110238122537 0.942903339542094 0.148217305095989 1.7375893739882 58 -0.31447548258761 -2.53625255371188 -2.43190491343258 0.016646749657312 0.0205180301020155 0.00833200928902197 0.00975108757015702 30 3.52904206673877 0.193722553388551 0.105696666932093 0.114961681293328 "Q9H4F8"
SMPDL3A 0.541833141433869 0.485961245045594 1.1149719179418 0.306607247308519 1.92333658857507 65 -0.555846067505434 -2.9990883005783 -3.02785819827049 0.00540233844649166 0.00471146706325066 0.00324912686228055 0.00287616652925305 30 3.52904206673877 0.193722553388551 0.236158331686264 0.231691826307156 "Q92484"
SOD1 0.320410101658785 0.564327288637719 -0.567773538707037 -1.34006410845483 0.204517031040753 38 0.328696569805133 1.52721602213761 1.55970594290237 0.137182927384698 0.128219639580864 0.0465271505898613 0.0428083889883652 30 3.52904206673877 0.193722553388551 0.318465288701199 0.305335705113271 "P00441"
SOD2 0.332518583776647 0.547093913091843 0.607790684230891 -0.16638362936176 1.38196499782354 40 -0.341118202322594 -1.63485546222744 -1.66607926466208 0.112530751862211 0.105014797152335 0.039586027778267 0.0366547266850125 30 3.52904206673877 0.193722553388551 0.299311749742145 0.288198139189739 "P04179"
SOD3 0.524461345461702 0.35784030132576 1.46562962170172 0.623317150570945 2.30794209283249 82 -0.53802500094778 -3.94229897694704 -3.84001665621387 0.000447354388704807 0.000519066482367601 0.00052165000382294 0.000526956288580907 30 3.52904206673877 0.193722553388551 0.128049681252911 0.134961967263018 "P08294"
SORCS1 0.322099106914477 0.278553579647696 1.15632729373593 0.344372782293178 1.96828180517869 67 -0.330429256231231 -3.11032735666069 -2.89094547111898 0.00407577156519968 0.00669265993449665 0.00258689340679486 0.00381429749332876 30 3.52904206673877 0.193722553388551 0.0775920967345454 0.0898152096390481 "Q8WY21"
SORCS2 0.146480079130341 0.45656999469734 -0.320827213420897 -1.0842694180771 0.442614991235306 20 0.150268357038885 0.862971637934994 0.866199596712183 0.394999810915253 0.392537050275582 0.1026411611473 0.0999497707128623 30 3.52904206673877 0.193722553388551 0.208456160057929 0.206905399447843 "Q96PQ0"
SORL1 0.089106047251764 0.434995200389968 0.204843748096258 -0.556121728178425 0.965809224370942 12 -0.0914105139910336 -0.55099548112042 -0.550306908962797 0.585717246035355 0.585756770730252 0.13757858788787 0.134376375054887 30 3.52904206673877 0.193722553388551 0.189220824362308 0.189694646163571 "Q92673"
SPARC 0.37129374508252 0.469083147396568 -0.79153077048966 -1.57592073707055 -0.0071408039087687 50 0.38089616952431 2.12908561652868 2.1426141424203 0.0415704960170154 0.0394926120109717 0.0174169365474541 0.0164822628518995 30 3.52904206673877 0.193722553388551 0.220038999171471 0.217269106609968 "P09486"
SPARCL1 0.296578851815436 0.395052390443005 0.750732963501012 -0.0311693368903615 1.53263526389239 48 -0.3042489945348 -2.01934632743988 -1.99418312128669 0.052463722524476 0.0543157605644046 0.0210710716172345 0.0214488303224501 30 3.52904206673877 0.193722553388551 0.156066391194732 0.160029826242754 "Q14515"
SPINK1 0.893042388370857 0.589415095291865 -1.51513321512175 -2.36285246668566 -0.667413963557844 85 0.916138312208034 4.07545537799495 4.1737835526493 0.000310207164070514 0.000200224518809751 0.00043241883939775 0.000273016723558132 30 3.52904206673877 0.193722553388551 0.347410154557918 0.331234028542051 "P00995"
SPINK5 0.589035483120977 0.540936380179445 -1.08891822532915 -1.89508056109017 -0.282755889568135 64 0.604269159408589 2.9290082174443 2.98253412357779 0.00643835233916227 0.00529615517505252 0.00377863178423126 0.0031798760897844 30 3.52904206673877 0.193722553388551 0.292612167401641 0.282203709947918 "Q9NQ38"
SPOCK1 0.793814043548038 0.605119493734021 1.31183022819119 0.485369408509181 2.1382910478732 75 -0.814343717088074 -3.52860428716066 -3.61945044573053 0.00136867725879848 0.000961938230116829 0.00112849798785301 0.000811254000686315 30 3.52904206673877 0.193722553388551 0.366169601696918 0.348018982107077 "Q08629"
SPOCK2 1.45234502101862 0.588079991700621 2.4696385551542 1.49282708187593 3.44645002843247 100 -1.48990566811393 -6.64291537592495 -6.80223680357511 2.3476969798092e-07 8.56460593524003e-08 1.61057872317808e-05 7.10599761306305e-06 30 3.52904206673877 0.193722553388551 0.345838076638602 0.329827416999568 "Q92563"
SPOCK3 0.756478469514909 0.471816909393981 1.60333055991265 0.745624357428791 2.46103676239652 88 -0.776042567864432 -4.31269150981856 -4.34245002836519 0.000160669353066481 0.000122853678931153 0.000278657768445806 0.000194830124653748 30 3.52904206673877 0.193722553388551 0.222611195990088 0.219570571244863 "Q9BQ16"
SPON1 0.0862294437677276 0.402693468472153 -0.214131716848769 -0.975255514170639 0.546992080473102 13 0.0884595155893068 0.575978566320638 0.570168292797906 0.568925797230332 0.57236476520744 0.134481587958283 0.132763292656125 30 3.52904206673877 0.193722553388551 0.162162029550133 0.165483878592298 "Q9HCB6"
SPP1 0.37729855013031 0.482589023568516 0.781821657153257 -0.0019650834603806 1.5656083977669 49 -0.387056271254369 -2.10296972271321 -2.12183427217711 0.043962840685436 0.0413247590102985 0.0182653441462027 0.0169362049725648 30 3.52904206673877 0.193722553388551 0.232892165668814 0.228769435016392 "P10451"
SPTA1 1.79826893739394 1.23540830628181 -1.45560696674136 -2.29684249305479 -0.614371440427928 82 1.84477589267137 3.91533970851288 4.10866840676284 0.000481619761541353 0.000241494513959716 0.000544210514312384 0.00030374214081848 30 3.52904206673877 0.193722553388551 1.52623368323009 1.3859824997263 "P02549"
SPTB 1.62493280921045 1.08292566452704 -1.50050263137879 -2.34660885707376 -0.65439640568382 85 1.66695693358658 4.03610155048767 4.22603305847378 0.000345746152063611 0.000172185876554884 0.000464591155383277 0.000246293598204759 30 3.52904206673877 0.193722553388551 1.17272799489133 1.06968444894831 "P11277"
STC1 1.10288495121106 0.743230759386506 -1.48390649509908 -2.32819826737206 -0.639614722826109 84 1.13140783788031 3.99146071483044 4.13526567655649 0.000390910956971275 0.000223716788564614 0.000496395378023872 0.000294358965369125 30 3.52904206673877 0.193722553388551 0.552391961698242 0.514640825609781 "P52823"
STC2 0.0402262878328825 0.357873911584671 0.112403521270271 -0.647367762631669 0.87217480517221 6 -0.0412666228630432 -0.302346705025329 -0.294506546324332 0.764474129610095 0.770186600011863 0.167683542955759 0.164524668403412 30 3.52904206673877 0.193722553388551 0.128073736592913 0.134983490699287 "O76061"
SULF1 0.0376627960195504 0.803153710878388 0.0468936338205542 -0.712452254433955 0.806239522075063 2 -0.0386368338476422 -0.12613604549112 -0.131053971867905 0.900465806897813 0.896515815583603 0.188374845403733 0.183710395142125 30 3.52904206673877 0.193722553388551 0.645055883297725 0.597551564379207 "Q8IWU6"
SULF2 0.067033784159656 0.386938157562621 -0.173241596491572 -0.933720755393156 0.587237562410012 10 0.0687674165086126 0.465990969683332 0.458946774813349 0.644587741891025 0.649233860426797 0.147912625749197 0.145281172403357 30 3.52904206673877 0.193722553388551 0.149721137777955 0.154352431638864 "Q8IWU5"
TALDO1 1.86443652322691 0.834401659618716 -2.2344592699862 -3.1755501753681 -1.29336836460429 99 1.91265470917243 6.0103223649837 6.25250441344893 1.35462643487518e-06 4.30011765343354e-07 2.24498579851123e-05 7.84234819496777e-06 30 3.52904206673877 0.193722553388551 0.696226129574467 0.643335973765156 "P37837"
TF 0.642421597011129 0.34556576184549 1.85904296068072 0.969949594435354 2.74813632692609 95 -0.659035948657969 -5.00051517346023 -4.84439106323166 2.32628230756833e-05 2.81539640865334e-05 8.49016992561914e-05 7.59926972113334e-05 30 3.52904206673877 0.193722553388551 0.119415695759854 0.127236737169175 "P02787"
TGFB2 0.142237595222587 0.526424813292003 0.270195461215254 -0.492032135847199 1.03242305827771 17 -0.145916153719722 -0.726780678114198 -0.738572356609544 0.472993702747953 0.465305572447144 0.118525955591176 0.114869979152519 30 3.52904206673877 0.193722553388551 0.27712308404952 0.268344903614032 "P61812"
TGFBI 0.523837278756953 0.436621350800061 -1.19975186233353 -2.01559855869359 -0.383905165973467 69 0.537384794586874 3.22713219590643 3.2243879574495 0.00301956120832242 0.00281323315806984 0.00206596949626945 0.00189883509613656 30 3.52904206673877 0.193722553388551 0.19063820397447 0.190962841905048 "Q15582"
TGOLN2 0.218816616093699 0.316557618065822 0.691237877738267 -0.0872597835382727 1.46973553901481 44 -0.224475666509916 -1.85931448019629 -1.77422178107894 0.0728156979707343 0.0851084035785729 0.0273080353042697 0.0305094096754481 30 3.52904206673877 0.193722553388551 0.100208725555507 0.110051363814831 "O43493"
THBS1 0.810494335639742 0.696161079163426 -1.16423391065428 -1.97688778803302 -0.351580033275545 67 0.831455396044218 3.13159483606121 3.23547253950095 0.00386031337084241 0.00273152937057562 0.00246799125404188 0.00187986119549855 30 3.52904206673877 0.193722553388551 0.484640248141986 0.454020202967418 "P07996"
THBS4 0.365024204422838 0.481846128506669 -0.757553465364798 -1.53986302788034 0.0247560971507426 48 0.374464485571705 2.03769233868428 2.05568863911228 0.0504838945508212 0.0476669574385916 0.0204062426187514 0.0191587237976253 30 3.52904206673877 0.193722553388551 0.232175691556865 0.228128372163606 "P35443"
THSD7A 0.39961392547037 0.292842034894522 1.36460575277147 0.532869928658931 2.19634157688402 76 -0.409948768370465 -3.67056163673928 -3.4491418354479 0.000935978167284054 0.00153616448250359 0.000811659418649213 0.0011921630025403 30 3.52904206673877 0.193722553388551 0.0857564574011646 0.0971202444656038 "Q9UPZ6"
THY1 0.191202951555406 0.28575097075085 0.669124416456029 -0.108175877069737 1.4464247099818 43 -0.196147855474943 -1.79983296146955 -1.68241071065797 0.0819520356235876 0.101780911236304 0.0301071934507122 0.0356967578853451 30 3.52904206673877 0.193722553388551 0.0816536172850531 0.0934492417796831 "P04216"
TIMP1 0.333171482201359 0.408765084349505 -0.815068348441641 -1.60094961174727 -0.0291870851360145 51 0.341787986051395 2.19239777132272 2.17423487099266 0.036245012876678 0.0368427853762048 0.0154892582202735 0.0155548343198552 30 3.52904206673877 0.193722553388551 0.167088894183258 0.169892174501842 "P01033"
TIMP2 0.0190689996671478 0.332555379215584 0.0573408245932658 -0.702049465192021 0.816731114378553 3 -0.019562163451643 -0.154237244378879 -0.148475654600754 0.878455617716283 0.882856785068711 0.185596707959915 0.181933540391885 30 3.52904206673877 0.193722553388551 0.110593080245221 0.119342730984562 "P16035"
TKT 1.16207687966876 0.814186516303004 -1.42728583242256 -2.26551085776365 -0.589060807081481 80 1.19213059207399 3.83916058576745 3.99067900836186 0.000592926607528584 0.000338521186141141 0.000609915258717977 0.000385684457128017 30 3.52904206673877 0.193722553388551 0.662899683329621 0.613517245709779 "P29401"
TMEM132A 0.230175950281424 0.251670856975413 0.914591196802382 0.121956821100917 1.70722557250385 56 -0.236128776581806 -2.46009761681291 -2.23031525887434 0.0198695927838221 0.0325302321731816 0.00952939082051602 0.0141676599808966 30 3.52904206673877 0.193722553388551 0.0633382202507389 0.0770616005838584 "Q24JP5"
TMEM132C 0.157243591487856 0.461903133151306 0.340425470628595 -0.42354214454802 1.10439308580521 21 -0.161310236095301 -0.915687677646407 -0.920154342726797 0.36713297919181 0.364065302203392 0.09691957739332 0.0943466891765458 30 3.52904206673877 0.193722553388551 0.213354504414993 0.211288176934281 "Q8N3T6"
TMSB10 0.593748947906428 0.587060347377913 -1.01139337813972 -1.81127750173358 -0.211509254545869 61 0.609104524145387 2.72047932225999 2.78542705164444 0.0107407455008549 0.00872812343380815 0.00581598600021132 0.00480541362051102 30 3.52904206673877 0.193722553388551 0.344639851463476 0.328755308969096 "P63313"
TMSB4X 0.353702229388256 0.70425958517539 -0.502232751720616 -1.2717065642475 0.267241060806272 33 0.362849700837952 1.35092224800874 1.39645071390373 0.186822071946258 0.171755526544686 0.0588246235273882 0.0542406036392796 30 3.52904206673877 0.193722553388551 0.495981563311412 0.464167807375726 "P62328"
TNC 0.740765679810826 0.541538073677041 -1.36789214981881 -2.19996220487599 -0.535822094761631 76 0.759923412909382 3.67940149609101 3.74694104290463 0.000913962958730671 0.0006743358612042 0.000802760913567454 0.00063067763043636 30 3.52904206673877 0.193722553388551 0.29326348524184 0.282786474441072 "P24821"
TNFSF13 0.317933356106003 0.271476976657468 -1.17112456467036 -1.98439133424869 -0.357857795092033 68 0.326155770488055 3.15012954488249 2.9105438593068 0.00368143967803793 0.00636748219695035 0.00239783208723899 0.00370126165023432 30 3.52904206673877 0.193722553388551 0.0736997488550794 0.0863325441888527 "O75888"
TNR 0.542413689045179 0.37982665914217 1.42805586703737 0.589749628590102 2.26636210548464 80 -0.556441629279106 -3.84123185031424 -3.77375621434107 0.000589591727276957 0.000625486585081944 0.000609915258717977 0.000600191304743383 30 3.52904206673877 0.193722553388551 0.144268290995102 0.149473514932566 "Q92752"
TNXB 0.165105633883409 0.26267412691724 -0.628556896033495 -1.40375735956303 0.146643567496039 41 0.169375607173497 1.69071310479434 1.54970298924832 0.10125743280951 0.130601441950877 0.0363927921325537 0.0434049460953641 30 3.52904206673877 0.193722553388551 0.0689976969517342 0.0821253987291174 "P22105"
TPI1 0.689699865035038 0.655097160795739 -1.05282072081837 -1.85600822286453 -0.249633218772211 63 0.707536930510083 2.83191195724593 2.91739100113177 0.0081869490023109 0.00625741797033646 0.00464304505229587 0.00365183314354339 30 3.52904206673877 0.193722553388551 0.429152290082639 0.404372535179385 "P60174"
TPM3 1.24391447472168 0.866507514283632 -1.43554955290845 -2.27464800122677 -0.596451104590134 81 1.27608467665414 3.86138861414168 4.02161865488643 0.000558080315665597 0.000309904445563327 0.000594573063391163 0.000367602506767518 30 3.52904206673877 0.193722553388551 0.75083527231 0.692197324435569 "P06753"
TPP1 0.64623627195645 0.365694852779694 1.76714620685614 0.889734517348873 2.6445578963634 93 -0.662949278989806 -4.75332824899922 -4.64493860370912 4.67149978782983e-05 5.07042398449991e-05 0.000126686461236999 0.000113811641984156 30 3.52904206673877 0.193722553388551 0.133732725349562 0.140046852257948 "O14773"
TTR 0.0796855188177013 0.478717690283983 0.166456181659864 -0.593929124267651 0.926841487587379 10 -0.0817463512009177 -0.447739336696995 -0.451429176697179 0.657557913008304 0.654586762152395 0.14992057792686 0.146031060592715 30 3.52904206673877 0.193722553388551 0.229170626990831 0.22543960053686 "P02766"
TWSG1 0.478434030770179 0.382993629666223 1.24919579259616 0.428766565469499 2.06962501972282 71 -0.490807324669408 -3.36012811302245 -3.30481808187037 0.0021359208527152 0.00226956483294412 0.0015587071896714 0.00162318565334427 30 3.52904206673877 0.193722553388551 0.146684120364908 0.151635070307453 "Q9GZX9"
TXN 1.91530470503207 1.04898744381393 -1.82586046794646 -2.7106853767792 -0.941035559113726 94 1.96483844740359 4.91125980824256 5.13915503796443 2.99280617889874e-05 1.17478939310151e-05 9.6645478107667e-05 5.04123414560418e-05 30 3.52904206673877 0.193722553388551 1.10037465727929 1.00494653833217 "P10599"
UBB 1.27243292457403 1.04882305382253 -1.21320075863754 -2.03027811729208 -0.396123399982993 70 1.30534067262336 3.26330748150062 3.41472257666727 0.00274949408256147 0.00168695503178866 0.00193443209660114 0.0012621897939122 30 3.52904206673877 0.193722553388551 1.10002979822961 1.00463797683287 "P0CG47"
UNC5C 0.149274194138073 0.333511539450923 0.447583296169693 -0.31979899849766 1.21496559083705 29 -0.153134733641643 -1.20392433699561 -1.15951857864082 0.238032463594769 0.25443586300475 0.0705837564278099 0.0722222436518995 30 3.52904206673877 0.193722553388551 0.111229946946925 0.119912565369126 "O95185"
VASN 0.0616028486311573 0.242610176975686 0.253917001335566 -0.507963945615235 1.01579794828637 15 -0.0631960257509286 -0.682994338932916 -0.613059686173248 0.499851322620123 0.543973338387873 0.122623533752733 0.126985275763637 30 3.52904206673877 0.193722553388551 0.0588596979721739 0.0730544575199582 "Q6EMK4"
VCAM1 0.258217925543373 0.462181867960615 -0.5586933271155 -1.33057370366414 0.213187049433136 37 0.264895975341908 1.50279176901273 1.51021015923273 0.14334731519774 0.140357423678551 0.0480469820138785 0.046226118815569 30 3.52904206673877 0.193722553388551 0.213612079071563 0.211518641010221 "P19320"
VCAN 0.166444274938858 0.571204820699735 0.29139157953002 -0.471319399565045 1.05410255862508 18 -0.170748868256242 -0.783794697420474 -0.801109612915733 0.439305385546446 0.428708952475269 0.112007530565729 0.107092289964025 30 3.52904206673877 0.193722553388551 0.326274947190617 0.312323371334578 "P13611"
VGF 0.551337002036033 0.420305670256183 1.31175247219478 0.485299295230754 2.13820564915881 75 -0.56559571760593 -3.52839513651267 -3.51059268165679 0.00136943934977418 0.00129860042587149 0.00112849798785301 0.00103533339069607 30 3.52904206673877 0.193722553388551 0.176656856449499 0.178453077238517 "O15240"
VIM 0.113533756699017 0.734063069167221 -0.154664853018445 -0.914895960049155 0.605566254012265 8 0.116469974544681 0.416022631363256 0.430796718728546 0.680354599132821 0.669373079894714 0.152598491591744 0.147972181452623 30 3.52904206673877 0.193722553388551 0.5388485895152 0.502522937938474 "P08670"
VLDLR 0.403867638076543 0.385298315345194 1.04819466369769 0.245381930997681 1.85100739639771 63 -0.414312490785419 -2.81946863597014 -2.77528467742156 0.00844089828125277 0.00895162652141239 0.00475093790176525 0.00489154960965672 30 3.52904206673877 0.193722553388551 0.148454791807844 0.153219372751357 "P98155"
VMO1 0.116263533038743 0.62590412357795 -0.185752943077174 -0.946414950654783 0.574909064500436 11 0.119270348548366 0.499644403070807 0.5134914544257 0.620970436530383 0.610974947290169 0.143375507334636 0.138203632312627 30 3.52904206673877 0.193722553388551 0.391755971911881 0.370912302617726 "Q7Z5L0"
VNN1 0.32148454697841 0.713205234312848 0.450760218113305 -0.316737221285498 1.21825765751211 29 -0.329798802503714 -1.21246972659657 -1.25401889592266 0.234794819525292 0.21850798949954 0.0700414401557391 0.0651949912637537 30 3.52904206673877 0.193722553388551 0.508661706251244 0.47551332352372 "O95497"
VSIG4 0.905142943222955 0.568031250797315 -1.59347384840615 -2.45004180189628 -0.73690589491601 88 0.928551812444239 4.2861786015689 4.37926368131665 0.00017298105876292 0.000110372255956769 0.000289897924061528 0.000185095745442712 30 3.52904206673877 0.193722553388551 0.322659501882363 0.309088463548315 "Q9Y279"
VSTM2A 0.5680303732565 0.540034092579751 1.05184169122177 0.248733626068179 1.85494975637536 63 -0.582720813944168 -2.82927853109247 -2.88063391793684 0.00824008684619544 0.00686994978717534 0.00465547954904845 0.00388498750482346 30 3.52904206673877 0.193722553388551 0.291636821148434 0.281331022099039 "Q8TAG5"
VTN 0.249673840303654 0.452898843657432 0.551279482825318 -0.220270723319115 1.32282968896975 37 -0.256130922380472 -1.48284976570735 -1.48720405345212 0.148544335167515 0.146305545586193 0.0493605910508587 0.0478609923228892 30 3.52904206673877 0.193722553388551 0.205117362586239 0.203918021402525 "P04004"
VWF 0.793986421990671 0.666911202670555 -1.19054293706757 -2.00555381137979 -0.37553206275536 69 0.814520553593878 3.20236172448774 3.30194708362416 0.00321894694391905 0.00228710926508138 0.00216270560187995 0.00162775418900533 30 3.52904206673877 0.193722553388551 0.444770552247486 0.418346923830656 "P04275"
WFDC1 0.00345068229059094 0.620847455675458 0.00555801954094622 -0.753699457233196 0.764815496315089 1 -0.00353992407396828 -0.0149501445833791 -0.0153575674676986 0.988170938602913 0.987837938475633 0.203016818610968 0.198520266837377 30 3.52904206673877 0.193722553388551 0.385451563218689 0.365271453695789 "Q9HC57"
WFDC2 0.117255510254644 0.422996111797532 0.277202335871042 -0.485181050550889 1.03958572229297 17 -0.120287980347437 -0.745628001051787 -0.742403961949749 0.46169475769186 0.463012293345588 0.11632412589602 0.114497572695358 30 3.52904206673877 0.193722553388551 0.17892571059583 0.180483127016094 "Q14508"
WFIKKN2 0.415514058474503 0.456951548450104 0.909317541178819 0.11705898936865 1.70157609298899 56 -0.426260111710912 -2.44591236368914 -2.45526329622878 0.0205297415996796 0.019425740326315 0.00972096748316189 0.00932308760034107 30 3.52904206673877 0.193722553388551 0.208804717630948 0.20721727018873 "Q8TEU8"
WIF1 0.201307724282455 0.557813204508057 0.360887341238168 -0.403661648985613 1.12543633146195 22 -0.20651395853114 -0.970726693217668 -0.990601174740371 0.339446361634234 0.328975735142486 0.0915551098049086 0.0872683864400476 30 3.52904206673877 0.193722553388551 0.311155571123548 0.298795359376789 "Q9Y5W5"
XYLT1 0.217029881965807 0.356517309231025 0.608749915772452 -0.165471067804693 1.3829708993496 40 -0.222642723740785 -1.63743563491838 -1.59405753430816 0.11198799917576 0.120307743463789 0.0394882310520987 0.0408207420347828 30 3.52904206673877 0.193722553388551 0.12710459178133 0.134116351569883 "Q86Y38"
YIPF3 0.697272789762429 0.368710696437655 1.8911108261822 0.99783923383542 2.78438241852899 96 -0.715305706739044 -5.08677237752287 -4.97668510902679 1.82335882039899e-05 1.90287721045854e-05 8.24128178004719e-05 6.72834232095818e-05 30 3.52904206673877 0.193722553388551 0.13594757766754 0.142028584077399 "Q9GZM5"
YWHAB 1.52799161446725 0.753451548367801 -2.02798921546757 -2.93966539321243 -1.11631303772272 98 1.56750863897933 5.45495239111958 5.65450348141042 6.44772896120493e-06 2.53490854706058e-06 4.676134956138e-05 2.31152227341681e-05 30 3.52904206673877 0.193722553388551 0.567689235737837 0.528328011192786 "P31946"
YWHAE 1.47317181793689 0.829141796669349 -1.77674292124049 -2.65535394988995 -0.898131892591029 93 1.51127108909043 4.77914180840009 4.97071175787668 4.3438518073271e-05 1.93687502882266e-05 0.000126374931974333 6.72834232095818e-05 30 3.52904206673877 0.193722553388551 0.687476118984076 0.635506930597468 "P62258"
YWHAG 0.980748869750224 0.533163873992392 -1.83948860301855 -2.7260597583047 -0.952917447732405 94 1.00611306465756 4.9479172161967 5.03300041111183 2.69866754478793e-05 1.61014978654828e-05 9.14814986706731e-05 6.34921924888566e-05 30 3.52904206673877 0.193722553388551 0.284263716530575 0.274733961017022 "P61981"
YWHAZ 1.50073542816928 0.756716430170564 -1.98322035617888 -2.88877711445125 -1.07766359790651 97 1.53954755131159 5.33453163436114 5.5305965387033 9.0570291691081e-06 3.66546634610546e-06 5.40358912363937e-05 2.54662918108253e-05 30 3.52904206673877 0.193722553388551 0.572619755690082 0.532739577687079 "P63104"
ZNF648 2.32555749109093 2.07592926819851 -1.12024890573899 -1.92906524230465 -0.311432569173331 66 2.38570121930879 3.0132825166928 3.1771999724107 0.0052127023670664 0.00318786587525866 0.00318175428486831 0.00208569570717016 30 3.52904206673877 0.193722553388551 4.3094823265632 3.87628505993048 "Q5T619"
