# Supplementary material for: A validated analysis pipeline for mass spectrometry-based vitreous proteomics: new insights into proliferative diabetic retinopathy
Source: Clin Proteomics. 2021 Dec 3;18:28. doi: 10.1186/s12014-021-09328-8 (PMC8903510; doi:10.1186/s12014-021-09328-8)
Supplement: Supplementary file 1 — Additional file 1. Supplementary material detailing inputs, protein sets, and analysis results from experiments 1 and 2 can be found here. [file 12014_2021_9328_MOESM1_ESM.zip › Oculomics_tomwgard_CU3-power_analysis-main/outputs/logs/exp2_figures_diffex.log]

[1] "/Volumes/nfs/mm-isilon/bioinfcore/ActiveProjects/Oculomics_tomwgard_CU3-power_analysis_cgates_jingquma/cgates_analysis"

> library(tidyverse)

> library(RColorBrewer)

> ###############################################################################
> ## Setup data structures
> ####################################### .... [TRUNCATED] 

> head(diffex_df)
           logFC     t.ord     t.mod        p.ord        p.mod        q.ord        q.mod df.r     df.0      s2.0        s2   s2.post protein
SPOCK2 -1.489906 -6.642915 -6.802237 2.347697e-07 8.564606e-08 1.610579e-05 7.105998e-06   30 3.529042 0.1937226 0.3458381 0.3298274  Q92563
PRDX2   3.879665  6.421523  6.758105 4.319221e-07 9.740904e-08 1.610579e-05 7.105998e-06   30 3.529042 0.1937226 2.5094882 2.2657462  P32119
PSMA1   1.937466  6.302876  6.549405 5.998708e-07 1.794043e-07 1.789470e-05 7.842348e-06   30 3.529042 0.1937226 0.6496263 0.6016409  P25786
GAPDH   1.946467  6.230909  6.478107 7.325309e-07 2.211921e-07 1.821006e-05 7.842348e-06   30 3.529042 0.1937226 0.6709097 0.6206842  P04406
PSMB1   2.033175  6.036469  6.290412 1.259203e-06 3.844793e-07 2.244986e-05 7.842348e-06   30 3.529042 0.1937226 0.7799313 0.7182309  P20618
GPI     0.843887  6.509857  6.289686 3.384826e-07 3.853045e-07 1.610579e-05 7.842348e-06   30 3.529042 0.1937226 0.1155310 0.1237609  P06744

> q_value_cutoff = 0.05

> p_value_cutoff = max(diffex_df[diffex_df$q.mod <= q_value_cutoff,]$p.mod)

> diffex_df[diffex_df$p.mod>0.154 & diffex_df$p.mod<0.155,]
        logFC     t.ord     t.mod     p.ord     p.mod      q.ord      q.mod df.r     df.0      s2.0        s2   s2.post protein
C6 -0.2555194 -1.450502 -1.457574 0.1572948 0.1542613 0.05167672 0.04979368   30 3.529042 0.1937226 0.2133457 0.2112803  P13671

> erythrocyte_gene_symbols = c("ACTB", "HBG2", "CA2", "HBA1", "HBB", "HBD", "BLVRB", "BPGM", "PRDX2", "CA1", "CAT")

> protein_accession = read.table("inputs/Report_ratio_groupby=gene_protNorm=MD_gu=0.tsv", stringsAsFactors = F, header = T, row.names =1) %>%
+   sele .... [TRUNCATED] 

> plasma = readxl::read_xlsx("inputs/List_20 Plasma Proteins_Uniprot Accession.xlsx", skip = 2) %>%
+   select("Accession (Uniprot)", "Depleted by Pie ..." ... [TRUNCATED] 

-
/
                                                                                                                                                                                            
> plasma_proteins = protein_accession %>% rownames_to_column(var='gene') %>% left_join(plasma) %>% drop_na()

> ###############################################################################
> ## Plotting
> #################################################### .... [TRUNCATED] 

> sig_cutoff=p_value_cutoff

> # Add direction column
> diffex_df$direction = 'NS'

> diffex_df$direction[diffex_df$p.mod<=sig_cutoff & diffex_df$logFC <= 0] = 'Down'

> diffex_df$direction[diffex_df$p.mod<=sig_cutoff & diffex_df$logFC > 0] = 'Up'

> # Determine direction labels (with number per)
> direction_table = table(diffex_df$direction)

> # up_label = sprintf('Up: %s', direction_table['Up'])
> # down_label = sprintf('Down: %s', direction_table['Down'])
> # ns_label = sprintf('adj p-va .... [TRUNCATED] 

> # if(all( !( c('Up', 'Downl') %in% names(direction_table) ) )) {
> #   warning(sprintf('No genes were DE at fdr < %s and |log2fc| > %s. Consider a d .... [TRUNCATED] 

> diffex_df$protein_type = 'other'

> diffex_df$protein_type[rownames(diffex_df) %in% erythrocyte_gene_symbols] = 'RBC'

> diffex_df$protein_type[rownames(diffex_df) %in% plasma_proteins$gene] = 'plasma'

> #table(diffex_df$protein_type)
> 
> # Add top 10 Up and 10 Down gene labels
> # de_list is assumed to be ordered by Call/diff_exp and then qvalue fr .... [TRUNCATED] 

> plot(volcano_plot)

> ggsave(filename = paste0(output_figures_dir, script_name, '-volcano.pdf'),
+        plot = volcano_plot,
+        height = 6, width = 8)

> ###############################################################################
> 
> diffex_df$logfc_cutoff = ifelse(abs(diffex_df$logFC) >= logfc_c .... [TRUNCATED] 

> diffex_df$adj_pval_cutoff = ifelse(diffex_df$log10_p_mod > -log10(sig_cutoff), 'apv <= 0.05', 'apv > 0.05')

> table(diffex_df$adj_pval_cutoff, diffex_df$logfc_cutoff)
             
              <1.5FC >=1.5 FC
  apv <= 0.05    242      209
  apv > 0.05     274        2

> cross_tab_df = as.data.frame.matrix(addmargins(table(diffex_df$adj_pval_cutoff, diffex_df$logfc_cutoff)))

> cross_tab_df
            <1.5FC >=1.5 FC Sum
apv <= 0.05    242      209 451
apv > 0.05     274        2 276
Sum            516      211 727

> write.table(cross_tab_df, 
+             file = paste0(output_data_dir, script_name, "-diffex_crosstable.tsv"),
+             sep = "\t", row.names  .... [TRUNCATED] 

> ###############################################################################
> 
> sessionInfo()
R version 4.0.4 (2021-02-15)
Platform: x86_64-apple-darwin17.0 (64-bit)
Running under: macOS Catalina 10.15.7

Matrix products: default
BLAS:   /System/Library/Frameworks/Accelerate.framework/Versions/A/Frameworks/vecLib.framework/Versions/A/libBLAS.dylib
LAPACK: /Library/Frameworks/R.framework/Versions/4.0/Resources/lib/libRlapack.dylib

locale:
[1] en_US.UTF-8/en_US.UTF-8/en_US.UTF-8/C/en_US.UTF-8/en_US.UTF-8

attached base packages:
[1] stats     graphics  grDevices utils     datasets  methods   base     

other attached packages:
 [1] qvalue_2.2.2       ssize.fdr_1.2      ggrepel_0.8.2      effsize_0.8.1      ComplexUpset_1.0.3 devtools_2.3.2     usethis_2.0.1      RColorBrewer_1.1-2 forcats_0.5.1     
[10] stringr_1.4.0      dplyr_1.0.2        purrr_0.3.4        readr_1.4.0        tidyr_1.1.2        tibble_3.0.6       tidyverse_1.3.0    patchwork_1.0.1    GGally_2.1.0      
[19] ggplot2_3.3.2      cowplot_1.1.0      limma_3.44.3      

loaded via a namespace (and not attached):
 [1] fs_1.5.0            lubridate_1.7.9.2   progress_1.2.2      httr_1.4.2          rprojroot_2.0.2     tools_4.0.4         backports_1.2.1     utf8_1.1.4          R6_2.5.0           
[10] rpart_4.1-15        Hmisc_4.4-2         DBI_1.1.1           colorspace_2.0-0    nnet_7.3-15         withr_2.4.1         gridExtra_2.3       tidyselect_1.1.0    prettyunits_1.1.1  
[19] processx_3.4.5      compiler_4.0.4      cli_2.3.0           rvest_0.3.6         htmlTable_2.1.0     xml2_1.3.2          desc_1.2.0          labeling_0.4.2      checkmate_2.0.0    
[28] scales_1.1.1        callr_3.5.1         digest_0.6.27       foreign_0.8-81      htmltools_0.5.1.1   jpeg_0.1-8.1        base64enc_0.1-3     pkgconfig_2.0.3     sessioninfo_1.1.1  
[37] dbplyr_1.4.4        fastmap_1.1.0       htmlwidgets_1.5.3   rlang_0.4.10        readxl_1.3.1        rstudioapi_0.13     farver_2.0.3        generics_0.1.0      jsonlite_1.7.2     
[46] magrittr_2.0.1      Formula_1.2-4       Matrix_1.3-2        Rcpp_1.0.6          munsell_0.5.0       fansi_0.4.2         lifecycle_1.0.0     stringi_1.5.3       pkgbuild_1.2.0     
[55] plyr_1.8.6          grid_4.0.4          blob_1.2.1          crayon_1.4.1        lattice_0.20-41     haven_2.3.1         splines_4.0.4       hms_1.0.0           knitr_1.31         
[64] ps_1.5.0            pillar_1.4.7        reshape2_1.4.4      pkgload_1.1.0       reprex_0.3.0        glue_1.4.2          latticeExtra_0.6-29 data.table_1.13.0   remotes_2.2.0      
[73] modelr_0.1.8        png_0.1-7           vctrs_0.3.6         testthat_3.0.2      cellranger_1.1.0    gtable_0.3.0        reshape_0.8.8       assertthat_0.2.1    cachem_1.0.4       
[82] xfun_0.21           broom_0.7.1         survival_3.2-7      pheatmap_1.0.12     memoise_2.0.0       cluster_2.1.0       ellipsis_0.3.1     

> print('Done')
[1] "Done"

> ###############################################################################
> log_stop()
llar_1.4.7        reshape2_1.4.4      pkgload_1.1.0       reprex_0.3.0        glue_1.4.2          latticeExtra_0.6-29 data.table_1.13.0   remotes_2.2.0      
[73] modelr_0.1.8        png_0.1-7           vctrs_0.3.6         testthat_3.0.2      cellranger_1.1.0    gtable_0.3.0        reshape_0.8.8       assertthat_0.2.1    cachem_1.0.4       
[82] xfun_0.21           broom_0.7.1         survival_3.2-7      pheatmap_1.0.12     memoise_2.0.0       cluster_2.1.0       ellipsis_0.3.1     

> print('Done')
[1] "Done"

> ###############################################################################
> log_stop()

> # Oculomics analysis, visualizations for proteomics experiment 2
> # jinquma/ cgates 
> # 2/10/2021
> 
> #setwd('/nfs/mm-isilon/bioinfcore/ActivePro .... [TRUNCATED] 

> script_name = "exp2_figures" 

> log_start(paste0(output_logs_dir, script_name, ".log")) 
[1] "/Volumes/nfs/mm-isilon/bioinfcore/ActiveProjects/Oculomics_tomwgard_CU3-power_analysis_cgates_jingquma/cgates_analysis"

> library(GGally)

> library(tidyverse)

> library(RColorBrewer)

> ###############################################################################
> ## Setup data structures
> ####################################### .... [TRUNCATED] 

> dat_gene <- dat_gene %>% rename(
+   Pool1.6=Pool12,
+   Pool1.7=Pool13,
+   Pool1.8=Pool14,
+   Pool1.9=Pool15
+ )

> #view(dat_gene)
> 
> ###############################################################################
> ## Load sample phenotype design
> # Focus to  .... [TRUNCATED] 

> pheno$sample <- recode(pheno$sample, 
+    `Pool12`="Pool1.6",
+    `Pool13`="Pool1.7",
+    `Pool14`="Pool1.8",
+    `Pool15`="Pool1.9")

> #pheno$sample
> 
> batch="B"

> myplex=as.character(pheno$sample[pheno$batch==batch])

> #view(myplex)
> all_abundances = dat_gene[names(dat_gene) %in% myplex]

> mydat = dat_gene[names(dat_gene) %in% myplex]

> mydat = mydat %>% drop_na() # Drop NAs to create dense matrix

> #colnames(mydat)
> 
> design=pheno[pheno$sample %in% colnames(mydat),]

> #Reset phenotype names
> design$phenotype <- recode(design$phenotype, 
+        `PDR-Clear` = "PDR-L",
+        `PDR-Yellow` = "PDR-M",
+        `PD .... [TRUNCATED] 

> design=design[match(colnames(mydat), design$sample ),]

> #rownames_to_column(head(mydat), var='protein')
> 
> 
> ###############################################################################
> ## Plottin .... [TRUNCATED] 

> temp_df$sample_f = factor(temp_df$sample)

> temp_df$sample_f = reorder(temp_df$sample_f, temp_df$plex)

> temp_df$plex_f = factor(temp_df$plex, levels=c('1','2','3','4'), ordered=TRUE)

> temp_df = temp_df[order(temp_df$plex_f, temp_df$sample_f),]

> #temp_df = na.omit(temp_df)
> plex_colors = colors_sequential_greens

> p = ggplot(temp_df, aes(x=sample_f, y=protein_abundance, fill=plex_f)) +
+   geom_boxplot(color=alpha('black', 0.7)) +
+   scale_fill_manual(values= .... [TRUNCATED] 

> plot(p)

> ggsave(filename = paste0(output_figures_dir, script_name, '-normalized_abundance_boxplot.pdf'), 
+        plot = p, 
+        width = 10, height = 1 .... [TRUNCATED] 

> ###############################################################################
> ## exp2_pairwise_scatter_pools.pdf
> 
> p_ <- GGally::print_if_int .... [TRUNCATED] 

> grid.draw.gg <- function(x){
+   print(x)
+ }

> # A custom upper function that simplifies the correlation matrix to suppress
> # the "Corr:" label
> upper_fn <- function(
+   data,
+   mapping,
+  .... [TRUNCATED] 

> # Ensures the scales are consistent across subplots
> lower_fun <- function(data,mapping, min_all, max_all){
+   ggplot(data = data, mapping = mappi .... [TRUNCATED] 

> # Just print the sample names on the diag
> diag_fn <- function (data, mapping) {
+   label <- gsub('`', '', mapping_string(mapping$x))
+   p <- gga .... [TRUNCATED] 

> temp_normalized_pools_df = mydat %>% select(starts_with('Pool'))

> #view(temp_normalized_pools_df)
> 
> max_all = max(temp_normalized_pools_df)

> min_all = min(temp_normalized_pools_df)

> p = ggpairs(temp_normalized_pools_df,
+             lower = list(continuous = wrap(lower_fun, min_all=min_all, max_all=max_all)),
+             uppe .... [TRUNCATED] 

> p_(p)

> ggsave(filename = paste0(output_figures_dir, script_name, '-pairwise_scatter_pools.pdf'), 
+        plot = p, 
+        width = 10, height = 10)

> ###############################################################################
> ## exp2_pca.pdf
> 
> pc = prcomp(t(mydat))

> temp = summary(pc)

> plex_shapes = c(19, 17, 15, 18)

> proportion_variance = 100 * round(summary(pc)$importance[2,][1:2], 2)

> datt=data.frame(pheno=design$pheno,
+                 plex=factor(design$plex),
+                 PCA=pc$x[,1:2],
+                 sample=design$sa .... [TRUNCATED] 

> #view(datt)
> p=ggplot(datt, aes(x=PCA.PC1, y=PCA.PC2, shape=plex, color=phenotype)) + 
+   geom_point(size=5) +
+   scale_color_manual(values = col .... [TRUNCATED] 

> plot(p)

> ggsave(filename = paste0(output_figures_dir, script_name, '-pca.pdf'), 
+        plot = p, 
+        width = 10, height = 6.6)

> ###############################################################################
> ## Heatmap annotated with plasma/erythrocyte: all proteins
> ## ex .... [TRUNCATED] 

> protein_accession <- protein %>% separate(Proteins, c(NA, "uniprot", NA),  sep="\\|", remove = TRUE)

> #head(protein_accession)
> 
> plasma=readxl::read_xlsx("inputs/List_20 Plasma Proteins_Uniprot Accession.xlsx", skip = 2) %>%select("Accession (Unip ..." ... [TRUNCATED] 

-
/
                                                                                                                                                                                            
> plasma$`Depleted by Pierce Top12 Column (Yes/No)`[1:14]="Yes"

> plasma$`Depleted by Pierce Top12 Column (Yes/No)`[15:23]="No"

> plasma = plasma %>% rename("uniprot"="Accession (Uniprot)", plasma="Depleted by Pierce Top12 Column (Yes/No)")

> annotated_protein_accession = protein_accession %>% left_join(plasma)

> rownames(annotated_protein_accession) = rownames(protein_accession)

> annotated_protein_accession$plasma = recode(annotated_protein_accession$plasma,
+                                             "Yes"= "depleted but p ..." ... [TRUNCATED] 

> erythrocyte_gene_symbols = c("ACTB", "HBG2", "CA2", "HBA1", "HBB", "HBD", "BLVRB", "BPGM", "PRDX2", "CA1", "CAT")

> annotated_protein_accession$erythrocyte = rownames(annotated_protein_accession) %in% erythrocyte_gene_symbols

> annotated_protein_accession$erythrocyte = ifelse(annotated_protein_accession$erythrocyte=="TRUE", "present", NA)

> annotation_row=data.frame(
+   plasma=as.factor(annotated_protein_accession$plasma),
+   RBC=as.factor(annotated_protein_accession$erythrocyte),
+   .... [TRUNCATED] 

> annotation_col = data.frame(phenotype=design$phenotype, plex=design$plex)

> rownames(annotation_col)=colnames(mydat)

> annotation_colors=list(phenotype=c("Pool1"=colors_subphenotype[1], 
+                                    "Control"=colors_subphenotype[2], 
+        .... [TRUNCATED] 

> ggsave(filename = paste0(output_figures_dir, script_name, '-pca.pdf'), 
+        plot = p, 
+        width = 10, height = 6.6)

> pdf(file=paste0(output_figures_dir, script_name, '-heatmap_all_annotated.pdf'),
+     width=14,
+     height=10)

> pheatmap::pheatmap(
+   mydat,
+   clustering_method="ward.D",
+   color = colorRampPalette(c("blue", "white", "red"))(50),
+   annotation_row = ann .... [TRUNCATED] 

> dev.off()
pdf 
  4 

> ###############################################################################
> ## Heatmap annotated with plasma/erythrocyte: Exclude plasma and e .... [TRUNCATED] 

> protein_accession <- protein %>% separate(Proteins, c(NA, "uniprot", NA),  sep="\\|", remove = TRUE)

> #head(protein_accession)
> 
> plasma=readxl::read_xlsx("inputs/List_20 Plasma Proteins_Uniprot Accession.xlsx", skip = 2) %>%select("Accession (Unip ..." ... [TRUNCATED] 

-
/
                                                                                                                                                                                            
> plasma$`Depleted by Pierce Top12 Column (Yes/No)`[1:14]="Yes"

> plasma$`Depleted by Pierce Top12 Column (Yes/No)`[15:23]="No"

> plasma = plasma %>% rename("uniprot"="Accession (Uniprot)", plasma="Depleted by Pierce Top12 Column (Yes/No)")

> annotated_protein_accession = protein_accession %>% left_join(plasma)

> rownames(annotated_protein_accession) = rownames(protein_accession)

> annotated_protein_accession$plasma = recode(annotated_protein_accession$plasma,
+                                             "Yes"= "depleted but p ..." ... [TRUNCATED] 

> erythrocyte_gene_symbols = c("ACTB", "HBG2", "CA2", "HBA1", "HBB", "HBD", "BLVRB", "BPGM", "PRDX2", "CA1", "CAT")

> annotated_protein_accession$erythrocyte = rownames(annotated_protein_accession) %in% erythrocyte_gene_symbols

> annotated_protein_accession$erythrocyte = ifelse(annotated_protein_accession$erythrocyte=="TRUE", "present", NA)

> #head(annotated_protein_accession)
> 
> annotation_row=data.frame(
+   plasma=as.factor(annotated_protein_accession$plasma),
+   RBC=as.factor(annot .... [TRUNCATED] 

> annotation_col = data.frame(phenotype=design$phenotype, plex=design$plex)

> rownames(annotation_col)=colnames(mydat)

> annotation_colors=list(phenotype=c("Pool1"=colors_subphenotype[1], 
+                                    "Control"=colors_subphenotype[2], 
+        .... [TRUNCATED] 

> subset_genes = mydat[!(rowSums(is.na(annotation_row)) != ncol(annotation_row)),]

> pdf(file=paste0(output_figures_dir, script_name, '-heatmap_exclude_erythrocyte_plasma_annotated.pdf'),
+     width=14, height=10)

> pheatmap::pheatmap(
+   subset_genes,
+   clustering_method="ward.D",
+   color = colorRampPalette(c("blue", "white", "red"))(50),
+   annotation_ro .... [TRUNCATED] 

> dev.off()
pdf 
  2 

> ###############################################################################
> ## Heatmap annotated with plasma/erythrocyte: Only plasma and eryt .... [TRUNCATED] 

> protein_accession <- protein %>% separate(Proteins, c(NA, "uniprot", NA),  sep="\\|", remove = TRUE)

> #head(protein_accession)
> 
> plasma=readxl::read_xlsx("inputs/List_20 Plasma Proteins_Uniprot Accession.xlsx", skip = 2) %>%select("Accession (Unip ..." ... [TRUNCATED] 

-
/
                                                                                                                                                                                            
> plasma$`Depleted by Pierce Top12 Column (Yes/No)`[1:14]="Yes"

> plasma$`Depleted by Pierce Top12 Column (Yes/No)`[15:23]="No"

> plasma = plasma %>% rename("uniprot"="Accession (Uniprot)", plasma="Depleted by Pierce Top12 Column (Yes/No)")

> annotated_protein_accession = protein_accession %>% left_join(plasma)

> rownames(annotated_protein_accession) = rownames(protein_accession)

> annotated_protein_accession$plasma = recode(annotated_protein_accession$plasma,
+                                             "Yes"= "depleted but p ..." ... [TRUNCATED] 

> erythrocyte_gene_symbols = c("ACTB", "HBG2", "CA2", "HBA1", "HBB", "HBD", "BLVRB", "BPGM", "PRDX2", "CA1", "CAT")

> annotated_protein_accession$erythrocyte = rownames(annotated_protein_accession) %in% erythrocyte_gene_symbols

> annotated_protein_accession$erythrocyte = ifelse(annotated_protein_accession$erythrocyte=="TRUE", "present", NA)

> #head(annotated_protein_accession)
> 
> annotation_row=data.frame(
+   plasma=as.factor(annotated_protein_accession$plasma),
+   RBC=as.factor(annot .... [TRUNCATED] 

> annotation_col = data.frame(phenotype=design$phenotype, plex=design$plex)

> rownames(annotation_col)=colnames(mydat)

> annotation_colors=list(phenotype=c("Pool1"=colors_subphenotype[1], 
+                                    "Control"=colors_subphenotype[2], 
+        .... [TRUNCATED] 

> subset_genes = mydat[rowSums(is.na(annotation_row)) <2,]

> pdf(file=paste0(output_figures_dir, script_name, '-heatmap_only_erythrocyte_plasma_annotated.pdf'),
+     width=14, height=10)

> pheatmap::pheatmap(
+   subset_genes,
+   clustering_method="ward.D",
+   color = colorRampPalette(c("blue", "white", "red"))(50),
+   annotation_ro .... [TRUNCATED] 

> dev.off()
pdf 
  3 

> print('Done')
[1] "Done"

> ###############################################################################
> log_stop()
