# Supplementary material for: A validated analysis pipeline for mass spectrometry-based vitreous proteomics: new insights into proliferative diabetic retinopathy
Source: Clin Proteomics. 2021 Dec 3;18:28. doi: 10.1186/s12014-021-09328-8 (PMC8903510; doi:10.1186/s12014-021-09328-8)
Supplement: Supplementary file 1 — Additional file 1. Supplementary material detailing inputs, protein sets, and analysis results from experiments 1 and 2 can be found here. [file 12014_2021_9328_MOESM1_ESM.zip › Oculomics_tomwgard_CU3-power_analysis-main/outputs/logs/exp2_figures_particle.log]

[1] "/Volumes/nfs/mm-isilon/bioinfcore/ActiveProjects/Oculomics_tomwgard_CU3-power_analysis_cgates_jingquma/cgates_analysis"
[90m# A tibble: 6 x 4[39m
  Phenotype Diameter  Abundance Percentage
  [3m[90m<chr>[39m[23m        [3m[90m<dbl>[39m[23m      [3m[90m<dbl>[39m[23m      [3m[90m<dbl>[39m[23m
[90m1[39m Control         96 [4m1[24m460[4m0[24m[4m0[24m[4m0[24m000      0.290
[90m2[39m Control        129  363[4m0[24m[4m0[24m[4m0[24m000      0.07 
[90m3[39m Control        143  280[4m0[24m[4m0[24m[4m0[24m000      0.05 
[90m4[39m Control         89 [4m1[24m270[4m0[24m[4m0[24m[4m0[24m000      0.17 
[90m5[39m Control        116  575[4m0[24m[4m0[24m[4m0[24m000      0.08 
[90m6[39m Control        135  408[4m0[24m[4m0[24m[4m0[24m000      0.05 
