# Supplementary material for: A validated analysis pipeline for mass spectrometry-based vitreous proteomics: new insights into proliferative diabetic retinopathy
Source: Clin Proteomics. 2021 Dec 3;18:28. doi: 10.1186/s12014-021-09328-8 (PMC8903510; doi:10.1186/s12014-021-09328-8)
Supplement: Supplementary file 1 — Additional file 1. Supplementary material detailing inputs, protein sets, and analysis results from experiments 1 and 2 can be found here. [file 12014_2021_9328_MOESM1_ESM.zip › Oculomics_tomwgard_CU3-power_analysis-main/outputs/logs/exp2_upset.log]

[1] "/Volumes/nfs/mm-isilon/bioinfcore/ActiveProjects/Oculomics_tomwgard_CU3-power_analysis_cgates_jingquma/cgates_analysis"

> library(cowplot)

> library(GGally)

> library(patchwork)

> library(tidyverse)

> library(RColorBrewer)

> if (!require(devtools, quietly=T)) install.packages("devtools")

> if (!require(ComplexUpset, quietly=T)) devtools::install_github("krassowski/complex-upset")

> library(ComplexUpset) #https://krassowski.github.io/complex-upset/articles/Examples_Python.html#11-advanced-usage-examples

> ###############################################################################
> ## Setup data structures
> ####################################### .... [TRUNCATED] 

> dat_gene <- dat_gene %>% rename(
+   Pool1.6=Pool12,
+   Pool1.7=Pool13,
+   Pool1.8=Pool14,
+   Pool1.9=Pool15
+ )

> #view(dat_gene)
> 
> ###############################################################################
> ## Load sample phenotype design
> # Focus to  .... [TRUNCATED] 

> pheno$sample <- recode(pheno$sample, 
+                        `Pool12`="Pool1.6",
+                        `Pool13`="Pool1.7",
+                    .... [TRUNCATED] 

> #pheno$sample
> 
> pheno$plex <- recode(pheno$plex, 
+                      `0`="1",
+                      `1`="2.1",
+                      `2`="2 ..." ... [TRUNCATED] 

> #pheno$plex
> 
> batch="B"

> myplex=as.character(pheno$sample[pheno$batch==batch])

> #view(myplex)
> all_abundances = dat_gene[names(dat_gene) %in% myplex]

> design=pheno[pheno$sample %in% colnames(all_abundances),]

> #Reset phenotype names
> design$phenotype <- recode(design$phenotype, 
+                            `PDR-Clear` = "PDR-L",
+                         .... [TRUNCATED] 

> design=design[match(colnames(all_abundances), design$sample ),]

> ###############################################################################
> ## Setup dfs to drive plots
> 
> ###
> temp_plex_df = all_abundanc .... [TRUNCATED] 

> #temp_plex_df
> 
> temp_plex_dropout_full_df = temp_plex_df[,c('protein', 'plex', 'plex_dropout_full')] %>% 
+   pivot_wider(names_from='plex', name .... [TRUNCATED] 

> temp_plex_dropout_partial_df = temp_plex_df[,c('protein', 'plex', 'plex_dropout_partial')] %>% 
+   pivot_wider(names_from='plex', names_prefix='ple .... [TRUNCATED] 

> temp_plex_dropout_df = temp_plex_dropout_full_df %>% 
+   inner_join(temp_plex_dropout_partial_df) %>%
+   select(plex_dropout_full, plex_dropout_pa .... [TRUNCATED] 

> temp_plex_dropout_df$dropout = factor(temp_plex_dropout_df$dropout, 
+                                       levels=c('no dropout', 'interplex dropo .... [TRUNCATED] 

> temp_df = all_abundances %>%
+   as_tibble(rownames=NA) %>%
+   rownames_to_column(var='protein') %>%
+   mutate_at(vars(-protein), negate(is.na)) % .... [TRUNCATED] 

> #temp_df
> 
> 
> temp_sample_df = design[,c('sample', 'phenotype', 'plex')]

> temp_sample_df$phenotype_f = factor(temp_sample_df$phenotype,
+                                     levels=c('Pool1', 'Control', 'PDR-L', 'PDR-M', ' .... [TRUNCATED] 

> temp_sample_df$plex_f = factor(temp_sample_df$plex)

> temp_sample_df$sample_f = factor(temp_sample_df$sample,
+                                  levels=temp_sample_df$sample[order(temp_sample_df$phenoty .... [TRUNCATED] 

> temp_sample_df = temp_sample_df[order(temp_sample_df$sample_f),]

> #temp_sample_df
> 
> 
> 
> ###############################################################################
> ## Build plots helper functions
> ##### .... [TRUNCATED] 

> ## Builds the sample annotation strips on side (ala pheatmap)
> make_annotation_strip_fn = function (df, col, fill, fill_palette, legend_name, text_ .... [TRUNCATED] 

> ###############################################################################
> ## Build the plots
> ############################################# .... [TRUNCATED] 

> ###############################################################################
> ## Exp2: Make upset plot sorted by phenotype (exp2_upset_by_phenot .... [TRUNCATED] 

> set_size_limits_y = c(875,1000)

> set_size_breaks = c(875, 900, 925, 950, 975, 1000)

> upset_plot = make_upset_plot_fn(temp_df, 
+                                 temp_sample_df$sample_f,
+                                 intersection_ .... [TRUNCATED] 

> #plot(upset_plot$plot)
> 
> # Add a line at break between pool|control and control|PDR
> upset_plot$intersection_matrix = upset_plot$intersection_ma .... [TRUNCATED] 

> upset_plot$intersection_matrix = upset_plot$intersection_matrix + 
+   geom_hline(yintercept = 22.5, color=alpha('red', 0.3), size=3)

> plex_annotation_strip = make_annotation_strip_fn(temp_sample_df, 'sample_f', 'plex_f', colors_sequential_greens, 'TMT plex', text_size)

> pheno_annotation_strip = make_annotation_strip_fn(temp_sample_df, 'sample_f', 'phenotype_f', colors_subphenotype, 'phenotype', text_size)

> ###############################################################################
> ## Assemble plot components
> 
> layout <- '
+ #A##X
+ BCDEY
+ '

> plot_elements_by_pheno = list(intersection_barplot = upset_plot$intersection_barplot,
+                              measured_proteins_barplot = ups .... [TRUNCATED] 

> final_plot = wrap_plots(A = upset_plot$intersection_barplot,
+            B = upset_plot$measured_proteins_barplot,
+            C = upset_plot$inte .... [TRUNCATED] 

> plot(final_plot)

> ggsave(filename=paste0(output_figures_dir, script_name, '-by_phenotype.pdf'), 
+        plot=final_plot, 
+        width=17, height=15, scale=0.75)

> ###############################################################################
> ## Make upset plot as above but sorted by plex
> 
> sample_plex_df .... [TRUNCATED] 

> sample_plex_df$sample_f = factor(sample_plex_df$sample,
+                                  levels=sample_plex_df$sample[order(sample_plex_df$plex_f, .... [TRUNCATED] 

> sample_plex_df = sample_plex_df[order(sample_plex_df$sample_f),]

> intersection_breaks = c(0,100,727)

> set_size_limits_y = c(875,1000)

> set_size_breaks = c(875, 900, 925, 950, 975, 1000)

> upset_plot = make_upset_plot_fn(temp_df, 
+                                 sample_plex_df$sample_f,
+                                 intersection_ .... [TRUNCATED] 

> #plot(upset_plot$plot)
> 
> # Highlihght the singleton plex sets
> df <- as.data.frame(
+       matrix(c(3, 3, 1, 9, 
+                6, 6, 19, 27, .... [TRUNCATED] 

> colnames(df) = c('x1', 'x2', 'y1', 'y2')

> #df
> upset_plot$intersection_matrix =   upset_plot$intersection_matrix + 
+   geom_hline(yintercept = 9.5, color=alpha('green', 0.3), size=3) +
+   .... [TRUNCATED] 

> #plot(upset_plot$intersection_matrix)
> 
> plex_annotation_strip = make_annotation_strip_fn(sample_plex_df, 'sample_f', 'plex_f', colors_sequential_ .... [TRUNCATED] 

> pheno_annotation_strip = make_annotation_strip_fn(sample_plex_df, 'sample_f', 'phenotype_f', colors_subphenotype, 'phenotype', text_size)

> layout <- '
+ #A##X
+ BCDEY
+ '

> plot_elements_by_plex = list(intersection_barplot = upset_plot$intersection_barplot,
+                              measured_proteins_barplot = upse .... [TRUNCATED] 

> final_plot = wrap_plots(A = upset_plot$intersection_barplot,
+                         B = upset_plot$measured_proteins_barplot,
+                   .... [TRUNCATED] 

> plot(final_plot)

> ggsave(filename=paste0(output_figures_dir, script_name, '-by_plex.pdf'),
+        plot=final_plot,
+        width=17, height=15, scale=0.75)

> ###############################################################################
> ## Make composite upset plot combining both plots above
> 
> layou .... [TRUNCATED] 

> final_plot = wrap_plots(A = plot_elements_by_plex$intersection_barplot,
+                         B = plot_elements_by_plex$measured_proteins_barplo .... [TRUNCATED] 

> plot(final_plot)

> ggsave(filename=paste0(output_figures_dir, script_name, '-composite.pdf'),
+        plot=final_plot,
+        width=17, height=25, scale=0.75)

> ###############################################################################
> ## Summary stats for figures
> ################################### .... [TRUNCATED] 
[90m# A tibble: 1,157 x 38[39m
[90m# Groups:   vars(-protein) [1][39m
   PPV193 PPV229 PPV232 PPV423 PPV503 PPV508 PPV516 PPV526 Pool1.6 PPV242 PPV334 PPV377 PPV554 PPV715 PPV728 PPV661 PPV808 Pool1.7 PPV519 PPV546 PPV780 PPV842 PPV856 PPV942 PPV890 PPV934
   [3m[90m<lgl>[39m[23m  [3m[90m<lgl>[39m[23m  [3m[90m<lgl>[39m[23m  [3m[90m<lgl>[39m[23m  [3m[90m<lgl>[39m[23m  [3m[90m<lgl>[39m[23m  [3m[90m<lgl>[39m[23m  [3m[90m<lgl>[39m[23m  [3m[90m<lgl>[39m[23m   [3m[90m<lgl>[39m[23m  [3m[90m<lgl>[39m[23m  [3m[90m<lgl>[39m[23m  [3m[90m<lgl>[39m[23m  [3m[90m<lgl>[39m[23m  [3m[90m<lgl>[39m[23m  [3m[90m<lgl>[39m[23m  [3m[90m<lgl>[39m[23m  [3m[90m<lgl>[39m[23m   [3m[90m<lgl>[39m[23m  [3m[90m<lgl>[39m[23m  [3m[90m<lgl>[39m[23m  [3m[90m<lgl>[39m[23m  [3m[90m<lgl>[39m[23m  [3m[90m<lgl>[39m[23m  [3m[90m<lgl>[39m[23m  [3m[90m<lgl>[39m[23m 
[90m 1[39m TRUE   TRUE   TRUE   TRUE   TRUE   TRUE   TRUE   TRUE   TRUE    TRUE   TRUE   TRUE   TRUE   TRUE   TRUE   TRUE   TRUE   TRUE    TRUE   TRUE   TRUE   TRUE   TRUE   TRUE   TRUE   TRUE  
[90m 2[39m TRUE   TRUE   TRUE   TRUE   TRUE   TRUE   TRUE   TRUE   TRUE    TRUE   TRUE   TRUE   TRUE   TRUE   TRUE   TRUE   TRUE   TRUE    TRUE   TRUE   TRUE   TRUE   TRUE   TRUE   TRUE   TRUE  
[90m 3[39m FALSE  FALSE  FALSE  FALSE  FALSE  FALSE  FALSE  FALSE  FALSE   TRUE   TRUE   TRUE   TRUE   TRUE   TRUE   TRUE   TRUE   TRUE    TRUE   TRUE   TRUE   TRUE   TRUE   TRUE   TRUE   TRUE  
[90m 4[39m TRUE   TRUE   TRUE   TRUE   TRUE   TRUE   TRUE   TRUE   TRUE    TRUE   TRUE   TRUE   TRUE   TRUE   TRUE   TRUE   TRUE   TRUE    TRUE   TRUE   TRUE   TRUE   TRUE   TRUE   TRUE   TRUE  
[90m 5[39m TRUE   TRUE   TRUE   TRUE   TRUE   TRUE   TRUE   TRUE   TRUE    TRUE   TRUE   TRUE   TRUE   TRUE   TRUE   TRUE   TRUE   TRUE    TRUE   TRUE   TRUE   TRUE   TRUE   TRUE   TRUE   TRUE  
[90m 6[39m TRUE   TRUE   TRUE   TRUE   TRUE   TRUE   TRUE   TRUE   TRUE    TRUE   TRUE   TRUE   TRUE   TRUE   TRUE   TRUE   TRUE   TRUE    TRUE   TRUE   TRUE   TRUE   TRUE   TRUE   TRUE   TRUE  
[90m 7[39m FALSE  FALSE  FALSE  FALSE  FALSE  FALSE  FALSE  FALSE  FALSE   TRUE   TRUE   TRUE   TRUE   TRUE   TRUE   TRUE   TRUE   TRUE    TRUE   TRUE   TRUE   TRUE   TRUE   TRUE   TRUE   TRUE  
[90m 8[39m TRUE   TRUE   TRUE   TRUE   TRUE   TRUE   TRUE   TRUE   TRUE    TRUE   TRUE   TRUE   TRUE   TRUE   TRUE   TRUE   TRUE   TRUE    TRUE   TRUE   TRUE   TRUE   TRUE   TRUE   TRUE   TRUE  
[90m 9[39m FALSE  FALSE  FALSE  FALSE  FALSE  FALSE  FALSE  FALSE  FALSE   FALSE  FALSE  FALSE  FALSE  FALSE  FALSE  FALSE  FALSE  FALSE   TRUE   TRUE   TRUE   TRUE   TRUE   TRUE   TRUE   TRUE  
[90m10[39m FALSE  FALSE  FALSE  FALSE  FALSE  FALSE  FALSE  FALSE  FALSE   FALSE  FALSE  FALSE  FALSE  FALSE  FALSE  FALSE  FALSE  FALSE   FALSE  FALSE  FALSE  FALSE  FALSE  FALSE  FALSE  FALSE 
[90m# … with 1,147 more rows, and 12 more variables: Pool1.8 [3m[90m<lgl>[90m[23m, PPV875 [3m[90m<lgl>[90m[23m, PPV988 [3m[90m<lgl>[90m[23m, PPV315 [3m[90m<lgl>[90m[23m, PPV414 [3m[90m<lgl>[90m[23m, PPV449 [3m[90m<lgl>[90m[23m, PPV523 [3m[90m<lgl>[90m[23m, PPV632 [3m[90m<lgl>[90m[23m, PPV682 [3m[90m<lgl>[90m[23m,[39m
[90m#   Pool1.9 [3m[90m<lgl>[90m[23m, `vars(-protein)` [3m[90m<quos>[90m[23m, dropout [3m[90m<fct>[90m[23m[39m

> # How many proteins measured by each sample
> summary(colSums(temp_df[,temp_sample_df$sample_f]))
   Min. 1st Qu.  Median    Mean 3rd Qu.    Max. 
  886.0   924.0   956.5   946.1   977.2   984.0 

> #Count if different protein dropout categories
> summary(temp_df$dropout)
       no dropout interplex dropout intraplex dropout 
              727               390                40 

> # Proteins not measured in pools
> all_abundances[rowSums(temp_df[,c('Pool1.6', 'Pool1.7', 'Pool1.8', 'Pool1.9')])==0, ]
           PPV193    PPV229     PPV232 PPV423      PPV503      PPV508      PPV516     PPV526 Pool1.6 PPV242 PPV334 PPV377 PPV554 PPV715 PPV728 PPV661 PPV808 Pool1.7 PPV519    PPV546
CSN1S1         NA        NA         NA     NA          NA          NA          NA         NA      NA     NA     NA     NA     NA     NA     NA     NA     NA      NA     NA 0.4208225
SLC25A5 0.6857619 0.7166726 0.70162197     NA 0.002922355 0.007920224  0.01556412         NA      NA     NA     NA     NA     NA     NA     NA     NA     NA      NA     NA        NA
TARS1   0.2611738 0.7334875 0.06419772     NA 0.779435423 0.498831763 -0.36956184 -0.2192749      NA     NA     NA     NA     NA     NA     NA     NA     NA      NA     NA        NA
           PPV780   PPV842   PPV856    PPV942     PPV890     PPV934 Pool1.8 PPV875 PPV988 PPV315 PPV414 PPV449 PPV523 PPV632 PPV682 Pool1.9
CSN1S1  -1.820792 2.122511 1.669031 0.8676627 0.03636966 -0.2295763      NA     NA     NA     NA     NA     NA     NA     NA     NA      NA
SLC25A5        NA       NA       NA        NA         NA         NA      NA     NA     NA     NA     NA     NA     NA     NA     NA      NA
TARS1          NA       NA       NA        NA         NA         NA      NA     NA     NA     NA     NA     NA     NA     NA     NA      NA

> # Proteins measured consistently by exactly one plex 
> singleton_plex_proteins = colSums(temp_plex_dropout_full_df[(rowSums(temp_plex_dropout_full_ .... [TRUNCATED] 

> singleton_plex_proteins
plex_dropout_full_2.1 plex_dropout_full_2.2 plex_dropout_full_2.3 plex_dropout_full_2.4 
                   67                    23                    17                    44 

> sum(singleton_plex_proteins)
[1] 151

> print('Done')
[1] "Done"

> ###############################################################################
> log_stop()
